# Supplementary material for: Single-cell RNA sequencing reveals endothelial cell heterogeneity and Sox18-mediated EndMT in abdominal aortic aneurysm
Source: Theranostics. 2025 Aug 30;15(18):9486–507. doi: 10.7150/thno.110254 (PMC12486145; doi:10.7150/thno.110254)
Supplement: Supplementary file 2 — Supplementary tables 2-13. [file thnov15p9486s2.zip]

Archive with 13 entries (12 files):
- Supplementary tables/
- Supplementary tables/Table S10-metascape_result_upDEGs_GOBP_VEC.xlsx
- Supplementary tables/Table S11-metascape_result_downDEGs_GOBP_VEC.xlsx
- Supplementary tables/Table S12-GSEA_res_VECs_group.xlsx
- Supplementary tables/Table S13-metascape_result.upDEGs_KEGG_VEC.xlsx
- Supplementary tables/Table S2-primers for qPCR.xlsx
- Supplementary tables/Table S3-markers.all_subcluster.xlsx
- Supplementary tables/Table S4-cellType_markers_filtered_enrichment_results.xlsx
- Supplementary tables/Table S5-markers_filtered_VECs_subcluster.xlsx
- Supplementary tables/Table S6-GSE186865-EC marker genes and DEGs  EC1-EC4 populations.xlsx
- Supplementary tables/Table S7-GSE186865 GO enrichment analysis of DEGs in EC1-EC4.xlsx
- Supplementary tables/Table S8- GSE237230-genes for EC identification and DEGs in  EC1-EC4 populations.xlsx
- Supplementary tables/Table S9-GSE237230- GO enrichment analysis of DEGs in  EC1-EC4 populations.xlsx
