# Supplementary material for: Single-cell RNA sequencing reveals endothelial cell heterogeneity and Sox18-mediated EndMT in abdominal aortic aneurysm
Source: Theranostics. 2025 Aug 30;15(18):9486–507. doi: 10.7150/thno.110254 (PMC12486145; doi:10.7150/thno.110254)
Supplement: Supplementary file 2 — Supplementary tables 2-13. [file thnov15p9486s2.zip › Supplementary tables/Table S10-metascape_result_upDEGs_GOBP_VEC.xlsx]

## Sheet: Annotation
MyList	Gene ID	Type	Tax ID	Homologene Gene ID	Homologene Gene Tax ID	GO:0035239 tube morphogenesis	GO:1901342 regulation of vasculature deve	GO:0030335 positive regulation of cell mi	GO:0008285 negative regulation of cell po	GO:0009611 response to wounding	GO:0043535 regulation of blood vessel end	GO:2001233 regulation of apoptotic signal	GO:0030198 extracellular matrix organizat	GO:0001936 regulation of endothelial cell	GO:0045785 positive regulation of cell ad	GO:0001666 response to hypoxia	GO:0010562 positive regulation of phospho	GO:2000106 regulation of leukocyte apopto	GO:0090594 inflammatory response to wound	GO:0043516 regulation of DNA damage respo	GO:0070555 response to interleukin-1	GO:0043086 negative regulation of catalyt	GO:0051129 negative regulation of cellula	GO:0051336 regulation of hydrolase activi	GO:0006954 inflammatory response
Cxcl2	20310	symbol	M. musculus	20310	M. musculus	0.0	0.0	0.0	0.0	0.0	0.0	0.0	0.0	0.0	0.0	0.0	0.0	0.0	0.0	0.0	1.0	0.0	0.0	0.0	1.0
Igfbp7	29817	symbol	M. musculus	29817	M. musculus	0.0	0.0	0.0	0.0	0.0	0.0	0.0	0.0	0.0	0.0	0.0	0.0	0.0	0.0	0.0	0.0	0.0	0.0	0.0	0.0
Ctla2a	13024	symbol	M. musculus	13024	M. musculus	0.0	0.0	0.0	0.0	0.0	0.0	0.0	0.0	0.0	1.0	0.0	0.0	0.0	0.0	0.0	0.0	0.0	0.0	1.0	1.0
Col1a1	12842	symbol	M. musculus	12842	M. musculus	1.0	0.0	1.0	0.0	0.0	0.0	0.0	1.0	0.0	1.0	1.0	0.0	0.0	0.0	0.0	0.0	0.0	0.0	0.0	1.0
Sparc	20692	symbol	M. musculus	20692	M. musculus	1.0	1.0	1.0	1.0	0.0	1.0	0.0	0.0	1.0	0.0	0.0	1.0	0.0	0.0	0.0	0.0	0.0	0.0	0.0	0.0
Col3a1	12825	symbol	M. musculus	12825	M. musculus	1.0	1.0	0.0	0.0	1.0	0.0	0.0	1.0	0.0	1.0	0.0	0.0	0.0	0.0	0.0	0.0	0.0	0.0	0.0	0.0
Tcf4	21413	symbol	M. musculus	21413	M. musculus	0.0	1.0	0.0	0.0	0.0	0.0	0.0	0.0	0.0	0.0	0.0	0.0	0.0	0.0	0.0	0.0	0.0	0.0	0.0	0.0
Col4a2	12827	symbol	M. musculus	12827	M. musculus	1.0	1.0	0.0	0.0	0.0	0.0	0.0	1.0	0.0	0.0	0.0	0.0	0.0	0.0	0.0	1.0	0.0	0.0	0.0	0.0
Emcn	59308	symbol	M. musculus	59308	M. musculus	1.0	0.0	0.0	0.0	0.0	0.0	0.0	0.0	0.0	0.0	0.0	0.0	0.0	0.0	0.0	0.0	0.0	0.0	0.0	0.0
Ccl2	20296	symbol	M. musculus	20296	M. musculus	1.0	1.0	1.0	0.0	1.0	0.0	0.0	0.0	1.0	1.0	1.0	0.0	0.0	0.0	0.0	1.0	0.0	0.0	0.0	1.0
Col4a1	12826	symbol	M. musculus	12826	M. musculus	1.0	0.0	0.0	0.0	0.0	0.0	0.0	1.0	0.0	0.0	0.0	0.0	0.0	0.0	0.0	0.0	0.0	0.0	0.0	0.0
Col1a2	12843	symbol	M. musculus	12843	M. musculus	1.0	0.0	0.0	0.0	0.0	0.0	0.0	1.0	0.0	0.0	0.0	0.0	0.0	0.0	0.0	0.0	0.0	0.0	0.0	0.0
Cd74	16149	symbol	M. musculus	16149	M. musculus	0.0	1.0	1.0	0.0	0.0	0.0	1.0	0.0	0.0	1.0	0.0	1.0	1.0	0.0	1.0	0.0	1.0	0.0	1.0	1.0
Mast4	328329	symbol	M. musculus	328329	M. musculus	0.0	0.0	0.0	0.0	0.0	0.0	0.0	0.0	0.0	0.0	0.0	0.0	0.0	0.0	0.0	0.0	0.0	0.0	0.0	0.0
Rpl41	67945	symbol	M. musculus	67945	M. musculus	0.0	0.0	0.0	0.0	0.0	0.0	0.0	0.0	0.0	0.0	0.0	0.0	0.0	0.0	0.0	0.0	0.0	0.0	0.0	0.0
Marcksl1	17357	symbol	M. musculus	17357	M. musculus	0.0	0.0	0.0	0.0	0.0	0.0	0.0	0.0	0.0	0.0	0.0	0.0	0.0	0.0	0.0	0.0	0.0	0.0	0.0	0.0
Lamb1	16777	symbol	M. musculus	16777	M. musculus	0.0	0.0	1.0	0.0	0.0	0.0	0.0	1.0	0.0	1.0	0.0	0.0	0.0	0.0	0.0	0.0	0.0	0.0	0.0	0.0
Thbs1	21825	symbol	M. musculus	21825	M. musculus	1.0	1.0	1.0	1.0	0.0	1.0	1.0	0.0	1.0	1.0	0.0	1.0	1.0	0.0	0.0	0.0	1.0	0.0	1.0	1.0
Eng	13805	symbol	M. musculus	13805	M. musculus	1.0	1.0	0.0	1.0	1.0	1.0	0.0	1.0	1.0	0.0	1.0	1.0	0.0	0.0	0.0	0.0	1.0	0.0	0.0	0.0
Adamts9	101401	symbol	M. musculus	101401	M. musculus	1.0	1.0	0.0	0.0	0.0	1.0	0.0	1.0	0.0	0.0	0.0	0.0	0.0	0.0	0.0	0.0	0.0	0.0	0.0	0.0
Hspg2	15530	symbol	M. musculus	15530	M. musculus	1.0	0.0	0.0	1.0	0.0	0.0	0.0	1.0	1.0	1.0	0.0	0.0	0.0	0.0	0.0	0.0	0.0	1.0	0.0	0.0
Lyz2	17105	symbol	M. musculus	17105	M. musculus	0.0	0.0	0.0	0.0	0.0	0.0	0.0	0.0	0.0	0.0	0.0	0.0	0.0	0.0	0.0	0.0	0.0	0.0	0.0	0.0
Rps26	27370	symbol	M. musculus	27370	M. musculus	0.0	0.0	0.0	0.0	0.0	0.0	0.0	0.0	0.0	0.0	0.0	0.0	0.0	0.0	0.0	0.0	0.0	0.0	0.0	0.0
Cebpb	12608	symbol	M. musculus	12608	M. musculus	0.0	0.0	0.0	1.0	0.0	0.0	0.0	0.0	0.0	1.0	0.0	0.0	0.0	0.0	0.0	1.0	0.0	0.0	0.0	1.0
Col15a1	12819	symbol	M. musculus	12819	M. musculus	0.0	0.0	0.0	0.0	0.0	0.0	0.0	1.0	0.0	0.0	0.0	0.0	0.0	0.0	0.0	0.0	0.0	0.0	0.0	0.0
Fabp4	11770	symbol	M. musculus	11770	M. musculus	0.0	0.0	0.0	0.0	0.0	0.0	0.0	0.0	0.0	0.0	0.0	0.0	0.0	0.0	0.0	0.0	1.0	0.0	0.0	1.0
Tmsb10	19240	symbol	M. musculus	19240	M. musculus	0.0	0.0	0.0	0.0	0.0	0.0	0.0	0.0	0.0	0.0	0.0	0.0	0.0	0.0	0.0	0.0	0.0	1.0	0.0	0.0
Kdr	16542	symbol	M. musculus	16542	M. musculus	1.0	1.0	1.0	0.0	1.0	1.0	0.0	0.0	1.0	1.0	1.0	1.0	1.0	0.0	0.0	0.0	0.0	0.0	0.0	1.0
Gapdh	14433	symbol	M. musculus	14433	M. musculus	0.0	0.0	0.0	0.0	0.0	0.0	0.0	0.0	0.0	0.0	1.0	0.0	0.0	0.0	0.0	0.0	1.0	0.0	1.0	1.0
Myo1b	17912	symbol	M. musculus	17912	M. musculus	0.0	0.0	0.0	0.0	0.0	0.0	0.0	0.0	0.0	0.0	0.0	0.0	0.0	0.0	0.0	0.0	0.0	0.0	0.0	0.0
Cstb	13014	symbol	M. musculus	13014	M. musculus	0.0	0.0	0.0	0.0	0.0	0.0	0.0	0.0	0.0	0.0	0.0	0.0	0.0	0.0	0.0	0.0	1.0	0.0	1.0	0.0
Ets1	23871	symbol	M. musculus	23871	M. musculus	0.0	1.0	1.0	0.0	0.0	1.0	0.0	0.0	0.0	1.0	1.0	0.0	0.0	0.0	0.0	0.0	0.0	0.0	0.0	1.0
Sox4	20677	symbol	M. musculus	20677	M. musculus	1.0	0.0	0.0	1.0	0.0	0.0	0.0	0.0	0.0	1.0	1.0	1.0	0.0	0.0	1.0	0.0	1.0	0.0	0.0	0.0
Btg1	12226	symbol	M. musculus	12226	M. musculus	0.0	1.0	0.0	1.0	0.0	1.0	0.0	0.0	0.0	0.0	0.0	0.0	0.0	0.0	0.0	0.0	0.0	0.0	1.0	0.0
Dach1	13134	symbol	M. musculus	13134	M. musculus	0.0	1.0	0.0	1.0	0.0	0.0	0.0	0.0	0.0	0.0	0.0	0.0	1.0	0.0	0.0	0.0	0.0	0.0	0.0	0.0
Noct	12457	symbol	M. musculus	12457	M. musculus	0.0	0.0	0.0	0.0	0.0	0.0	0.0	0.0	0.0	0.0	0.0	0.0	0.0	0.0	0.0	0.0	0.0	0.0	0.0	1.0
Mmp14	17387	symbol	M. musculus	17387	M. musculus	1.0	0.0	1.0	0.0	0.0	0.0	0.0	1.0	0.0	1.0	1.0	0.0	0.0	0.0	0.0	0.0	0.0	1.0	1.0	0.0
Ptprk	19272	symbol	M. musculus	19272	M. musculus	0.0	1.0	0.0	1.0	0.0	0.0	0.0	0.0	1.0	0.0	0.0	1.0	0.0	0.0	0.0	0.0	0.0	0.0	0.0	0.0
Hmox1	15368	symbol	M. musculus	15368	M. musculus	1.0	1.0	1.0	1.0	1.0	1.0	1.0	0.0	1.0	1.0	1.0	0.0	1.0	1.0	0.0	0.0	0.0	0.0	0.0	1.0
Fabp5	16592	symbol	M. musculus	16592	M. musculus	0.0	0.0	0.0	0.0	0.0	0.0	0.0	0.0	0.0	0.0	1.0	0.0	0.0	0.0	0.0	0.0	0.0	0.0	0.0	0.0
Ebf1	13591	symbol	M. musculus	13591	M. musculus	0.0	0.0	0.0	0.0	0.0	0.0	0.0	0.0	0.0	0.0	0.0	0.0	0.0	0.0	0.0	0.0	0.0	0.0	0.0	0.0
Gja1	14609	symbol	M. musculus	14609	M. musculus	1.0	1.0	0.0	1.0	0.0	0.0	0.0	0.0	1.0	0.0	0.0	1.0	0.0	0.0	0.0	0.0	0.0	0.0	0.0	1.0
Rasgrp3	240168	symbol	M. musculus	240168	M. musculus	0.0	0.0	0.0	0.0	0.0	0.0	0.0	0.0	0.0	0.0	0.0	0.0	0.0	0.0	0.0	0.0	0.0	0.0	1.0	0.0
Abca1	11303	symbol	M. musculus	11303	M. musculus	0.0	0.0	0.0	0.0	0.0	0.0	0.0	0.0	0.0	0.0	0.0	0.0	0.0	0.0	0.0	0.0	0.0	0.0	0.0	1.0
Txn1	22166	symbol	M. musculus	22166	M. musculus	0.0	0.0	0.0	0.0	0.0	0.0	0.0	0.0	0.0	0.0	0.0	1.0	0.0	0.0	0.0	0.0	0.0	0.0	0.0	0.0
Vwa1	246228	symbol	M. musculus	246228	M. musculus	0.0	0.0	0.0	0.0	0.0	0.0	0.0	1.0	0.0	0.0	0.0	0.0	0.0	0.0	0.0	0.0	0.0	0.0	0.0	0.0
Aplnr	23796	symbol	M. musculus	23796	M. musculus	1.0	1.0	0.0	0.0	0.0	1.0	0.0	0.0	1.0	0.0	0.0	1.0	0.0	0.0	0.0	0.0	0.0	0.0	0.0	0.0
Magi1	14924	symbol	M. musculus	14924	M. musculus	0.0	0.0	0.0	0.0	0.0	0.0	0.0	0.0	0.0	1.0	0.0	0.0	0.0	0.0	0.0	0.0	0.0	0.0	0.0	0.0
Tmem252	226040	symbol	M. musculus	226040	M. musculus	0.0	0.0	0.0	0.0	0.0	0.0	0.0	0.0	0.0	0.0	0.0	0.0	0.0	0.0	0.0	0.0	0.0	0.0	0.0	0.0
H2-Eb1	14969	symbol	M. musculus	14969	M. musculus	0.0	0.0	0.0	0.0	0.0	0.0	0.0	0.0	0.0	1.0	0.0	0.0	0.0	0.0	0.0	0.0	0.0	0.0	0.0	0.0
H2-Ab1	14961	symbol	M. musculus	14961	M. musculus	0.0	0.0	0.0	0.0	0.0	0.0	0.0	0.0	0.0	1.0	0.0	0.0	0.0	0.0	0.0	0.0	0.0	0.0	0.0	0.0
Gng11	66066	symbol	M. musculus	66066	M. musculus	0.0	0.0	0.0	0.0	0.0	0.0	0.0	0.0	0.0	0.0	0.0	0.0	0.0	0.0	0.0	0.0	0.0	0.0	0.0	0.0
Pfn1	18643	symbol	M. musculus	18643	M. musculus	1.0	0.0	1.0	0.0	0.0	0.0	0.0	0.0	0.0	0.0	0.0	0.0	0.0	0.0	0.0	0.0	0.0	1.0	0.0	0.0
Pcdh17	219228	symbol	M. musculus	219228	M. musculus	0.0	0.0	0.0	0.0	0.0	0.0	0.0	0.0	0.0	0.0	0.0	0.0	0.0	0.0	0.0	0.0	0.0	0.0	0.0	0.0
Ccl7	20306	symbol	M. musculus	20306	M. musculus	0.0	0.0	1.0	0.0	0.0	0.0	0.0	0.0	0.0	0.0	0.0	0.0	0.0	0.0	0.0	0.0	0.0	0.0	0.0	1.0
Cfl1	12631	symbol	M. musculus	12631	M. musculus	1.0	1.0	1.0	0.0	0.0	0.0	0.0	0.0	0.0	1.0	0.0	0.0	0.0	0.0	0.0	1.0	0.0	1.0	1.0	0.0
Pcdh1	75599	symbol	M. musculus	75599	M. musculus	0.0	0.0	0.0	0.0	0.0	0.0	0.0	0.0	0.0	0.0	0.0	0.0	0.0	0.0	0.0	0.0	0.0	0.0	0.0	0.0
Timp1	21857	symbol	M. musculus	21857	M. musculus	0.0	1.0	0.0	0.0	1.0	0.0	0.0	0.0	0.0	0.0	0.0	0.0	0.0	1.0	0.0	0.0	1.0	0.0	1.0	1.0
Chd7	320790	symbol	M. musculus	320790	M. musculus	1.0	0.0	0.0	0.0	0.0	0.0	0.0	0.0	0.0	0.0	0.0	0.0	0.0	0.0	0.0	0.0	0.0	0.0	0.0	0.0
Flt1	14254	symbol	M. musculus	14254	M. musculus	1.0	1.0	1.0	1.0	0.0	1.0	0.0	0.0	1.0	0.0	1.0	1.0	0.0	0.0	0.0	1.0	1.0	0.0	1.0	0.0
C3	12266	symbol	M. musculus	12266	M. musculus	1.0	1.0	0.0	0.0	0.0	1.0	0.0	0.0	0.0	0.0	0.0	1.0	0.0	0.0	0.0	1.0	0.0	0.0	0.0	1.0
Tnfaip3	21929	symbol	M. musculus	21929	M. musculus	0.0	0.0	0.0	1.0	1.0	0.0	1.0	0.0	1.0	1.0	0.0	0.0	0.0	0.0	0.0	0.0	1.0	0.0	0.0	1.0
Ets2	23872	symbol	M. musculus	23872	M. musculus	0.0	0.0	0.0	0.0	0.0	0.0	0.0	0.0	0.0	0.0	0.0	0.0	0.0	0.0	0.0	0.0	0.0	0.0	0.0	0.0
Tnf	21926	symbol	M. musculus	21926	M. musculus	0.0	1.0	0.0	1.0	1.0	1.0	1.0	1.0	1.0	1.0	1.0	1.0	1.0	1.0	0.0	1.0	1.0	1.0	1.0	1.0
Rgcc	66214	symbol	M. musculus	66214	M. musculus	0.0	1.0	0.0	1.0	0.0	1.0	0.0	0.0	1.0	1.0	1.0	1.0	0.0	0.0	0.0	0.0	1.0	0.0	1.0	1.0
Lgals1	16852	symbol	M. musculus	16852	M. musculus	0.0	0.0	0.0	1.0	0.0	0.0	0.0	0.0	0.0	1.0	0.0	0.0	0.0	0.0	0.0	0.0	0.0	1.0	0.0	1.0
H2-K1	14972	symbol	M. musculus	14972	M. musculus	0.0	0.0	0.0	0.0	0.0	0.0	0.0	0.0	0.0	0.0	0.0	0.0	0.0	0.0	0.0	0.0	0.0	1.0	0.0	0.0
Rps2	16898	symbol	M. musculus	16898	M. musculus	0.0	0.0	0.0	0.0	0.0	0.0	0.0	0.0	0.0	0.0	0.0	1.0	0.0	0.0	0.0	0.0	1.0	0.0	1.0	0.0
H2-Aa	14960	symbol	M. musculus	14960	M. musculus	0.0	0.0	0.0	1.0	0.0	0.0	0.0	0.0	0.0	1.0	0.0	0.0	0.0	0.0	0.0	0.0	0.0	0.0	0.0	0.0
Cxcl12	20315	symbol	M. musculus	20315	M. musculus	1.0	1.0	1.0	1.0	0.0	1.0	1.0	0.0	1.0	1.0	0.0	1.0	1.0	0.0	1.0	0.0	0.0	0.0	0.0	1.0
Ctsb	13030	symbol	M. musculus	13030	M. musculus	0.0	0.0	0.0	0.0	0.0	0.0	0.0	0.0	0.0	0.0	0.0	0.0	0.0	0.0	0.0	0.0	0.0	0.0	0.0	0.0
Slc25a5	11740	symbol	M. musculus	11740	M. musculus	0.0	0.0	0.0	0.0	0.0	0.0	1.0	0.0	0.0	0.0	0.0	0.0	1.0	0.0	0.0	0.0	0.0	1.0	0.0	0.0
Cblb	208650	symbol	M. musculus	208650	M. musculus	0.0	0.0	0.0	1.0	0.0	0.0	0.0	0.0	0.0	1.0	0.0	1.0	0.0	0.0	0.0	0.0	0.0	0.0	1.0	0.0
Btf3	218490	symbol	M. musculus	218490	M. musculus	0.0	0.0	0.0	0.0	0.0	0.0	0.0	0.0	0.0	0.0	0.0	0.0	0.0	0.0	0.0	0.0	0.0	0.0	0.0	0.0
Lum	17022	symbol	M. musculus	17022	M. musculus	0.0	0.0	0.0	0.0	0.0	0.0	0.0	0.0	0.0	0.0	0.0	0.0	0.0	0.0	0.0	0.0	0.0	0.0	0.0	1.0
Fam167b	230766	symbol	M. musculus	230766	M. musculus	0.0	0.0	0.0	0.0	0.0	0.0	0.0	0.0	0.0	0.0	0.0	0.0	0.0	0.0	0.0	0.0	0.0	0.0	0.0	0.0
Rasal2	226525	symbol	M. musculus	226525	M. musculus	0.0	0.0	0.0	0.0	0.0	0.0	0.0	0.0	0.0	0.0	0.0	0.0	0.0	0.0	0.0	0.0	0.0	0.0	0.0	0.0
Ltbp2	16997	symbol	M. musculus	16997	M. musculus	0.0	0.0	0.0	0.0	0.0	0.0	0.0	0.0	0.0	0.0	0.0	0.0	0.0	0.0	0.0	0.0	0.0	0.0	0.0	0.0
Plk2	20620	symbol	M. musculus	20620	M. musculus	0.0	1.0	1.0	0.0	0.0	1.0	0.0	0.0	0.0	0.0	0.0	0.0	0.0	0.0	0.0	0.0	0.0	0.0	1.0	0.0
Hmgb2	97165	symbol	M. musculus	97165	M. musculus	0.0	0.0	0.0	0.0	0.0	0.0	1.0	0.0	1.0	0.0	0.0	0.0	0.0	0.0	0.0	0.0	0.0	0.0	0.0	1.0
AA467197	433470	symbol	M. musculus	433470	M. musculus	0.0	0.0	0.0	0.0	0.0	0.0	0.0	0.0	0.0	0.0	0.0	0.0	0.0	0.0	0.0	0.0	0.0	0.0	0.0	0.0
Rpl35	66489	symbol	M. musculus	66489	M. musculus	0.0	0.0	0.0	0.0	0.0	0.0	0.0	0.0	0.0	0.0	0.0	0.0	0.0	0.0	0.0	0.0	0.0	0.0	0.0	0.0
Myo10	17909	symbol	M. musculus	17909	M. musculus	0.0	0.0	0.0	0.0	0.0	0.0	0.0	0.0	0.0	1.0	0.0	0.0	0.0	0.0	0.0	0.0	0.0	0.0	0.0	0.0
Hif1a	15251	symbol	M. musculus	15251	M. musculus	1.0	1.0	1.0	1.0	1.0	1.0	1.0	0.0	0.0	0.0	1.0	1.0	1.0	1.0	1.0	1.0	0.0	0.0	0.0	1.0
Npm1	18148	symbol	M. musculus	18148	M. musculus	0.0	0.0	0.0	1.0	0.0	0.0	0.0	0.0	1.0	0.0	0.0	1.0	0.0	0.0	1.0	0.0	1.0	1.0	1.0	0.0
Map4k4	26921	symbol	M. musculus	26921	M. musculus	0.0	0.0	1.0	0.0	0.0	0.0	0.0	0.0	0.0	1.0	0.0	1.0	0.0	0.0	0.0	0.0	0.0	1.0	1.0	0.0
Inhbb	16324	symbol	M. musculus	16324	M. musculus	0.0	0.0	0.0	1.0	1.0	0.0	1.0	0.0	0.0	0.0	0.0	0.0	1.0	0.0	0.0	1.0	0.0	0.0	0.0	1.0
Rplp0	11837	symbol	M. musculus	11837	M. musculus	0.0	0.0	0.0	0.0	0.0	0.0	0.0	0.0	0.0	0.0	0.0	0.0	0.0	0.0	0.0	0.0	0.0	0.0	0.0	1.0
Ubc	22190	symbol	M. musculus	22190	M. musculus	0.0	0.0	0.0	0.0	0.0	0.0	0.0	0.0	0.0	0.0	0.0	0.0	0.0	0.0	0.0	0.0	0.0	0.0	0.0	0.0
Prdx1	18477	symbol	M. musculus	18477	M. musculus	0.0	0.0	0.0	0.0	0.0	0.0	0.0	0.0	0.0	0.0	0.0	1.0	0.0	0.0	0.0	0.0	0.0	0.0	0.0	0.0
Akap12	83397	symbol	M. musculus	83397	M. musculus	0.0	0.0	1.0	1.0	0.0	0.0	0.0	0.0	0.0	0.0	0.0	1.0	0.0	0.0	0.0	1.0	0.0	0.0	0.0	1.0
Adgrl4	170757	symbol	M. musculus	170757	M. musculus	0.0	0.0	0.0	0.0	0.0	0.0	0.0	0.0	0.0	0.0	0.0	0.0	0.0	0.0	0.0	0.0	0.0	0.0	0.0	0.0
Actb	11461	symbol	M. musculus	11461	M. musculus	1.0	0.0	0.0	0.0	0.0	0.0	0.0	0.0	0.0	1.0	0.0	0.0	0.0	0.0	0.0	0.0	0.0	0.0	0.0	0.0
Mxd1	17119	symbol	M. musculus	17119	M. musculus	0.0	0.0	0.0	0.0	0.0	0.0	0.0	0.0	0.0	0.0	0.0	0.0	0.0	0.0	0.0	0.0	0.0	0.0	0.0	0.0
Maml3	433586	symbol	M. musculus	433586	M. musculus	0.0	0.0	0.0	0.0	0.0	0.0	0.0	0.0	0.0	0.0	0.0	0.0	0.0	0.0	0.0	0.0	0.0	0.0	0.0	0.0
Fscn1	14086	symbol	M. musculus	14086	M. musculus	0.0	0.0	0.0	0.0	0.0	0.0	0.0	0.0	0.0	0.0	0.0	0.0	0.0	0.0	0.0	0.0	0.0	0.0	0.0	0.0
Gng5	14707	symbol	M. musculus	14707	M. musculus	0.0	0.0	0.0	0.0	0.0	0.0	0.0	0.0	0.0	0.0	0.0	0.0	0.0	0.0	0.0	0.0	0.0	0.0	0.0	0.0
Cd44	12505	symbol	M. musculus	12505	M. musculus	1.0	0.0	0.0	1.0	1.0	0.0	1.0	0.0	0.0	1.0	0.0	1.0	1.0	1.0	1.0	0.0	1.0	0.0	1.0	1.0
Csgalnact1	234356	symbol	M. musculus	234356	M. musculus	0.0	0.0	0.0	0.0	0.0	0.0	0.0	1.0	0.0	0.0	1.0	0.0	0.0	0.0	0.0	0.0	0.0	0.0	0.0	0.0
Adgrl2	99633	symbol	M. musculus	99633	M. musculus	0.0	0.0	0.0	0.0	0.0	0.0	0.0	0.0	0.0	0.0	0.0	0.0	0.0	0.0	0.0	0.0	0.0	0.0	0.0	0.0
Fbxl7	448987	symbol	M. musculus	448987	M. musculus	0.0	0.0	0.0	0.0	0.0	0.0	0.0	0.0	0.0	0.0	0.0	0.0	0.0	0.0	0.0	0.0	0.0	0.0	0.0	0.0
Prcp	72461	symbol	M. musculus	72461	M. musculus	1.0	0.0	0.0	0.0	1.0	1.0	0.0	0.0	0.0	0.0	0.0	0.0	0.0	0.0	0.0	0.0	0.0	0.0	0.0	1.0
Litaf	56722	symbol	M. musculus	56722	M. musculus	0.0	0.0	0.0	0.0	0.0	0.0	0.0	0.0	0.0	0.0	0.0	0.0	0.0	0.0	0.0	0.0	0.0	0.0	0.0	1.0
Rell1	100532	symbol	M. musculus	100532	M. musculus	0.0	0.0	0.0	0.0	0.0	0.0	0.0	0.0	0.0	0.0	0.0	1.0	0.0	0.0	0.0	0.0	0.0	0.0	0.0	0.0
Bzw2	66912	symbol	M. musculus	66912	M. musculus	0.0	0.0	0.0	0.0	0.0	0.0	0.0	0.0	0.0	0.0	0.0	0.0	0.0	0.0	0.0	0.0	0.0	0.0	0.0	0.0
Rps6ka2	20112	symbol	M. musculus	20112	M. musculus	0.0	0.0	0.0	1.0	0.0	0.0	0.0	0.0	0.0	0.0	0.0	0.0	0.0	0.0	0.0	0.0	0.0	1.0	1.0	0.0
Dysf	26903	symbol	M. musculus	26903	M. musculus	1.0	0.0	1.0	0.0	1.0	0.0	0.0	0.0	1.0	1.0	1.0	0.0	0.0	0.0	0.0	0.0	1.0	1.0	0.0	1.0
Lgals3	16854	symbol	M. musculus	16854	M. musculus	0.0	1.0	1.0	1.0	0.0	1.0	1.0	1.0	0.0	1.0	0.0	0.0	1.0	0.0	0.0	0.0	0.0	1.0	0.0	0.0
Dgkh	380921	symbol	M. musculus	380921	M. musculus	0.0	0.0	0.0	0.0	0.0	0.0	0.0	0.0	0.0	0.0	0.0	0.0	0.0	0.0	0.0	0.0	1.0	0.0	0.0	0.0
Cxcl1	14825	symbol	M. musculus	14825	M. musculus	0.0	0.0	0.0	1.0	0.0	0.0	0.0	0.0	0.0	0.0	0.0	0.0	0.0	0.0	0.0	0.0	0.0	0.0	0.0	1.0
Pdlim1	54132	symbol	M. musculus	54132	M. musculus	0.0	0.0	0.0	0.0	0.0	0.0	0.0	0.0	0.0	0.0	1.0	0.0	0.0	0.0	0.0	0.0	0.0	0.0	0.0	0.0
Wwtr1	97064	symbol	M. musculus	97064	M. musculus	0.0	0.0	0.0	0.0	0.0	0.0	0.0	0.0	0.0	0.0	0.0	0.0	0.0	0.0	0.0	0.0	1.0	0.0	0.0	0.0
Tank	21353	symbol	M. musculus	21353	M. musculus	0.0	0.0	0.0	0.0	0.0	0.0	0.0	0.0	0.0	0.0	0.0	1.0	0.0	0.0	0.0	1.0	0.0	0.0	1.0	1.0
Evl	14026	symbol	M. musculus	14026	M. musculus	0.0	1.0	0.0	0.0	1.0	0.0	0.0	0.0	0.0	0.0	0.0	0.0	0.0	0.0	0.0	0.0	0.0	1.0	0.0	0.0
Ppp1r14b	18938	symbol	M. musculus	18938	M. musculus	0.0	0.0	0.0	0.0	0.0	0.0	0.0	0.0	0.0	0.0	0.0	0.0	0.0	0.0	0.0	0.0	0.0	0.0	0.0	0.0
Cd36	12491	symbol	M. musculus	12491	M. musculus	0.0	1.0	0.0	0.0	0.0	0.0	0.0	0.0	0.0	1.0	0.0	1.0	0.0	0.0	0.0	0.0	0.0	0.0	0.0	1.0
Col18a1	12822	symbol	M. musculus	12822	M. musculus	1.0	0.0	1.0	1.0	0.0	1.0	0.0	1.0	1.0	0.0	0.0	0.0	0.0	0.0	0.0	0.0	0.0	0.0	0.0	0.0
Scarb1	20778	symbol	M. musculus	20778	M. musculus	0.0	0.0	0.0	0.0	0.0	0.0	0.0	0.0	0.0	0.0	0.0	0.0	0.0	0.0	0.0	0.0	0.0	0.0	1.0	1.0
Sub1	20024	symbol	M. musculus	20024	M. musculus	0.0	0.0	0.0	0.0	0.0	0.0	0.0	0.0	0.0	0.0	0.0	0.0	0.0	0.0	0.0	0.0	0.0	1.0	0.0	0.0
Bag3	29810	symbol	M. musculus	29810	M. musculus	0.0	0.0	0.0	0.0	0.0	0.0	0.0	0.0	0.0	0.0	0.0	0.0	0.0	0.0	0.0	0.0	0.0	0.0	0.0	0.0
St8sia4	20452	symbol	M. musculus	20452	M. musculus	0.0	0.0	0.0	0.0	0.0	0.0	0.0	0.0	0.0	0.0	1.0	0.0	0.0	0.0	0.0	0.0	0.0	0.0	0.0	0.0
Ppa1	67895	symbol	M. musculus	67895	M. musculus	0.0	0.0	0.0	0.0	0.0	0.0	0.0	0.0	0.0	0.0	0.0	0.0	0.0	0.0	0.0	0.0	0.0	0.0	0.0	0.0
Mctp1	78771	symbol	M. musculus	78771	M. musculus	0.0	1.0	0.0	0.0	0.0	0.0	0.0	0.0	0.0	0.0	0.0	0.0	0.0	0.0	0.0	0.0	0.0	1.0	0.0	0.0
Tubb6	67951	symbol	M. musculus	67951	M. musculus	0.0	0.0	0.0	0.0	0.0	0.0	0.0	0.0	0.0	0.0	0.0	0.0	0.0	0.0	0.0	0.0	0.0	0.0	0.0	0.0
Mapk6	50772	symbol	M. musculus	50772	M. musculus	0.0	0.0	0.0	0.0	0.0	0.0	0.0	0.0	0.0	0.0	0.0	0.0	0.0	0.0	0.0	0.0	0.0	0.0	0.0	0.0
Zfp462	242466	symbol	M. musculus	242466	M. musculus	0.0	0.0	0.0	0.0	0.0	0.0	0.0	0.0	0.0	0.0	0.0	0.0	0.0	0.0	0.0	0.0	1.0	0.0	0.0	0.0
Itga6	16403	symbol	M. musculus	16403	M. musculus	0.0	0.0	1.0	1.0	0.0	0.0	1.0	0.0	0.0	1.0	0.0	1.0	0.0	0.0	0.0	0.0	0.0	0.0	1.0	0.0
Efhd2	27984	symbol	M. musculus	27984	M. musculus	0.0	0.0	0.0	0.0	0.0	0.0	0.0	0.0	0.0	0.0	0.0	0.0	0.0	0.0	0.0	0.0	0.0	0.0	0.0	0.0
Plcb1	18795	symbol	M. musculus	18795	M. musculus	0.0	1.0	0.0	0.0	0.0	0.0	0.0	0.0	0.0	1.0	0.0	1.0	0.0	0.0	0.0	1.0	0.0	0.0	0.0	1.0
Slpi	20568	symbol	M. musculus	20568	M. musculus	0.0	0.0	0.0	0.0	0.0	0.0	0.0	0.0	0.0	0.0	0.0	0.0	0.0	0.0	0.0	0.0	1.0	0.0	0.0	1.0
Mif	17319	symbol	M. musculus	17319	M. musculus	0.0	1.0	0.0	0.0	0.0	0.0	1.0	0.0	0.0	1.0	0.0	1.0	1.0	0.0	1.0	0.0	1.0	0.0	1.0	1.0
Marcks	17118	symbol	M. musculus	17118	M. musculus	0.0	0.0	0.0	0.0	0.0	0.0	0.0	0.0	0.0	0.0	0.0	0.0	0.0	0.0	0.0	0.0	0.0	0.0	0.0	0.0
Antxr2	71914	symbol	M. musculus	71914	M. musculus	0.0	0.0	0.0	0.0	0.0	0.0	0.0	1.0	0.0	0.0	0.0	0.0	0.0	0.0	0.0	0.0	0.0	0.0	0.0	0.0
Abracl	73112	symbol	M. musculus	73112	M. musculus	0.0	0.0	0.0	0.0	0.0	0.0	0.0	0.0	0.0	0.0	0.0	0.0	0.0	0.0	0.0	0.0	0.0	0.0	0.0	0.0
Adamts4	240913	symbol	M. musculus	240913	M. musculus	0.0	0.0	0.0	0.0	0.0	0.0	0.0	1.0	0.0	0.0	0.0	0.0	0.0	0.0	0.0	0.0	0.0	0.0	0.0	0.0
Cd38	12494	symbol	M. musculus	12494	M. musculus	0.0	0.0	0.0	0.0	0.0	0.0	0.0	0.0	0.0	1.0	1.0	0.0	0.0	0.0	0.0	1.0	0.0	1.0	0.0	0.0
Cyrib	223601	symbol	M. musculus	223601	M. musculus	0.0	0.0	0.0	0.0	0.0	0.0	0.0	0.0	0.0	1.0	0.0	0.0	1.0	0.0	0.0	0.0	0.0	1.0	0.0	1.0
Gm10076	100126819	symbol	M. musculus	100126819	M. musculus	0.0	0.0	0.0	0.0	0.0	0.0	0.0	0.0	0.0	0.0	0.0	0.0	0.0	0.0	0.0	0.0	0.0	0.0	0.0	0.0
Sec61b	66212	symbol	M. musculus	66212	M. musculus	0.0	0.0	0.0	0.0	0.0	0.0	0.0	0.0	0.0	0.0	0.0	0.0	0.0	0.0	0.0	0.0	0.0	0.0	0.0	0.0
H2-Q7	15018	symbol	M. musculus	15018	M. musculus	0.0	0.0	0.0	0.0	0.0	0.0	0.0	0.0	0.0	0.0	0.0	0.0	0.0	0.0	0.0	0.0	0.0	0.0	0.0	0.0
Dbi	13167	symbol	M. musculus	13167	M. musculus	0.0	0.0	0.0	0.0	0.0	0.0	0.0	0.0	0.0	0.0	0.0	1.0	0.0	0.0	0.0	0.0	1.0	0.0	1.0	0.0
Snai1	20613	symbol	M. musculus	20613	M. musculus	1.0	0.0	1.0	0.0	0.0	0.0	1.0	0.0	0.0	0.0	0.0	0.0	0.0	0.0	1.0	0.0	0.0	0.0	0.0	0.0
Srgap1	117600	symbol	M. musculus	117600	M. musculus	0.0	1.0	0.0	0.0	0.0	0.0	0.0	0.0	0.0	0.0	0.0	0.0	0.0	0.0	0.0	0.0	0.0	0.0	0.0	0.0
Etv6	14011	symbol	M. musculus	14011	M. musculus	0.0	0.0	0.0	0.0	0.0	0.0	0.0	0.0	0.0	0.0	0.0	0.0	0.0	0.0	0.0	0.0	0.0	0.0	0.0	0.0
Dcbld1	66686	symbol	M. musculus	66686	M. musculus	0.0	0.0	0.0	0.0	0.0	0.0	0.0	0.0	0.0	0.0	0.0	0.0	0.0	0.0	0.0	0.0	0.0	0.0	0.0	0.0
Eif2s2	67204	symbol	M. musculus	67204	M. musculus	0.0	0.0	0.0	0.0	0.0	0.0	0.0	0.0	0.0	0.0	0.0	0.0	0.0	0.0	0.0	0.0	0.0	0.0	0.0	0.0
Ackr1	13349	symbol	M. musculus	13349	M. musculus	0.0	0.0	0.0	0.0	0.0	0.0	0.0	0.0	0.0	0.0	0.0	0.0	0.0	0.0	0.0	0.0	0.0	0.0	0.0	1.0
Sem1	20422	symbol	M. musculus	20422	M. musculus	0.0	0.0	0.0	0.0	0.0	0.0	0.0	0.0	0.0	0.0	0.0	0.0	0.0	0.0	0.0	0.0	0.0	0.0	0.0	0.0
Cotl1	72042	symbol	M. musculus	72042	M. musculus	0.0	0.0	0.0	0.0	0.0	0.0	0.0	0.0	0.0	0.0	0.0	0.0	0.0	0.0	0.0	0.0	0.0	0.0	0.0	0.0
Ucp2	22228	symbol	M. musculus	22228	M. musculus	0.0	0.0	0.0	0.0	0.0	0.0	0.0	0.0	0.0	0.0	1.0	0.0	0.0	0.0	0.0	0.0	0.0	0.0	0.0	0.0
Man1a	17155	symbol	M. musculus	17155	M. musculus	0.0	0.0	0.0	0.0	0.0	0.0	0.0	0.0	0.0	0.0	1.0	0.0	0.0	0.0	0.0	0.0	0.0	0.0	0.0	0.0
Arhgap26	71302	symbol	M. musculus	71302	M. musculus	0.0	0.0	0.0	0.0	0.0	0.0	0.0	0.0	0.0	0.0	0.0	0.0	0.0	0.0	0.0	0.0	0.0	0.0	0.0	0.0
Gpihbp1	68453	symbol	M. musculus	68453	M. musculus	0.0	0.0	0.0	0.0	0.0	0.0	0.0	0.0	0.0	0.0	0.0	0.0	0.0	0.0	0.0	0.0	0.0	0.0	1.0	0.0
Sfrp2	20319	symbol	M. musculus	20319	M. musculus	1.0	1.0	0.0	1.0	0.0	1.0	1.0	1.0	1.0	0.0	0.0	1.0	0.0	0.0	0.0	0.0	1.0	0.0	1.0	0.0
Apold1	381823	symbol	M. musculus	381823	M. musculus	1.0	0.0	0.0	0.0	0.0	0.0	0.0	0.0	0.0	0.0	0.0	0.0	0.0	0.0	0.0	0.0	0.0	0.0	0.0	0.0
Kit	16590	symbol	M. musculus	16590	M. musculus	0.0	0.0	1.0	0.0	0.0	0.0	0.0	0.0	0.0	1.0	0.0	1.0	0.0	0.0	0.0	0.0	1.0	0.0	1.0	1.0
Cxcl10	15945	symbol	M. musculus	15945	M. musculus	0.0	1.0	1.0	0.0	0.0	0.0	0.0	0.0	0.0	0.0	0.0	0.0	0.0	0.0	0.0	0.0	0.0	1.0	0.0	1.0
Cox5a	12858	symbol	M. musculus	12858	M. musculus	0.0	0.0	0.0	0.0	0.0	0.0	0.0	0.0	0.0	0.0	0.0	0.0	0.0	0.0	0.0	0.0	0.0	0.0	0.0	0.0
Tnip1	57783	symbol	M. musculus	57783	M. musculus	0.0	0.0	0.0	0.0	0.0	0.0	0.0	0.0	0.0	0.0	0.0	1.0	0.0	0.0	0.0	0.0	0.0	0.0	0.0	1.0
Arpc3	56378	symbol	M. musculus	56378	M. musculus	0.0	0.0	0.0	0.0	0.0	0.0	0.0	0.0	0.0	0.0	0.0	0.0	0.0	0.0	0.0	0.0	0.0	0.0	0.0	0.0
Aprt	11821	symbol	M. musculus	11821	M. musculus	0.0	0.0	0.0	0.0	0.0	0.0	0.0	0.0	0.0	0.0	0.0	0.0	0.0	0.0	0.0	0.0	0.0	0.0	0.0	0.0
Slc12a2	20496	symbol	M. musculus	20496	M. musculus	1.0	1.0	0.0	0.0	0.0	0.0	0.0	0.0	0.0	0.0	0.0	0.0	0.0	0.0	0.0	0.0	0.0	0.0	0.0	1.0
2610307P16Rik	72518	symbol	M. musculus	72518	M. musculus	0.0	0.0	0.0	0.0	0.0	0.0	0.0	0.0	0.0	0.0	0.0	0.0	0.0	0.0	0.0	0.0	0.0	0.0	0.0	0.0
Upp1	22271	symbol	M. musculus	22271	M. musculus	0.0	0.0	0.0	0.0	0.0	0.0	0.0	0.0	0.0	0.0	0.0	0.0	0.0	0.0	0.0	0.0	0.0	0.0	0.0	0.0
Baz1a	217578	symbol	M. musculus	217578	M. musculus	0.0	0.0	0.0	0.0	0.0	0.0	0.0	0.0	0.0	0.0	0.0	0.0	0.0	0.0	0.0	0.0	0.0	0.0	0.0	0.0
Lamc1	226519	symbol	M. musculus	226519	M. musculus	1.0	0.0	0.0	0.0	0.0	0.0	0.0	1.0	0.0	1.0	0.0	0.0	0.0	0.0	0.0	0.0	0.0	0.0	0.0	0.0
Hspa1a	193740	symbol	M. musculus	193740	M. musculus	0.0	0.0	0.0	1.0	0.0	0.0	0.0	0.0	0.0	0.0	0.0	0.0	0.0	0.0	0.0	0.0	0.0	0.0	1.0	0.0
Slc7a11	26570	symbol	M. musculus	26570	M. musculus	0.0	0.0	0.0	0.0	1.0	0.0	0.0	0.0	0.0	0.0	0.0	0.0	1.0	0.0	0.0	0.0	0.0	0.0	0.0	0.0
Ran	19384	symbol	M. musculus	19384	M. musculus	0.0	0.0	0.0	0.0	0.0	0.0	0.0	0.0	0.0	0.0	0.0	0.0	0.0	0.0	0.0	0.0	0.0	0.0	0.0	0.0
Slc6a6	21366	symbol	M. musculus	21366	M. musculus	0.0	0.0	0.0	0.0	0.0	0.0	0.0	0.0	0.0	0.0	0.0	0.0	0.0	0.0	0.0	0.0	0.0	0.0	0.0	0.0
AI506816	433855	symbol	M. musculus	433855	M. musculus	0.0	0.0	0.0	0.0	1.0	0.0	0.0	0.0	0.0	0.0	0.0	0.0	0.0	0.0	0.0	0.0	0.0	0.0	0.0	0.0
Mcam	84004	symbol	M. musculus	84004	M. musculus	1.0	0.0	1.0	0.0	1.0	0.0	0.0	0.0	0.0	0.0	0.0	0.0	0.0	0.0	0.0	0.0	0.0	0.0	0.0	0.0
Sik3	70661	symbol	M. musculus	70661	M. musculus	0.0	0.0	0.0	0.0	0.0	0.0	0.0	0.0	0.0	0.0	0.0	0.0	0.0	0.0	0.0	0.0	0.0	0.0	0.0	0.0
Hcls1	15163	symbol	M. musculus	15163	M. musculus	0.0	0.0	0.0	0.0	0.0	0.0	0.0	0.0	0.0	0.0	0.0	1.0	1.0	0.0	1.0	0.0	0.0	0.0	0.0	0.0
Il6	16193	symbol	M. musculus	16193	M. musculus	1.0	0.0	0.0	1.0	1.0	0.0	0.0	0.0	1.0	1.0	0.0	1.0	1.0	1.0	0.0	1.0	0.0	0.0	0.0	1.0
Sema7a	20361	symbol	M. musculus	20361	M. musculus	0.0	0.0	1.0	0.0	0.0	0.0	0.0	0.0	0.0	0.0	0.0	1.0	0.0	0.0	0.0	0.0	0.0	0.0	0.0	1.0
Sele	20339	symbol	M. musculus	20339	M. musculus	0.0	0.0	1.0	0.0	0.0	0.0	0.0	0.0	0.0	1.0	0.0	0.0	0.0	0.0	0.0	1.0	0.0	0.0	0.0	0.0
Rpl36al	66483	symbol	M. musculus	66483	M. musculus	0.0	0.0	0.0	0.0	0.0	0.0	0.0	0.0	0.0	0.0	0.0	0.0	0.0	0.0	0.0	0.0	0.0	0.0	0.0	0.0
Tspan15	70423	symbol	M. musculus	70423	M. musculus	0.0	0.0	0.0	0.0	0.0	0.0	0.0	0.0	0.0	0.0	0.0	0.0	0.0	0.0	0.0	0.0	0.0	0.0	1.0	0.0
Inpp5d	16331	symbol	M. musculus	16331	M. musculus	0.0	0.0	0.0	1.0	0.0	0.0	0.0	0.0	0.0	1.0	0.0	0.0	0.0	0.0	0.0	0.0	0.0	0.0	0.0	0.0
Nme1	18102	symbol	M. musculus	18102	M. musculus	0.0	0.0	0.0	0.0	0.0	0.0	0.0	0.0	1.0	1.0	0.0	0.0	0.0	0.0	0.0	0.0	0.0	0.0	0.0	0.0
Plin2	11520	symbol	M. musculus	11520	M. musculus	0.0	0.0	0.0	0.0	0.0	0.0	0.0	0.0	0.0	0.0	0.0	0.0	0.0	0.0	0.0	0.0	0.0	0.0	0.0	0.0
Peak1	244895	symbol	M. musculus	244895	M. musculus	0.0	0.0	0.0	0.0	0.0	0.0	0.0	0.0	0.0	0.0	0.0	0.0	0.0	0.0	0.0	0.0	0.0	0.0	0.0	0.0
Lyn	17096	symbol	M. musculus	17096	M. musculus	0.0	0.0	1.0	1.0	1.0	0.0	0.0	0.0	0.0	1.0	0.0	1.0	1.0	0.0	0.0	0.0	1.0	0.0	1.0	1.0
Jak2	16452	symbol	M. musculus	16452	M. musculus	0.0	0.0	1.0	1.0	1.0	0.0	1.0	0.0	0.0	1.0	0.0	1.0	1.0	0.0	0.0	0.0	1.0	0.0	1.0	1.0
Pik3r5	320207	symbol	M. musculus	320207	M. musculus	0.0	0.0	0.0	0.0	0.0	0.0	0.0	0.0	0.0	0.0	0.0	1.0	0.0	0.0	0.0	0.0	1.0	0.0	1.0	0.0
Hilpda	69573	symbol	M. musculus	69573	M. musculus	0.0	0.0	0.0	0.0	0.0	0.0	0.0	0.0	0.0	0.0	1.0	0.0	0.0	0.0	0.0	0.0	0.0	0.0	0.0	1.0
Cyyr1	224405	symbol	M. musculus	224405	M. musculus	0.0	0.0	0.0	0.0	0.0	0.0	0.0	0.0	0.0	0.0	0.0	0.0	0.0	0.0	0.0	0.0	0.0	0.0	0.0	0.0
Pabpc1	18458	symbol	M. musculus	18458	M. musculus	0.0	0.0	0.0	0.0	0.0	0.0	0.0	0.0	0.0	0.0	0.0	0.0	0.0	0.0	0.0	0.0	0.0	0.0	0.0	0.0
Ppp1r2	66849	symbol	M. musculus	66849	M. musculus	0.0	0.0	0.0	0.0	0.0	0.0	0.0	0.0	0.0	0.0	1.0	0.0	0.0	0.0	0.0	0.0	0.0	0.0	0.0	0.0
H2az1	51788	symbol	M. musculus	51788	M. musculus	0.0	0.0	0.0	0.0	0.0	0.0	0.0	0.0	0.0	0.0	0.0	0.0	0.0	0.0	0.0	0.0	0.0	0.0	0.0	1.0
Ext1	14042	symbol	M. musculus	14042	M. musculus	1.0	0.0	0.0	0.0	1.0	0.0	0.0	1.0	0.0	0.0	1.0	0.0	0.0	0.0	0.0	0.0	0.0	0.0	0.0	1.0
Pxdn	69675	symbol	M. musculus	69675	M. musculus	1.0	0.0	0.0	0.0	0.0	0.0	0.0	1.0	0.0	0.0	0.0	0.0	0.0	0.0	0.0	0.0	0.0	0.0	0.0	0.0
Tfpi	21788	symbol	M. musculus	21788	M. musculus	0.0	0.0	0.0	0.0	1.0	0.0	0.0	0.0	0.0	0.0	0.0	0.0	0.0	0.0	0.0	0.0	0.0	0.0	0.0	1.0
Dcn	13179	symbol	M. musculus	13179	M. musculus	0.0	1.0	0.0	0.0	0.0	1.0	0.0	0.0	0.0	0.0	0.0	1.0	1.0	0.0	0.0	0.0	0.0	0.0	0.0	0.0
Smox	228608	symbol	M. musculus	228608	M. musculus	0.0	0.0	0.0	0.0	0.0	0.0	0.0	0.0	0.0	0.0	0.0	0.0	0.0	0.0	0.0	0.0	0.0	0.0	0.0	0.0
Rnf19b	75234	symbol	M. musculus	75234	M. musculus	0.0	0.0	0.0	0.0	0.0	0.0	0.0	0.0	0.0	0.0	0.0	0.0	0.0	0.0	0.0	0.0	0.0	0.0	0.0	0.0
Itgav	16410	symbol	M. musculus	16410	M. musculus	1.0	0.0	1.0	0.0	1.0	0.0	1.0	0.0	0.0	1.0	0.0	0.0	0.0	0.0	0.0	0.0	1.0	1.0	0.0	1.0
Arhgap28	268970	symbol	M. musculus	268970	M. musculus	0.0	0.0	0.0	0.0	0.0	0.0	0.0	0.0	0.0	0.0	0.0	0.0	0.0	0.0	0.0	0.0	1.0	1.0	0.0	0.0
Pvt1	19296	symbol	M. musculus	19296	M. musculus	0.0	0.0	0.0	0.0	1.0	0.0	0.0	0.0	0.0	0.0	0.0	0.0	0.0	0.0	0.0	0.0	0.0	0.0	0.0	0.0
Adarb1	110532	symbol	M. musculus	110532	M. musculus	1.0	1.0	0.0	1.0	0.0	0.0	0.0	0.0	0.0	0.0	0.0	0.0	0.0	0.0	0.0	0.0	1.0	0.0	0.0	0.0
Cks2	66197	symbol	M. musculus	66197	M. musculus	0.0	0.0	0.0	0.0	0.0	0.0	0.0	0.0	0.0	0.0	0.0	0.0	0.0	0.0	0.0	0.0	0.0	0.0	0.0	0.0
Bcl2l11	12125	symbol	M. musculus	12125	M. musculus	1.0	0.0	0.0	1.0	0.0	0.0	1.0	0.0	0.0	0.0	0.0	0.0	1.0	0.0	1.0	0.0	0.0	0.0	1.0	1.0
Angptl4	57875	symbol	M. musculus	57875	M. musculus	1.0	0.0	0.0	0.0	1.0	0.0	0.0	0.0	0.0	0.0	1.0	0.0	0.0	0.0	0.0	0.0	1.0	0.0	1.0	0.0
Angpt2	11601	symbol	M. musculus	11601	M. musculus	1.0	1.0	0.0	0.0	1.0	1.0	0.0	0.0	0.0	1.0	1.0	0.0	0.0	0.0	0.0	1.0	0.0	0.0	0.0	0.0
Vav3	57257	symbol	M. musculus	57257	M. musculus	1.0	0.0	0.0	0.0	0.0	0.0	0.0	0.0	0.0	1.0	0.0	1.0	0.0	0.0	0.0	0.0	0.0	0.0	1.0	0.0
Tes	21753	symbol	M. musculus	21753	M. musculus	0.0	0.0	0.0	1.0	0.0	0.0	0.0	0.0	0.0	0.0	0.0	0.0	0.0	0.0	0.0	0.0	0.0	0.0	0.0	0.0
Slc25a3	18674	symbol	M. musculus	18674	M. musculus	0.0	0.0	0.0	0.0	0.0	0.0	0.0	0.0	0.0	0.0	0.0	0.0	0.0	0.0	0.0	0.0	0.0	0.0	0.0	0.0
Serpinh1	12406	symbol	M. musculus	12406	M. musculus	0.0	0.0	0.0	0.0	0.0	0.0	0.0	1.0	0.0	0.0	0.0	0.0	0.0	0.0	0.0	0.0	1.0	0.0	1.0	0.0
Actr3	74117	symbol	M. musculus	74117	M. musculus	0.0	0.0	1.0	0.0	0.0	0.0	0.0	0.0	0.0	0.0	0.0	0.0	0.0	0.0	0.0	0.0	0.0	1.0	0.0	0.0
Cd300lg	52685	symbol	M. musculus	52685	M. musculus	0.0	0.0	0.0	0.0	0.0	0.0	0.0	0.0	0.0	0.0	0.0	0.0	0.0	0.0	0.0	0.0	0.0	0.0	0.0	0.0
Nrp2	18187	symbol	M. musculus	18187	M. musculus	1.0	0.0	0.0	0.0	0.0	0.0	0.0	0.0	0.0	0.0	0.0	0.0	0.0	0.0	0.0	0.0	0.0	0.0	0.0	0.0
Ddx21	56200	symbol	M. musculus	56200	M. musculus	0.0	0.0	0.0	0.0	0.0	0.0	0.0	0.0	0.0	0.0	0.0	0.0	0.0	0.0	0.0	0.0	0.0	0.0	0.0	1.0
Znrf1	170737	symbol	M. musculus	170737	M. musculus	0.0	0.0	0.0	0.0	0.0	0.0	0.0	0.0	0.0	0.0	0.0	0.0	0.0	0.0	0.0	0.0	0.0	0.0	0.0	1.0
Hecw2	329152	symbol	M. musculus	329152	M. musculus	0.0	0.0	0.0	0.0	0.0	0.0	0.0	0.0	0.0	0.0	0.0	0.0	0.0	0.0	0.0	0.0	0.0	0.0	0.0	0.0
Gimap6	231931	symbol	M. musculus	231931	M. musculus	0.0	0.0	0.0	0.0	0.0	0.0	0.0	0.0	0.0	0.0	0.0	0.0	0.0	0.0	0.0	0.0	0.0	0.0	0.0	0.0
Asap1	13196	symbol	M. musculus	13196	M. musculus	0.0	0.0	0.0	0.0	0.0	0.0	0.0	0.0	0.0	0.0	0.0	0.0	0.0	0.0	0.0	0.0	0.0	0.0	0.0	0.0
Timm10b	14356	symbol	M. musculus	14356	M. musculus	0.0	0.0	0.0	0.0	0.0	0.0	0.0	0.0	0.0	0.0	0.0	0.0	0.0	0.0	0.0	0.0	0.0	0.0	0.0	0.0
Alcam	11658	symbol	M. musculus	11658	M. musculus	0.0	0.0	0.0	0.0	0.0	0.0	0.0	0.0	0.0	0.0	0.0	0.0	0.0	0.0	0.0	0.0	0.0	0.0	0.0	0.0
Ppic	19038	symbol	M. musculus	19038	M. musculus	0.0	0.0	0.0	0.0	0.0	0.0	0.0	0.0	0.0	0.0	0.0	0.0	0.0	0.0	0.0	0.0	0.0	0.0	0.0	0.0
P3h2	210530	symbol	M. musculus	210530	M. musculus	0.0	0.0	0.0	1.0	0.0	0.0	0.0	0.0	0.0	0.0	0.0	0.0	0.0	0.0	0.0	0.0	0.0	0.0	0.0	0.0
Gm56768						nan	nan	nan	nan	nan	nan	nan	nan	nan	nan	nan	nan	nan	nan	nan	nan	nan	nan	nan	nan
Slfn2	20556	symbol	M. musculus	20556	M. musculus	0.0	0.0	0.0	1.0	0.0	0.0	0.0	0.0	0.0	0.0	0.0	0.0	0.0	0.0	0.0	0.0	0.0	0.0	0.0	0.0
Arhgap18	73910	symbol	M. musculus	73910	M. musculus	0.0	0.0	0.0	0.0	0.0	0.0	0.0	0.0	0.0	0.0	0.0	0.0	0.0	0.0	0.0	0.0	0.0	0.0	0.0	0.0
Atf4	11911	symbol	M. musculus	11911	M. musculus	0.0	0.0	0.0	1.0	0.0	0.0	1.0	0.0	0.0	0.0	1.0	0.0	1.0	0.0	1.0	1.0	0.0	0.0	0.0	1.0
Prkch	18755	symbol	M. musculus	18755	M. musculus	0.0	0.0	0.0	0.0	0.0	0.0	0.0	0.0	0.0	0.0	0.0	0.0	0.0	0.0	0.0	0.0	1.0	0.0	0.0	0.0
Myo1e	71602	symbol	M. musculus	71602	M. musculus	1.0	0.0	0.0	0.0	0.0	0.0	0.0	1.0	0.0	0.0	0.0	0.0	0.0	0.0	0.0	0.0	0.0	0.0	0.0	0.0
Bik	12124	symbol	M. musculus	12124	M. musculus	0.0	0.0	0.0	0.0	0.0	0.0	0.0	0.0	0.0	0.0	0.0	0.0	1.0	0.0	0.0	0.0	0.0	0.0	0.0	0.0
Ppfibp1	67533	symbol	M. musculus	67533	M. musculus	0.0	0.0	0.0	0.0	0.0	0.0	0.0	0.0	0.0	0.0	0.0	0.0	0.0	0.0	0.0	0.0	0.0	0.0	0.0	0.0
Ifi27l2a	76933	symbol	M. musculus	76933	M. musculus	0.0	0.0	0.0	0.0	0.0	0.0	0.0	0.0	0.0	0.0	0.0	0.0	0.0	0.0	0.0	0.0	0.0	0.0	0.0	0.0
Dusp2	13537	symbol	M. musculus	13537	M. musculus	0.0	0.0	0.0	0.0	0.0	0.0	0.0	0.0	0.0	0.0	0.0	1.0	0.0	0.0	0.0	0.0	0.0	0.0	0.0	0.0
Psmb2	26445	symbol	M. musculus	26445	M. musculus	0.0	0.0	0.0	0.0	0.0	0.0	0.0	0.0	0.0	0.0	0.0	0.0	0.0	0.0	0.0	0.0	0.0	0.0	0.0	0.0
Dock4	238130	symbol	M. musculus	238130	M. musculus	0.0	0.0	1.0	0.0	0.0	0.0	0.0	0.0	0.0	0.0	0.0	0.0	0.0	0.0	0.0	0.0	0.0	0.0	0.0	0.0
Pparg	19016	symbol	M. musculus	19016	M. musculus	0.0	1.0	0.0	1.0	1.0	1.0	0.0	0.0	1.0	1.0	1.0	1.0	1.0	1.0	0.0	0.0	1.0	1.0	1.0	1.0
Zfp521	225207	symbol	M. musculus	225207	M. musculus	0.0	0.0	0.0	0.0	0.0	0.0	0.0	0.0	0.0	0.0	0.0	0.0	0.0	0.0	0.0	0.0	0.0	0.0	0.0	0.0
Irx3	16373	symbol	M. musculus	16373	M. musculus	1.0	0.0	0.0	0.0	0.0	0.0	0.0	0.0	0.0	0.0	0.0	0.0	0.0	0.0	0.0	0.0	0.0	0.0	0.0	0.0
Snrpd1	20641	symbol	M. musculus	20641	M. musculus	0.0	0.0	0.0	0.0	0.0	0.0	0.0	0.0	0.0	0.0	0.0	0.0	0.0	0.0	0.0	0.0	0.0	0.0	0.0	0.0
Pcbp1	23983	symbol	M. musculus	23983	M. musculus	0.0	0.0	0.0	0.0	0.0	0.0	0.0	0.0	0.0	0.0	0.0	0.0	0.0	0.0	0.0	0.0	0.0	0.0	0.0	0.0
Tnfrsf10b	21933	symbol	M. musculus	21933	M. musculus	0.0	0.0	0.0	1.0	0.0	0.0	0.0	0.0	0.0	0.0	0.0	0.0	0.0	0.0	0.0	0.0	0.0	0.0	0.0	0.0
Uqcrq	22272	symbol	M. musculus	22272	M. musculus	0.0	0.0	0.0	0.0	0.0	0.0	0.0	0.0	0.0	0.0	0.0	0.0	0.0	0.0	0.0	0.0	0.0	0.0	0.0	0.0
Bach1	12013	symbol	M. musculus	12013	M. musculus	0.0	0.0	0.0	0.0	0.0	0.0	0.0	0.0	0.0	0.0	0.0	0.0	0.0	0.0	0.0	0.0	0.0	0.0	0.0	0.0
Cycs	13063	symbol	M. musculus	13063	M. musculus	0.0	0.0	0.0	0.0	0.0	0.0	0.0	0.0	0.0	0.0	0.0	0.0	0.0	0.0	0.0	0.0	0.0	0.0	1.0	0.0
Sema4c	20353	symbol	M. musculus	20353	M. musculus	1.0	0.0	1.0	0.0	0.0	0.0	0.0	0.0	0.0	0.0	0.0	1.0	0.0	0.0	0.0	0.0	0.0	0.0	0.0	0.0
Nrp1	18186	symbol	M. musculus	18186	M. musculus	1.0	1.0	1.0	0.0	1.0	1.0	1.0	0.0	0.0	1.0	0.0	1.0	0.0	0.0	0.0	0.0	0.0	1.0	0.0	1.0
Mpzl1	68481	symbol	M. musculus	68481	M. musculus	0.0	0.0	0.0	0.0	0.0	0.0	0.0	0.0	0.0	0.0	0.0	0.0	0.0	0.0	0.0	0.0	0.0	0.0	0.0	0.0
Elob	67673	symbol	M. musculus	67673	M. musculus	0.0	0.0	0.0	0.0	0.0	0.0	0.0	0.0	0.0	0.0	0.0	0.0	0.0	0.0	0.0	0.0	0.0	0.0	0.0	0.0
Sh3bgrl2	212531	symbol	M. musculus	212531	M. musculus	0.0	0.0	0.0	0.0	0.0	0.0	0.0	0.0	0.0	0.0	0.0	0.0	0.0	0.0	0.0	0.0	0.0	0.0	0.0	0.0
Sdc3	20970	symbol	M. musculus	20970	M. musculus	0.0	0.0	0.0	0.0	0.0	0.0	0.0	0.0	0.0	0.0	0.0	0.0	0.0	0.0	0.0	0.0	0.0	0.0	0.0	0.0
Snrpe	20643	symbol	M. musculus	20643	M. musculus	0.0	0.0	0.0	0.0	0.0	0.0	0.0	0.0	0.0	0.0	0.0	0.0	0.0	0.0	0.0	0.0	0.0	0.0	0.0	0.0
Tcim	69068	symbol	M. musculus	69068	M. musculus	0.0	0.0	0.0	0.0	0.0	0.0	0.0	0.0	0.0	0.0	0.0	1.0	0.0	0.0	0.0	0.0	1.0	0.0	1.0	0.0
Cox5b	12859	symbol	M. musculus	12859	M. musculus	0.0	0.0	0.0	0.0	0.0	0.0	0.0	0.0	0.0	0.0	0.0	0.0	0.0	0.0	0.0	0.0	0.0	0.0	0.0	0.0
Ednrb	13618	symbol	M. musculus	13618	M. musculus	0.0	0.0	0.0	0.0	0.0	0.0	0.0	0.0	1.0	0.0	0.0	1.0	0.0	0.0	0.0	0.0	0.0	0.0	0.0	1.0
Lrch1	380916	symbol	M. musculus	380916	M. musculus	0.0	1.0	0.0	0.0	0.0	0.0	0.0	0.0	0.0	1.0	0.0	0.0	0.0	0.0	0.0	0.0	1.0	0.0	1.0	0.0
Casp8	12370	symbol	M. musculus	12370	M. musculus	1.0	0.0	1.0	1.0	0.0	0.0	1.0	0.0	0.0	0.0	0.0	0.0	1.0	0.0	0.0	0.0	0.0	0.0	1.0	1.0
Atp5md	66477	gene_synonym	M. musculus	66477	M. musculus	0.0	0.0	0.0	0.0	0.0	0.0	0.0	0.0	0.0	0.0	0.0	0.0	0.0	0.0	0.0	0.0	0.0	0.0	0.0	0.0
Rel	19696	symbol	M. musculus	19696	M. musculus	0.0	0.0	0.0	0.0	0.0	0.0	0.0	0.0	0.0	0.0	0.0	0.0	0.0	0.0	0.0	0.0	0.0	0.0	0.0	1.0
Sparcl1	13602	symbol	M. musculus	13602	M. musculus	0.0	0.0	0.0	0.0	0.0	0.0	0.0	0.0	0.0	0.0	0.0	0.0	0.0	0.0	0.0	0.0	0.0	0.0	0.0	0.0
Pitpnc1	71795	symbol	M. musculus	71795	M. musculus	0.0	0.0	0.0	0.0	0.0	0.0	0.0	0.0	0.0	0.0	0.0	0.0	0.0	0.0	0.0	0.0	0.0	0.0	0.0	0.0
Trp53	22059	symbol	M. musculus	22059	M. musculus	0.0	0.0	1.0	1.0	0.0	0.0	1.0	0.0	0.0	0.0	1.0	1.0	1.0	0.0	1.0	0.0	1.0	1.0	1.0	1.0
Rbm3	19652	symbol	M. musculus	19652	M. musculus	0.0	0.0	0.0	0.0	0.0	0.0	0.0	0.0	0.0	0.0	0.0	0.0	0.0	0.0	0.0	0.0	0.0	0.0	0.0	0.0
Ypel2	77864	symbol	M. musculus	77864	M. musculus	0.0	0.0	0.0	0.0	0.0	0.0	0.0	0.0	0.0	0.0	0.0	0.0	0.0	0.0	0.0	0.0	0.0	0.0	0.0	0.0
Fam111a	107373	symbol	M. musculus	107373	M. musculus	0.0	0.0	0.0	0.0	0.0	0.0	0.0	0.0	0.0	0.0	0.0	0.0	0.0	0.0	0.0	0.0	0.0	0.0	0.0	0.0
Bax	12028	symbol	M. musculus	12028	M. musculus	1.0	0.0	0.0	1.0	1.0	0.0	1.0	0.0	1.0	0.0	0.0	0.0	1.0	0.0	1.0	0.0	1.0	0.0	1.0	0.0
Ctla2b	13025	symbol	M. musculus	13025	M. musculus	0.0	0.0	0.0	0.0	0.0	0.0	0.0	0.0	0.0	0.0	0.0	0.0	0.0	0.0	0.0	0.0	0.0	0.0	0.0	0.0
Rnf149	67702	symbol	M. musculus	67702	M. musculus	0.0	0.0	0.0	0.0	0.0	0.0	0.0	0.0	0.0	0.0	0.0	1.0	0.0	0.0	0.0	0.0	0.0	0.0	0.0	0.0
Cltc	67300	symbol	M. musculus	67300	M. musculus	0.0	0.0	0.0	0.0	0.0	0.0	0.0	0.0	0.0	0.0	0.0	0.0	0.0	0.0	0.0	0.0	0.0	0.0	0.0	0.0
1700025G04Rik	69399	symbol	M. musculus	69399	M. musculus	0.0	0.0	0.0	0.0	0.0	0.0	0.0	0.0	0.0	0.0	0.0	0.0	0.0	0.0	0.0	0.0	0.0	0.0	0.0	0.0
Gna13	14674	symbol	M. musculus	14674	M. musculus	1.0	1.0	0.0	1.0	1.0	0.0	0.0	0.0	0.0	0.0	0.0	0.0	0.0	0.0	0.0	0.0	0.0	0.0	0.0	0.0
Robo4	74144	symbol	M. musculus	74144	M. musculus	1.0	1.0	0.0	0.0	0.0	1.0	0.0	0.0	0.0	0.0	0.0	0.0	0.0	0.0	0.0	0.0	0.0	0.0	0.0	0.0
Dnm3	103967	symbol	M. musculus	103967	M. musculus	0.0	0.0	0.0	0.0	0.0	0.0	0.0	0.0	0.0	0.0	0.0	0.0	0.0	0.0	0.0	0.0	0.0	1.0	0.0	0.0
Ebf3	13593	symbol	M. musculus	13593	M. musculus	0.0	0.0	0.0	0.0	0.0	0.0	0.0	0.0	0.0	0.0	0.0	0.0	0.0	0.0	0.0	0.0	0.0	0.0	0.0	0.0
Jpt1	15374	symbol	M. musculus	15374	M. musculus	0.0	0.0	0.0	0.0	0.0	0.0	0.0	0.0	0.0	0.0	0.0	0.0	0.0	0.0	0.0	0.0	0.0	0.0	0.0	0.0
Ccser1	232035	symbol	M. musculus	232035	M. musculus	0.0	0.0	0.0	0.0	0.0	0.0	0.0	0.0	0.0	0.0	0.0	0.0	0.0	0.0	0.0	0.0	0.0	0.0	0.0	0.0
H2aj	232440	symbol	M. musculus	232440	M. musculus	0.0	0.0	0.0	0.0	0.0	0.0	0.0	0.0	0.0	0.0	0.0	0.0	0.0	0.0	0.0	0.0	0.0	0.0	0.0	0.0
Tbc1d1	57915	symbol	M. musculus	57915	M. musculus	0.0	0.0	0.0	0.0	0.0	0.0	0.0	0.0	0.0	0.0	0.0	0.0	0.0	0.0	0.0	0.0	0.0	0.0	0.0	0.0
Sntb2	20650	symbol	M. musculus	20650	M. musculus	0.0	0.0	0.0	0.0	0.0	0.0	0.0	0.0	0.0	0.0	0.0	0.0	0.0	0.0	0.0	0.0	0.0	0.0	0.0	0.0
Tubb3	22152	symbol	M. musculus	22152	M. musculus	0.0	0.0	0.0	0.0	0.0	0.0	0.0	0.0	0.0	0.0	0.0	0.0	0.0	0.0	0.0	0.0	0.0	0.0	0.0	0.0
Ttc39b	69863	symbol	M. musculus	69863	M. musculus	0.0	0.0	0.0	0.0	0.0	0.0	0.0	0.0	0.0	0.0	0.0	0.0	0.0	0.0	0.0	0.0	0.0	0.0	0.0	0.0
Cerk	223753	symbol	M. musculus	223753	M. musculus	0.0	0.0	0.0	0.0	0.0	0.0	0.0	0.0	0.0	0.0	0.0	0.0	0.0	0.0	0.0	0.0	0.0	0.0	0.0	0.0
Pgk1	18655	symbol	M. musculus	18655	M. musculus	0.0	1.0	0.0	0.0	0.0	0.0	0.0	0.0	0.0	0.0	1.0	0.0	0.0	0.0	0.0	0.0	0.0	0.0	0.0	0.0
Pgs1	74451	symbol	M. musculus	74451	M. musculus	0.0	0.0	0.0	0.0	0.0	0.0	0.0	0.0	0.0	0.0	0.0	0.0	0.0	0.0	0.0	0.0	0.0	0.0	0.0	0.0
Deptor	97998	symbol	M. musculus	97998	M. musculus	0.0	0.0	0.0	0.0	0.0	0.0	1.0	0.0	0.0	0.0	0.0	0.0	0.0	0.0	0.0	0.0	1.0	0.0	0.0	0.0
Higd1a	56295	symbol	M. musculus	56295	M. musculus	0.0	0.0	0.0	0.0	0.0	0.0	1.0	0.0	0.0	0.0	1.0	1.0	1.0	0.0	0.0	0.0	1.0	1.0	1.0	0.0
Aig1	66253	symbol	M. musculus	66253	M. musculus	0.0	0.0	0.0	0.0	0.0	0.0	0.0	0.0	0.0	0.0	0.0	0.0	0.0	0.0	0.0	0.0	0.0	0.0	0.0	0.0
Rasgef1b	320292	symbol	M. musculus	320292	M. musculus	0.0	0.0	0.0	0.0	0.0	0.0	0.0	0.0	0.0	0.0	0.0	0.0	0.0	0.0	0.0	0.0	0.0	0.0	0.0	0.0
Nbea	26422	symbol	M. musculus	26422	M. musculus	0.0	0.0	0.0	0.0	0.0	0.0	0.0	0.0	0.0	0.0	0.0	0.0	0.0	0.0	0.0	0.0	0.0	0.0	0.0	0.0
Trim25	217069	symbol	M. musculus	217069	M. musculus	0.0	0.0	0.0	0.0	0.0	0.0	0.0	0.0	0.0	0.0	0.0	0.0	0.0	0.0	0.0	0.0	0.0	0.0	0.0	1.0
1110038B12Rik	68763	symbol	M. musculus	68763	M. musculus	0.0	0.0	0.0	0.0	0.0	0.0	0.0	0.0	0.0	0.0	0.0	0.0	0.0	0.0	0.0	0.0	0.0	0.0	0.0	0.0
Mrpl52	68836	symbol	M. musculus	68836	M. musculus	0.0	0.0	0.0	0.0	0.0	0.0	0.0	0.0	0.0	0.0	0.0	0.0	0.0	0.0	0.0	0.0	0.0	0.0	0.0	0.0
Gngt2	14710	symbol	M. musculus	14710	M. musculus	0.0	0.0	0.0	0.0	0.0	0.0	0.0	0.0	0.0	0.0	0.0	0.0	0.0	0.0	0.0	0.0	0.0	0.0	0.0	0.0
Vmp1	75909	symbol	M. musculus	75909	M. musculus	0.0	0.0	0.0	0.0	0.0	0.0	0.0	0.0	0.0	0.0	0.0	0.0	0.0	0.0	0.0	0.0	0.0	0.0	0.0	0.0
Car4	12351	symbol	M. musculus	12351	M. musculus	0.0	0.0	0.0	0.0	0.0	0.0	0.0	0.0	0.0	0.0	0.0	0.0	0.0	0.0	0.0	0.0	0.0	0.0	0.0	0.0
Cnn2	12798	symbol	M. musculus	12798	M. musculus	0.0	1.0	0.0	0.0	1.0	0.0	0.0	0.0	0.0	1.0	0.0	0.0	0.0	0.0	0.0	0.0	0.0	1.0	0.0	0.0
Dlc1	50768	symbol	M. musculus	50768	M. musculus	1.0	1.0	0.0	1.0	0.0	0.0	0.0	0.0	0.0	1.0	0.0	0.0	0.0	0.0	0.0	0.0	0.0	1.0	1.0	0.0
Pkm	18746	symbol	M. musculus	18746	M. musculus	0.0	1.0	0.0	0.0	0.0	1.0	0.0	0.0	0.0	0.0	1.0	0.0	0.0	0.0	0.0	0.0	0.0	0.0	0.0	0.0
Ifi44	99899	symbol	M. musculus	99899	M. musculus	0.0	0.0	0.0	0.0	0.0	0.0	0.0	0.0	0.0	0.0	0.0	0.0	0.0	0.0	0.0	0.0	0.0	0.0	0.0	0.0
Csf2rb	12983	symbol	M. musculus	12983	M. musculus	0.0	0.0	0.0	0.0	0.0	0.0	0.0	0.0	0.0	1.0	0.0	0.0	0.0	0.0	0.0	0.0	0.0	0.0	0.0	0.0
Psmb3	26446	symbol	M. musculus	26446	M. musculus	0.0	0.0	0.0	0.0	0.0	0.0	0.0	0.0	0.0	0.0	0.0	0.0	0.0	0.0	0.0	0.0	0.0	0.0	0.0	0.0
Nhp2	52530	symbol	M. musculus	52530	M. musculus	0.0	0.0	0.0	0.0	0.0	0.0	0.0	0.0	0.0	0.0	0.0	0.0	0.0	0.0	0.0	0.0	0.0	0.0	0.0	0.0
Enc1	13803	symbol	M. musculus	13803	M. musculus	0.0	0.0	0.0	0.0	0.0	0.0	0.0	0.0	0.0	0.0	0.0	0.0	0.0	0.0	0.0	0.0	0.0	0.0	0.0	0.0
Nid2	18074	symbol	M. musculus	18074	M. musculus	0.0	0.0	0.0	0.0	0.0	0.0	0.0	0.0	0.0	0.0	0.0	0.0	0.0	0.0	0.0	0.0	0.0	0.0	0.0	0.0
Gcnt2	14538	symbol	M. musculus	14538	M. musculus	0.0	0.0	1.0	0.0	0.0	0.0	0.0	0.0	0.0	1.0	0.0	1.0	0.0	0.0	0.0	0.0	0.0	0.0	0.0	0.0
Ptpn18	19253	symbol	M. musculus	19253	M. musculus	0.0	0.0	0.0	0.0	0.0	0.0	0.0	0.0	0.0	0.0	0.0	0.0	0.0	0.0	0.0	0.0	0.0	0.0	0.0	0.0
Snrpd3	67332	symbol	M. musculus	67332	M. musculus	0.0	0.0	0.0	0.0	0.0	0.0	0.0	0.0	0.0	0.0	0.0	0.0	0.0	0.0	0.0	0.0	0.0	0.0	0.0	0.0
Neurl3	214854	symbol	M. musculus	214854	M. musculus	0.0	0.0	0.0	0.0	0.0	0.0	0.0	0.0	0.0	0.0	0.0	0.0	0.0	0.0	0.0	0.0	0.0	0.0	0.0	0.0
Mrps28	66230	symbol	M. musculus	66230	M. musculus	0.0	0.0	0.0	0.0	0.0	0.0	0.0	0.0	0.0	0.0	0.0	0.0	0.0	0.0	0.0	0.0	0.0	0.0	0.0	0.0
Spred1	114715	symbol	M. musculus	114715	M. musculus	1.0	1.0	0.0	0.0	0.0	1.0	0.0	0.0	0.0	0.0	0.0	1.0	0.0	0.0	1.0	0.0	1.0	0.0	0.0	0.0
Iigp1	60440	symbol	M. musculus	60440	M. musculus	0.0	0.0	0.0	0.0	0.0	0.0	0.0	0.0	0.0	0.0	0.0	0.0	0.0	0.0	0.0	0.0	0.0	0.0	0.0	0.0
Ddi2	68817	symbol	M. musculus	68817	M. musculus	0.0	0.0	0.0	0.0	0.0	0.0	0.0	0.0	0.0	0.0	0.0	0.0	0.0	0.0	0.0	0.0	0.0	0.0	0.0	0.0
Rab5c	19345	symbol	M. musculus	19345	M. musculus	0.0	0.0	0.0	0.0	0.0	0.0	0.0	0.0	0.0	0.0	0.0	0.0	0.0	0.0	0.0	0.0	0.0	0.0	0.0	0.0
Tuba1c	22146	symbol	M. musculus	22146	M. musculus	0.0	0.0	0.0	0.0	0.0	0.0	0.0	0.0	0.0	0.0	0.0	0.0	0.0	0.0	0.0	0.0	0.0	0.0	0.0	0.0
Hspa4	15525	symbol	M. musculus	15525	M. musculus	0.0	0.0	0.0	0.0	0.0	0.0	0.0	0.0	0.0	1.0	0.0	0.0	0.0	0.0	0.0	0.0	1.0	0.0	0.0	1.0
Arhgef7	54126	symbol	M. musculus	54126	M. musculus	0.0	0.0	0.0	1.0	0.0	0.0	0.0	0.0	0.0	0.0	0.0	0.0	0.0	0.0	0.0	0.0	0.0	1.0	1.0	0.0
Tll1	21892	symbol	M. musculus	21892	M. musculus	0.0	0.0	0.0	0.0	0.0	0.0	0.0	0.0	0.0	0.0	0.0	0.0	0.0	0.0	0.0	0.0	0.0	0.0	0.0	0.0
Sh3pxd2a	14218	symbol	M. musculus	14218	M. musculus	0.0	0.0	0.0	0.0	0.0	0.0	0.0	0.0	0.0	0.0	0.0	0.0	0.0	0.0	0.0	0.0	0.0	0.0	0.0	0.0
Atp5g3	228033	gene_synonym	M. musculus	228033	M. musculus	0.0	0.0	0.0	0.0	0.0	0.0	0.0	0.0	0.0	0.0	0.0	0.0	0.0	0.0	0.0	0.0	0.0	0.0	0.0	0.0
Rasip1	69903	symbol	M. musculus	69903	M. musculus	1.0	0.0	0.0	0.0	0.0	0.0	0.0	0.0	0.0	0.0	0.0	0.0	0.0	0.0	0.0	0.0	1.0	0.0	1.0	0.0
Fnip1	216742	symbol	M. musculus	216742	M. musculus	0.0	0.0	0.0	1.0	0.0	0.0	0.0	0.0	0.0	0.0	0.0	1.0	1.0	0.0	0.0	0.0	1.0	1.0	1.0	0.0
Lhfpl2	218454	symbol	M. musculus	218454	M. musculus	0.0	0.0	0.0	0.0	0.0	0.0	0.0	0.0	0.0	0.0	0.0	0.0	0.0	0.0	0.0	0.0	0.0	0.0	0.0	0.0
Vcp	269523	symbol	M. musculus	269523	M. musculus	0.0	0.0	0.0	0.0	0.0	0.0	0.0	0.0	0.0	0.0	0.0	1.0	0.0	0.0	0.0	0.0	0.0	0.0	1.0	0.0
Grb2	14784	symbol	M. musculus	14784	M. musculus	1.0	0.0	0.0	0.0	0.0	0.0	0.0	0.0	0.0	0.0	0.0	1.0	0.0	0.0	0.0	0.0	0.0	0.0	0.0	0.0
Zfand3	21769	symbol	M. musculus	21769	M. musculus	0.0	0.0	0.0	0.0	0.0	0.0	0.0	0.0	0.0	0.0	0.0	0.0	0.0	0.0	0.0	0.0	0.0	0.0	0.0	0.0
Polr1d	20018	symbol	M. musculus	20018	M. musculus	0.0	0.0	0.0	0.0	0.0	0.0	0.0	0.0	0.0	0.0	0.0	0.0	0.0	0.0	0.0	0.0	0.0	0.0	0.0	0.0
Mybbp1a	18432	symbol	M. musculus	18432	M. musculus	0.0	0.0	0.0	1.0	0.0	0.0	0.0	0.0	0.0	0.0	0.0	0.0	0.0	0.0	0.0	0.0	0.0	0.0	0.0	0.0
Rgl1	19731	symbol	M. musculus	19731	M. musculus	0.0	0.0	0.0	0.0	0.0	0.0	0.0	0.0	0.0	0.0	0.0	0.0	0.0	0.0	0.0	0.0	0.0	0.0	0.0	0.0
Csnk1g3	70425	symbol	M. musculus	70425	M. musculus	0.0	0.0	0.0	0.0	0.0	0.0	0.0	0.0	0.0	0.0	0.0	0.0	0.0	0.0	0.0	0.0	0.0	0.0	0.0	0.0
Dab2	13132	symbol	M. musculus	13132	M. musculus	0.0	0.0	1.0	1.0	0.0	0.0	1.0	0.0	1.0	1.0	0.0	1.0	0.0	0.0	0.0	0.0	1.0	1.0	1.0	0.0
C130074G19Rik	226777	symbol	M. musculus	226777	M. musculus	0.0	0.0	0.0	0.0	0.0	0.0	0.0	0.0	0.0	0.0	0.0	0.0	0.0	0.0	0.0	0.0	0.0	0.0	0.0	0.0
Vasp	22323	symbol	M. musculus	22323	M. musculus	1.0	0.0	0.0	0.0	0.0	0.0	0.0	0.0	0.0	0.0	0.0	0.0	0.0	0.0	0.0	0.0	0.0	0.0	0.0	0.0
Cap1	12331	symbol	M. musculus	12331	M. musculus	0.0	0.0	0.0	0.0	0.0	0.0	0.0	0.0	0.0	0.0	0.0	0.0	0.0	0.0	0.0	0.0	0.0	0.0	0.0	0.0
Vps37b	330192	symbol	M. musculus	330192	M. musculus	0.0	0.0	0.0	0.0	0.0	0.0	0.0	0.0	0.0	0.0	0.0	0.0	0.0	0.0	0.0	0.0	0.0	0.0	0.0	0.0
B4galt3	57370	symbol	M. musculus	57370	M. musculus	0.0	0.0	0.0	0.0	0.0	0.0	0.0	0.0	0.0	0.0	1.0	0.0	0.0	0.0	0.0	0.0	0.0	0.0	0.0	0.0
Galnt15	78754	symbol	M. musculus	78754	M. musculus	0.0	0.0	0.0	0.0	0.0	0.0	0.0	0.0	0.0	0.0	0.0	0.0	0.0	0.0	0.0	0.0	0.0	0.0	0.0	0.0
Morrbid	100043424	symbol	M. musculus	100043424	M. musculus	0.0	0.0	0.0	0.0	0.0	0.0	0.0	0.0	0.0	0.0	0.0	0.0	0.0	0.0	0.0	0.0	0.0	0.0	0.0	0.0
Meox1	17285	symbol	M. musculus	17285	M. musculus	0.0	0.0	0.0	0.0	0.0	0.0	0.0	0.0	0.0	0.0	0.0	0.0	0.0	0.0	0.0	0.0	0.0	0.0	0.0	0.0
Gadd45a	13197	symbol	M. musculus	13197	M. musculus	0.0	1.0	0.0	1.0	0.0	1.0	0.0	0.0	0.0	0.0	0.0	1.0	0.0	0.0	0.0	0.0	1.0	0.0	0.0	0.0
Pomp	66537	symbol	M. musculus	66537	M. musculus	0.0	0.0	0.0	0.0	0.0	0.0	0.0	0.0	0.0	0.0	0.0	0.0	0.0	0.0	0.0	0.0	0.0	0.0	0.0	0.0
Casp3	12367	symbol	M. musculus	12367	M. musculus	1.0	0.0	0.0	1.0	1.0	0.0	0.0	0.0	0.0	1.0	1.0	0.0	1.0	0.0	0.0	0.0	1.0	0.0	0.0	1.0
Ifnar2	15976	symbol	M. musculus	15976	M. musculus	0.0	0.0	0.0	0.0	0.0	0.0	0.0	0.0	0.0	0.0	0.0	0.0	0.0	0.0	0.0	0.0	0.0	0.0	0.0	0.0
Ndufa8	68375	symbol	M. musculus	68375	M. musculus	0.0	0.0	0.0	0.0	0.0	0.0	0.0	0.0	0.0	0.0	0.0	0.0	0.0	0.0	0.0	0.0	0.0	0.0	0.0	0.0
Fmnl2	71409	symbol	M. musculus	71409	M. musculus	0.0	0.0	0.0	0.0	0.0	0.0	0.0	0.0	0.0	0.0	0.0	0.0	0.0	0.0	0.0	0.0	0.0	0.0	0.0	0.0
Ncl	17975	symbol	M. musculus	17975	M. musculus	1.0	0.0	0.0	0.0	0.0	0.0	0.0	0.0	0.0	0.0	0.0	0.0	0.0	0.0	0.0	0.0	0.0	0.0	0.0	1.0
Csnk1d	104318	symbol	M. musculus	104318	M. musculus	0.0	0.0	0.0	0.0	0.0	0.0	0.0	0.0	0.0	0.0	0.0	1.0	0.0	0.0	0.0	0.0	0.0	0.0	1.0	0.0
Igf1	16000	symbol	M. musculus	16000	M. musculus	1.0	0.0	1.0	1.0	1.0	1.0	1.0	0.0	1.0	1.0	0.0	1.0	1.0	0.0	0.0	0.0	1.0	1.0	1.0	1.0
Lrrc8d	231549	symbol	M. musculus	231549	M. musculus	0.0	0.0	0.0	0.0	0.0	0.0	0.0	0.0	0.0	0.0	0.0	0.0	0.0	0.0	0.0	0.0	0.0	0.0	0.0	0.0
Zfp207	22680	symbol	M. musculus	22680	M. musculus	0.0	0.0	0.0	0.0	0.0	0.0	0.0	0.0	0.0	0.0	0.0	0.0	0.0	0.0	0.0	0.0	0.0	1.0	0.0	0.0
Ube2i	22196	symbol	M. musculus	22196	M. musculus	0.0	0.0	1.0	0.0	0.0	0.0	0.0	0.0	0.0	0.0	0.0	1.0	0.0	0.0	0.0	0.0	1.0	0.0	1.0	0.0
Vcan	13003	symbol	M. musculus	13003	M. musculus	0.0	0.0	0.0	0.0	0.0	0.0	0.0	0.0	0.0	0.0	0.0	0.0	0.0	0.0	0.0	0.0	0.0	0.0	0.0	0.0
Pde7b	29863	symbol	M. musculus	29863	M. musculus	0.0	0.0	0.0	0.0	0.0	0.0	0.0	0.0	0.0	0.0	0.0	0.0	0.0	0.0	0.0	0.0	0.0	0.0	0.0	0.0
Mtarc2	67247	symbol	M. musculus	67247	M. musculus	0.0	0.0	0.0	0.0	0.0	0.0	0.0	0.0	0.0	0.0	0.0	0.0	0.0	0.0	0.0	0.0	0.0	0.0	0.0	0.0
Ankrd28	105522	symbol	M. musculus	105522	M. musculus	0.0	0.0	0.0	0.0	0.0	0.0	0.0	0.0	0.0	0.0	0.0	0.0	0.0	0.0	0.0	0.0	0.0	0.0	0.0	0.0
Rai14	75646	symbol	M. musculus	75646	M. musculus	0.0	0.0	0.0	0.0	0.0	0.0	0.0	0.0	0.0	0.0	0.0	0.0	0.0	0.0	0.0	0.0	0.0	0.0	0.0	0.0
Rab31	106572	symbol	M. musculus	106572	M. musculus	0.0	0.0	0.0	0.0	0.0	0.0	0.0	0.0	0.0	0.0	0.0	0.0	0.0	0.0	0.0	0.0	0.0	0.0	0.0	0.0
Fam13c	71721	symbol	M. musculus	71721	M. musculus	0.0	0.0	0.0	0.0	0.0	0.0	0.0	0.0	0.0	0.0	0.0	0.0	0.0	0.0	0.0	0.0	0.0	0.0	0.0	0.0
Sh3tc1	231147	symbol	M. musculus	231147	M. musculus	0.0	0.0	0.0	0.0	0.0	0.0	0.0	0.0	0.0	0.0	0.0	0.0	0.0	0.0	0.0	0.0	0.0	0.0	0.0	0.0
Ndufb7	66916	symbol	M. musculus	66916	M. musculus	0.0	0.0	0.0	0.0	0.0	0.0	0.0	0.0	0.0	0.0	0.0	0.0	0.0	0.0	0.0	0.0	0.0	0.0	0.0	0.0
Itm2c	64294	symbol	M. musculus	64294	M. musculus	0.0	0.0	0.0	1.0	0.0	0.0	1.0	0.0	0.0	0.0	0.0	0.0	1.0	0.0	0.0	0.0	0.0	1.0	0.0	0.0
Tbx3	21386	symbol	M. musculus	21386	M. musculus	1.0	0.0	0.0	1.0	0.0	0.0	0.0	0.0	0.0	0.0	0.0	0.0	0.0	0.0	0.0	0.0	0.0	0.0	0.0	0.0
Atp6v1e1	11973	symbol	M. musculus	11973	M. musculus	0.0	0.0	0.0	0.0	0.0	0.0	0.0	0.0	0.0	0.0	0.0	0.0	0.0	0.0	0.0	0.0	0.0	0.0	0.0	0.0
Lbh	77889	symbol	M. musculus	77889	M. musculus	0.0	0.0	0.0	0.0	0.0	0.0	0.0	0.0	0.0	0.0	0.0	1.0	0.0	0.0	0.0	0.0	0.0	0.0	0.0	0.0
Ecm1	13601	symbol	M. musculus	13601	M. musculus	1.0	1.0	0.0	0.0	0.0	1.0	0.0	0.0	1.0	0.0	0.0	0.0	0.0	0.0	0.0	0.0	1.0	0.0	1.0	1.0
Ywhag	22628	symbol	M. musculus	22628	M. musculus	0.0	0.0	0.0	0.0	0.0	0.0	0.0	0.0	0.0	1.0	0.0	0.0	0.0	0.0	0.0	0.0	0.0	0.0	0.0	0.0
Pum3	52874	symbol	M. musculus	52874	M. musculus	0.0	0.0	0.0	0.0	0.0	0.0	0.0	0.0	0.0	0.0	0.0	0.0	0.0	0.0	0.0	0.0	1.0	0.0	0.0	0.0
Tmem204	407831	symbol	M. musculus	407831	M. musculus	1.0	0.0	0.0	0.0	0.0	0.0	0.0	0.0	0.0	0.0	0.0	0.0	0.0	0.0	0.0	0.0	0.0	0.0	0.0	0.0
Mrps14	64659	symbol	M. musculus	64659	M. musculus	0.0	0.0	0.0	0.0	0.0	0.0	0.0	0.0	0.0	0.0	0.0	0.0	0.0	0.0	0.0	0.0	0.0	0.0	0.0	0.0
Gm14164	791417	symbol	M. musculus	791417	M. musculus	0.0	0.0	0.0	0.0	0.0	0.0	0.0	0.0	0.0	0.0	0.0	0.0	0.0	0.0	0.0	0.0	0.0	0.0	0.0	0.0
Galnt18	233733	symbol	M. musculus	233733	M. musculus	0.0	0.0	0.0	0.0	0.0	0.0	0.0	0.0	0.0	0.0	0.0	0.0	0.0	0.0	0.0	0.0	0.0	0.0	0.0	0.0
Rapgef4	56508	symbol	M. musculus	56508	M. musculus	0.0	0.0	1.0	0.0	0.0	0.0	0.0	0.0	0.0	0.0	0.0	0.0	0.0	0.0	0.0	0.0	0.0	0.0	0.0	0.0
Timm23	53600	symbol	M. musculus	53600	M. musculus	0.0	0.0	0.0	0.0	0.0	0.0	0.0	0.0	0.0	0.0	0.0	0.0	0.0	0.0	0.0	0.0	0.0	0.0	1.0	0.0
ENSMUSG00000121513	19270	ensembl_gene_id	M. musculus	19270	M. musculus	0.0	1.0	0.0	0.0	0.0	0.0	0.0	0.0	0.0	0.0	0.0	0.0	0.0	0.0	0.0	0.0	0.0	1.0	0.0	0.0
Maged1	94275	symbol	M. musculus	94275	M. musculus	0.0	0.0	0.0	1.0	0.0	0.0	1.0	0.0	1.0	0.0	0.0	1.0	1.0	0.0	0.0	0.0	1.0	0.0	1.0	0.0
Birc3	11796	symbol	M. musculus	11796	M. musculus	0.0	0.0	0.0	0.0	0.0	0.0	0.0	0.0	0.0	0.0	0.0	1.0	1.0	0.0	0.0	0.0	1.0	0.0	0.0	0.0
Atp5mpl	70257	gene_synonym	M. musculus	70257	M. musculus	0.0	0.0	0.0	0.0	0.0	0.0	0.0	0.0	0.0	0.0	0.0	0.0	0.0	0.0	0.0	0.0	0.0	0.0	0.0	0.0
Lsm6	78651	symbol	M. musculus	78651	M. musculus	0.0	0.0	0.0	0.0	0.0	0.0	0.0	0.0	0.0	0.0	0.0	0.0	0.0	0.0	0.0	0.0	0.0	0.0	0.0	0.0
Cmtm8	70031	symbol	M. musculus	70031	M. musculus	0.0	0.0	0.0	0.0	0.0	0.0	0.0	0.0	0.0	0.0	0.0	0.0	0.0	0.0	0.0	0.0	0.0	0.0	0.0	0.0
Abcg1	11307	symbol	M. musculus	11307	M. musculus	0.0	0.0	0.0	0.0	0.0	0.0	0.0	0.0	0.0	0.0	0.0	0.0	0.0	0.0	0.0	0.0	0.0	0.0	0.0	0.0
Btnl9	237754	symbol	M. musculus	237754	M. musculus	0.0	0.0	0.0	0.0	0.0	0.0	0.0	0.0	0.0	0.0	0.0	0.0	0.0	0.0	0.0	0.0	0.0	0.0	0.0	0.0
Snrpb	20638	symbol	M. musculus	20638	M. musculus	0.0	0.0	0.0	0.0	0.0	0.0	0.0	0.0	0.0	0.0	0.0	0.0	0.0	0.0	0.0	0.0	0.0	0.0	0.0	0.0
Galnt1	14423	symbol	M. musculus	14423	M. musculus	0.0	0.0	0.0	0.0	0.0	0.0	0.0	0.0	0.0	0.0	0.0	0.0	0.0	0.0	0.0	0.0	0.0	0.0	0.0	0.0
Lgmn	19141	symbol	M. musculus	19141	M. musculus	0.0	0.0	1.0	0.0	0.0	1.0	0.0	0.0	0.0	0.0	0.0	0.0	0.0	0.0	0.0	0.0	0.0	0.0	1.0	1.0
Mmp2	17390	symbol	M. musculus	17390	M. musculus	1.0	0.0	1.0	1.0	1.0	0.0	1.0	1.0	0.0	1.0	1.0	0.0	1.0	0.0	1.0	1.0	0.0	0.0	0.0	1.0
Banf1	23825	symbol	M. musculus	23825	M. musculus	0.0	0.0	0.0	0.0	0.0	0.0	0.0	0.0	0.0	1.0	0.0	0.0	0.0	0.0	0.0	0.0	1.0	0.0	0.0	0.0
Ehd3	57440	symbol	M. musculus	57440	M. musculus	0.0	0.0	0.0	0.0	0.0	0.0	0.0	0.0	0.0	0.0	0.0	0.0	0.0	0.0	0.0	0.0	0.0	0.0	0.0	0.0
Sgpl1	20397	symbol	M. musculus	20397	M. musculus	1.0	0.0	0.0	0.0	0.0	0.0	0.0	0.0	0.0	0.0	0.0	0.0	0.0	0.0	0.0	0.0	0.0	0.0	0.0	0.0
Vgll4	232334	symbol	M. musculus	232334	M. musculus	0.0	0.0	0.0	1.0	0.0	0.0	0.0	0.0	0.0	0.0	0.0	0.0	0.0	0.0	0.0	0.0	0.0	0.0	0.0	0.0
Uba1	22201	symbol	M. musculus	22201	M. musculus	0.0	0.0	0.0	0.0	0.0	0.0	0.0	0.0	0.0	0.0	0.0	0.0	0.0	0.0	0.0	0.0	0.0	0.0	0.0	0.0
Pde2a	207728	symbol	M. musculus	207728	M. musculus	1.0	0.0	0.0	0.0	0.0	0.0	0.0	0.0	0.0	0.0	0.0	0.0	1.0	0.0	0.0	0.0	0.0	0.0	0.0	1.0
Odc1	18263	symbol	M. musculus	18263	M. musculus	0.0	0.0	0.0	0.0	0.0	0.0	0.0	0.0	0.0	0.0	0.0	0.0	0.0	0.0	0.0	0.0	0.0	0.0	0.0	0.0
Rgs16	19734	symbol	M. musculus	19734	M. musculus	0.0	0.0	0.0	0.0	0.0	0.0	0.0	0.0	0.0	0.0	0.0	0.0	0.0	0.0	0.0	0.0	0.0	0.0	1.0	0.0
Ndufc2	68197	symbol	M. musculus	68197	M. musculus	0.0	0.0	0.0	0.0	0.0	0.0	0.0	0.0	0.0	0.0	0.0	1.0	0.0	0.0	0.0	0.0	0.0	0.0	0.0	0.0
Ssr4	20832	symbol	M. musculus	20832	M. musculus	0.0	0.0	0.0	0.0	0.0	0.0	0.0	0.0	0.0	0.0	0.0	0.0	0.0	0.0	0.0	0.0	0.0	0.0	0.0	0.0
Sh2b2	23921	symbol	M. musculus	23921	M. musculus	0.0	0.0	0.0	0.0	0.0	0.0	0.0	0.0	0.0	0.0	0.0	0.0	0.0	0.0	0.0	0.0	0.0	0.0	0.0	0.0
Unc93b1	54445	symbol	M. musculus	54445	M. musculus	0.0	0.0	0.0	0.0	0.0	0.0	0.0	0.0	0.0	0.0	0.0	0.0	0.0	0.0	0.0	0.0	0.0	0.0	0.0	1.0
L3mbtl3	237339	symbol	M. musculus	237339	M. musculus	0.0	0.0	0.0	0.0	0.0	0.0	0.0	0.0	0.0	0.0	0.0	0.0	0.0	0.0	0.0	0.0	0.0	1.0	1.0	0.0
Ddt	13202	symbol	M. musculus	13202	M. musculus	0.0	0.0	0.0	0.0	0.0	0.0	0.0	0.0	0.0	0.0	0.0	0.0	0.0	0.0	0.0	0.0	0.0	0.0	0.0	1.0
Smyd2	226830	symbol	M. musculus	226830	M. musculus	0.0	0.0	0.0	1.0	0.0	0.0	0.0	0.0	0.0	0.0	0.0	0.0	0.0	0.0	1.0	0.0	0.0	0.0	0.0	0.0
Lmnb1	16906	symbol	M. musculus	16906	M. musculus	0.0	0.0	0.0	0.0	0.0	0.0	0.0	0.0	0.0	0.0	0.0	1.0	0.0	0.0	0.0	0.0	0.0	0.0	0.0	0.0
Plxnd1	67784	symbol	M. musculus	67784	M. musculus	1.0	1.0	0.0	0.0	0.0	0.0	0.0	0.0	0.0	1.0	0.0	0.0	0.0	0.0	0.0	0.0	0.0	0.0	0.0	0.0
Myc	17869	symbol	M. musculus	17869	M. musculus	1.0	0.0	1.0	1.0	0.0	0.0	1.0	0.0	1.0	1.0	1.0	1.0	1.0	0.0	1.0	0.0	1.0	0.0	1.0	0.0
Fkbp10	14230	symbol	M. musculus	14230	M. musculus	1.0	0.0	0.0	0.0	1.0	0.0	0.0	1.0	0.0	0.0	0.0	0.0	0.0	0.0	0.0	0.0	0.0	0.0	0.0	0.0
Frmd4a	209630	symbol	M. musculus	209630	M. musculus	0.0	0.0	0.0	0.0	0.0	0.0	0.0	0.0	0.0	0.0	0.0	0.0	0.0	0.0	0.0	0.0	0.0	0.0	0.0	0.0

## Sheet: Enrichment
GroupID	Category	Term	Description	LogP	Log(q-value)	Genes	Symbols	InTerm_InList
1_Summary	GO Biological Processes	GO:0035239	tube morphogenesis	-20.269	-16.0881	11601,12028,12125,12367,12370,12505,12631,12822,12825,12826,12827,13601,13805,14042,14230,14254,14609,14674,15251,15368,15530,16000,16373,16410,16542,17387,17390,17869,17975,18186,18187,18643,20296,20315,20319,20353,20397,20496,20677,20692,21386,21825,22323,23796,26903,50768,57257,57875,59308,67784,69675,69903,71602,72461,74144,84004,101401,114715,320790,381823,12266,12842,12843,207728,407831,114…	Angpt2,Bax,Bcl2l11,Casp3,Casp8,Cd44,Cfl1,Col18a1,Col3a1,Col4a1,Col4a2,Ecm1,Eng,Ext1,Fkbp10,Flt1,Gja1,Gna13,Hif1a,Hmox1,Hspg2,Igf1,Irx3,Itgav,Kdr,Mmp14,Mmp2,Myc,Ncl,Nrp1,Nrp2,Pfn1,Ccl2,Cxcl12,Sfrp2,Sema4c,Sgpl1,Slc12a2,Sox4,Sparc,Tbx3,Thbs1,Vasp,Aplnr,Dysf,Dlc1,Vav3,Angptl4,Emcn,Plxnd1,Pxdn,Rasip1,Myo1e,Prcp,Robo4,Mcam,Adamts9,Spred1,Chd7,Apold1,C3,Col1a1,Col1a2,Pde2a,Tmem204,Actb,Grb2,Il6,Snai1,L…	71/-
1_Member	GO Biological Processes	GO:0035239	tube morphogenesis	-20.269	-16.0881	11601,12028,12125,12367,12370,12505,12631,12822,12825,12826,12827,13601,13805,14042,14230,14254,14609,14674,15251,15368,15530,16000,16373,16410,16542,17387,17390,17869,17975,18186,18187,18643,20296,20315,20319,20353,20397,20496,20677,20692,21386,21825,22323,23796,26903,50768,57257,57875,59308,67784,69675,69903,71602,72461,74144,84004,101401,114715,320790,381823	Angpt2,Bax,Bcl2l11,Casp3,Casp8,Cd44,Cfl1,Col18a1,Col3a1,Col4a1,Col4a2,Ecm1,Eng,Ext1,Fkbp10,Flt1,Gja1,Gna13,Hif1a,Hmox1,Hspg2,Igf1,Irx3,Itgav,Kdr,Mmp14,Mmp2,Myc,Ncl,Nrp1,Nrp2,Pfn1,Ccl2,Cxcl12,Sfrp2,Sema4c,Sgpl1,Slc12a2,Sox4,Sparc,Tbx3,Thbs1,Vasp,Aplnr,Dysf,Dlc1,Vav3,Angptl4,Emcn,Plxnd1,Pxdn,Rasip1,Myo1e,Prcp,Robo4,Mcam,Adamts9,Spred1,Chd7,Apold1	60/782
1_Member	GO Biological Processes	GO:0001944	vasculature development	-18.823	-14.9441	11601,12028,12266,12370,12822,12825,12826,12827,12842,12843,13601,13805,14230,14254,14609,14674,15251,15368,15530,16000,16410,16542,17387,17390,17975,18186,18187,20296,20315,20319,20397,20677,21386,21825,23796,26903,57257,57875,59308,67784,69675,69903,71602,72461,74144,84004,101401,114715,207728,320790,381823,407831	Angpt2,Bax,C3,Casp8,Col18a1,Col3a1,Col4a1,Col4a2,Col1a1,Col1a2,Ecm1,Eng,Fkbp10,Flt1,Gja1,Gna13,Hif1a,Hmox1,Hspg2,Igf1,Itgav,Kdr,Mmp14,Mmp2,Ncl,Nrp1,Nrp2,Ccl2,Cxcl12,Sfrp2,Sgpl1,Sox4,Tbx3,Thbs1,Aplnr,Dysf,Vav3,Angptl4,Emcn,Plxnd1,Pxdn,Rasip1,Myo1e,Prcp,Robo4,Mcam,Adamts9,Spred1,Pde2a,Chd7,Apold1,Tmem204	52/633
1_Member	GO Biological Processes	GO:0048514	blood vessel morphogenesis	-18.6478	-14.9441	11601,12028,12370,12822,12825,12826,12827,13601,13805,14230,14254,14609,14674,15251,15368,15530,16410,16542,17387,17390,17975,18186,18187,20296,20315,20319,20397,20677,21825,23796,26903,57257,57875,59308,67784,69675,69903,71602,72461,74144,84004,101401,114715,320790,381823	Angpt2,Bax,Casp8,Col18a1,Col3a1,Col4a1,Col4a2,Ecm1,Eng,Fkbp10,Flt1,Gja1,Gna13,Hif1a,Hmox1,Hspg2,Itgav,Kdr,Mmp14,Mmp2,Ncl,Nrp1,Nrp2,Ccl2,Cxcl12,Sfrp2,Sgpl1,Sox4,Thbs1,Aplnr,Dysf,Vav3,Angptl4,Emcn,Plxnd1,Pxdn,Rasip1,Myo1e,Prcp,Robo4,Mcam,Adamts9,Spred1,Chd7,Apold1	45/476
1_Member	GO Biological Processes	GO:0001568	blood vessel development	-17.8386	-14.2598	11601,12028,12370,12822,12825,12826,12827,12842,12843,13601,13805,14230,14254,14609,14674,15251,15368,15530,16410,16542,17387,17390,17975,18186,18187,20296,20315,20319,20397,20677,21386,21825,23796,26903,57257,57875,59308,67784,69675,69903,71602,72461,74144,84004,101401,114715,207728,320790,381823	Angpt2,Bax,Casp8,Col18a1,Col3a1,Col4a1,Col4a2,Col1a1,Col1a2,Ecm1,Eng,Fkbp10,Flt1,Gja1,Gna13,Hif1a,Hmox1,Hspg2,Itgav,Kdr,Mmp14,Mmp2,Ncl,Nrp1,Nrp2,Ccl2,Cxcl12,Sfrp2,Sgpl1,Sox4,Tbx3,Thbs1,Aplnr,Dysf,Vav3,Angptl4,Emcn,Plxnd1,Pxdn,Rasip1,Myo1e,Prcp,Robo4,Mcam,Adamts9,Spred1,Pde2a,Chd7,Apold1	49/593
1_Member	GO Biological Processes	GO:0001525	angiogenesis	-15.0057	-11.6029	11601,12370,12822,12826,12827,13601,13805,14254,14674,15251,15368,15530,16410,16542,17387,17390,17975,18186,18187,20296,20315,20319,21825,23796,26903,57257,57875,59308,67784,69675,69903,72461,74144,84004,381823	Angpt2,Casp8,Col18a1,Col4a1,Col4a2,Ecm1,Eng,Flt1,Gna13,Hif1a,Hmox1,Hspg2,Itgav,Kdr,Mmp14,Mmp2,Ncl,Nrp1,Nrp2,Ccl2,Cxcl12,Sfrp2,Thbs1,Aplnr,Dysf,Vav3,Angptl4,Emcn,Plxnd1,Pxdn,Rasip1,Prcp,Robo4,Mcam,Apold1	35/358
1_Member	GO Biological Processes	GO:0002009	morphogenesis of an epithelium	-9.61168	-6.84578	11461,12367,12370,12505,12631,12826,13805,14042,14254,14609,14674,14784,15251,16000,16193,16373,16410,16542,17387,17390,17869,18186,18643,20315,20319,20353,20496,20613,21386,22323,23796,50768,67784,69903,226519	Actb,Casp3,Casp8,Cd44,Cfl1,Col4a1,Eng,Ext1,Flt1,Gja1,Gna13,Grb2,Hif1a,Igf1,Il6,Irx3,Itgav,Kdr,Mmp14,Mmp2,Myc,Nrp1,Pfn1,Cxcl12,Sfrp2,Sema4c,Slc12a2,Snai1,Tbx3,Vasp,Aplnr,Dlc1,Plxnd1,Rasip1,Lamc1	35/550
1_Member	GO Biological Processes	GO:0048729	tissue morphogenesis	-9.39406	-6.66035	11461,12367,12370,12505,12631,12825,12826,13805,14042,14254,14609,14674,14784,15251,16000,16193,16373,16410,16542,17387,17390,17869,18186,18187,18643,20315,20319,20353,20496,20613,21386,22323,23796,50768,67784,69903,110532,226519,320790	Actb,Casp3,Casp8,Cd44,Cfl1,Col3a1,Col4a1,Eng,Ext1,Flt1,Gja1,Gna13,Grb2,Hif1a,Igf1,Il6,Irx3,Itgav,Kdr,Mmp14,Mmp2,Myc,Nrp1,Nrp2,Pfn1,Cxcl12,Sfrp2,Sema4c,Slc12a2,Snai1,Tbx3,Vasp,Aplnr,Dlc1,Plxnd1,Rasip1,Adarb1,Lamc1,Chd7	39/677
1_Member	GO Biological Processes	GO:0060562	epithelial tube morphogenesis	-9.26861	-6.55014	12367,12370,12505,12631,12826,13805,14042,14254,14609,14674,15251,16000,16373,16542,17387,17869,18186,18643,20315,20319,20353,20496,21386,22323,23796,50768,67784,69903	Casp3,Casp8,Cd44,Cfl1,Col4a1,Eng,Ext1,Flt1,Gja1,Gna13,Hif1a,Igf1,Irx3,Kdr,Mmp14,Myc,Nrp1,Pfn1,Cxcl12,Sfrp2,Sema4c,Slc12a2,Tbx3,Vasp,Aplnr,Dlc1,Plxnd1,Rasip1	28/377
1_Member	GO Biological Processes	GO:0061138	morphogenesis of a branching epithelium	-8.03683	-5.38744	12505,12826,13805,14042,14254,14674,14784,16000,16193,16542,17387,17869,18186,20315,20319,20496,21386,67784,69903	Cd44,Col4a1,Eng,Ext1,Flt1,Gna13,Grb2,Igf1,Il6,Kdr,Mmp14,Myc,Nrp1,Cxcl12,Sfrp2,Slc12a2,Tbx3,Plxnd1,Rasip1	19/204
1_Member	GO Biological Processes	GO:0048754	branching morphogenesis of an epithelial tube	-7.67383	-5.11694	12505,12826,13805,14042,14254,14674,16000,16542,17387,17869,18186,20315,20319,20496,21386,67784,69903	Cd44,Col4a1,Eng,Ext1,Flt1,Gna13,Igf1,Kdr,Mmp14,Myc,Nrp1,Cxcl12,Sfrp2,Slc12a2,Tbx3,Plxnd1,Rasip1	17/171
1_Member	GO Biological Processes	GO:0001763	morphogenesis of a branching structure	-7.66434	-5.11694	12505,12826,13805,14042,14254,14674,14784,16000,16193,16542,17387,17869,18186,20315,20319,20496,21386,67784,69903	Cd44,Col4a1,Eng,Ext1,Flt1,Gna13,Grb2,Igf1,Il6,Kdr,Mmp14,Myc,Nrp1,Cxcl12,Sfrp2,Slc12a2,Tbx3,Plxnd1,Rasip1	19/215
1_Member	GO Biological Processes	GO:0001569	branching involved in blood vessel morphogenesis	-7.3129	-4.81327	12826,13805,14254,14674,16542,18186,20315,20319,67784	Col4a1,Eng,Flt1,Gna13,Kdr,Nrp1,Cxcl12,Sfrp2,Plxnd1	9/41
2_Summary	GO Biological Processes	GO:1901342	regulation of vasculature development	-15.3936	-11.9117	11601,12226,12266,12491,12827,13179,13197,13601,13805,14254,15251,15368,15945,16542,16854,18186,18655,18746,19016,20296,20315,20319,20496,20620,20692,21413,21825,21926,23796,23871,66214,67784,101401,114715,12631,12798,12825,13134,14026,14609,14674,16149,17319,18795,19270,19272,21857,50768,74144,78771,110532,117600,380916	Angpt2,Btg1,C3,Cd36,Col4a2,Dcn,Gadd45a,Ecm1,Eng,Flt1,Hif1a,Hmox1,Cxcl10,Kdr,Lgals3,Nrp1,Pgk1,Pkm,Pparg,Ccl2,Cxcl12,Sfrp2,Slc12a2,Plk2,Sparc,Tcf4,Thbs1,Tnf,Aplnr,Ets1,Rgcc,Plxnd1,Adamts9,Spred1,Cfl1,Cnn2,Col3a1,Dach1,Evl,Gja1,Gna13,Cd74,Mif,Plcb1,Ptprg,Ptprk,Timp1,Dlc1,Robo4,Mctp1,Adarb1,Srgap1,Lrch1	53/-
2_Member	GO Biological Processes	GO:1901342	regulation of vasculature development	-15.3936	-11.9117	11601,12226,12266,12491,12827,13179,13197,13601,13805,14254,15251,15368,15945,16542,16854,18186,18655,18746,19016,20296,20315,20319,20496,20620,20692,21413,21825,21926,23796,23871,66214,67784,101401,114715	Angpt2,Btg1,C3,Cd36,Col4a2,Dcn,Gadd45a,Ecm1,Eng,Flt1,Hif1a,Hmox1,Cxcl10,Kdr,Lgals3,Nrp1,Pgk1,Pkm,Pparg,Ccl2,Cxcl12,Sfrp2,Slc12a2,Plk2,Sparc,Tcf4,Thbs1,Tnf,Aplnr,Ets1,Rgcc,Plxnd1,Adamts9,Spred1	34/327
2_Member	GO Biological Processes	GO:0045765	regulation of angiogenesis	-14.8473	-11.5115	11601,12226,12266,12491,12827,13179,13197,13601,13805,14254,15251,15368,15945,16542,16854,18186,18655,18746,19016,20296,20319,20496,20620,20692,21413,21825,21926,23796,23871,66214,67784,101401,114715	Angpt2,Btg1,C3,Cd36,Col4a2,Dcn,Gadd45a,Ecm1,Eng,Flt1,Hif1a,Hmox1,Cxcl10,Kdr,Lgals3,Nrp1,Pgk1,Pkm,Pparg,Ccl2,Sfrp2,Slc12a2,Plk2,Sparc,Tcf4,Thbs1,Tnf,Aplnr,Ets1,Rgcc,Plxnd1,Adamts9,Spred1	33/320
2_Member	GO Biological Processes	GO:0040013	negative regulation of locomotion	-12.5397	-9.40025	11601,12631,12798,12825,13134,13179,13197,13805,14026,14609,14674,16149,17319,18186,18795,19016,19270,19272,20315,20319,21825,21857,21926,50768,66214,74144,78771,101401,110532,114715,117600,380916	Angpt2,Cfl1,Cnn2,Col3a1,Dach1,Dcn,Gadd45a,Eng,Evl,Gja1,Gna13,Cd74,Mif,Nrp1,Plcb1,Pparg,Ptprg,Ptprk,Cxcl12,Sfrp2,Thbs1,Timp1,Tnf,Dlc1,Rgcc,Robo4,Mctp1,Adamts9,Adarb1,Spred1,Srgap1,Lrch1	32/362
2_Member	GO Biological Processes	GO:2000146	negative regulation of cell motility	-12.3841	-9.28245	11601,12631,12798,12825,13134,13179,13197,13805,14026,14609,14674,16149,17319,18795,19016,19270,19272,20315,20319,21825,21857,21926,50768,66214,74144,78771,101401,110532,114715,117600,380916	Angpt2,Cfl1,Cnn2,Col3a1,Dach1,Dcn,Gadd45a,Eng,Evl,Gja1,Gna13,Cd74,Mif,Plcb1,Pparg,Ptprg,Ptprk,Cxcl12,Sfrp2,Thbs1,Timp1,Tnf,Dlc1,Rgcc,Robo4,Mctp1,Adamts9,Adarb1,Spred1,Srgap1,Lrch1	31/344
2_Member	GO Biological Processes	GO:0016525	negative regulation of angiogenesis	-12.2125	-9.14562	11601,12491,12827,13179,13197,14254,15945,18655,19016,20296,20496,20620,20692,21413,21825,21926,66214,101401,114715	Angpt2,Cd36,Col4a2,Dcn,Gadd45a,Flt1,Cxcl10,Pgk1,Pparg,Ccl2,Slc12a2,Plk2,Sparc,Tcf4,Thbs1,Tnf,Rgcc,Adamts9,Spred1	19/118
2_Member	GO Biological Processes	GO:0030336	negative regulation of cell migration	-12.1661	-9.1314	11601,12798,12825,13134,13179,13197,13805,14026,14609,14674,16149,17319,18795,19016,19270,19272,20315,20319,21825,21857,21926,50768,66214,74144,78771,101401,110532,114715,117600,380916	Angpt2,Cnn2,Col3a1,Dach1,Dcn,Gadd45a,Eng,Evl,Gja1,Gna13,Cd74,Mif,Plcb1,Pparg,Ptprg,Ptprk,Cxcl12,Sfrp2,Thbs1,Timp1,Tnf,Dlc1,Rgcc,Robo4,Mctp1,Adamts9,Adarb1,Spred1,Srgap1,Lrch1	30/328
2_Member	GO Biological Processes	GO:2000181	negative regulation of blood vessel morphogenesis	-12.0768	-9.07204	11601,12491,12827,13179,13197,14254,15945,18655,19016,20296,20496,20620,20692,21413,21825,21926,66214,101401,114715	Angpt2,Cd36,Col4a2,Dcn,Gadd45a,Flt1,Cxcl10,Pgk1,Pparg,Ccl2,Slc12a2,Plk2,Sparc,Tcf4,Thbs1,Tnf,Rgcc,Adamts9,Spred1	19/120
2_Member	GO Biological Processes	GO:1901343	negative regulation of vasculature development	-12.01	-9.03322	11601,12491,12827,13179,13197,14254,15945,18655,19016,20296,20496,20620,20692,21413,21825,21926,66214,101401,114715	Angpt2,Cd36,Col4a2,Dcn,Gadd45a,Flt1,Cxcl10,Pgk1,Pparg,Ccl2,Slc12a2,Plk2,Sparc,Tcf4,Thbs1,Tnf,Rgcc,Adamts9,Spred1	19/121
2_Member	GO Biological Processes	GO:0010596	negative regulation of endothelial cell migration	-6.99843	-4.58099	11601,13179,13197,19016,21825,21926,66214,74144,101401,114715	Angpt2,Dcn,Gadd45a,Pparg,Thbs1,Tnf,Rgcc,Robo4,Adamts9,Spred1	10/58
2_Member	GO Biological Processes	GO:0043537	negative regulation of blood vessel endothelial cell migration	-6.50622	-4.17044	11601,13197,19016,21825,21926,66214,74144,114715	Angpt2,Gadd45a,Pparg,Thbs1,Tnf,Rgcc,Robo4,Spred1	8/37
3_Summary	GO Biological Processes	GO:0030335	positive regulation of cell migration	-14.2677	-10.99	12370,12822,12842,13132,14254,14538,15251,15368,15945,16000,16149,16403,16410,16452,16542,16590,16777,16854,17096,17387,17390,17869,18186,18643,19141,20296,20306,20315,20339,20353,20361,20613,20620,20692,21825,22059,22196,23871,26903,26921,56508,74117,83397,84004,238130,12631	Casp8,Col18a1,Col1a1,Dab2,Flt1,Gcnt2,Hif1a,Hmox1,Cxcl10,Igf1,Cd74,Itga6,Itgav,Jak2,Kdr,Kit,Lamb1,Lgals3,Lyn,Mmp14,Mmp2,Myc,Nrp1,Pfn1,Lgmn,Ccl2,Ccl7,Cxcl12,Sele,Sema4c,Sema7a,Snai1,Plk2,Sparc,Thbs1,Trp53,Ube2i,Ets1,Dysf,Map4k4,Rapgef4,Actr3,Akap12,Mcam,Dock4,Cfl1	46/-
3_Member	GO Biological Processes	GO:0030335	positive regulation of cell migration	-14.2677	-10.99	12370,12822,12842,13132,14254,14538,15251,15368,15945,16000,16149,16403,16410,16452,16542,16590,16777,16854,17096,17387,17390,17869,18186,18643,19141,20296,20306,20315,20339,20353,20361,20613,20620,20692,21825,22059,22196,23871,26903,26921,56508,74117,83397,84004,238130	Casp8,Col18a1,Col1a1,Dab2,Flt1,Gcnt2,Hif1a,Hmox1,Cxcl10,Igf1,Cd74,Itga6,Itgav,Jak2,Kdr,Kit,Lamb1,Lgals3,Lyn,Mmp14,Mmp2,Myc,Nrp1,Pfn1,Lgmn,Ccl2,Ccl7,Cxcl12,Sele,Sema4c,Sema7a,Snai1,Plk2,Sparc,Thbs1,Trp53,Ube2i,Ets1,Dysf,Map4k4,Rapgef4,Actr3,Akap12,Mcam,Dock4	45/621
3_Member	GO Biological Processes	GO:2000147	positive regulation of cell motility	-14.1758	-10.9492	12370,12631,12822,12842,13132,14254,14538,15251,15368,15945,16000,16149,16403,16410,16452,16542,16590,16777,16854,17096,17387,17390,17869,18186,18643,19141,20296,20306,20315,20339,20353,20361,20613,20620,20692,21825,22059,22196,23871,26903,26921,56508,74117,83397,84004,238130	Casp8,Cfl1,Col18a1,Col1a1,Dab2,Flt1,Gcnt2,Hif1a,Hmox1,Cxcl10,Igf1,Cd74,Itga6,Itgav,Jak2,Kdr,Kit,Lamb1,Lgals3,Lyn,Mmp14,Mmp2,Myc,Nrp1,Pfn1,Lgmn,Ccl2,Ccl7,Cxcl12,Sele,Sema4c,Sema7a,Snai1,Plk2,Sparc,Thbs1,Trp53,Ube2i,Ets1,Dysf,Map4k4,Rapgef4,Actr3,Akap12,Mcam,Dock4	46/651
3_Member	GO Biological Processes	GO:0040017	positive regulation of locomotion	-13.7645	-10.5836	12370,12631,12822,12842,13132,14254,14538,15251,15368,15945,16000,16149,16403,16410,16452,16542,16590,16777,16854,17096,17387,17390,17869,18186,18643,19141,20296,20306,20315,20339,20353,20361,20613,20620,20692,21825,22059,22196,23871,26903,26921,56508,74117,83397,84004,238130	Casp8,Cfl1,Col18a1,Col1a1,Dab2,Flt1,Gcnt2,Hif1a,Hmox1,Cxcl10,Igf1,Cd74,Itga6,Itgav,Jak2,Kdr,Kit,Lamb1,Lgals3,Lyn,Mmp14,Mmp2,Myc,Nrp1,Pfn1,Lgmn,Ccl2,Ccl7,Cxcl12,Sele,Sema4c,Sema7a,Snai1,Plk2,Sparc,Thbs1,Trp53,Ube2i,Ets1,Dysf,Map4k4,Rapgef4,Actr3,Akap12,Mcam,Dock4	46/668
4_Summary	GO Biological Processes	GO:0008285	negative regulation of cell population proliferation	-11.8238	-8.8734	12028,12226,12367,12505,12608,13132,13134,13805,14254,14609,14674,14960,15368,15530,16000,16193,16331,16452,16854,17096,17869,18148,19016,19272,20112,20315,20319,20556,20677,20692,21386,21753,21825,21926,21929,22059,50768,66214,94275,110532,193740,208650,210530,216742,226830,232334,11911,12125,12370,12822,13197,14825,15251,16324,16403,16852,17390,18432,21933,54126,64294,83397	Bax,Btg1,Casp3,Cd44,Cebpb,Dab2,Dach1,Eng,Flt1,Gja1,Gna13,H2-Aa,Hmox1,Hspg2,Igf1,Il6,Inpp5d,Jak2,Lgals3,Lyn,Myc,Npm1,Pparg,Ptprk,Rps6ka2,Cxcl12,Sfrp2,Slfn2,Sox4,Sparc,Tbx3,Tes,Thbs1,Tnf,Tnfaip3,Trp53,Dlc1,Rgcc,Maged1,Adarb1,Hspa1a,Cblb,P3h2,Fnip1,Smyd2,Vgll4,Atf4,Bcl2l11,Casp8,Col18a1,Gadd45a,Cxcl1,Hif1a,Inhbb,Itga6,Lgals1,Mmp2,Mybbp1a,Tnfrsf10b,Arhgef7,Itm2c,Akap12	62/-
4_Member	GO Biological Processes	GO:0008285	negative regulation of cell population proliferation	-11.8238	-8.8734	12028,12226,12367,12505,12608,13132,13134,13805,14254,14609,14674,14960,15368,15530,16000,16193,16331,16452,16854,17096,17869,18148,19016,19272,20112,20315,20319,20556,20677,20692,21386,21753,21825,21926,21929,22059,50768,66214,94275,110532,193740,208650,210530,216742,226830,232334	Bax,Btg1,Casp3,Cd44,Cebpb,Dab2,Dach1,Eng,Flt1,Gja1,Gna13,H2-Aa,Hmox1,Hspg2,Igf1,Il6,Inpp5d,Jak2,Lgals3,Lyn,Myc,Npm1,Pparg,Ptprk,Rps6ka2,Cxcl12,Sfrp2,Slfn2,Sox4,Sparc,Tbx3,Tes,Thbs1,Tnf,Tnfaip3,Trp53,Dlc1,Rgcc,Maged1,Adarb1,Hspa1a,Cblb,P3h2,Fnip1,Smyd2,Vgll4	46/757
4_Member	GO Biological Processes	GO:0043068	positive regulation of programmed cell death	-8.29921	-5.6097	11911,12028,12125,12226,12367,12370,12505,12822,13197,14825,15251,15368,16193,16324,16331,16403,16452,16852,17096,17390,17869,18432,19016,20112,20319,20677,21825,21926,21933,22059,50768,54126,64294,66214,83397,94275,216742	Atf4,Bax,Bcl2l11,Btg1,Casp3,Casp8,Cd44,Col18a1,Gadd45a,Cxcl1,Hif1a,Hmox1,Il6,Inhbb,Inpp5d,Itga6,Jak2,Lgals1,Lyn,Mmp2,Myc,Mybbp1a,Pparg,Rps6ka2,Sfrp2,Sox4,Thbs1,Tnf,Tnfrsf10b,Trp53,Dlc1,Arhgef7,Itm2c,Rgcc,Akap12,Maged1,Fnip1	37/678
4_Member	GO Biological Processes	GO:0043065	positive regulation of apoptotic process	-8.08105	-5.41869	11911,12028,12125,12226,12367,12370,12505,12822,13197,15251,15368,16193,16324,16331,16403,16452,16852,17096,17390,17869,18432,19016,20112,20319,20677,21825,21926,21933,22059,50768,54126,64294,66214,83397,94275,216742	Atf4,Bax,Bcl2l11,Btg1,Casp3,Casp8,Cd44,Col18a1,Gadd45a,Hif1a,Hmox1,Il6,Inhbb,Inpp5d,Itga6,Jak2,Lgals1,Lyn,Mmp2,Myc,Mybbp1a,Pparg,Rps6ka2,Sfrp2,Sox4,Thbs1,Tnf,Tnfrsf10b,Trp53,Dlc1,Arhgef7,Itm2c,Rgcc,Akap12,Maged1,Fnip1	36/660
5_Summary	GO Biological Processes	GO:0009611	response to wounding	-11.6333	-8.70771	11601,12028,12367,12505,12798,12825,13805,14026,14042,14230,14674,15251,15368,16000,16193,16324,16410,16452,16542,17096,17390,18186,19016,19296,20296,21788,21857,21926,21929,26570,26903,57875,72461,84004,433855	Angpt2,Bax,Casp3,Cd44,Cnn2,Col3a1,Eng,Evl,Ext1,Fkbp10,Gna13,Hif1a,Hmox1,Igf1,Il6,Inhbb,Itgav,Jak2,Kdr,Lyn,Mmp2,Nrp1,Pparg,Pvt1,Ccl2,Tfpi,Timp1,Tnf,Tnfaip3,Slc7a11,Dysf,Angptl4,Prcp,Mcam,AI506816	35/-
5_Member	GO Biological Processes	GO:0009611	response to wounding	-11.6333	-8.70771	11601,12028,12367,12505,12798,12825,13805,14026,14042,14230,14674,15251,15368,16000,16193,16324,16410,16452,16542,17096,17390,18186,19016,19296,20296,21788,21857,21926,21929,26570,26903,57875,72461,84004,433855	Angpt2,Bax,Casp3,Cd44,Cnn2,Col3a1,Eng,Evl,Ext1,Fkbp10,Gna13,Hif1a,Hmox1,Igf1,Il6,Inhbb,Itgav,Jak2,Kdr,Lyn,Mmp2,Nrp1,Pparg,Pvt1,Ccl2,Tfpi,Timp1,Tnf,Tnfaip3,Slc7a11,Dysf,Angptl4,Prcp,Mcam,AI506816	35/465
5_Member	GO Biological Processes	GO:0042060	wound healing	-8.24777	-5.57204	11601,12505,12798,12825,13805,14026,14042,14230,14674,15251,15368,16000,16410,16542,18186,19016,21788,21857,26570,26903,57875,72461,84004	Angpt2,Cd44,Cnn2,Col3a1,Eng,Evl,Ext1,Fkbp10,Gna13,Hif1a,Hmox1,Igf1,Itgav,Kdr,Nrp1,Pparg,Tfpi,Timp1,Slc7a11,Dysf,Angptl4,Prcp,Mcam	23/290
6_Summary	GO Biological Processes	GO:0043535	regulation of blood vessel endothelial cell migration	-11.3111	-8.40894	11601,12822,13197,15251,15368,16000,16542,18186,19016,20620,21825,21926,23871,66214,72461,74144,114715,13179,19141,20692,101401,12226,12266,13601,13805,14254,16854,18746,20315,20319,23796	Angpt2,Col18a1,Gadd45a,Hif1a,Hmox1,Igf1,Kdr,Nrp1,Pparg,Plk2,Thbs1,Tnf,Ets1,Rgcc,Prcp,Robo4,Spred1,Dcn,Lgmn,Sparc,Adamts9,Btg1,C3,Ecm1,Eng,Flt1,Lgals3,Pkm,Cxcl12,Sfrp2,Aplnr	31/-
6_Member	GO Biological Processes	GO:0043535	regulation of blood vessel endothelial cell migration	-11.3111	-8.40894	11601,12822,13197,15251,15368,16000,16542,18186,19016,20620,21825,21926,23871,66214,72461,74144,114715	Angpt2,Col18a1,Gadd45a,Hif1a,Hmox1,Igf1,Kdr,Nrp1,Pparg,Plk2,Thbs1,Tnf,Ets1,Rgcc,Prcp,Robo4,Spred1	17/101
6_Member	GO Biological Processes	GO:0010594	regulation of endothelial cell migration	-10.5136	-7.65495	11601,12822,13179,13197,15251,15368,16000,16542,18186,19016,19141,20620,20692,21825,21926,23871,66214,72461,74144,101401,114715	Angpt2,Col18a1,Dcn,Gadd45a,Hif1a,Hmox1,Igf1,Kdr,Nrp1,Pparg,Lgmn,Plk2,Sparc,Thbs1,Tnf,Ets1,Rgcc,Prcp,Robo4,Adamts9,Spred1	21/183
6_Member	GO Biological Processes	GO:1904018	positive regulation of vasculature development	-7.09901	-4.6585	11601,12226,12266,13601,13805,14254,15251,15368,16542,16854,18186,18746,20315,20319,21825,23796,23871	Angpt2,Btg1,C3,Ecm1,Eng,Flt1,Hif1a,Hmox1,Kdr,Lgals3,Nrp1,Pkm,Cxcl12,Sfrp2,Thbs1,Aplnr,Ets1	17/187
6_Member	GO Biological Processes	GO:0045766	positive regulation of angiogenesis	-6.45229	-4.12268	11601,12226,12266,13601,13805,14254,15251,15368,16542,16854,18186,18746,20319,21825,23796,23871	Angpt2,Btg1,C3,Ecm1,Eng,Flt1,Hif1a,Hmox1,Kdr,Lgals3,Nrp1,Pkm,Sfrp2,Thbs1,Aplnr,Ets1	16/184
6_Member	GO Biological Processes	GO:0043536	positive regulation of blood vessel endothelial cell migration	-5.69919	-3.53399	12822,15251,15368,16000,16542,18186,20620,21825,23871	Col18a1,Hif1a,Hmox1,Igf1,Kdr,Nrp1,Plk2,Thbs1,Ets1	9/62
6_Member	GO Biological Processes	GO:0010595	positive regulation of endothelial cell migration	-5.01151	-3.02097	12822,15251,15368,16000,16542,18186,19141,20620,20692,21825,23871	Col18a1,Hif1a,Hmox1,Igf1,Kdr,Nrp1,Lgmn,Plk2,Sparc,Thbs1,Ets1	11/115
6_Member	GO Biological Processes	GO:0090049	regulation of cell migration involved in sprouting angiogenesis	-3.99528	-2.20001	15368,16542,18186,20620,21825,114715	Hmox1,Kdr,Nrp1,Plk2,Thbs1,Spred1	6/41
7_Summary	GO Biological Processes	GO:2001233	regulation of apoptotic signaling pathway	-10.5975	-7.71767	11740,11911,12028,12125,12370,12505,13132,15251,15368,16000,16149,16324,16403,16410,16452,16854,17319,17390,17869,18186,20315,20319,20613,21825,21926,21929,22059,56295,64294,94275,97165,97998	Slc25a5,Atf4,Bax,Bcl2l11,Casp8,Cd44,Dab2,Hif1a,Hmox1,Igf1,Cd74,Inhbb,Itga6,Itgav,Jak2,Lgals3,Mif,Mmp2,Myc,Nrp1,Cxcl12,Sfrp2,Snai1,Thbs1,Tnf,Tnfaip3,Trp53,Higd1a,Itm2c,Maged1,Hmgb2,Deptor	32/-
7_Member	GO Biological Processes	GO:2001233	regulation of apoptotic signaling pathway	-10.5975	-7.71767	11740,11911,12028,12125,12370,12505,13132,15251,15368,16000,16149,16324,16403,16410,16452,16854,17319,17390,17869,18186,20315,20319,20613,21825,21926,21929,22059,56295,64294,94275,97165,97998	Slc25a5,Atf4,Bax,Bcl2l11,Casp8,Cd44,Dab2,Hif1a,Hmox1,Igf1,Cd74,Inhbb,Itga6,Itgav,Jak2,Lgals3,Mif,Mmp2,Myc,Nrp1,Cxcl12,Sfrp2,Snai1,Thbs1,Tnf,Tnfaip3,Trp53,Higd1a,Itm2c,Maged1,Hmgb2,Deptor	32/428
7_Member	GO Biological Processes	GO:2001234	negative regulation of apoptotic signaling pathway	-7.95637	-5.3318	11740,11911,12028,12505,13132,15251,15368,16000,16149,16403,16410,16854,17319,18186,20315,20319,20613,21926,21929,56295,97165	Slc25a5,Atf4,Bax,Cd44,Dab2,Hif1a,Hmox1,Igf1,Cd74,Itga6,Itgav,Lgals3,Mif,Nrp1,Cxcl12,Sfrp2,Snai1,Tnf,Tnfaip3,Higd1a,Hmgb2	21/252
7_Member	GO Biological Processes	GO:2001236	regulation of extrinsic apoptotic signaling pathway	-5.944	-3.69763	12370,13132,15368,16000,16403,16410,16854,18186,20319,21825,21926,21929,64294,97165,97998	Casp8,Dab2,Hmox1,Igf1,Itga6,Itgav,Lgals3,Nrp1,Sfrp2,Thbs1,Tnf,Tnfaip3,Itm2c,Hmgb2,Deptor	15/177
7_Member	GO Biological Processes	GO:2001237	negative regulation of extrinsic apoptotic signaling pathway	-5.43645	-3.32004	13132,15368,16000,16403,16410,16854,18186,20319,21926,21929,97165	Dab2,Hmox1,Igf1,Itga6,Itgav,Lgals3,Nrp1,Sfrp2,Tnf,Tnfaip3,Hmgb2	11/104
7_Member	GO Biological Processes	GO:1902041	regulation of extrinsic apoptotic signaling pathway via death domain receptors	-3.50787	-1.84021	15368,16854,20319,21825,21929,97165	Hmox1,Lgals3,Sfrp2,Thbs1,Tnfaip3,Hmgb2	6/50
8_Summary	GO Biological Processes	GO:0030198	extracellular matrix organization	-10.4845	-7.6461	12406,12819,12822,12825,12826,12827,12842,12843,13805,14042,14230,15530,16777,16854,17387,17390,20319,21926,69675,71602,71914,101401,226519,234356,240913,246228	Serpinh1,Col15a1,Col18a1,Col3a1,Col4a1,Col4a2,Col1a1,Col1a2,Eng,Ext1,Fkbp10,Hspg2,Lamb1,Lgals3,Mmp14,Mmp2,Sfrp2,Tnf,Pxdn,Myo1e,Antxr2,Adamts9,Lamc1,Csgalnact1,Adamts4,Vwa1	26/-
8_Member	GO Biological Processes	GO:0030198	extracellular matrix organization	-10.4845	-7.6461	12406,12819,12822,12825,12826,12827,12842,12843,13805,14042,14230,15530,16777,16854,17387,17390,20319,21926,69675,71602,71914,101401,226519,234356,240913,246228	Serpinh1,Col15a1,Col18a1,Col3a1,Col4a1,Col4a2,Col1a1,Col1a2,Eng,Ext1,Fkbp10,Hspg2,Lamb1,Lgals3,Mmp14,Mmp2,Sfrp2,Tnf,Pxdn,Myo1e,Antxr2,Adamts9,Lamc1,Csgalnact1,Adamts4,Vwa1	26/288
8_Member	GO Biological Processes	GO:0045229	external encapsulating structure organization	-10.4509	-7.6318	12406,12819,12822,12825,12826,12827,12842,12843,13805,14042,14230,15530,16777,16854,17387,17390,20319,21926,69675,71602,71914,101401,226519,234356,240913,246228	Serpinh1,Col15a1,Col18a1,Col3a1,Col4a1,Col4a2,Col1a1,Col1a2,Eng,Ext1,Fkbp10,Hspg2,Lamb1,Lgals3,Mmp14,Mmp2,Sfrp2,Tnf,Pxdn,Myo1e,Antxr2,Adamts9,Lamc1,Csgalnact1,Adamts4,Vwa1	26/289
8_Member	GO Biological Processes	GO:0043062	extracellular structure organization	-10.4175	-7.61683	12406,12819,12822,12825,12826,12827,12842,12843,13805,14042,14230,15530,16777,16854,17387,17390,20319,21926,69675,71602,71914,101401,226519,234356,240913,246228	Serpinh1,Col15a1,Col18a1,Col3a1,Col4a1,Col4a2,Col1a1,Col1a2,Eng,Ext1,Fkbp10,Hspg2,Lamb1,Lgals3,Mmp14,Mmp2,Sfrp2,Tnf,Pxdn,Myo1e,Antxr2,Adamts9,Lamc1,Csgalnact1,Adamts4,Vwa1	26/290
8_Member	GO Biological Processes	GO:0030199	collagen fibril organization	-5.82246	-3.61932	12406,12825,12842,12843,14042,14230,20319,69675,71914	Serpinh1,Col3a1,Col1a1,Col1a2,Ext1,Fkbp10,Sfrp2,Pxdn,Antxr2	9/60
8_Member	GO Biological Processes	GO:0071711	basement membrane organization	-3.35961	-1.72872	12825,12826,14042,16777,69675	Col3a1,Col4a1,Ext1,Lamb1,Pxdn	5/35
8_Member	GO Biological Processes	GO:0085029	extracellular matrix assembly	-3.35961	-1.72872	12825,12843,14230,16777,69675	Col3a1,Col1a2,Fkbp10,Lamb1,Pxdn	5/35
9_Summary	GO Biological Processes	GO:0001936	regulation of endothelial cell proliferation	-10.1173	-7.33439	12822,13601,13805,14254,14609,15368,15530,16000,16542,19016,20296,20315,20692,21825,21926,23796,26903,66214,97165,12028,13132,13618,16193,17869,18102,18148,19272,20319,21929,94275	Col18a1,Ecm1,Eng,Flt1,Gja1,Hmox1,Hspg2,Igf1,Kdr,Pparg,Ccl2,Cxcl12,Sparc,Thbs1,Tnf,Aplnr,Dysf,Rgcc,Hmgb2,Bax,Dab2,Ednrb,Il6,Myc,Nme1,Npm1,Ptprk,Sfrp2,Tnfaip3,Maged1	30/-
9_Member	GO Biological Processes	GO:0001936	regulation of endothelial cell proliferation	-10.1173	-7.33439	12822,13601,13805,14254,14609,15368,15530,16000,16542,19016,20296,20315,20692,21825,21926,23796,26903,66214,97165	Col18a1,Ecm1,Eng,Flt1,Gja1,Hmox1,Hspg2,Igf1,Kdr,Pparg,Ccl2,Cxcl12,Sparc,Thbs1,Tnf,Aplnr,Dysf,Rgcc,Hmgb2	19/154
9_Member	GO Biological Processes	GO:0050678	regulation of epithelial cell proliferation	-9.16913	-6.46538	12028,12822,13132,13601,13618,13805,14254,14609,15368,15530,16000,16193,16542,17869,18102,18148,19016,19272,20296,20315,20319,20692,21825,21926,21929,23796,26903,66214,94275,97165	Bax,Col18a1,Dab2,Ecm1,Ednrb,Eng,Flt1,Gja1,Hmox1,Hspg2,Igf1,Il6,Kdr,Myc,Nme1,Npm1,Pparg,Ptprk,Ccl2,Cxcl12,Sfrp2,Sparc,Thbs1,Tnf,Tnfaip3,Aplnr,Dysf,Rgcc,Maged1,Hmgb2	30/433
9_Member	GO Biological Processes	GO:0001938	positive regulation of endothelial cell proliferation	-5.43645	-3.32004	12822,13601,15368,15530,16000,16542,20296,20315,23796,26903,97165	Col18a1,Ecm1,Hmox1,Hspg2,Igf1,Kdr,Ccl2,Cxcl12,Aplnr,Dysf,Hmgb2	11/104
9_Member	GO Biological Processes	GO:0050679	positive regulation of epithelial cell proliferation	-4.92216	-2.95614	12822,13601,15368,15530,16000,16193,16542,17869,18102,20296,20315,21926,21929,23796,26903,97165	Col18a1,Ecm1,Hmox1,Hspg2,Igf1,Il6,Kdr,Myc,Nme1,Ccl2,Cxcl12,Tnf,Tnfaip3,Aplnr,Dysf,Hmgb2	16/241
10_Summary	GO Biological Processes	GO:0045785	positive regulation of cell adhesion	-9.59261	-6.8431	11461,12491,12505,12631,13132,14538,14924,14960,14961,14969,16000,16149,16193,16403,16410,16452,16542,16777,16852,17909,18186,20296,20315,20339,20677,21825,21926,22628,23871,26903,26921,57257,223601,226519,11601,12367,12608,12842,15530,16854,17387,17390,21929,50768,66214,67784,208650,17096,12494,13024,15525,16331,17319,19016,12798,12983,16590,12825,15368,17869,18102,18795,23825,380916	Actb,Cd36,Cd44,Cfl1,Dab2,Gcnt2,Magi1,H2-Aa,H2-Ab1,H2-Eb1,Igf1,Cd74,Il6,Itga6,Itgav,Jak2,Kdr,Lamb1,Lgals1,Myo10,Nrp1,Ccl2,Cxcl12,Sele,Sox4,Thbs1,Tnf,Ywhag,Ets1,Dysf,Map4k4,Vav3,Cyrib,Lamc1,Angpt2,Casp3,Cebpb,Col1a1,Hspg2,Lgals3,Mmp14,Mmp2,Tnfaip3,Dlc1,Rgcc,Plxnd1,Cblb,Lyn,Cd38,Ctla2a,Hspa4,Inpp5d,Mif,Pparg,Cnn2,Csf2rb,Kit,Col3a1,Hmox1,Myc,Nme1,Plcb1,Banf1,Lrch1	64/-
10_Member	GO Biological Processes	GO:0045785	positive regulation of cell adhesion	-9.59261	-6.8431	11461,12491,12505,12631,13132,14538,14924,14960,14961,14969,16000,16149,16193,16403,16410,16452,16542,16777,16852,17909,18186,20296,20315,20339,20677,21825,21926,22628,23871,26903,26921,57257,223601,226519	Actb,Cd36,Cd44,Cfl1,Dab2,Gcnt2,Magi1,H2-Aa,H2-Ab1,H2-Eb1,Igf1,Cd74,Il6,Itga6,Itgav,Jak2,Kdr,Lamb1,Lgals1,Myo10,Nrp1,Ccl2,Cxcl12,Sele,Sox4,Thbs1,Tnf,Ywhag,Ets1,Dysf,Map4k4,Vav3,Cyrib,Lamc1	34/523
10_Member	GO Biological Processes	GO:0007162	negative regulation of cell adhesion	-7.39768	-4.8889	11601,12367,12505,12608,12631,12842,14538,14960,15530,16149,16452,16777,16852,16854,17387,17390,20315,21825,21929,50768,66214,67784,208650	Angpt2,Casp3,Cd44,Cebpb,Cfl1,Col1a1,Gcnt2,H2-Aa,Hspg2,Cd74,Jak2,Lamb1,Lgals1,Lgals3,Mmp14,Mmp2,Cxcl12,Thbs1,Tnfaip3,Dlc1,Rgcc,Plxnd1,Cblb	23/322
10_Member	GO Biological Processes	GO:0022407	regulation of cell-cell adhesion	-6.87681	-4.48676	11461,12367,12505,12608,14538,14924,14960,14961,14969,16000,16149,16193,16403,16452,16852,16854,17096,17909,20296,20315,20339,20677,21926,21929,22628,23871,66214,208650,223601	Actb,Casp3,Cd44,Cebpb,Gcnt2,Magi1,H2-Aa,H2-Ab1,H2-Eb1,Igf1,Cd74,Il6,Itga6,Jak2,Lgals1,Lgals3,Lyn,Myo10,Ccl2,Cxcl12,Sele,Sox4,Tnf,Tnfaip3,Ywhag,Ets1,Rgcc,Cblb,Cyrib	29/516
10_Member	GO Biological Processes	GO:0022409	positive regulation of cell-cell adhesion	-5.89561	-3.6785	11461,12505,14538,14924,14960,14961,14969,16000,16149,16193,16403,16452,16852,17909,20296,20339,20677,21926,22628,23871,223601	Actb,Cd44,Gcnt2,Magi1,H2-Aa,H2-Ab1,H2-Eb1,Igf1,Cd74,Il6,Itga6,Jak2,Lgals1,Myo10,Ccl2,Sele,Sox4,Tnf,Ywhag,Ets1,Cyrib	21/334
10_Member	GO Biological Processes	GO:0002694	regulation of leukocyte activation	-5.87128	-3.66353	11461,12367,12494,12505,12608,13024,14960,14961,14969,15525,16000,16149,16193,16331,16452,16852,16854,17096,17319,17387,19016,20296,20677,21825,21926,21929,22628,57257,208650,223601	Actb,Casp3,Cd38,Cd44,Cebpb,Ctla2a,H2-Aa,H2-Ab1,H2-Eb1,Hspa4,Igf1,Cd74,Il6,Inpp5d,Jak2,Lgals1,Lgals3,Lyn,Mif,Mmp14,Pparg,Ccl2,Sox4,Thbs1,Tnf,Tnfaip3,Ywhag,Vav3,Cblb,Cyrib	30/610
10_Member	GO Biological Processes	GO:1903037	regulation of leukocyte cell-cell adhesion	-5.42989	-3.31957	11461,12367,12505,12608,14960,14961,14969,16000,16149,16193,16452,16852,16854,20296,20315,20339,20677,21926,22628,23871,208650,223601	Actb,Casp3,Cd44,Cebpb,H2-Aa,H2-Ab1,H2-Eb1,Igf1,Cd74,Il6,Jak2,Lgals1,Lgals3,Ccl2,Cxcl12,Sele,Sox4,Tnf,Ywhag,Ets1,Cblb,Cyrib	22/387
10_Member	GO Biological Processes	GO:0051249	regulation of lymphocyte activation	-5.14065	-3.09966	11461,12367,12494,12505,12608,13024,14960,14961,14969,16000,16149,16193,16331,16452,16852,16854,17096,17319,17387,20296,20677,21929,22628,57257,208650,223601	Actb,Casp3,Cd38,Cd44,Cebpb,Ctla2a,H2-Aa,H2-Ab1,H2-Eb1,Igf1,Cd74,Il6,Inpp5d,Jak2,Lgals1,Lgals3,Lyn,Mif,Mmp14,Ccl2,Sox4,Tnfaip3,Ywhag,Vav3,Cblb,Cyrib	26/530
10_Member	GO Biological Processes	GO:0070663	regulation of leukocyte proliferation	-5.12146	-3.08672	12367,12494,12505,12608,12798,12983,14960,16000,16149,16193,16331,16452,16590,16854,17096,17319,57257,208650	Casp3,Cd38,Cd44,Cebpb,Cnn2,Csf2rb,H2-Aa,Igf1,Cd74,Il6,Inpp5d,Jak2,Kit,Lgals3,Lyn,Mif,Vav3,Cblb	18/287
10_Member	GO Biological Processes	GO:0050865	regulation of cell activation	-5.11164	-3.07999	11461,12367,12494,12505,12608,13024,14960,14961,14969,15525,16000,16149,16193,16331,16452,16852,16854,17096,17319,17387,19016,20296,20677,21825,21926,21929,22628,57257,208650,223601	Actb,Casp3,Cd38,Cd44,Cebpb,Ctla2a,H2-Aa,H2-Ab1,H2-Eb1,Hspa4,Igf1,Cd74,Il6,Inpp5d,Jak2,Lgals1,Lgals3,Lyn,Mif,Mmp14,Pparg,Ccl2,Sox4,Thbs1,Tnf,Tnfaip3,Ywhag,Vav3,Cblb,Cyrib	30/666
10_Member	GO Biological Processes	GO:1903039	positive regulation of leukocyte cell-cell adhesion	-4.70745	-2.77857	11461,12505,14960,14961,14969,16000,16149,16193,16452,16852,20296,20339,20677,21926,22628,23871,223601	Actb,Cd44,H2-Aa,H2-Ab1,H2-Eb1,Igf1,Cd74,Il6,Jak2,Lgals1,Ccl2,Sele,Sox4,Tnf,Ywhag,Ets1,Cyrib	17/279
10_Member	GO Biological Processes	GO:0002696	positive regulation of leukocyte activation	-4.55605	-2.65164	11461,12494,14960,14961,14969,16000,16149,16193,16331,16452,16852,17319,17387,20296,20677,21825,21926,22628,57257,223601	Actb,Cd38,H2-Aa,H2-Ab1,H2-Eb1,Igf1,Cd74,Il6,Inpp5d,Jak2,Lgals1,Mif,Mmp14,Ccl2,Sox4,Thbs1,Tnf,Ywhag,Vav3,Cyrib	20/377
10_Member	GO Biological Processes	GO:0032944	regulation of mononuclear cell proliferation	-4.41673	-2.53032	12367,12494,12505,12608,12798,14960,16000,16149,16193,16331,16452,16854,17096,17319,57257,208650	Casp3,Cd38,Cd44,Cebpb,Cnn2,H2-Aa,Igf1,Cd74,Il6,Inpp5d,Jak2,Lgals3,Lyn,Mif,Vav3,Cblb	16/265
10_Member	GO Biological Processes	GO:0050867	positive regulation of cell activation	-4.18203	-2.3416	11461,12494,14960,14961,14969,16000,16149,16193,16331,16452,16852,17319,17387,20296,20677,21825,21926,22628,57257,223601	Actb,Cd38,H2-Aa,H2-Ab1,H2-Eb1,Igf1,Cd74,Il6,Inpp5d,Jak2,Lgals1,Mif,Mmp14,Ccl2,Sox4,Thbs1,Tnf,Ywhag,Vav3,Cyrib	20/401
10_Member	GO Biological Processes	GO:0051251	positive regulation of lymphocyte activation	-4.14618	-2.3097	11461,12494,14960,14961,14969,16000,16149,16193,16331,16452,16852,17319,17387,20296,20677,22628,57257,223601	Actb,Cd38,H2-Aa,H2-Ab1,H2-Eb1,Igf1,Cd74,Il6,Inpp5d,Jak2,Lgals1,Mif,Mmp14,Ccl2,Sox4,Ywhag,Vav3,Cyrib	18/340
10_Member	GO Biological Processes	GO:0002683	negative regulation of immune system process	-4.11568	-2.28312	12367,12505,12608,12798,12825,14960,15368,16000,16149,16331,16852,16854,17096,17319,17869,18102,18795,19016,20315,21825,21926,21929,23825,208650,380916	Casp3,Cd44,Cebpb,Cnn2,Col3a1,H2-Aa,Hmox1,Igf1,Cd74,Inpp5d,Lgals1,Lgals3,Lyn,Mif,Myc,Nme1,Plcb1,Pparg,Cxcl12,Thbs1,Tnf,Tnfaip3,Banf1,Cblb,Lrch1	25/574
10_Member	GO Biological Processes	GO:0050670	regulation of lymphocyte proliferation	-3.95562	-2.18299	12367,12494,12505,12608,14960,16000,16149,16193,16331,16452,16854,17096,17319,57257,208650	Casp3,Cd38,Cd44,Cebpb,H2-Aa,Igf1,Cd74,Il6,Inpp5d,Jak2,Lgals3,Lyn,Mif,Vav3,Cblb	15/260
10_Member	GO Biological Processes	GO:0050863	regulation of T cell activation	-3.85461	-2.10555	11461,12367,12505,12608,13024,14960,14961,14969,16000,16149,16193,16452,16852,16854,20296,20677,22628,208650,223601	Actb,Casp3,Cd44,Cebpb,Ctla2a,H2-Aa,H2-Ab1,H2-Eb1,Igf1,Cd74,Il6,Jak2,Lgals1,Lgals3,Ccl2,Sox4,Ywhag,Cblb,Cyrib	19/391
10_Member	GO Biological Processes	GO:0030888	regulation of B cell proliferation	-3.35692	-1.72872	12367,12494,16149,16331,17096,17319,57257	Casp3,Cd38,Cd74,Inpp5d,Lyn,Mif,Vav3	7/74
10_Member	GO Biological Processes	GO:0050864	regulation of B cell activation	-3.34821	-1.72364	12367,12494,16149,16193,16331,17096,17319,17387,21929,57257	Casp3,Cd38,Cd74,Il6,Inpp5d,Lyn,Mif,Mmp14,Tnfaip3,Vav3	10/148
10_Member	GO Biological Processes	GO:0002695	negative regulation of leukocyte activation	-3.31411	-1.70144	12367,12505,12608,14960,16149,16331,16852,16854,17096,19016,21929,208650	Casp3,Cd44,Cebpb,H2-Aa,Cd74,Inpp5d,Lgals1,Lgals3,Lyn,Pparg,Tnfaip3,Cblb	12/206
10_Member	GO Biological Processes	GO:0051250	negative regulation of lymphocyte activation	-3.25609	-1.65271	12367,12505,12608,14960,16149,16331,16852,16854,17096,21929,208650	Casp3,Cd44,Cebpb,H2-Aa,Cd74,Inpp5d,Lgals1,Lgals3,Lyn,Tnfaip3,Cblb	11/180
10_Member	GO Biological Processes	GO:0022408	negative regulation of cell-cell adhesion	-3.07945	-1.51767	12367,12505,12608,14960,16149,16452,16852,16854,20315,21929,66214,208650	Casp3,Cd44,Cebpb,H2-Aa,Cd74,Jak2,Lgals1,Lgals3,Cxcl12,Tnfaip3,Rgcc,Cblb	12/219
10_Member	GO Biological Processes	GO:0050870	positive regulation of T cell activation	-3.0311	-1.47964	11461,14960,14961,14969,16000,16149,16193,16452,16852,20296,20677,22628,223601	Actb,H2-Aa,H2-Ab1,H2-Eb1,Igf1,Cd74,Il6,Jak2,Lgals1,Ccl2,Sox4,Ywhag,Cyrib	13/253
10_Member	GO Biological Processes	GO:0050866	negative regulation of cell activation	-2.9612	-1.42378	12367,12505,12608,14960,16149,16331,16852,16854,17096,19016,21929,208650	Casp3,Cd44,Cebpb,H2-Aa,Cd74,Inpp5d,Lgals1,Lgals3,Lyn,Pparg,Tnfaip3,Cblb	12/226
10_Member	GO Biological Processes	GO:0070665	positive regulation of leukocyte proliferation	-2.77125	-1.27241	12494,12983,16000,16149,16193,16452,16590,17096,17319,57257	Cd38,Csf2rb,Igf1,Cd74,Il6,Jak2,Kit,Lyn,Mif,Vav3	10/176
10_Member	GO Biological Processes	GO:0050871	positive regulation of B cell activation	-2.71234	-1.22255	12494,16149,16193,16331,17319,17387,57257	Cd38,Cd74,Il6,Inpp5d,Mif,Mmp14,Vav3	7/95
10_Member	GO Biological Processes	GO:0050672	negative regulation of lymphocyte proliferation	-2.66056	-1.18384	12367,12505,12608,14960,16331,17096,208650	Casp3,Cd44,Cebpb,H2-Aa,Inpp5d,Lyn,Cblb	7/97
10_Member	GO Biological Processes	GO:0032945	negative regulation of mononuclear cell proliferation	-2.61015	-1.14277	12367,12505,12608,14960,16331,17096,208650	Casp3,Cd44,Cebpb,H2-Aa,Inpp5d,Lyn,Cblb	7/99
10_Member	GO Biological Processes	GO:1903038	negative regulation of leukocyte cell-cell adhesion	-2.51706	-1.07734	12367,12505,12608,14960,16149,16852,16854,20315,208650	Casp3,Cd44,Cebpb,H2-Aa,Cd74,Lgals1,Lgals3,Cxcl12,Cblb	9/160
10_Member	GO Biological Processes	GO:0070664	negative regulation of leukocyte proliferation	-2.46659	-1.04159	12367,12505,12608,14960,16331,17096,208650	Casp3,Cd44,Cebpb,H2-Aa,Inpp5d,Lyn,Cblb	7/105
10_Member	GO Biological Processes	GO:0050868	negative regulation of T cell activation	-2.27941	-0.899943	12367,12505,12608,14960,16149,16852,16854,208650	Casp3,Cd44,Cebpb,H2-Aa,Cd74,Lgals1,Lgals3,Cblb	8/143
11_Summary	GO Biological Processes	GO:0001666	response to hypoxia	-7.99956	-5.36275	11601,11911,12367,12494,13805,14254,15251,15368,16542,17387,17390,17869,18655,19016,20296,20677,21926,22059,22228,54132,56295,57875,66214,69573,12842,23871,14433,16592,18746,14042,17155,20452,26903,57370,66849,234356	Angpt2,Atf4,Casp3,Cd38,Eng,Flt1,Hif1a,Hmox1,Kdr,Mmp14,Mmp2,Myc,Pgk1,Pparg,Ccl2,Sox4,Tnf,Trp53,Ucp2,Pdlim1,Higd1a,Angptl4,Rgcc,Hilpda,Col1a1,Ets1,Gapdh,Fabp5,Pkm,Ext1,Man1a,St8sia4,Dysf,B4galt3,Ppp1r2,Csgalnact1	36/-
11_Member	GO Biological Processes	GO:0001666	response to hypoxia	-7.99956	-5.36275	11601,11911,12367,12494,13805,14254,15251,15368,16542,17387,17390,17869,18655,19016,20296,20677,21926,22059,22228,54132,56295,57875,66214,69573	Angpt2,Atf4,Casp3,Cd38,Eng,Flt1,Hif1a,Hmox1,Kdr,Mmp14,Mmp2,Myc,Pgk1,Pparg,Ccl2,Sox4,Tnf,Trp53,Ucp2,Pdlim1,Higd1a,Angptl4,Rgcc,Hilpda	24/324
11_Member	GO Biological Processes	GO:0036293	response to decreased oxygen levels	-7.12706	-4.67858	11601,11911,12367,12494,13805,14254,15251,15368,16542,17387,17390,17869,18655,19016,20296,20677,21926,22059,22228,54132,56295,57875,66214,69573	Angpt2,Atf4,Casp3,Cd38,Eng,Flt1,Hif1a,Hmox1,Kdr,Mmp14,Mmp2,Myc,Pgk1,Pparg,Ccl2,Sox4,Tnf,Trp53,Ucp2,Pdlim1,Higd1a,Angptl4,Rgcc,Hilpda	24/360
11_Member	GO Biological Processes	GO:0070482	response to oxygen levels	-6.34765	-4.02411	11601,11911,12367,12494,12842,13805,14254,15251,15368,16542,17387,17390,17869,18655,19016,20296,20677,21926,22059,22228,54132,56295,57875,66214,69573	Angpt2,Atf4,Casp3,Cd38,Col1a1,Eng,Flt1,Hif1a,Hmox1,Kdr,Mmp14,Mmp2,Myc,Pgk1,Pparg,Ccl2,Sox4,Tnf,Trp53,Ucp2,Pdlim1,Higd1a,Angptl4,Rgcc,Hilpda	25/426
11_Member	GO Biological Processes	GO:1902895	positive regulation of miRNA transcription	-3.15576	-1.57259	15251,17869,19016,21926,22059,23871	Hif1a,Myc,Pparg,Tnf,Trp53,Ets1	6/58
11_Member	GO Biological Processes	GO:0071456	cellular response to hypoxia	-2.91402	-1.3854	11911,15251,17869,18655,19016,22059,56295,66214,69573	Atf4,Hif1a,Myc,Pgk1,Pparg,Trp53,Higd1a,Rgcc,Hilpda	9/140
11_Member	GO Biological Processes	GO:2000630	positive regulation of miRNA metabolic process	-2.89305	-1.36924	15251,17869,19016,21926,22059,23871	Hif1a,Myc,Pparg,Tnf,Trp53,Ets1	6/65
11_Member	GO Biological Processes	GO:1902893	regulation of miRNA transcription	-2.48745	-1.05863	15251,17869,19016,21926,22059,23871	Hif1a,Myc,Pparg,Tnf,Trp53,Ets1	6/78
11_Member	GO Biological Processes	GO:0036294	cellular response to decreased oxygen levels	-2.34366	-0.952372	11911,15251,17869,18655,19016,22059,56295,66214,69573	Atf4,Hif1a,Myc,Pgk1,Pparg,Trp53,Higd1a,Rgcc,Hilpda	9/170
11_Member	GO Biological Processes	GO:0006006	glucose metabolic process	-2.22606	-0.857433	11911,14433,16592,17869,18655,18746,21926,22059	Atf4,Gapdh,Fabp5,Myc,Pgk1,Pkm,Tnf,Trp53	8/146
11_Member	GO Biological Processes	GO:0005975	carbohydrate metabolic process	-2.13192	-0.786736	11911,14042,14433,16592,17155,17869,18655,18746,20452,21926,22059,22228,26903,57370,66849,234356	Atf4,Ext1,Gapdh,Fabp5,Man1a,Myc,Pgk1,Pkm,St8sia4,Tnf,Trp53,Ucp2,Dysf,B4galt3,Ppp1r2,Csgalnact1	16/434
11_Member	GO Biological Processes	GO:2000628	regulation of miRNA metabolic process	-2.07131	-0.73801	15251,17869,19016,21926,22059,23871	Hif1a,Myc,Pparg,Tnf,Trp53,Ets1	6/95
11_Member	GO Biological Processes	GO:0071453	cellular response to oxygen levels	-2.06592	-0.733856	11911,15251,17869,18655,19016,22059,56295,66214,69573	Atf4,Hif1a,Myc,Pgk1,Pparg,Trp53,Higd1a,Rgcc,Hilpda	9/188
12_Summary	GO Biological Processes	GO:0010562	positive regulation of phosphorus metabolic process	-7.86822	-5.26714	12266,12491,12505,13132,13618,13805,14254,15163,15251,16000,16149,16193,16403,16452,16542,16590,17096,17319,17869,18148,18186,20319,20361,21825,21926,22059,22166,23796,56295,66214,68197,69068,94275,104318,216742,269523,320207,11796,16898,20677,21353,57783,208650,13197,13537,14538,14784,16906,18477,18795,19016,20315,20353,26921,67702,77889,83397,100532,114715,14609,20692,13179,57257,19272,13167,22…	C3,Cd36,Cd44,Dab2,Ednrb,Eng,Flt1,Hcls1,Hif1a,Igf1,Cd74,Il6,Itga6,Jak2,Kdr,Kit,Lyn,Mif,Myc,Npm1,Nrp1,Sfrp2,Sema7a,Thbs1,Tnf,Trp53,Txn1,Aplnr,Higd1a,Rgcc,Ndufc2,Tcim,Maged1,Csnk1d,Fnip1,Vcp,Pik3r5,Birc3,Rps2,Sox4,Tank,Tnip1,Cblb,Gadd45a,Dusp2,Gcnt2,Grb2,Lmnb1,Prdx1,Plcb1,Pparg,Cxcl12,Sema4c,Map4k4,Rnf149,Lbh,Akap12,Rell1,Spred1,Gja1,Sparc,Dcn,Vav3,Ptprk,Dbi,Ube2i	66/-
12_Member	GO Biological Processes	GO:0010562	positive regulation of phosphorus metabolic process	-7.86822	-5.26714	12266,12491,12505,13132,13618,13805,14254,15163,15251,16000,16149,16193,16403,16452,16542,16590,17096,17319,17869,18148,18186,20319,20361,21825,21926,22059,22166,23796,56295,66214,68197,69068,94275,104318,216742,269523,320207	C3,Cd36,Cd44,Dab2,Ednrb,Eng,Flt1,Hcls1,Hif1a,Igf1,Cd74,Il6,Itga6,Jak2,Kdr,Kit,Lyn,Mif,Myc,Npm1,Nrp1,Sfrp2,Sema7a,Thbs1,Tnf,Trp53,Txn1,Aplnr,Higd1a,Rgcc,Ndufc2,Tcim,Maged1,Csnk1d,Fnip1,Vcp,Pik3r5	37/704
12_Member	GO Biological Processes	GO:0045937	positive regulation of phosphate metabolic process	-7.86822	-5.26714	12266,12491,12505,13132,13618,13805,14254,15163,15251,16000,16149,16193,16403,16452,16542,16590,17096,17319,17869,18148,18186,20319,20361,21825,21926,22059,22166,23796,56295,66214,68197,69068,94275,104318,216742,269523,320207	C3,Cd36,Cd44,Dab2,Ednrb,Eng,Flt1,Hcls1,Hif1a,Igf1,Cd74,Il6,Itga6,Jak2,Kdr,Kit,Lyn,Mif,Myc,Npm1,Nrp1,Sfrp2,Sema7a,Thbs1,Tnf,Trp53,Txn1,Aplnr,Higd1a,Rgcc,Ndufc2,Tcim,Maged1,Csnk1d,Fnip1,Vcp,Pik3r5	37/704
12_Member	GO Biological Processes	GO:0031401	positive regulation of protein modification process	-7.74165	-5.16284	11796,12266,12491,12505,13132,13618,13805,14254,15163,16000,16149,16193,16452,16542,16590,16898,17096,17319,18148,18186,20319,20361,20677,21353,21825,21926,22059,22166,23796,56295,57783,66214,69068,94275,104318,208650,216742,269523,320207	Birc3,C3,Cd36,Cd44,Dab2,Ednrb,Eng,Flt1,Hcls1,Igf1,Cd74,Il6,Jak2,Kdr,Kit,Rps2,Lyn,Mif,Npm1,Nrp1,Sfrp2,Sema7a,Sox4,Tank,Thbs1,Tnf,Trp53,Txn1,Aplnr,Higd1a,Tnip1,Rgcc,Tcim,Maged1,Csnk1d,Cblb,Fnip1,Vcp,Pik3r5	39/776
12_Member	GO Biological Processes	GO:0043408	regulation of MAPK cascade	-7.13235	-4.67858	12266,12491,12505,13132,13197,13537,14254,14538,14784,16000,16149,16193,16452,16542,16590,16906,17096,17319,18186,18477,18795,19016,20315,20319,20353,20361,21825,21926,26921,57783,67702,77889,83397,94275,100532,114715,320207	C3,Cd36,Cd44,Dab2,Gadd45a,Dusp2,Flt1,Gcnt2,Grb2,Igf1,Cd74,Il6,Jak2,Kdr,Kit,Lmnb1,Lyn,Mif,Nrp1,Prdx1,Plcb1,Pparg,Cxcl12,Sfrp2,Sema4c,Sema7a,Thbs1,Tnf,Map4k4,Tnip1,Rnf149,Lbh,Akap12,Maged1,Rell1,Spred1,Pik3r5	37/752
12_Member	GO Biological Processes	GO:0042327	positive regulation of phosphorylation	-6.87524	-4.48676	12266,12491,12505,13132,13618,13805,14254,15163,16000,16149,16193,16403,16452,16542,16590,17096,17319,18148,18186,20319,20361,21825,21926,22059,22166,23796,56295,66214,69068,94275,104318,216742,320207	C3,Cd36,Cd44,Dab2,Ednrb,Eng,Flt1,Hcls1,Igf1,Cd74,Il6,Itga6,Jak2,Kdr,Kit,Lyn,Mif,Npm1,Nrp1,Sfrp2,Sema7a,Thbs1,Tnf,Trp53,Txn1,Aplnr,Higd1a,Rgcc,Tcim,Maged1,Csnk1d,Fnip1,Pik3r5	33/640
12_Member	GO Biological Processes	GO:0001934	positive regulation of protein phosphorylation	-6.78594	-4.41125	12266,12491,12505,13132,13618,13805,14254,15163,16000,16149,16193,16452,16542,16590,17096,17319,18148,18186,20319,20361,21825,21926,22059,22166,23796,56295,66214,69068,94275,104318,216742,320207	C3,Cd36,Cd44,Dab2,Ednrb,Eng,Flt1,Hcls1,Igf1,Cd74,Il6,Jak2,Kdr,Kit,Lyn,Mif,Npm1,Nrp1,Sfrp2,Sema7a,Thbs1,Tnf,Trp53,Txn1,Aplnr,Higd1a,Rgcc,Tcim,Maged1,Csnk1d,Fnip1,Pik3r5	32/614
12_Member	GO Biological Processes	GO:0043410	positive regulation of MAPK cascade	-5.97477	-3.71818	12266,12491,12505,13132,13197,14254,14538,16000,16149,16193,16452,16542,16590,16906,17096,17319,18186,18795,20315,20353,20361,21825,21926,26921,83397,94275,100532,320207	C3,Cd36,Cd44,Dab2,Gadd45a,Flt1,Gcnt2,Igf1,Cd74,Il6,Jak2,Kdr,Kit,Lmnb1,Lyn,Mif,Nrp1,Plcb1,Cxcl12,Sema4c,Sema7a,Thbs1,Tnf,Map4k4,Akap12,Maged1,Rell1,Pik3r5	28/539
12_Member	GO Biological Processes	GO:0001937	negative regulation of endothelial cell proliferation	-5.59341	-3.44193	13805,14254,14609,19016,20692,21825,21926,66214	Eng,Flt1,Gja1,Pparg,Sparc,Thbs1,Tnf,Rgcc	8/48
12_Member	GO Biological Processes	GO:0051897	positive regulation of phosphatidylinositol 3-kinase/protein kinase B signal transduction	-5.05261	-3.05358	13179,13805,14254,14538,15163,16000,16193,16452,16542,20315,21825,21926,22166,57257,320207	Dcn,Eng,Flt1,Gcnt2,Hcls1,Igf1,Il6,Jak2,Kdr,Cxcl12,Thbs1,Tnf,Txn1,Vav3,Pik3r5	15/209
12_Member	GO Biological Processes	GO:0050680	negative regulation of epithelial cell proliferation	-4.71985	-2.78695	13132,13805,14254,14609,18148,19016,19272,20319,20692,21825,21926,66214,94275	Dab2,Eng,Flt1,Gja1,Npm1,Pparg,Ptprk,Sfrp2,Sparc,Thbs1,Tnf,Rgcc,Maged1	13/171
12_Member	GO Biological Processes	GO:0070372	regulation of ERK1 and ERK2 cascade	-3.7588	-2.03277	12266,12491,12505,13132,14538,16000,16149,16193,16542,17096,17319,18186,20315,20361,57783,83397,114715	C3,Cd36,Cd44,Dab2,Gcnt2,Igf1,Cd74,Il6,Kdr,Lyn,Mif,Nrp1,Cxcl12,Sema7a,Tnip1,Akap12,Spred1	17/333
12_Member	GO Biological Processes	GO:0051347	positive regulation of transferase activity	-3.49157	-1.82921	13167,14254,16000,16149,16452,16590,16898,17319,18148,21825,21926,22196,56295,66214,69068,94275,320207	Dbi,Flt1,Igf1,Cd74,Jak2,Kit,Rps2,Mif,Npm1,Thbs1,Tnf,Ube2i,Higd1a,Rgcc,Tcim,Maged1,Pik3r5	17/351
12_Member	GO Biological Processes	GO:0070374	positive regulation of ERK1 and ERK2 cascade	-3.4727	-1.81428	12266,12491,12505,14538,16000,16149,16193,16542,17319,18186,20315,20361,83397	C3,Cd36,Cd44,Gcnt2,Igf1,Cd74,Il6,Kdr,Mif,Nrp1,Cxcl12,Sema7a,Akap12	13/227
12_Member	GO Biological Processes	GO:0051896	regulation of phosphatidylinositol 3-kinase/protein kinase B signal transduction	-3.33394	-1.71629	13179,13805,14254,14538,15163,16000,16193,16452,16542,20315,21825,21926,22166,57257,320207	Dcn,Eng,Flt1,Gcnt2,Hcls1,Igf1,Il6,Jak2,Kdr,Cxcl12,Thbs1,Tnf,Txn1,Vav3,Pik3r5	15/297
12_Member	GO Biological Processes	GO:0071902	positive regulation of protein serine/threonine kinase activity	-3.19072	-1.60251	14254,16590,17319,21825,21926,56295,66214,69068,94275,320207	Flt1,Kit,Mif,Thbs1,Tnf,Higd1a,Rgcc,Tcim,Maged1,Pik3r5	10/155
12_Member	GO Biological Processes	GO:0043405	regulation of MAP kinase activity	-3.08402	-1.52119	14254,16590,17096,17319,19016,20319,21825,21926,94275,320207	Flt1,Kit,Lyn,Mif,Pparg,Sfrp2,Thbs1,Tnf,Maged1,Pik3r5	10/160
12_Member	GO Biological Processes	GO:0033674	positive regulation of kinase activity	-2.79381	-1.28859	14254,16000,16149,16452,16590,17319,18148,21825,21926,56295,66214,69068,94275,320207	Flt1,Igf1,Cd74,Jak2,Kit,Mif,Npm1,Thbs1,Tnf,Higd1a,Rgcc,Tcim,Maged1,Pik3r5	14/302
12_Member	GO Biological Processes	GO:0043406	positive regulation of MAP kinase activity	-2.53698	-1.09489	14254,16590,17319,21825,21926,94275,320207	Flt1,Kit,Mif,Thbs1,Tnf,Maged1,Pik3r5	7/102
12_Member	GO Biological Processes	GO:0045860	positive regulation of protein kinase activity	-2.50738	-1.0708	14254,16000,16452,16590,17319,18148,21825,21926,56295,66214,69068,94275,320207	Flt1,Igf1,Jak2,Kit,Mif,Npm1,Thbs1,Tnf,Higd1a,Rgcc,Tcim,Maged1,Pik3r5	13/290
13_Summary	GO Biological Processes	GO:2000106	regulation of leukocyte apoptotic process	-7.75751	-5.1677	12028,12125,12370,12505,15163,15251,16149,16854,17096,17319,17869,20315,22059,26570,216742,11740,12124,13179,16000,16542,19016,56295,207728,223601,16324,16452,17390,21825,21926,64294,94275,11796,12367,16193,11911,13134,15368	Bax,Bcl2l11,Casp8,Cd44,Hcls1,Hif1a,Cd74,Lgals3,Lyn,Mif,Myc,Cxcl12,Trp53,Slc7a11,Fnip1,Slc25a5,Bik,Dcn,Igf1,Kdr,Pparg,Higd1a,Pde2a,Cyrib,Inhbb,Jak2,Mmp2,Thbs1,Tnf,Itm2c,Maged1,Birc3,Casp3,Il6,Atf4,Dach1,Hmox1	37/-
13_Member	GO Biological Processes	GO:2000106	regulation of leukocyte apoptotic process	-7.75751	-5.1677	12028,12125,12370,12505,15163,15251,16149,16854,17096,17319,17869,20315,22059,26570,216742	Bax,Bcl2l11,Casp8,Cd44,Hcls1,Hif1a,Cd74,Lgals3,Lyn,Mif,Myc,Cxcl12,Trp53,Slc7a11,Fnip1	15/129
13_Member	GO Biological Processes	GO:0070228	regulation of lymphocyte apoptotic process	-7.15389	-4.68902	12028,12125,12370,12505,15251,16149,16854,17096,17319,17869,22059,216742	Bax,Bcl2l11,Casp8,Cd44,Hif1a,Cd74,Lgals3,Lyn,Mif,Myc,Trp53,Fnip1	12/87
13_Member	GO Biological Processes	GO:0002902	regulation of B cell apoptotic process	-5.51554	-3.37999	12028,12505,16149,17096,17319,17869,216742	Bax,Cd44,Cd74,Lyn,Mif,Myc,Fnip1	7/35
13_Member	GO Biological Processes	GO:2000108	positive regulation of leukocyte apoptotic process	-5.42856	-3.31957	12028,12125,12505,17096,17869,22059,216742	Bax,Bcl2l11,Cd44,Lyn,Myc,Trp53,Fnip1	7/36
13_Member	GO Biological Processes	GO:0010821	regulation of mitochondrion organization	-5.3234	-3.23595	11740,12028,12124,12125,13179,16000,16542,19016,22059,56295,207728,223601	Slc25a5,Bax,Bik,Bcl2l11,Dcn,Igf1,Kdr,Pparg,Trp53,Higd1a,Pde2a,Cyrib	12/128
13_Member	GO Biological Processes	GO:0070230	positive regulation of lymphocyte apoptotic process	-4.26476	-2.40195	12028,12125,17869,22059,216742	Bax,Bcl2l11,Myc,Trp53,Fnip1	5/23
13_Member	GO Biological Processes	GO:2001235	positive regulation of apoptotic signaling pathway	-4.1127	-2.28207	12028,12125,12370,16324,16452,17390,17869,21825,21926,22059,64294,94275	Bax,Bcl2l11,Casp8,Inhbb,Jak2,Mmp2,Myc,Thbs1,Tnf,Trp53,Itm2c,Maged1	12/169
13_Member	GO Biological Processes	GO:0090199	regulation of release of cytochrome c from mitochondria	-3.50787	-1.84021	12028,12124,12125,16000,22059,56295	Bax,Bik,Bcl2l11,Igf1,Trp53,Higd1a	6/50
13_Member	GO Biological Processes	GO:0097300	programmed necrotic cell death	-3.41996	-1.76929	11796,12028,12370,21926,22059	Birc3,Bax,Casp8,Tnf,Trp53	5/34
13_Member	GO Biological Processes	GO:0071887	leukocyte apoptotic process	-3.35692	-1.72872	12028,12125,12367,16193,17869,22059,216742	Bax,Bcl2l11,Casp3,Il6,Myc,Trp53,Fnip1	7/74
13_Member	GO Biological Processes	GO:0043525	positive regulation of neuron apoptotic process	-3.14995	-1.57005	11911,12028,12125,12367,12370,17390,21926,22059	Atf4,Bax,Bcl2l11,Casp3,Casp8,Mmp2,Tnf,Trp53	8/104
13_Member	GO Biological Processes	GO:0048147	negative regulation of fibroblast proliferation	-2.80632	-1.29755	12028,13134,17869,19016,22059	Bax,Dach1,Myc,Pparg,Trp53	5/46
13_Member	GO Biological Processes	GO:0048145	regulation of fibroblast proliferation	-2.59269	-1.13198	12028,13134,16000,16149,17319,17869,19016,22059	Bax,Dach1,Igf1,Cd74,Mif,Myc,Pparg,Trp53	8/127
13_Member	GO Biological Processes	GO:0070232	regulation of T cell apoptotic process	-2.56775	-1.11685	12125,12370,15251,16854,22059	Bcl2l11,Casp8,Hif1a,Lgals3,Trp53	5/52
13_Member	GO Biological Processes	GO:0008630	intrinsic apoptotic signaling pathway in response to DNA damage	-2.32815	-0.941069	12028,12125,15368,17869,21926,22059	Bax,Bcl2l11,Hmox1,Myc,Tnf,Trp53	6/84
13_Member	GO Biological Processes	GO:0070227	lymphocyte apoptotic process	-2.26678	-0.888682	12028,12125,17869,22059,216742	Bax,Bcl2l11,Myc,Trp53,Fnip1	5/61
14_Summary	GO Biological Processes	GO:0090594	inflammatory response to wounding	-7.72243	-5.15434	12505,15251,15368,16193,19016,21857,21926	Cd44,Hif1a,Hmox1,Il6,Pparg,Timp1,Tnf	7/-
14_Member	GO Biological Processes	GO:0090594	inflammatory response to wounding	-7.72243	-5.15434	12505,15251,15368,16193,19016,21857,21926	Cd44,Hif1a,Hmox1,Il6,Pparg,Timp1,Tnf	7/18
14_Member	GO Biological Processes	GO:0002246	wound healing involved in inflammatory response	-6.30399	-3.98645	12505,15251,15368,19016,21857	Cd44,Hif1a,Hmox1,Pparg,Timp1	5/10
15_Summary	GO Biological Processes	GO:0043516	regulation of DNA damage response, signal transduction by p53 class mediator	-7.62385	-5.08644	12505,16149,17319,18148,20613,20677,22059,114715,226830,17869,20315,11911,12028,12125,15251,17390,15163	Cd44,Cd74,Mif,Npm1,Snai1,Sox4,Trp53,Spred1,Smyd2,Myc,Cxcl12,Atf4,Bax,Bcl2l11,Hif1a,Mmp2,Hcls1	17/-
15_Member	GO Biological Processes	GO:0043516	regulation of DNA damage response, signal transduction by p53 class mediator	-7.62385	-5.08644	12505,16149,17319,18148,20613,20677,22059,114715,226830	Cd44,Cd74,Mif,Npm1,Snai1,Sox4,Trp53,Spred1,Smyd2	9/38
15_Member	GO Biological Processes	GO:1901796	regulation of signal transduction by p53 class mediator	-5.23101	-3.16408	12505,16149,17319,17869,18148,20613,20677,22059,114715,226830	Cd44,Cd74,Mif,Myc,Npm1,Snai1,Sox4,Trp53,Spred1,Smyd2	10/89
15_Member	GO Biological Processes	GO:1902230	negative regulation of intrinsic apoptotic signaling pathway in response to DNA damage	-3.99349	-2.20001	12505,16149,17319,20315,20613	Cd44,Cd74,Mif,Cxcl12,Snai1	5/26
15_Member	GO Biological Processes	GO:2001242	regulation of intrinsic apoptotic signaling pathway	-3.55003	-1.86885	11911,12028,12125,12505,15251,16149,17319,17390,17869,20315,20613,22059	Atf4,Bax,Bcl2l11,Cd44,Hif1a,Cd74,Mif,Mmp2,Myc,Cxcl12,Snai1,Trp53	12/194
15_Member	GO Biological Processes	GO:1902253	regulation of intrinsic apoptotic signaling pathway by p53 class mediator	-3.35961	-1.72872	12505,16149,17319,17869,22059	Cd44,Cd74,Mif,Myc,Trp53	5/35
15_Member	GO Biological Processes	GO:1902229	regulation of intrinsic apoptotic signaling pathway in response to DNA damage	-3.19009	-1.60251	12505,16149,17319,20315,20613	Cd44,Cd74,Mif,Cxcl12,Snai1	5/38
15_Member	GO Biological Processes	GO:2001243	negative regulation of intrinsic apoptotic signaling pathway	-2.35501	-0.960332	11911,12505,15251,16149,17319,20315,20613	Atf4,Cd44,Hif1a,Cd74,Mif,Cxcl12,Snai1	7/110
15_Member	GO Biological Processes	GO:2000107	negative regulation of leukocyte apoptotic process	-2.2299	-0.859931	12505,15163,15251,16149,17319,20315	Cd44,Hcls1,Hif1a,Cd74,Mif,Cxcl12	6/88
16_Summary	GO Biological Processes	GO:0070555	response to interleukin-1	-7.49269	-4.96503	12494,12608,12631,15251,16193,16324,17390,18795,20296,20310,20339,21353,83397,11911,12266,14254,11601,12827,21926	Cd38,Cebpb,Cfl1,Hif1a,Il6,Inhbb,Mmp2,Plcb1,Ccl2,Cxcl2,Sele,Tank,Akap12,Atf4,C3,Flt1,Angpt2,Col4a2,Tnf	19/-
16_Member	GO Biological Processes	GO:0070555	response to interleukin-1	-7.49269	-4.96503	12494,12608,12631,15251,16193,16324,17390,18795,20296,20310,20339,21353,83397	Cd38,Cebpb,Cfl1,Hif1a,Il6,Inhbb,Mmp2,Plcb1,Ccl2,Cxcl2,Sele,Tank,Akap12	13/98
16_Member	GO Biological Processes	GO:0071347	cellular response to interleukin-1	-6.76604	-4.39808	12608,12631,15251,16193,16324,17390,18795,20296,20310,21353,83397	Cebpb,Cfl1,Hif1a,Il6,Inhbb,Mmp2,Plcb1,Ccl2,Cxcl2,Tank,Akap12	11/77
16_Member	GO Biological Processes	GO:0010574	regulation of vascular endothelial growth factor production	-4.25465	-2.396	11911,12266,14254,15251,16193,20296	Atf4,C3,Flt1,Hif1a,Il6,Ccl2	6/37
16_Member	GO Biological Processes	GO:0014823	response to activity	-2.66056	-1.18384	11601,12827,15251,16193,17390,20296,21926	Angpt2,Col4a2,Hif1a,Il6,Mmp2,Ccl2,Tnf	7/97
17_Summary	GO Biological Processes	GO:0043086	negative regulation of catalytic activity	-7.45606	-4.93795	11770,12367,12406,12505,13014,13197,13601,13805,14433,17096,18148,18755,19016,20319,21825,21857,21926,21929,23825,57875,69903,97064,97998,110532,114715,216742,380916,380921,13167,14254,16000,16149,16452,16590,16898,17319,22196,52874,56295,66214,69068,94275,320207,12028,13132,16410,17869,20568,26903,242466,268970,11796,15525,22059,20677	Fabp4,Casp3,Serpinh1,Cd44,Cstb,Gadd45a,Ecm1,Eng,Gapdh,Lyn,Npm1,Prkch,Pparg,Sfrp2,Thbs1,Timp1,Tnf,Tnfaip3,Banf1,Angptl4,Rasip1,Wwtr1,Deptor,Adarb1,Spred1,Fnip1,Lrch1,Dgkh,Dbi,Flt1,Igf1,Cd74,Jak2,Kit,Rps2,Mif,Ube2i,Pum3,Higd1a,Rgcc,Tcim,Maged1,Pik3r5,Bax,Dab2,Itgav,Myc,Slpi,Dysf,Zfp462,Arhgap28,Birc3,Hspa4,Trp53,Sox4	55/-
17_Member	GO Biological Processes	GO:0043086	negative regulation of catalytic activity	-7.45606	-4.93795	11770,12367,12406,12505,13014,13197,13601,13805,14433,17096,18148,18755,19016,20319,21825,21857,21926,21929,23825,57875,69903,97064,97998,110532,114715,216742,380916,380921	Fabp4,Casp3,Serpinh1,Cd44,Cstb,Gadd45a,Ecm1,Eng,Gapdh,Lyn,Npm1,Prkch,Pparg,Sfrp2,Thbs1,Timp1,Tnf,Tnfaip3,Banf1,Angptl4,Rasip1,Wwtr1,Deptor,Adarb1,Spred1,Fnip1,Lrch1,Dgkh	28/456
17_Member	GO Biological Processes	GO:0051338	regulation of transferase activity	-7.22953	-4.74763	11770,12367,13167,13197,14254,16000,16149,16452,16590,16898,17096,17319,18148,18755,19016,20319,21825,21926,21929,22196,23825,52874,56295,66214,69068,69903,94275,97064,97998,110532,114715,320207	Fabp4,Casp3,Dbi,Gadd45a,Flt1,Igf1,Cd74,Jak2,Kit,Rps2,Lyn,Mif,Npm1,Prkch,Pparg,Sfrp2,Thbs1,Tnf,Tnfaip3,Ube2i,Banf1,Pum3,Higd1a,Rgcc,Tcim,Rasip1,Maged1,Wwtr1,Deptor,Adarb1,Spred1,Pik3r5	32/587
17_Member	GO Biological Processes	GO:0044092	negative regulation of molecular function	-6.83271	-4.45118	11770,12028,12367,12406,12505,13014,13132,13197,13601,13805,14433,16410,16452,17096,17869,18148,18755,19016,20319,20568,21825,21857,21926,21929,23825,26903,57875,69903,97064,97998,110532,114715,216742,242466,268970,380916,380921	Fabp4,Bax,Casp3,Serpinh1,Cd44,Cstb,Dab2,Gadd45a,Ecm1,Eng,Gapdh,Itgav,Jak2,Lyn,Myc,Npm1,Prkch,Pparg,Sfrp2,Slpi,Thbs1,Timp1,Tnf,Tnfaip3,Banf1,Dysf,Angptl4,Rasip1,Wwtr1,Deptor,Adarb1,Spred1,Fnip1,Zfp462,Arhgap28,Lrch1,Dgkh	37/773
17_Member	GO Biological Processes	GO:0045859	regulation of protein kinase activity	-5.92083	-3.68434	11770,12367,13197,14254,16000,16452,16590,17096,17319,18148,18755,19016,20319,21825,21926,21929,56295,66214,69068,69903,94275,97064,97998,110532,114715,320207	Fabp4,Casp3,Gadd45a,Flt1,Igf1,Jak2,Kit,Lyn,Mif,Npm1,Prkch,Pparg,Sfrp2,Thbs1,Tnf,Tnfaip3,Higd1a,Rgcc,Tcim,Rasip1,Maged1,Wwtr1,Deptor,Adarb1,Spred1,Pik3r5	26/480
17_Member	GO Biological Processes	GO:0043549	regulation of kinase activity	-5.90444	-3.6785	11770,12367,13197,14254,16000,16149,16452,16590,17096,17319,18148,18755,19016,20319,21825,21926,21929,56295,66214,69068,69903,94275,97064,97998,110532,114715,320207	Fabp4,Casp3,Gadd45a,Flt1,Igf1,Cd74,Jak2,Kit,Lyn,Mif,Npm1,Prkch,Pparg,Sfrp2,Thbs1,Tnf,Tnfaip3,Higd1a,Rgcc,Tcim,Rasip1,Maged1,Wwtr1,Deptor,Adarb1,Spred1,Pik3r5	27/512
17_Member	GO Biological Processes	GO:0071900	regulation of protein serine/threonine kinase activity	-5.74537	-3.5645	12367,13197,14254,16590,17096,17319,18755,19016,20319,21825,21926,21929,56295,66214,69068,69903,94275,320207	Casp3,Gadd45a,Flt1,Kit,Lyn,Mif,Prkch,Pparg,Sfrp2,Thbs1,Tnf,Tnfaip3,Higd1a,Rgcc,Tcim,Rasip1,Maged1,Pik3r5	18/259
17_Member	GO Biological Processes	GO:0006469	negative regulation of protein kinase activity	-5.2649	-3.1844	11770,12367,13197,17096,18148,18755,19016,20319,21929,69903,97064,97998,110532,114715	Fabp4,Casp3,Gadd45a,Lyn,Npm1,Prkch,Pparg,Sfrp2,Tnfaip3,Rasip1,Wwtr1,Deptor,Adarb1,Spred1	14/176
17_Member	GO Biological Processes	GO:0051348	negative regulation of transferase activity	-4.95388	-2.97772	11770,12367,13197,17096,18148,18755,19016,20319,21929,23825,69903,97064,97998,110532,114715	Fabp4,Casp3,Gadd45a,Lyn,Npm1,Prkch,Pparg,Sfrp2,Tnfaip3,Banf1,Rasip1,Wwtr1,Deptor,Adarb1,Spred1	15/213
17_Member	GO Biological Processes	GO:0033673	negative regulation of kinase activity	-4.9096	-2.94621	11770,12367,13197,17096,18148,18755,19016,20319,21929,69903,97064,97998,110532,114715	Fabp4,Casp3,Gadd45a,Lyn,Npm1,Prkch,Pparg,Sfrp2,Tnfaip3,Rasip1,Wwtr1,Deptor,Adarb1,Spred1	14/189
17_Member	GO Biological Processes	GO:0010563	negative regulation of phosphorus metabolic process	-4.47523	-2.57766	11770,11796,12028,12367,13197,15525,16000,17096,18148,18755,19016,20319,21926,21929,22059,69903,97064,97998,110532,114715	Fabp4,Birc3,Bax,Casp3,Gadd45a,Hspa4,Igf1,Lyn,Npm1,Prkch,Pparg,Sfrp2,Tnf,Tnfaip3,Trp53,Rasip1,Wwtr1,Deptor,Adarb1,Spred1	20/382
17_Member	GO Biological Processes	GO:0045936	negative regulation of phosphate metabolic process	-4.47523	-2.57766	11770,11796,12028,12367,13197,15525,16000,17096,18148,18755,19016,20319,21926,21929,22059,69903,97064,97998,110532,114715	Fabp4,Birc3,Bax,Casp3,Gadd45a,Hspa4,Igf1,Lyn,Npm1,Prkch,Pparg,Sfrp2,Tnf,Tnfaip3,Trp53,Rasip1,Wwtr1,Deptor,Adarb1,Spred1	20/382
17_Member	GO Biological Processes	GO:0042326	negative regulation of phosphorylation	-4.24524	-2.38865	11770,11796,12028,12367,13197,15525,16000,17096,18148,18755,19016,20319,21929,69903,97064,97998,110532,114715	Fabp4,Birc3,Bax,Casp3,Gadd45a,Hspa4,Igf1,Lyn,Npm1,Prkch,Pparg,Sfrp2,Tnfaip3,Rasip1,Wwtr1,Deptor,Adarb1,Spred1	18/334
17_Member	GO Biological Processes	GO:0001933	negative regulation of protein phosphorylation	-4.0823	-2.26388	11770,12028,12367,13197,15525,16000,17096,18148,18755,19016,20319,21929,69903,97064,97998,110532,114715	Fabp4,Bax,Casp3,Gadd45a,Hspa4,Igf1,Lyn,Npm1,Prkch,Pparg,Sfrp2,Tnfaip3,Rasip1,Wwtr1,Deptor,Adarb1,Spred1	17/313
17_Member	GO Biological Processes	GO:0031400	negative regulation of protein modification process	-3.93706	-2.16612	11770,12028,12367,13167,13197,15525,16000,17096,18148,18755,19016,20319,20677,21929,26903,69903,97064,97998,110532,114715	Fabp4,Bax,Casp3,Dbi,Gadd45a,Hspa4,Igf1,Lyn,Npm1,Prkch,Pparg,Sfrp2,Sox4,Tnfaip3,Dysf,Rasip1,Wwtr1,Deptor,Adarb1,Spred1	20/418
17_Member	GO Biological Processes	GO:0071901	negative regulation of protein serine/threonine kinase activity	-3.50867	-1.84021	12367,13197,17096,18755,19016,20319,21929,69903	Casp3,Gadd45a,Lyn,Prkch,Pparg,Sfrp2,Tnfaip3,Rasip1	8/92
18_Summary	GO Biological Processes	GO:0051129	negative regulation of cellular component organization	-7.23104	-4.74763	11740,12494,12631,12798,13132,14026,14972,15530,15945,16000,16410,16852,16854,17387,18148,18186,18643,19016,19240,19270,20024,20112,21926,22059,22680,26903,26921,50768,54126,56295,64294,74117,78771,103967,216742,223601,237339,268970	Slc25a5,Cd38,Cfl1,Cnn2,Dab2,Evl,H2-K1,Hspg2,Cxcl10,Igf1,Itgav,Lgals1,Lgals3,Mmp14,Npm1,Nrp1,Pfn1,Pparg,Tmsb10,Ptprg,Sub1,Rps6ka2,Tnf,Trp53,Zfp207,Dysf,Map4k4,Dlc1,Arhgef7,Higd1a,Itm2c,Actr3,Mctp1,Dnm3,Fnip1,Cyrib,L3mbtl3,Arhgap28	38/-
18_Member	GO Biological Processes	GO:0051129	negative regulation of cellular component organization	-7.23104	-4.74763	11740,12494,12631,12798,13132,14026,14972,15530,15945,16000,16410,16852,16854,17387,18148,18186,18643,19016,19240,19270,20024,20112,21926,22059,22680,26903,26921,50768,54126,56295,64294,74117,78771,103967,216742,223601,237339,268970	Slc25a5,Cd38,Cfl1,Cnn2,Dab2,Evl,H2-K1,Hspg2,Cxcl10,Igf1,Itgav,Lgals1,Lgals3,Mmp14,Npm1,Nrp1,Pfn1,Pparg,Tmsb10,Ptprg,Sub1,Rps6ka2,Tnf,Trp53,Zfp207,Dysf,Map4k4,Dlc1,Arhgef7,Higd1a,Itm2c,Actr3,Mctp1,Dnm3,Fnip1,Cyrib,L3mbtl3,Arhgap28	38/778
18_Member	GO Biological Processes	GO:0010639	negative regulation of organelle organization	-3.71627	-2.00522	11740,12631,14026,16000,18148,18643,19016,19240,20024,20112,22059,22680,50768,54126,56295,216742,223601,268970	Slc25a5,Cfl1,Evl,Igf1,Npm1,Pfn1,Pparg,Tmsb10,Sub1,Rps6ka2,Trp53,Zfp207,Dlc1,Arhgef7,Higd1a,Fnip1,Cyrib,Arhgap28	18/368
19_Summary	GO Biological Processes	GO:0051336	regulation of hydrolase activity	-7.17916	-4.70586	12028,12125,12370,12406,12505,13014,13063,13601,14433,16403,17096,17869,18148,19016,19141,19734,20319,21353,21825,21857,21926,26921,50768,54126,57257,57875,68453,69903,208650,216742,240168,269523,380916,12226,13167,14254,16000,16149,16452,16590,16898,17319,20778,22196,56295,66214,69068,94275,320207,12631,13024,13132,17387,20112,20620,22059,53600,70423,104318,193740,237339	Bax,Bcl2l11,Casp8,Serpinh1,Cd44,Cstb,Cycs,Ecm1,Gapdh,Itga6,Lyn,Myc,Npm1,Pparg,Lgmn,Rgs16,Sfrp2,Tank,Thbs1,Timp1,Tnf,Map4k4,Dlc1,Arhgef7,Vav3,Angptl4,Gpihbp1,Rasip1,Cblb,Fnip1,Rasgrp3,Vcp,Lrch1,Btg1,Dbi,Flt1,Igf1,Cd74,Jak2,Kit,Rps2,Mif,Scarb1,Ube2i,Higd1a,Rgcc,Tcim,Maged1,Pik3r5,Cfl1,Ctla2a,Dab2,Mmp14,Rps6ka2,Plk2,Trp53,Timm23,Tspan15,Csnk1d,Hspa1a,L3mbtl3	61/-
19_Member	GO Biological Processes	GO:0051336	regulation of hydrolase activity	-7.17916	-4.70586	12028,12125,12370,12406,12505,13014,13063,13601,14433,16403,17096,17869,18148,19016,19141,19734,20319,21353,21825,21857,21926,26921,50768,54126,57257,57875,68453,69903,208650,216742,240168,269523,380916	Bax,Bcl2l11,Casp8,Serpinh1,Cd44,Cstb,Cycs,Ecm1,Gapdh,Itga6,Lyn,Myc,Npm1,Pparg,Lgmn,Rgs16,Sfrp2,Tank,Thbs1,Timp1,Tnf,Map4k4,Dlc1,Arhgef7,Vav3,Angptl4,Gpihbp1,Rasip1,Cblb,Fnip1,Rasgrp3,Vcp,Lrch1	33/621
19_Member	GO Biological Processes	GO:0043085	positive regulation of catalytic activity	-6.93245	-4.52973	12028,12125,12226,12370,13063,13167,14254,16000,16149,16403,16452,16590,16898,17096,17319,17869,18148,19016,19141,19734,20319,20778,21353,21825,21926,22196,26921,50768,54126,56295,66214,68453,69068,94275,269523,320207	Bax,Bcl2l11,Btg1,Casp8,Cycs,Dbi,Flt1,Igf1,Cd74,Itga6,Jak2,Kit,Rps2,Lyn,Mif,Myc,Npm1,Pparg,Lgmn,Rgs16,Sfrp2,Scarb1,Tank,Thbs1,Tnf,Ube2i,Map4k4,Dlc1,Arhgef7,Higd1a,Rgcc,Gpihbp1,Tcim,Maged1,Vcp,Pik3r5	36/733
19_Member	GO Biological Processes	GO:0030162	regulation of proteolysis	-6.67503	-4.32667	12028,12125,12370,12406,12505,12631,13014,13024,13063,13132,13601,14433,17096,17387,17869,19016,19141,20112,20319,20620,21353,21825,21857,21926,22059,50768,53600,70423,104318,193740,216742,237339,269523	Bax,Bcl2l11,Casp8,Serpinh1,Cd44,Cfl1,Cstb,Ctla2a,Cycs,Dab2,Ecm1,Gapdh,Lyn,Mmp14,Myc,Pparg,Lgmn,Rps6ka2,Sfrp2,Plk2,Tank,Thbs1,Timp1,Tnf,Trp53,Dlc1,Timm23,Tspan15,Csnk1d,Hspa1a,Fnip1,L3mbtl3,Vcp	33/653
19_Member	GO Biological Processes	GO:0052547	regulation of peptidase activity	-6.21804	-3.91798	12028,12125,12370,12406,12505,13014,13063,13601,14433,17096,17869,19016,19141,20319,21353,21825,21857,21926,50768,216742,269523	Bax,Bcl2l11,Casp8,Serpinh1,Cd44,Cstb,Cycs,Ecm1,Gapdh,Lyn,Myc,Pparg,Lgmn,Sfrp2,Tank,Thbs1,Timp1,Tnf,Dlc1,Fnip1,Vcp	21/319
19_Member	GO Biological Processes	GO:0045862	positive regulation of proteolysis	-5.79258	-3.60293	12028,12125,12370,12631,13063,13132,17096,17387,17869,19016,19141,20319,20620,21353,21926,50768,53600,104318,193740,237339,269523	Bax,Bcl2l11,Casp8,Cfl1,Cycs,Dab2,Lyn,Mmp14,Myc,Pparg,Lgmn,Sfrp2,Plk2,Tank,Tnf,Dlc1,Timm23,Csnk1d,Hspa1a,L3mbtl3,Vcp	21/339
19_Member	GO Biological Processes	GO:0010952	positive regulation of peptidase activity	-5.08954	-3.07302	12028,12125,12370,13063,17096,17869,19016,19141,20319,21353,21926,50768,269523	Bax,Bcl2l11,Casp8,Cycs,Lyn,Myc,Pparg,Lgmn,Sfrp2,Tank,Tnf,Dlc1,Vcp	13/158
19_Member	GO Biological Processes	GO:0052548	regulation of endopeptidase activity	-5.0596	-3.05754	12028,12125,12370,12406,12505,13063,14433,17096,17869,19016,19141,20319,21825,21857,21926,50768,216742,269523	Bax,Bcl2l11,Casp8,Serpinh1,Cd44,Cycs,Gapdh,Lyn,Myc,Pparg,Lgmn,Sfrp2,Thbs1,Timp1,Tnf,Dlc1,Fnip1,Vcp	18/290
19_Member	GO Biological Processes	GO:0010950	positive regulation of endopeptidase activity	-4.67866	-2.75546	12028,12125,12370,13063,17096,17869,19016,19141,20319,21926,50768,269523	Bax,Bcl2l11,Casp8,Cycs,Lyn,Myc,Pparg,Lgmn,Sfrp2,Tnf,Dlc1,Vcp	12/148
19_Member	GO Biological Processes	GO:2000116	regulation of cysteine-type endopeptidase activity	-4.35413	-2.48076	12028,12125,12370,12505,13063,17869,19016,19141,20319,21825,21926,50768,216742,269523	Bax,Bcl2l11,Casp8,Cd44,Cycs,Myc,Pparg,Lgmn,Sfrp2,Thbs1,Tnf,Dlc1,Fnip1,Vcp	14/212
19_Member	GO Biological Processes	GO:0051345	positive regulation of hydrolase activity	-3.97115	-2.19451	12028,12125,12370,13063,16403,17096,17869,19016,19141,19734,20319,21353,21926,26921,50768,54126,68453,269523	Bax,Bcl2l11,Casp8,Cycs,Itga6,Lyn,Myc,Pparg,Lgmn,Rgs16,Sfrp2,Tank,Tnf,Map4k4,Dlc1,Arhgef7,Gpihbp1,Vcp	18/351
19_Member	GO Biological Processes	GO:2001056	positive regulation of cysteine-type endopeptidase activity	-3.72178	-2.00777	12028,12125,12370,13063,17869,19016,19141,21926,50768,269523	Bax,Bcl2l11,Casp8,Cycs,Myc,Pparg,Lgmn,Tnf,Dlc1,Vcp	10/133
20_Summary	GO Biological Processes	GO:0006954	inflammatory response	-7.0287	-4.59602	12266,12367,12370,12505,12608,13349,13601,14042,14609,14825,15251,15368,15945,16193,16410,16452,16590,17096,17319,19016,19696,20296,20306,20310,20361,21825,21857,21926,21929,57783,72461,97165,11303,12125,12491,13618,17975,20496,20778,22059,56722,207728,223601,12457,20568,83397,11911,14433,16149,17022,18795,21353,54445,56200,66214,69573,11770,13202,16542,16852,18186,19141,20315,23871,26903,170737,…	C3,Casp3,Casp8,Cd44,Cebpb,Ackr1,Ecm1,Ext1,Gja1,Cxcl1,Hif1a,Hmox1,Cxcl10,Il6,Itgav,Jak2,Kit,Lyn,Mif,Pparg,Rel,Ccl2,Ccl7,Cxcl2,Sema7a,Thbs1,Timp1,Tnf,Tnfaip3,Tnip1,Prcp,Hmgb2,Abca1,Bcl2l11,Cd36,Ednrb,Ncl,Slc12a2,Scarb1,Trp53,Litaf,Pde2a,Cyrib,Noct,Slpi,Akap12,Atf4,Gapdh,Cd74,Lum,Plcb1,Tank,Unc93b1,Ddx21,Rgcc,Hilpda,Fabp4,Ddt,Kdr,Lgals1,Nrp1,Lgmn,Cxcl12,Ets1,Dysf,Znrf1,Trim25,Ctla2a,Hspa4,Igf1,Rplp0…	76/-
20_Member	GO Biological Processes	GO:0006954	inflammatory response	-7.0287	-4.59602	12266,12367,12370,12505,12608,13349,13601,14042,14609,14825,15251,15368,15945,16193,16410,16452,16590,17096,17319,19016,19696,20296,20306,20310,20361,21825,21857,21926,21929,57783,72461,97165	C3,Casp3,Casp8,Cd44,Cebpb,Ackr1,Ecm1,Ext1,Gja1,Cxcl1,Hif1a,Hmox1,Cxcl10,Il6,Itgav,Jak2,Kit,Lyn,Mif,Pparg,Rel,Ccl2,Ccl7,Cxcl2,Sema7a,Thbs1,Timp1,Tnf,Tnfaip3,Tnip1,Prcp,Hmgb2	32/599
20_Member	GO Biological Processes	GO:0071216	cellular response to biotic stimulus	-6.04396	-3.77273	11303,12125,12491,12608,13618,15945,16193,16452,17096,17975,20296,20310,20496,20778,21926,21929,22059,56722,57783,97165,207728,223601	Abca1,Bcl2l11,Cd36,Cebpb,Ednrb,Cxcl10,Il6,Jak2,Lyn,Ncl,Ccl2,Cxcl2,Slc12a2,Scarb1,Tnf,Tnfaip3,Trp53,Litaf,Tnip1,Hmgb2,Pde2a,Cyrib	22/355
20_Member	GO Biological Processes	GO:0002237	response to molecule of bacterial origin	-6.03979	-3.77273	11303,12367,12457,12491,12608,13618,14609,15945,16193,16410,16452,17096,17975,20296,20310,20496,20568,20778,21926,21929,56722,57783,83397,97165,207728,223601	Abca1,Casp3,Noct,Cd36,Cebpb,Ednrb,Gja1,Cxcl10,Il6,Itgav,Jak2,Lyn,Ncl,Ccl2,Cxcl2,Slc12a2,Slpi,Scarb1,Tnf,Tnfaip3,Litaf,Tnip1,Akap12,Hmgb2,Pde2a,Cyrib	26/473
20_Member	GO Biological Processes	GO:0001819	positive regulation of cytokine production	-5.88077	-3.66839	11911,12266,12370,12491,12608,14433,15251,16149,16193,16452,16590,17022,17319,17975,18795,19696,20296,20361,21353,21825,21926,54445,56200,66214,69573,83397,97165,223601	Atf4,C3,Casp8,Cd36,Cebpb,Gapdh,Hif1a,Cd74,Il6,Jak2,Kit,Lum,Mif,Ncl,Plcb1,Rel,Ccl2,Sema7a,Tank,Thbs1,Tnf,Unc93b1,Ddx21,Rgcc,Hilpda,Akap12,Hmgb2,Cyrib	28/545
20_Member	GO Biological Processes	GO:0071219	cellular response to molecule of bacterial origin	-5.4605	-3.33271	11303,12491,12608,13618,15945,16193,16452,17096,17975,20296,20310,20496,20778,21926,21929,56722,57783,97165,207728,223601	Abca1,Cd36,Cebpb,Ednrb,Cxcl10,Il6,Jak2,Lyn,Ncl,Ccl2,Cxcl2,Slc12a2,Scarb1,Tnf,Tnfaip3,Litaf,Tnip1,Hmgb2,Pde2a,Cyrib	20/327
20_Member	GO Biological Processes	GO:0032496	response to lipopolysaccharide	-5.31156	-3.2276	11303,12367,12457,12491,12608,13618,14609,15945,16193,16452,17096,17975,20296,20310,20496,20568,20778,21926,21929,56722,57783,83397,97165,207728	Abca1,Casp3,Noct,Cd36,Cebpb,Ednrb,Gja1,Cxcl10,Il6,Jak2,Lyn,Ncl,Ccl2,Cxcl2,Slc12a2,Slpi,Scarb1,Tnf,Tnfaip3,Litaf,Tnip1,Akap12,Hmgb2,Pde2a	24/455
20_Member	GO Biological Processes	GO:0032103	positive regulation of response to external stimulus	-5.25573	-3.18207	11770,12266,12367,12491,12608,13202,14825,15945,16149,16193,16542,16852,17096,17319,18186,19141,20296,20306,20315,21825,21926,23871,26903,54445,57783,97165,170737,207728,217069	Fabp4,C3,Casp3,Cd36,Cebpb,Ddt,Cxcl1,Cxcl10,Cd74,Il6,Kdr,Lgals1,Lyn,Mif,Nrp1,Lgmn,Ccl2,Ccl7,Cxcl12,Thbs1,Tnf,Ets1,Dysf,Unc93b1,Tnip1,Hmgb2,Znrf1,Pde2a,Trim25	29/621
20_Member	GO Biological Processes	GO:0071222	cellular response to lipopolysaccharide	-5.07153	-3.06092	11303,12491,12608,13618,15945,16193,16452,17096,17975,20296,20310,20496,20778,21926,21929,56722,57783,97165,207728	Abca1,Cd36,Cebpb,Ednrb,Cxcl10,Il6,Jak2,Lyn,Ncl,Ccl2,Cxcl2,Slc12a2,Scarb1,Tnf,Tnfaip3,Litaf,Tnip1,Hmgb2,Pde2a	19/318
20_Member	GO Biological Processes	GO:0050727	regulation of inflammatory response	-4.57713	-2.6681	11770,12266,12367,12505,12608,13024,13202,13618,15525,16000,16193,16452,16852,17096,19016,20361,21926,21929,23871,57783,207728	Fabp4,C3,Casp3,Cd44,Cebpb,Ctla2a,Ddt,Ednrb,Hspa4,Igf1,Il6,Jak2,Lgals1,Lyn,Pparg,Sema7a,Tnf,Tnfaip3,Ets1,Tnip1,Pde2a	21/407
20_Member	GO Biological Processes	GO:0050729	positive regulation of inflammatory response	-3.81481	-2.07485	11770,12266,12367,12608,13202,16193,16852,21926,23871,57783,207728	Fabp4,C3,Casp3,Cebpb,Ddt,Il6,Lgals1,Tnf,Ets1,Tnip1,Pde2a	11/155
20_Member	GO Biological Processes	GO:0071396	cellular response to lipid	-3.53614	-1.8577	11303,11837,12491,12608,12842,13618,15945,16000,16193,16324,16452,17096,17390,17975,18795,20296,20310,20496,20778,21788,21926,21929,51788,56722,57783,97165,207728	Abca1,Rplp0,Cd36,Cebpb,Col1a1,Ednrb,Cxcl10,Igf1,Il6,Inhbb,Jak2,Lyn,Mmp2,Ncl,Plcb1,Ccl2,Cxcl2,Slc12a2,Scarb1,Tfpi,Tnf,Tnfaip3,H2az1,Litaf,Tnip1,Hmgb2,Pde2a	27/700
20_Member	GO Biological Processes	GO:0031349	positive regulation of defense response	-3.24137	-1.64142	11770,12266,12367,12491,12608,13202,14609,14825,16149,16193,16852,17096,21926,23871,54445,57783,97165,170737,207728,217069	Fabp4,C3,Casp3,Cd36,Cebpb,Ddt,Gja1,Cxcl1,Cd74,Il6,Lgals1,Lyn,Tnf,Ets1,Unc93b1,Tnip1,Hmgb2,Znrf1,Pde2a,Trim25	20/473
