# Supplementary material for: Single-cell RNA sequencing reveals endothelial cell heterogeneity and Sox18-mediated EndMT in abdominal aortic aneurysm
Source: Theranostics. 2025 Aug 30;15(18):9486–507. doi: 10.7150/thno.110254 (PMC12486145; doi:10.7150/thno.110254)
Supplement: Supplementary file 2 — Supplementary tables 2-13. [file thnov15p9486s2.zip › Supplementary tables/Table S11-metascape_result_downDEGs_GOBP_VEC.xlsx]

## Sheet: Annotation
MyList	Gene ID	Type	Tax ID	Homologene Gene ID	Homologene Gene Tax ID	GO:0051493 regulation of cytoskeleton org	GO:0030029 actin filament-based process	GO:0001568 blood vessel development	GO:0030198 extracellular matrix organizat	GO:0032835 glomerulus development	GO:0010810 regulation of cell-substrate a	GO:0008015 blood circulation	GO:0061061 muscle structure development	GO:0098609 cell-cell adhesion	GO:0006812 monoatomic cation transport	GO:0051495 positive regulation of cytoske	GO:0051336 regulation of hydrolase activi	GO:0045765 regulation of angiogenesis	GO:0034330 cell junction organization	GO:0022900 electron transport chain	GO:0050678 regulation of epithelial cell	GO:0030048 actin filament-based movement	GO:0009611 response to wounding	GO:0030855 epithelial cell differentiatio	GO:0061448 connective tissue development
mt-Atp6	17705	gene_synonym	M. musculus	17705	M. musculus	0.0	0.0	0.0	0.0	0.0	0.0	0.0	0.0	0.0	1.0	0.0	0.0	0.0	0.0	1.0	0.0	0.0	0.0	0.0	0.0
mt-Co3	17710	gene_synonym	M. musculus	17710	M. musculus	0.0	0.0	0.0	0.0	0.0	0.0	0.0	0.0	0.0	1.0	0.0	0.0	0.0	0.0	1.0	0.0	0.0	0.0	0.0	0.0
mt-Nd4	17719	gene_synonym	M. musculus	17719	M. musculus	0.0	0.0	0.0	0.0	0.0	0.0	0.0	0.0	0.0	1.0	0.0	0.0	0.0	0.0	1.0	0.0	0.0	0.0	0.0	0.0
mt-Nd2	17717	gene_synonym	M. musculus	17717	M. musculus	0.0	0.0	0.0	0.0	0.0	0.0	0.0	0.0	0.0	1.0	0.0	0.0	0.0	0.0	1.0	0.0	0.0	0.0	0.0	0.0
mt-Atp8	17706	gene_synonym	M. musculus	17706	M. musculus	0.0	0.0	0.0	0.0	0.0	0.0	0.0	0.0	0.0	1.0	0.0	0.0	0.0	0.0	1.0	0.0	0.0	0.0	0.0	0.0
mt-Co1	17708	gene_synonym	M. musculus	17708	M. musculus	0.0	0.0	0.0	0.0	0.0	0.0	0.0	0.0	0.0	1.0	0.0	0.0	0.0	0.0	1.0	0.0	0.0	0.0	0.0	0.0
Cytl1	231162	symbol	M. musculus	231162	M. musculus	0.0	0.0	0.0	0.0	0.0	0.0	0.0	0.0	0.0	0.0	0.0	0.0	0.0	0.0	0.0	0.0	0.0	0.0	0.0	1.0
mt-Nd3	17718	gene_synonym	M. musculus	17718	M. musculus	0.0	0.0	0.0	0.0	0.0	0.0	0.0	0.0	0.0	1.0	0.0	0.0	0.0	0.0	1.0	0.0	0.0	0.0	0.0	0.0
mt-Co2	17709	gene_synonym	M. musculus	17709	M. musculus	0.0	0.0	0.0	0.0	0.0	0.0	0.0	0.0	0.0	1.0	0.0	0.0	0.0	0.0	1.0	0.0	0.0	1.0	0.0	0.0
Klk10	69540	symbol	M. musculus	69540	M. musculus	0.0	0.0	0.0	0.0	0.0	0.0	0.0	0.0	0.0	0.0	0.0	0.0	0.0	0.0	0.0	0.0	0.0	0.0	0.0	0.0
Plac9	211623	symbol	M. musculus	211623	M. musculus	0.0	0.0	0.0	0.0	0.0	0.0	0.0	0.0	0.0	0.0	0.0	0.0	0.0	0.0	0.0	0.0	0.0	0.0	0.0	0.0
Emp2	13731	symbol	M. musculus	13731	M. musculus	0.0	1.0	1.0	0.0	0.0	1.0	1.0	0.0	0.0	0.0	0.0	1.0	1.0	0.0	0.0	0.0	1.0	1.0	0.0	0.0
Fam107a	268709	symbol	M. musculus	268709	M. musculus	1.0	1.0	0.0	0.0	0.0	1.0	0.0	0.0	0.0	0.0	0.0	0.0	0.0	0.0	0.0	0.0	0.0	0.0	0.0	0.0
mt-Nd5	17721	gene_synonym	M. musculus	17721	M. musculus	0.0	0.0	0.0	0.0	0.0	0.0	0.0	0.0	0.0	1.0	0.0	0.0	0.0	0.0	1.0	0.0	0.0	0.0	0.0	0.0
Cp	12870	symbol	M. musculus	12870	M. musculus	0.0	0.0	0.0	0.0	0.0	0.0	0.0	0.0	0.0	1.0	0.0	0.0	0.0	0.0	0.0	0.0	0.0	0.0	0.0	0.0
Ptprb	19263	symbol	M. musculus	19263	M. musculus	0.0	0.0	1.0	0.0	0.0	0.0	0.0	0.0	0.0	0.0	0.0	0.0	0.0	0.0	0.0	0.0	0.0	0.0	0.0	0.0
mt-Cytb	17711	gene_synonym	M. musculus	17711	M. musculus	0.0	0.0	0.0	0.0	0.0	0.0	0.0	0.0	0.0	1.0	0.0	0.0	0.0	0.0	1.0	0.0	0.0	0.0	0.0	0.0
mt-Nd4l	17720	gene_synonym	M. musculus	17720	M. musculus	0.0	0.0	0.0	0.0	0.0	0.0	0.0	0.0	0.0	1.0	0.0	0.0	0.0	0.0	1.0	0.0	0.0	0.0	0.0	0.0
Ptprj	19271	symbol	M. musculus	19271	M. musculus	0.0	0.0	1.0	0.0	0.0	1.0	1.0	0.0	0.0	0.0	1.0	0.0	0.0	0.0	0.0	1.0	0.0	1.0	0.0	0.0
Gm56878						nan	nan	nan	nan	nan	nan	nan	nan	nan	nan	nan	nan	nan	nan	nan	nan	nan	nan	nan	nan
Ntn1	18208	symbol	M. musculus	18208	M. musculus	1.0	0.0	1.0	0.0	0.0	0.0	0.0	0.0	1.0	0.0	0.0	0.0	0.0	0.0	0.0	0.0	0.0	0.0	0.0	0.0
Myrip	245049	symbol	M. musculus	245049	M. musculus	0.0	1.0	0.0	0.0	0.0	0.0	0.0	0.0	0.0	0.0	0.0	0.0	0.0	0.0	0.0	0.0	1.0	0.0	0.0	0.0
Ltbp4	108075	symbol	M. musculus	108075	M. musculus	0.0	1.0	0.0	1.0	0.0	0.0	0.0	0.0	0.0	0.0	0.0	0.0	0.0	0.0	0.0	0.0	0.0	0.0	0.0	0.0
Bcam	57278	symbol	M. musculus	57278	M. musculus	0.0	0.0	1.0	0.0	0.0	0.0	0.0	0.0	0.0	0.0	0.0	0.0	0.0	0.0	0.0	0.0	0.0	0.0	0.0	0.0
Pecam1	18613	symbol	M. musculus	18613	M. musculus	1.0	0.0	1.0	0.0	0.0	0.0	0.0	0.0	1.0	0.0	0.0	0.0	0.0	1.0	0.0	0.0	0.0	1.0	1.0	0.0
Atp2b2	11941	symbol	M. musculus	11941	M. musculus	1.0	0.0	0.0	0.0	0.0	0.0	0.0	0.0	0.0	1.0	0.0	0.0	0.0	1.0	0.0	0.0	0.0	1.0	1.0	0.0
Spon1	233744	symbol	M. musculus	233744	M. musculus	0.0	0.0	0.0	0.0	0.0	0.0	0.0	0.0	0.0	0.0	0.0	1.0	0.0	0.0	0.0	0.0	0.0	0.0	0.0	0.0
Cgnl1	68178	symbol	M. musculus	68178	M. musculus	1.0	1.0	0.0	0.0	0.0	0.0	0.0	0.0	0.0	0.0	1.0	0.0	0.0	0.0	0.0	0.0	0.0	0.0	0.0	0.0
Sgcd	24052	symbol	M. musculus	24052	M. musculus	0.0	1.0	1.0	0.0	0.0	0.0	1.0	1.0	0.0	0.0	0.0	0.0	0.0	0.0	0.0	0.0	1.0	0.0	0.0	0.0
Stmn2	20257	symbol	M. musculus	20257	M. musculus	1.0	1.0	0.0	0.0	0.0	0.0	0.0	0.0	0.0	0.0	1.0	0.0	0.0	0.0	0.0	0.0	0.0	0.0	0.0	0.0
Cpe	12876	symbol	M. musculus	12876	M. musculus	0.0	0.0	1.0	0.0	0.0	0.0	0.0	0.0	0.0	0.0	0.0	0.0	0.0	0.0	0.0	0.0	0.0	0.0	0.0	0.0
Eln	13717	symbol	M. musculus	13717	M. musculus	1.0	1.0	1.0	1.0	0.0	0.0	0.0	1.0	0.0	0.0	0.0	0.0	0.0	0.0	0.0	0.0	0.0	0.0	0.0	0.0
Klf2	16598	symbol	M. musculus	16598	M. musculus	1.0	0.0	0.0	0.0	0.0	0.0	1.0	0.0	0.0	0.0	0.0	0.0	1.0	0.0	0.0	0.0	0.0	0.0	1.0	0.0
mt-Nd1	17716	gene_synonym	M. musculus	17716	M. musculus	0.0	0.0	0.0	0.0	0.0	0.0	0.0	0.0	0.0	1.0	0.0	0.0	0.0	0.0	1.0	0.0	0.0	0.0	0.0	0.0
Serinc3	26943	symbol	M. musculus	26943	M. musculus	0.0	0.0	0.0	0.0	0.0	0.0	0.0	0.0	0.0	0.0	0.0	0.0	0.0	0.0	0.0	0.0	0.0	0.0	0.0	0.0
Anxa3	11745	symbol	M. musculus	11745	M. musculus	0.0	0.0	0.0	0.0	0.0	0.0	0.0	0.0	0.0	0.0	0.0	0.0	1.0	0.0	0.0	0.0	0.0	0.0	0.0	0.0
Klf9	16601	symbol	M. musculus	16601	M. musculus	0.0	0.0	0.0	0.0	0.0	0.0	0.0	0.0	0.0	0.0	0.0	0.0	0.0	0.0	0.0	1.0	0.0	0.0	0.0	0.0
Cavin2	20324	symbol	M. musculus	20324	M. musculus	0.0	0.0	0.0	0.0	0.0	0.0	0.0	0.0	0.0	0.0	0.0	0.0	0.0	0.0	0.0	0.0	0.0	0.0	0.0	0.0
Sulf2	72043	symbol	M. musculus	72043	M. musculus	0.0	0.0	0.0	1.0	1.0	0.0	0.0	0.0	0.0	0.0	0.0	0.0	0.0	0.0	0.0	1.0	0.0	1.0	0.0	1.0
Cst3	13010	symbol	M. musculus	13010	M. musculus	1.0	1.0	0.0	0.0	0.0	0.0	0.0	0.0	0.0	0.0	0.0	1.0	0.0	0.0	0.0	0.0	0.0	0.0	0.0	0.0
Cfh	12628	symbol	M. musculus	12628	M. musculus	0.0	0.0	1.0	0.0	1.0	0.0	0.0	1.0	1.0	0.0	0.0	0.0	0.0	0.0	0.0	0.0	0.0	1.0	0.0	1.0
Slc4a4	54403	symbol	M. musculus	54403	M. musculus	0.0	0.0	0.0	0.0	0.0	0.0	0.0	0.0	0.0	1.0	0.0	0.0	0.0	0.0	0.0	0.0	0.0	0.0	0.0	0.0
Ctsh	13036	symbol	M. musculus	13036	M. musculus	0.0	0.0	1.0	0.0	1.0	0.0	0.0	0.0	0.0	0.0	0.0	1.0	1.0	0.0	0.0	0.0	0.0	0.0	0.0	0.0
Itga9	104099	symbol	M. musculus	104099	M. musculus	1.0	0.0	0.0	0.0	0.0	0.0	1.0	0.0	1.0	0.0	0.0	0.0	0.0	0.0	0.0	0.0	0.0	0.0	0.0	0.0
Clu	12759	symbol	M. musculus	12759	M. musculus	1.0	0.0	0.0	0.0	0.0	0.0	0.0	0.0	0.0	0.0	1.0	1.0	0.0	0.0	0.0	0.0	0.0	0.0	0.0	0.0
Gkn3	68888	symbol	M. musculus	68888	M. musculus	0.0	0.0	0.0	0.0	0.0	0.0	0.0	0.0	0.0	0.0	0.0	0.0	0.0	0.0	0.0	1.0	0.0	0.0	0.0	0.0
Pthlh	19227	symbol	M. musculus	19227	M. musculus	0.0	0.0	1.0	0.0	0.0	0.0	0.0	0.0	0.0	0.0	0.0	0.0	0.0	0.0	0.0	0.0	0.0	0.0	1.0	1.0
Shisa9	72555	symbol	M. musculus	72555	M. musculus	0.0	0.0	0.0	0.0	0.0	0.0	1.0	0.0	0.0	0.0	0.0	0.0	0.0	0.0	0.0	0.0	0.0	0.0	0.0	0.0
Setbp1	240427	symbol	M. musculus	240427	M. musculus	0.0	0.0	0.0	0.0	0.0	0.0	0.0	0.0	0.0	0.0	0.0	0.0	0.0	0.0	0.0	0.0	0.0	0.0	0.0	0.0
Atp2a3	53313	symbol	M. musculus	53313	M. musculus	0.0	0.0	0.0	0.0	0.0	0.0	0.0	0.0	0.0	1.0	0.0	1.0	0.0	0.0	0.0	0.0	0.0	0.0	0.0	0.0
Bgn	12111	symbol	M. musculus	12111	M. musculus	0.0	0.0	0.0	0.0	0.0	0.0	0.0	0.0	0.0	0.0	0.0	0.0	0.0	0.0	0.0	0.0	0.0	0.0	0.0	1.0
Ackr3	12778	symbol	M. musculus	12778	M. musculus	0.0	0.0	1.0	0.0	0.0	0.0	0.0	0.0	0.0	0.0	0.0	0.0	0.0	0.0	0.0	1.0	0.0	0.0	0.0	0.0
Ptgis	19223	symbol	M. musculus	19223	M. musculus	0.0	0.0	0.0	0.0	0.0	0.0	0.0	0.0	0.0	0.0	0.0	0.0	1.0	0.0	0.0	1.0	0.0	0.0	0.0	0.0
Timp3	21859	symbol	M. musculus	21859	M. musculus	0.0	0.0	0.0	0.0	0.0	0.0	0.0	0.0	0.0	0.0	0.0	1.0	0.0	0.0	0.0	1.0	0.0	0.0	0.0	1.0
Trerf1	224829	symbol	M. musculus	224829	M. musculus	0.0	0.0	0.0	0.0	0.0	0.0	0.0	0.0	0.0	0.0	0.0	0.0	0.0	0.0	0.0	0.0	0.0	0.0	0.0	0.0
Kcnn4	16534	symbol	M. musculus	16534	M. musculus	1.0	0.0	0.0	0.0	0.0	0.0	1.0	0.0	0.0	1.0	0.0	0.0	0.0	0.0	0.0	1.0	0.0	1.0	0.0	0.0
Mgp	17313	symbol	M. musculus	17313	M. musculus	0.0	0.0	1.0	0.0	0.0	0.0	0.0	0.0	0.0	0.0	0.0	0.0	0.0	0.0	0.0	0.0	0.0	0.0	0.0	1.0
Nos3	18127	symbol	M. musculus	18127	M. musculus	1.0	0.0	1.0	0.0	0.0	0.0	1.0	0.0	0.0	1.0	0.0	1.0	1.0	0.0	0.0	1.0	0.0	0.0	0.0	0.0
Klk11	56538	symbol	M. musculus	56538	M. musculus	0.0	0.0	0.0	0.0	0.0	0.0	0.0	0.0	0.0	0.0	0.0	0.0	0.0	0.0	0.0	0.0	0.0	0.0	0.0	0.0
Dmd	13405	symbol	M. musculus	13405	M. musculus	0.0	0.0	0.0	0.0	0.0	1.0	1.0	1.0	0.0	0.0	0.0	0.0	0.0	0.0	0.0	0.0	0.0	0.0	1.0	1.0
Tgm2	21817	symbol	M. musculus	21817	M. musculus	0.0	0.0	1.0	0.0	0.0	1.0	0.0	0.0	0.0	0.0	0.0	1.0	1.0	0.0	0.0	0.0	0.0	0.0	0.0	1.0
Heg1	77446	symbol	M. musculus	77446	M. musculus	0.0	0.0	1.0	0.0	0.0	0.0	1.0	1.0	0.0	0.0	0.0	0.0	0.0	1.0	0.0	0.0	0.0	1.0	1.0	0.0
Zbtb7c	207259	symbol	M. musculus	207259	M. musculus	0.0	0.0	0.0	0.0	0.0	0.0	0.0	0.0	0.0	0.0	0.0	0.0	0.0	0.0	0.0	1.0	0.0	0.0	0.0	0.0
Fgfr3	14184	symbol	M. musculus	14184	M. musculus	1.0	0.0	1.0	0.0	0.0	0.0	0.0	0.0	0.0	0.0	0.0	1.0	0.0	0.0	0.0	1.0	0.0	1.0	1.0	1.0
mt-Nd6	17722	gene_synonym	M. musculus	17722	M. musculus	0.0	0.0	0.0	0.0	0.0	0.0	0.0	0.0	0.0	1.0	0.0	0.0	0.0	0.0	1.0	0.0	0.0	0.0	0.0	0.0
Amigo2	105827	symbol	M. musculus	105827	M. musculus	0.0	0.0	0.0	0.0	0.0	0.0	0.0	0.0	1.0	0.0	1.0	0.0	0.0	0.0	0.0	0.0	0.0	0.0	0.0	0.0
Mall	228576	symbol	M. musculus	228576	M. musculus	0.0	0.0	0.0	0.0	0.0	0.0	0.0	0.0	0.0	0.0	0.0	0.0	0.0	0.0	0.0	0.0	0.0	0.0	0.0	0.0
Sulf1	240725	symbol	M. musculus	240725	M. musculus	0.0	0.0	0.0	1.0	1.0	0.0	0.0	0.0	0.0	0.0	0.0	0.0	1.0	0.0	0.0	1.0	0.0	0.0	0.0	1.0
Afap1l2	226250	symbol	M. musculus	226250	M. musculus	0.0	0.0	0.0	0.0	0.0	0.0	0.0	0.0	0.0	0.0	0.0	0.0	0.0	0.0	0.0	0.0	0.0	0.0	0.0	0.0
Ahnak	66395	symbol	M. musculus	66395	M. musculus	0.0	0.0	0.0	0.0	0.0	0.0	0.0	0.0	0.0	0.0	0.0	0.0	0.0	0.0	0.0	0.0	0.0	0.0	0.0	0.0
Lsr	54135	symbol	M. musculus	54135	M. musculus	0.0	0.0	0.0	0.0	0.0	0.0	0.0	0.0	0.0	0.0	0.0	0.0	0.0	1.0	0.0	0.0	0.0	0.0	0.0	0.0
Ccdc3	74186	symbol	M. musculus	74186	M. musculus	0.0	0.0	0.0	0.0	0.0	0.0	0.0	0.0	0.0	0.0	0.0	0.0	0.0	0.0	0.0	0.0	0.0	0.0	0.0	0.0
Fam3c	27999	symbol	M. musculus	27999	M. musculus	0.0	0.0	0.0	0.0	0.0	0.0	0.0	0.0	0.0	0.0	0.0	0.0	0.0	0.0	0.0	0.0	0.0	0.0	1.0	0.0
Fam135a	68187	symbol	M. musculus	68187	M. musculus	0.0	0.0	0.0	0.0	0.0	0.0	0.0	0.0	0.0	0.0	0.0	0.0	0.0	0.0	0.0	0.0	0.0	0.0	0.0	0.0
Ehd4	98878	symbol	M. musculus	98878	M. musculus	0.0	0.0	0.0	0.0	0.0	0.0	0.0	0.0	0.0	0.0	0.0	0.0	0.0	0.0	0.0	0.0	0.0	0.0	0.0	0.0
Adh7	11529	symbol	M. musculus	11529	M. musculus	0.0	0.0	0.0	0.0	0.0	0.0	0.0	0.0	0.0	0.0	0.0	0.0	0.0	0.0	0.0	0.0	0.0	0.0	0.0	0.0
Tsc22d3	14605	symbol	M. musculus	14605	M. musculus	0.0	0.0	0.0	0.0	0.0	0.0	0.0	0.0	0.0	0.0	0.0	0.0	0.0	0.0	0.0	0.0	0.0	0.0	0.0	0.0
Ptprr	19279	symbol	M. musculus	19279	M. musculus	0.0	0.0	0.0	0.0	0.0	0.0	0.0	0.0	0.0	0.0	0.0	0.0	0.0	0.0	0.0	0.0	0.0	0.0	0.0	0.0
Fgd5	232237	symbol	M. musculus	232237	M. musculus	0.0	0.0	0.0	0.0	0.0	0.0	0.0	0.0	0.0	0.0	0.0	0.0	0.0	0.0	0.0	0.0	0.0	0.0	0.0	0.0
Ppl	19041	symbol	M. musculus	19041	M. musculus	0.0	0.0	0.0	0.0	0.0	0.0	0.0	0.0	0.0	0.0	0.0	0.0	0.0	0.0	0.0	0.0	0.0	1.0	1.0	0.0
Krt80	74127	symbol	M. musculus	74127	M. musculus	0.0	1.0	0.0	0.0	0.0	0.0	0.0	0.0	0.0	0.0	0.0	0.0	0.0	0.0	0.0	0.0	0.0	0.0	1.0	0.0
Ccnd2	12444	symbol	M. musculus	12444	M. musculus	0.0	0.0	0.0	0.0	0.0	0.0	0.0	0.0	0.0	0.0	0.0	1.0	0.0	0.0	0.0	1.0	0.0	0.0	0.0	0.0
Pkhd1l1	192190	symbol	M. musculus	192190	M. musculus	0.0	0.0	0.0	0.0	0.0	0.0	0.0	0.0	0.0	0.0	0.0	0.0	0.0	0.0	0.0	0.0	0.0	0.0	0.0	0.0
Tln2	70549	symbol	M. musculus	70549	M. musculus	0.0	1.0	0.0	0.0	0.0	0.0	0.0	0.0	1.0	0.0	0.0	0.0	0.0	1.0	0.0	0.0	0.0	0.0	0.0	0.0
Col4a4	12829	symbol	M. musculus	12829	M. musculus	0.0	0.0	0.0	1.0	1.0	0.0	0.0	0.0	0.0	0.0	0.0	0.0	0.0	0.0	0.0	0.0	0.0	0.0	0.0	0.0
2310002F09Rik	100504720	symbol	M. musculus	100504720	M. musculus	0.0	0.0	0.0	0.0	0.0	0.0	0.0	0.0	0.0	0.0	0.0	0.0	0.0	0.0	0.0	0.0	0.0	0.0	0.0	0.0
Tmem158	72309	symbol	M. musculus	72309	M. musculus	0.0	0.0	0.0	0.0	0.0	0.0	0.0	0.0	0.0	0.0	0.0	0.0	0.0	0.0	0.0	0.0	0.0	0.0	0.0	0.0
Foxp1	108655	symbol	M. musculus	108655	M. musculus	0.0	0.0	1.0	0.0	0.0	0.0	1.0	1.0	0.0	0.0	0.0	0.0	1.0	0.0	0.0	1.0	0.0	0.0	1.0	1.0
Dhh	13363	symbol	M. musculus	13363	M. musculus	0.0	0.0	0.0	0.0	0.0	0.0	0.0	0.0	0.0	0.0	0.0	0.0	0.0	0.0	0.0	0.0	0.0	0.0	0.0	0.0
Laptm4a	17775	symbol	M. musculus	17775	M. musculus	0.0	0.0	0.0	0.0	0.0	0.0	0.0	0.0	0.0	0.0	0.0	0.0	0.0	0.0	0.0	0.0	0.0	0.0	0.0	0.0
Prdm16	70673	symbol	M. musculus	70673	M. musculus	0.0	0.0	0.0	0.0	0.0	0.0	0.0	0.0	0.0	0.0	0.0	0.0	0.0	0.0	0.0	0.0	0.0	0.0	0.0	0.0
Pcolce2	76477	symbol	M. musculus	76477	M. musculus	0.0	0.0	0.0	0.0	0.0	0.0	0.0	0.0	0.0	0.0	0.0	0.0	0.0	0.0	0.0	0.0	0.0	0.0	0.0	0.0
Klf12	16597	symbol	M. musculus	16597	M. musculus	0.0	0.0	0.0	0.0	0.0	0.0	0.0	0.0	0.0	0.0	0.0	0.0	0.0	0.0	0.0	0.0	0.0	0.0	0.0	0.0
Cd24a	12484	symbol	M. musculus	12484	M. musculus	1.0	0.0	0.0	0.0	1.0	1.0	0.0	0.0	1.0	0.0	1.0	1.0	0.0	0.0	0.0	1.0	0.0	0.0	1.0	0.0
Cacna1a	12286	symbol	M. musculus	12286	M. musculus	0.0	0.0	0.0	0.0	0.0	0.0	0.0	0.0	0.0	1.0	0.0	0.0	0.0	1.0	0.0	0.0	0.0	0.0	0.0	0.0
Sod3	20657	symbol	M. musculus	20657	M. musculus	1.0	0.0	0.0	0.0	0.0	0.0	1.0	0.0	0.0	0.0	0.0	0.0	0.0	0.0	0.0	0.0	0.0	0.0	0.0	0.0
Car8	12319	symbol	M. musculus	12319	M. musculus	0.0	0.0	0.0	0.0	0.0	0.0	0.0	0.0	0.0	0.0	0.0	0.0	0.0	0.0	0.0	0.0	0.0	0.0	0.0	0.0
Cd9	12527	symbol	M. musculus	12527	M. musculus	0.0	0.0	0.0	0.0	0.0	0.0	0.0	1.0	0.0	0.0	0.0	0.0	0.0	1.0	0.0	1.0	0.0	1.0	0.0	0.0
Tns2	209039	symbol	M. musculus	209039	M. musculus	0.0	0.0	0.0	0.0	1.0	0.0	0.0	0.0	0.0	0.0	0.0	0.0	0.0	0.0	0.0	1.0	0.0	0.0	0.0	0.0
Acvrl1	11482	symbol	M. musculus	11482	M. musculus	1.0	0.0	1.0	0.0	0.0	1.0	1.0	0.0	0.0	0.0	1.0	0.0	1.0	0.0	0.0	1.0	0.0	1.0	1.0	0.0
Klk8	259277	symbol	M. musculus	259277	M. musculus	0.0	0.0	0.0	0.0	0.0	0.0	0.0	0.0	0.0	0.0	0.0	0.0	0.0	1.0	0.0	0.0	0.0	1.0	0.0	0.0
Cav1	12389	symbol	M. musculus	12389	M. musculus	1.0	1.0	1.0	1.0	0.0	1.0	1.0	1.0	0.0	1.0	1.0	1.0	0.0	0.0	0.0	1.0	1.0	1.0	1.0	0.0
Ass1	11898	symbol	M. musculus	11898	M. musculus	0.0	0.0	0.0	0.0	1.0	0.0	0.0	1.0	0.0	0.0	0.0	0.0	0.0	0.0	0.0	0.0	0.0	0.0	0.0	0.0
Mob2	101513	symbol	M. musculus	101513	M. musculus	0.0	1.0	0.0	0.0	0.0	0.0	0.0	0.0	0.0	0.0	0.0	0.0	0.0	0.0	0.0	0.0	0.0	0.0	0.0	0.0
Fbln2	14115	symbol	M. musculus	14115	M. musculus	0.0	0.0	0.0	0.0	0.0	1.0	0.0	0.0	0.0	0.0	0.0	0.0	0.0	0.0	0.0	0.0	0.0	0.0	0.0	0.0
Golim4	73124	symbol	M. musculus	73124	M. musculus	0.0	0.0	0.0	0.0	0.0	0.0	0.0	0.0	0.0	0.0	0.0	0.0	0.0	0.0	0.0	0.0	0.0	0.0	0.0	0.0
Cavin1	19285	symbol	M. musculus	19285	M. musculus	0.0	0.0	0.0	0.0	0.0	0.0	0.0	0.0	0.0	0.0	0.0	0.0	0.0	0.0	0.0	0.0	0.0	0.0	0.0	0.0
Aldh2	11669	symbol	M. musculus	11669	M. musculus	0.0	0.0	0.0	0.0	0.0	0.0	0.0	0.0	0.0	0.0	0.0	0.0	0.0	0.0	0.0	0.0	0.0	0.0	0.0	0.0
Gas6	14456	symbol	M. musculus	14456	M. musculus	0.0	0.0	0.0	1.0	0.0	0.0	1.0	0.0	0.0	1.0	0.0	1.0	0.0	0.0	0.0	0.0	0.0	1.0	0.0	0.0
Cmklr1	14747	symbol	M. musculus	14747	M. musculus	0.0	0.0	0.0	0.0	0.0	0.0	0.0	0.0	0.0	0.0	0.0	0.0	0.0	0.0	0.0	0.0	0.0	0.0	0.0	0.0
Meg3	17263	symbol	M. musculus	17263	M. musculus	0.0	0.0	0.0	0.0	0.0	0.0	0.0	1.0	0.0	0.0	0.0	0.0	0.0	0.0	0.0	0.0	0.0	0.0	0.0	0.0
Zbtb16	235320	symbol	M. musculus	235320	M. musculus	0.0	0.0	0.0	0.0	0.0	0.0	0.0	0.0	0.0	0.0	0.0	0.0	0.0	0.0	0.0	1.0	0.0	0.0	0.0	1.0
Nherf2	65962	symbol	M. musculus	65962	M. musculus	0.0	0.0	0.0	0.0	0.0	0.0	0.0	0.0	0.0	0.0	0.0	0.0	0.0	0.0	0.0	0.0	0.0	0.0	0.0	0.0
Arhgef10	234094	symbol	M. musculus	234094	M. musculus	1.0	1.0	0.0	0.0	0.0	0.0	0.0	0.0	0.0	0.0	1.0	1.0	0.0	0.0	0.0	0.0	0.0	0.0	0.0	0.0
Negr1	320840	symbol	M. musculus	320840	M. musculus	0.0	0.0	0.0	0.0	0.0	0.0	1.0	1.0	1.0	0.0	0.0	0.0	0.0	0.0	0.0	0.0	0.0	1.0	0.0	0.0
Slc43a3	58207	symbol	M. musculus	58207	M. musculus	0.0	0.0	0.0	0.0	0.0	0.0	0.0	0.0	0.0	0.0	0.0	0.0	0.0	0.0	0.0	0.0	0.0	0.0	0.0	0.0
Gja5	14613	symbol	M. musculus	14613	M. musculus	1.0	1.0	1.0	0.0	0.0	0.0	1.0	1.0	0.0	1.0	0.0	0.0	0.0	1.0	0.0	0.0	1.0	1.0	0.0	1.0
Timp2	21858	symbol	M. musculus	21858	M. musculus	0.0	0.0	0.0	0.0	0.0	0.0	0.0	0.0	0.0	0.0	0.0	1.0	0.0	0.0	0.0	1.0	0.0	0.0	0.0	0.0
Sox13	20668	symbol	M. musculus	20668	M. musculus	0.0	0.0	0.0	0.0	0.0	1.0	0.0	0.0	0.0	0.0	0.0	0.0	0.0	0.0	0.0	0.0	0.0	0.0	0.0	0.0
Gria3	53623	symbol	M. musculus	53623	M. musculus	0.0	0.0	0.0	0.0	0.0	0.0	0.0	0.0	0.0	1.0	0.0	0.0	0.0	0.0	0.0	0.0	0.0	0.0	0.0	0.0
Pam	18484	symbol	M. musculus	18484	M. musculus	1.0	0.0	0.0	0.0	0.0	0.0	0.0	0.0	0.0	0.0	0.0	0.0	0.0	0.0	0.0	0.0	0.0	0.0	0.0	0.0
Gprc5a	232431	symbol	M. musculus	232431	M. musculus	0.0	0.0	0.0	0.0	0.0	0.0	0.0	0.0	0.0	0.0	0.0	0.0	0.0	0.0	0.0	0.0	0.0	0.0	0.0	0.0
Bmx	12169	symbol	M. musculus	12169	M. musculus	0.0	0.0	0.0	0.0	0.0	0.0	0.0	0.0	0.0	0.0	0.0	0.0	0.0	0.0	0.0	0.0	0.0	0.0	0.0	0.0
Gstm1	14862	symbol	M. musculus	14862	M. musculus	0.0	0.0	0.0	0.0	0.0	0.0	0.0	0.0	0.0	0.0	0.0	0.0	0.0	0.0	0.0	0.0	0.0	0.0	0.0	0.0
Plekha6	240753	symbol	M. musculus	240753	M. musculus	0.0	0.0	0.0	0.0	0.0	0.0	0.0	0.0	0.0	0.0	0.0	0.0	0.0	0.0	0.0	0.0	0.0	0.0	0.0	0.0
She	214547	symbol	M. musculus	214547	M. musculus	0.0	0.0	0.0	0.0	0.0	0.0	0.0	0.0	0.0	0.0	0.0	0.0	0.0	0.0	0.0	0.0	0.0	0.0	0.0	0.0
Efna5	13640	symbol	M. musculus	13640	M. musculus	1.0	0.0	0.0	0.0	0.0	1.0	0.0	0.0	1.0	0.0	1.0	1.0	0.0	1.0	0.0	0.0	0.0	0.0	0.0	0.0
Tmpo	21917	symbol	M. musculus	21917	M. musculus	0.0	0.0	0.0	0.0	0.0	0.0	0.0	0.0	0.0	0.0	0.0	0.0	0.0	0.0	0.0	0.0	0.0	0.0	0.0	0.0
Gata6	14465	symbol	M. musculus	14465	M. musculus	0.0	0.0	1.0	0.0	0.0	0.0	1.0	1.0	0.0	0.0	0.0	0.0	1.0	0.0	0.0	1.0	0.0	0.0	1.0	0.0
Ptgs1	19224	symbol	M. musculus	19224	M. musculus	1.0	0.0	0.0	0.0	0.0	0.0	1.0	0.0	0.0	0.0	0.0	0.0	0.0	0.0	0.0	0.0	0.0	0.0	1.0	0.0
Cped1	214642	symbol	M. musculus	214642	M. musculus	0.0	0.0	0.0	0.0	0.0	0.0	0.0	0.0	0.0	0.0	0.0	0.0	0.0	0.0	0.0	0.0	0.0	0.0	0.0	0.0
Tns1	21961	symbol	M. musculus	21961	M. musculus	0.0	0.0	0.0	0.0	0.0	0.0	0.0	0.0	0.0	0.0	0.0	0.0	0.0	1.0	0.0	0.0	0.0	0.0	0.0	0.0
Ecm2	407800	symbol	M. musculus	407800	M. musculus	0.0	0.0	0.0	1.0	0.0	1.0	0.0	0.0	0.0	0.0	0.0	0.0	0.0	0.0	0.0	0.0	0.0	0.0	0.0	0.0
Ephx1	13849	symbol	M. musculus	13849	M. musculus	0.0	0.0	0.0	0.0	0.0	0.0	0.0	0.0	0.0	0.0	0.0	0.0	0.0	0.0	0.0	0.0	0.0	0.0	0.0	0.0
Marveld1	277010	symbol	M. musculus	277010	M. musculus	0.0	0.0	0.0	0.0	0.0	0.0	0.0	0.0	0.0	0.0	0.0	0.0	0.0	0.0	0.0	0.0	0.0	0.0	0.0	0.0
Cd2ap	12488	symbol	M. musculus	12488	M. musculus	1.0	1.0	0.0	0.0	1.0	0.0	0.0	0.0	1.0	0.0	0.0	0.0	0.0	1.0	0.0	0.0	0.0	1.0	1.0	1.0
Mindy2	235461	symbol	M. musculus	235461	M. musculus	0.0	0.0	0.0	0.0	0.0	0.0	0.0	0.0	0.0	0.0	0.0	0.0	0.0	0.0	0.0	0.0	0.0	0.0	0.0	0.0
Gm35853	102639573	symbol	M. musculus	102639573	M. musculus	0.0	0.0	0.0	0.0	0.0	0.0	0.0	0.0	0.0	0.0	0.0	0.0	0.0	0.0	0.0	0.0	0.0	0.0	0.0	0.0
Parm1	231440	symbol	M. musculus	231440	M. musculus	0.0	0.0	0.0	0.0	0.0	0.0	0.0	0.0	0.0	0.0	0.0	0.0	0.0	0.0	0.0	0.0	0.0	0.0	0.0	0.0
Kcnn3	140493	symbol	M. musculus	140493	M. musculus	0.0	0.0	0.0	0.0	0.0	0.0	0.0	0.0	0.0	1.0	0.0	0.0	0.0	0.0	0.0	0.0	0.0	0.0	0.0	0.0
Prrt4	101359	symbol	M. musculus	101359	M. musculus	0.0	0.0	0.0	0.0	0.0	0.0	0.0	0.0	0.0	0.0	0.0	0.0	0.0	0.0	0.0	0.0	0.0	0.0	0.0	0.0
Tulp4	68842	symbol	M. musculus	68842	M. musculus	0.0	0.0	0.0	0.0	0.0	0.0	0.0	0.0	0.0	0.0	0.0	0.0	0.0	0.0	0.0	0.0	0.0	0.0	0.0	0.0
Cav2	12390	symbol	M. musculus	12390	M. musculus	0.0	0.0	0.0	1.0	0.0	0.0	0.0	1.0	0.0	0.0	0.0	1.0	0.0	0.0	0.0	1.0	0.0	0.0	0.0	0.0
Rian	75745	symbol	M. musculus	75745	M. musculus	0.0	0.0	0.0	0.0	0.0	0.0	0.0	0.0	0.0	0.0	0.0	0.0	0.0	0.0	0.0	1.0	0.0	0.0	0.0	0.0
Zyx	22793	symbol	M. musculus	22793	M. musculus	0.0	1.0	0.0	0.0	0.0	0.0	0.0	0.0	0.0	0.0	0.0	0.0	0.0	0.0	0.0	0.0	0.0	0.0	0.0	0.0
Bicd1	12121	symbol	M. musculus	12121	M. musculus	1.0	0.0	0.0	0.0	0.0	0.0	0.0	0.0	0.0	0.0	0.0	0.0	0.0	0.0	0.0	0.0	0.0	0.0	0.0	0.0
Egr1	13653	symbol	M. musculus	13653	M. musculus	0.0	0.0	1.0	0.0	1.0	0.0	0.0	1.0	0.0	0.0	0.0	0.0	0.0	0.0	0.0	0.0	0.0	0.0	0.0	1.0
Jcad	240185	symbol	M. musculus	240185	M. musculus	0.0	0.0	0.0	0.0	0.0	0.0	0.0	0.0	0.0	0.0	0.0	0.0	1.0	0.0	0.0	1.0	0.0	0.0	0.0	0.0
Ccdc80	67896	symbol	M. musculus	67896	M. musculus	0.0	0.0	0.0	1.0	0.0	1.0	0.0	0.0	0.0	0.0	0.0	0.0	0.0	0.0	0.0	0.0	0.0	0.0	0.0	0.0
Kalrn	545156	symbol	M. musculus	545156	M. musculus	0.0	0.0	0.0	0.0	0.0	0.0	0.0	0.0	0.0	0.0	0.0	1.0	0.0	1.0	0.0	0.0	0.0	1.0	0.0	0.0
Tmtc1	387314	symbol	M. musculus	387314	M. musculus	0.0	0.0	0.0	0.0	0.0	0.0	0.0	0.0	0.0	0.0	0.0	0.0	0.0	0.0	0.0	0.0	0.0	0.0	0.0	0.0
Megf6	230971	symbol	M. musculus	230971	M. musculus	0.0	0.0	0.0	0.0	0.0	0.0	0.0	0.0	0.0	0.0	0.0	0.0	0.0	0.0	0.0	0.0	0.0	0.0	0.0	0.0
Klf4	16600	symbol	M. musculus	16600	M. musculus	0.0	0.0	1.0	0.0	0.0	0.0	1.0	0.0	0.0	0.0	1.0	1.0	1.0	0.0	0.0	1.0	0.0	0.0	1.0	0.0
Dbp	13170	symbol	M. musculus	13170	M. musculus	0.0	0.0	0.0	0.0	0.0	0.0	0.0	0.0	0.0	0.0	0.0	0.0	0.0	0.0	0.0	0.0	0.0	0.0	0.0	0.0
Plcg2	234779	symbol	M. musculus	234779	M. musculus	1.0	0.0	0.0	0.0	0.0	0.0	0.0	0.0	0.0	1.0	1.0	0.0	0.0	0.0	0.0	0.0	0.0	1.0	0.0	0.0
Fhl1	14199	symbol	M. musculus	14199	M. musculus	0.0	0.0	0.0	0.0	0.0	0.0	0.0	1.0	0.0	0.0	0.0	0.0	0.0	0.0	0.0	0.0	0.0	0.0	0.0	0.0
Tek	21687	symbol	M. musculus	21687	M. musculus	0.0	0.0	1.0	0.0	1.0	1.0	0.0	0.0	1.0	0.0	1.0	0.0	1.0	0.0	0.0	1.0	0.0	0.0	0.0	0.0
Plek2	27260	symbol	M. musculus	27260	M. musculus	0.0	1.0	0.0	0.0	0.0	0.0	0.0	0.0	0.0	0.0	1.0	0.0	0.0	0.0	0.0	0.0	0.0	0.0	0.0	0.0
Rhpn2	52428	symbol	M. musculus	52428	M. musculus	1.0	0.0	0.0	0.0	0.0	0.0	0.0	0.0	0.0	0.0	1.0	0.0	0.0	0.0	0.0	0.0	0.0	0.0	0.0	0.0
ENSMUSG00000121501						nan	nan	nan	nan	nan	nan	nan	nan	nan	nan	nan	nan	nan	nan	nan	nan	nan	nan	nan	nan
Myh11	17880	symbol	M. musculus	17880	M. musculus	0.0	1.0	1.0	1.0	0.0	0.0	0.0	1.0	0.0	0.0	0.0	0.0	0.0	0.0	0.0	0.0	0.0	0.0	0.0	0.0
Vcam1	22329	symbol	M. musculus	22329	M. musculus	0.0	0.0	1.0	0.0	0.0	1.0	0.0	0.0	1.0	0.0	0.0	0.0	0.0	0.0	0.0	0.0	0.0	0.0	0.0	0.0
Atp10d	231287	symbol	M. musculus	231287	M. musculus	0.0	0.0	0.0	0.0	0.0	0.0	0.0	0.0	0.0	1.0	0.0	0.0	0.0	0.0	0.0	0.0	0.0	0.0	0.0	0.0
Ace	11421	symbol	M. musculus	11421	M. musculus	1.0	0.0	1.0	0.0	1.0	0.0	1.0	0.0	0.0	0.0	0.0	0.0	0.0	0.0	0.0	0.0	0.0	0.0	0.0	0.0
Mknk2	17347	symbol	M. musculus	17347	M. musculus	0.0	0.0	0.0	0.0	0.0	0.0	0.0	0.0	0.0	0.0	0.0	0.0	0.0	0.0	0.0	0.0	0.0	0.0	0.0	0.0
Lox	16948	symbol	M. musculus	16948	M. musculus	0.0	1.0	1.0	1.0	0.0	0.0	0.0	1.0	0.0	0.0	0.0	0.0	0.0	0.0	0.0	0.0	0.0	0.0	0.0	1.0
Mfap5	50530	symbol	M. musculus	50530	M. musculus	0.0	1.0	0.0	0.0	0.0	0.0	0.0	0.0	0.0	0.0	0.0	0.0	0.0	0.0	0.0	0.0	0.0	0.0	0.0	0.0
Synpo2	118449	symbol	M. musculus	118449	M. musculus	1.0	0.0	0.0	0.0	0.0	0.0	0.0	0.0	0.0	0.0	1.0	0.0	0.0	0.0	0.0	0.0	0.0	0.0	0.0	0.0
Mettl7a1	70152	gene_synonym	M. musculus	70152	M. musculus	0.0	0.0	0.0	0.0	0.0	0.0	0.0	0.0	0.0	0.0	0.0	0.0	0.0	0.0	0.0	0.0	0.0	0.0	0.0	0.0
Arl6ip5	65106	symbol	M. musculus	65106	M. musculus	0.0	0.0	0.0	0.0	0.0	0.0	0.0	0.0	0.0	0.0	0.0	1.0	0.0	0.0	0.0	0.0	0.0	0.0	0.0	0.0
Myo1c	17913	symbol	M. musculus	17913	M. musculus	1.0	1.0	0.0	0.0	0.0	0.0	0.0	0.0	0.0	0.0	1.0	0.0	0.0	0.0	0.0	0.0	1.0	0.0	0.0	0.0
Meis2	17536	symbol	M. musculus	17536	M. musculus	0.0	0.0	0.0	0.0	0.0	0.0	0.0	0.0	0.0	0.0	0.0	0.0	0.0	0.0	0.0	0.0	0.0	0.0	0.0	0.0
Col4a3	12828	symbol	M. musculus	12828	M. musculus	0.0	0.0	0.0	1.0	1.0	0.0	0.0	0.0	0.0	0.0	0.0	1.0	1.0	0.0	0.0	1.0	0.0	0.0	0.0	0.0
Mt1	17748	symbol	M. musculus	17748	M. musculus	0.0	0.0	0.0	0.0	0.0	0.0	0.0	0.0	0.0	0.0	0.0	0.0	0.0	0.0	0.0	0.0	0.0	0.0	0.0	0.0
Fndc1	68655	symbol	M. musculus	68655	M. musculus	0.0	0.0	0.0	0.0	0.0	0.0	0.0	0.0	0.0	0.0	0.0	0.0	0.0	0.0	0.0	0.0	0.0	0.0	0.0	0.0
Sox18	20672	symbol	M. musculus	20672	M. musculus	0.0	0.0	1.0	0.0	0.0	0.0	0.0	0.0	0.0	0.0	0.0	0.0	0.0	0.0	0.0	0.0	0.0	0.0	1.0	0.0
Atp2b4	381290	symbol	M. musculus	381290	M. musculus	0.0	0.0	0.0	0.0	0.0	0.0	1.0	0.0	0.0	1.0	0.0	0.0	1.0	0.0	0.0	0.0	0.0	0.0	0.0	0.0
Icam2	15896	symbol	M. musculus	15896	M. musculus	0.0	0.0	0.0	0.0	0.0	0.0	0.0	0.0	1.0	0.0	0.0	0.0	0.0	0.0	0.0	0.0	0.0	0.0	0.0	0.0
Specc1	432572	symbol	M. musculus	432572	M. musculus	0.0	1.0	0.0	0.0	0.0	0.0	0.0	0.0	0.0	0.0	0.0	0.0	0.0	0.0	0.0	0.0	0.0	0.0	0.0	0.0
Apba1	319924	symbol	M. musculus	319924	M. musculus	0.0	0.0	0.0	0.0	0.0	0.0	0.0	0.0	0.0	0.0	0.0	0.0	0.0	0.0	0.0	0.0	0.0	0.0	0.0	0.0
Scara3	219151	symbol	M. musculus	219151	M. musculus	0.0	0.0	0.0	1.0	0.0	0.0	0.0	0.0	0.0	0.0	0.0	0.0	0.0	0.0	0.0	0.0	0.0	0.0	0.0	0.0
Vipr1	22354	symbol	M. musculus	22354	M. musculus	0.0	0.0	0.0	0.0	0.0	0.0	0.0	0.0	0.0	0.0	0.0	0.0	0.0	0.0	0.0	0.0	0.0	0.0	0.0	0.0
Itprid2	70599	symbol	M. musculus	70599	M. musculus	0.0	0.0	0.0	0.0	0.0	0.0	0.0	0.0	0.0	0.0	0.0	0.0	0.0	0.0	0.0	0.0	0.0	0.0	0.0	0.0
Reck	53614	symbol	M. musculus	53614	M. musculus	0.0	0.0	1.0	1.0	0.0	0.0	0.0	0.0	0.0	0.0	0.0	1.0	1.0	0.0	0.0	0.0	0.0	0.0	0.0	0.0
Serpinb6b	20708	symbol	M. musculus	20708	M. musculus	0.0	0.0	0.0	0.0	0.0	0.0	0.0	0.0	0.0	0.0	0.0	1.0	0.0	0.0	0.0	0.0	0.0	0.0	0.0	0.0
Samd12	320679	symbol	M. musculus	320679	M. musculus	0.0	0.0	0.0	0.0	0.0	0.0	0.0	0.0	0.0	0.0	0.0	0.0	0.0	0.0	0.0	0.0	0.0	0.0	0.0	0.0
Nhsl2	100042480	symbol	M. musculus	100042480	M. musculus	0.0	0.0	0.0	0.0	0.0	0.0	0.0	0.0	0.0	0.0	0.0	0.0	0.0	0.0	0.0	0.0	0.0	0.0	0.0	0.0
Tinagl1	94242	symbol	M. musculus	94242	M. musculus	0.0	0.0	0.0	0.0	0.0	0.0	0.0	0.0	0.0	0.0	0.0	0.0	0.0	0.0	0.0	0.0	0.0	0.0	0.0	0.0
Stxbp6	217517	symbol	M. musculus	217517	M. musculus	1.0	0.0	0.0	0.0	0.0	0.0	0.0	0.0	0.0	0.0	0.0	0.0	0.0	0.0	0.0	0.0	0.0	0.0	0.0	0.0
Mcfd2	193813	symbol	M. musculus	193813	M. musculus	0.0	0.0	0.0	0.0	0.0	0.0	0.0	0.0	0.0	0.0	0.0	0.0	0.0	0.0	0.0	0.0	0.0	0.0	0.0	0.0
Pqlc3	217430	gene_synonym	M. musculus	217430	M. musculus	0.0	0.0	0.0	0.0	0.0	0.0	0.0	0.0	0.0	0.0	0.0	0.0	0.0	0.0	0.0	0.0	0.0	0.0	0.0	0.0
Enpp4	224794	symbol	M. musculus	224794	M. musculus	0.0	0.0	0.0	0.0	0.0	0.0	0.0	0.0	0.0	0.0	0.0	0.0	0.0	0.0	0.0	0.0	0.0	1.0	0.0	0.0
Rock2	19878	symbol	M. musculus	19878	M. musculus	1.0	1.0	1.0	0.0	0.0	0.0	1.0	0.0	0.0	0.0	1.0	0.0	1.0	1.0	0.0	0.0	0.0	0.0	0.0	0.0
Gm49417						nan	nan	nan	nan	nan	nan	nan	nan	nan	nan	nan	nan	nan	nan	nan	nan	nan	nan	nan	nan
Thsd4	207596	symbol	M. musculus	207596	M. musculus	0.0	1.0	0.0	1.0	0.0	0.0	0.0	0.0	0.0	0.0	0.0	0.0	0.0	0.0	0.0	0.0	0.0	0.0	0.0	0.0
Crip1	12925	symbol	M. musculus	12925	M. musculus	0.0	0.0	0.0	0.0	0.0	0.0	0.0	0.0	0.0	0.0	0.0	0.0	0.0	0.0	0.0	0.0	0.0	0.0	0.0	0.0
Plec	18810	symbol	M. musculus	18810	M. musculus	0.0	1.0	1.0	0.0	0.0	0.0	1.0	1.0	0.0	0.0	0.0	0.0	0.0	1.0	1.0	0.0	0.0	1.0	1.0	0.0
Lmo2	16909	symbol	M. musculus	16909	M. musculus	0.0	0.0	0.0	0.0	0.0	0.0	0.0	0.0	0.0	0.0	0.0	0.0	0.0	0.0	0.0	0.0	0.0	0.0	0.0	0.0
Lima1	65970	symbol	M. musculus	65970	M. musculus	1.0	1.0	0.0	0.0	0.0	0.0	0.0	0.0	0.0	0.0	0.0	0.0	0.0	0.0	0.0	0.0	0.0	0.0	0.0	0.0
Rph3al	380714	symbol	M. musculus	380714	M. musculus	0.0	0.0	0.0	0.0	0.0	0.0	0.0	0.0	0.0	0.0	1.0	0.0	0.0	0.0	0.0	0.0	0.0	0.0	0.0	0.0
Trpv4	63873	symbol	M. musculus	63873	M. musculus	1.0	1.0	0.0	0.0	0.0	0.0	1.0	0.0	0.0	1.0	1.0	0.0	0.0	1.0	0.0	0.0	0.0	1.0	0.0	1.0
Rras	20130	symbol	M. musculus	20130	M. musculus	0.0	0.0	0.0	0.0	0.0	1.0	0.0	0.0	0.0	0.0	0.0	0.0	1.0	0.0	0.0	0.0	0.0	0.0	0.0	0.0
Nfic	18029	symbol	M. musculus	18029	M. musculus	0.0	0.0	0.0	0.0	0.0	0.0	0.0	0.0	0.0	0.0	0.0	0.0	0.0	0.0	0.0	0.0	0.0	0.0	0.0	0.0
P4ha2	18452	symbol	M. musculus	18452	M. musculus	0.0	0.0	0.0	0.0	0.0	0.0	0.0	0.0	0.0	0.0	0.0	0.0	0.0	0.0	0.0	0.0	0.0	0.0	0.0	0.0
F2rl1	14063	symbol	M. musculus	14063	M. musculus	1.0	0.0	0.0	0.0	0.0	0.0	1.0	0.0	0.0	0.0	1.0	1.0	0.0	1.0	0.0	0.0	0.0	1.0	1.0	0.0
L1cam	16728	symbol	M. musculus	16728	M. musculus	1.0	0.0	0.0	0.0	0.0	1.0	0.0	0.0	1.0	0.0	0.0	0.0	0.0	1.0	0.0	0.0	0.0	0.0	0.0	0.0
Mt2	17750	symbol	M. musculus	17750	M. musculus	0.0	0.0	0.0	0.0	0.0	0.0	0.0	0.0	0.0	0.0	0.0	0.0	0.0	0.0	0.0	0.0	0.0	0.0	0.0	0.0
Tmem109	68539	symbol	M. musculus	68539	M. musculus	0.0	0.0	0.0	0.0	0.0	0.0	0.0	0.0	0.0	1.0	0.0	0.0	0.0	0.0	0.0	0.0	0.0	0.0	0.0	0.0
Tamalin	56149	symbol	M. musculus	56149	M. musculus	0.0	0.0	0.0	0.0	0.0	0.0	0.0	0.0	0.0	0.0	0.0	0.0	0.0	0.0	0.0	0.0	0.0	0.0	0.0	0.0
Cracr2b	213573	symbol	M. musculus	213573	M. musculus	0.0	0.0	0.0	0.0	0.0	0.0	0.0	0.0	0.0	1.0	0.0	0.0	0.0	0.0	0.0	0.0	0.0	0.0	0.0	0.0
Asap2	211914	symbol	M. musculus	211914	M. musculus	0.0	0.0	0.0	0.0	0.0	0.0	0.0	0.0	0.0	0.0	0.0	0.0	0.0	0.0	0.0	0.0	0.0	0.0	0.0	0.0
Calml4	75600	symbol	M. musculus	75600	M. musculus	0.0	0.0	0.0	0.0	0.0	0.0	0.0	0.0	0.0	0.0	0.0	0.0	0.0	0.0	0.0	0.0	0.0	0.0	0.0	0.0
Mill2	243864	symbol	M. musculus	243864	M. musculus	0.0	0.0	0.0	0.0	0.0	0.0	0.0	0.0	0.0	0.0	0.0	0.0	0.0	0.0	0.0	0.0	0.0	0.0	0.0	0.0
Rfk	54391	symbol	M. musculus	54391	M. musculus	0.0	0.0	0.0	0.0	0.0	0.0	0.0	0.0	0.0	0.0	0.0	1.0	0.0	0.0	1.0	0.0	0.0	0.0	0.0	0.0
Smpdl3a	57319	symbol	M. musculus	57319	M. musculus	0.0	0.0	0.0	0.0	0.0	0.0	0.0	0.0	0.0	0.0	0.0	0.0	0.0	0.0	0.0	0.0	0.0	0.0	0.0	0.0
Sdc1	20969	symbol	M. musculus	20969	M. musculus	0.0	0.0	0.0	0.0	1.0	0.0	0.0	1.0	0.0	0.0	1.0	0.0	0.0	0.0	0.0	0.0	0.0	0.0	1.0	0.0
Phlda3	27280	symbol	M. musculus	27280	M. musculus	0.0	0.0	0.0	0.0	0.0	0.0	0.0	0.0	0.0	0.0	0.0	0.0	0.0	0.0	0.0	0.0	0.0	0.0	0.0	0.0
Tgfa	21802	symbol	M. musculus	21802	M. musculus	0.0	0.0	1.0	0.0	0.0	0.0	0.0	0.0	0.0	0.0	1.0	0.0	0.0	0.0	0.0	1.0	0.0	0.0	0.0	0.0
Nuak1	77976	symbol	M. musculus	77976	M. musculus	0.0	0.0	0.0	0.0	0.0	0.0	0.0	0.0	0.0	0.0	0.0	0.0	0.0	0.0	0.0	0.0	0.0	0.0	0.0	0.0
Arl4d	80981	symbol	M. musculus	80981	M. musculus	0.0	0.0	0.0	0.0	0.0	0.0	0.0	0.0	0.0	0.0	0.0	0.0	0.0	0.0	0.0	0.0	0.0	0.0	0.0	0.0
Clstn1	65945	symbol	M. musculus	65945	M. musculus	0.0	0.0	0.0	0.0	0.0	0.0	0.0	0.0	1.0	0.0	1.0	0.0	0.0	0.0	0.0	0.0	0.0	0.0	0.0	0.0
Fos	14281	symbol	M. musculus	14281	M. musculus	0.0	0.0	0.0	0.0	0.0	0.0	0.0	1.0	0.0	0.0	0.0	0.0	0.0	0.0	0.0	0.0	0.0	0.0	0.0	0.0
Ahnak2	100041194	symbol	M. musculus	100041194	M. musculus	0.0	0.0	0.0	0.0	0.0	0.0	0.0	0.0	0.0	0.0	0.0	0.0	0.0	0.0	0.0	0.0	0.0	0.0	0.0	0.0
Cd47	16423	symbol	M. musculus	16423	M. musculus	1.0	0.0	1.0	0.0	0.0	1.0	0.0	0.0	1.0	0.0	1.0	0.0	0.0	0.0	0.0	0.0	0.0	0.0	0.0	0.0
Lims2	225341	symbol	M. musculus	225341	M. musculus	0.0	0.0	0.0	0.0	0.0	1.0	0.0	0.0	1.0	0.0	0.0	0.0	0.0	1.0	0.0	1.0	0.0	0.0	0.0	0.0
9930111J21Rik2	245240	symbol	M. musculus	245240	M. musculus	0.0	0.0	0.0	0.0	0.0	0.0	0.0	0.0	0.0	0.0	0.0	0.0	0.0	0.0	0.0	0.0	0.0	0.0	0.0	0.0
Itpr2	16439	symbol	M. musculus	16439	M. musculus	0.0	0.0	0.0	0.0	0.0	0.0	0.0	0.0	0.0	1.0	0.0	0.0	0.0	0.0	0.0	0.0	0.0	0.0	0.0	0.0
Bcl2l1	12048	symbol	M. musculus	12048	M. musculus	1.0	0.0	0.0	0.0	0.0	0.0	0.0	0.0	0.0	0.0	0.0	0.0	0.0	0.0	0.0	0.0	0.0	0.0	0.0	0.0
Mfge8	17304	symbol	M. musculus	17304	M. musculus	0.0	0.0	1.0	0.0	0.0	0.0	0.0	0.0	0.0	0.0	0.0	0.0	0.0	0.0	0.0	0.0	0.0	0.0	0.0	0.0
Enpp6	320981	symbol	M. musculus	320981	M. musculus	0.0	0.0	0.0	0.0	0.0	0.0	0.0	0.0	0.0	0.0	0.0	0.0	0.0	0.0	0.0	0.0	0.0	0.0	0.0	0.0
Azin1	54375	symbol	M. musculus	54375	M. musculus	0.0	0.0	0.0	0.0	0.0	0.0	0.0	0.0	0.0	0.0	0.0	0.0	0.0	0.0	0.0	1.0	0.0	0.0	0.0	0.0
Stbd1	52331	symbol	M. musculus	52331	M. musculus	0.0	0.0	0.0	0.0	0.0	0.0	0.0	0.0	0.0	0.0	0.0	0.0	0.0	0.0	1.0	0.0	0.0	0.0	0.0	0.0
Efemp1	216616	symbol	M. musculus	216616	M. musculus	1.0	0.0	0.0	0.0	0.0	0.0	0.0	0.0	0.0	0.0	0.0	0.0	0.0	0.0	0.0	0.0	0.0	0.0	0.0	0.0
AI838599						nan	nan	nan	nan	nan	nan	nan	nan	nan	nan	nan	nan	nan	nan	nan	nan	nan	nan	nan	nan
Gsn	227753	symbol	M. musculus	227753	M. musculus	1.0	1.0	0.0	0.0	0.0	0.0	1.0	0.0	0.0	0.0	1.0	1.0	0.0	0.0	0.0	0.0	1.0	0.0	0.0	0.0
Pacsin2	23970	symbol	M. musculus	23970	M. musculus	1.0	1.0	0.0	0.0	0.0	0.0	0.0	0.0	0.0	0.0	0.0	0.0	0.0	0.0	0.0	0.0	0.0	0.0	0.0	0.0
Cmip	74440	symbol	M. musculus	74440	M. musculus	0.0	0.0	0.0	0.0	0.0	0.0	0.0	0.0	0.0	0.0	0.0	0.0	0.0	0.0	0.0	0.0	0.0	0.0	0.0	0.0
Nxn	18230	symbol	M. musculus	18230	M. musculus	0.0	0.0	0.0	0.0	0.0	0.0	0.0	0.0	0.0	0.0	0.0	0.0	0.0	0.0	0.0	0.0	0.0	0.0	0.0	0.0
Tanc2	77097	symbol	M. musculus	77097	M. musculus	0.0	0.0	0.0	0.0	0.0	0.0	0.0	0.0	0.0	0.0	0.0	0.0	0.0	0.0	0.0	0.0	0.0	0.0	0.0	0.0
Rasgrf2	19418	symbol	M. musculus	19418	M. musculus	0.0	0.0	0.0	0.0	0.0	0.0	0.0	0.0	0.0	0.0	0.0	0.0	0.0	0.0	0.0	0.0	0.0	0.0	0.0	0.0
Unc13b	22249	symbol	M. musculus	22249	M. musculus	1.0	0.0	0.0	0.0	0.0	0.0	1.0	0.0	0.0	0.0	1.0	0.0	0.0	1.0	0.0	0.0	0.0	0.0	0.0	0.0
Golm1	105348	symbol	M. musculus	105348	M. musculus	0.0	0.0	0.0	0.0	0.0	0.0	0.0	0.0	0.0	0.0	0.0	0.0	0.0	0.0	0.0	0.0	0.0	0.0	0.0	0.0
Slc44a2	68682	symbol	M. musculus	68682	M. musculus	0.0	0.0	0.0	0.0	0.0	0.0	0.0	0.0	0.0	0.0	0.0	0.0	0.0	0.0	0.0	0.0	0.0	0.0	0.0	0.0
Pard3	93742	symbol	M. musculus	93742	M. musculus	1.0	1.0	1.0	0.0	0.0	0.0	1.0	0.0	1.0	0.0	0.0	0.0	0.0	1.0	0.0	0.0	1.0	1.0	1.0	0.0
Aph1b	208117	symbol	M. musculus	208117	M. musculus	0.0	0.0	0.0	0.0	0.0	0.0	0.0	0.0	0.0	0.0	0.0	1.0	0.0	0.0	0.0	0.0	0.0	0.0	0.0	0.0
Htra1	56213	symbol	M. musculus	56213	M. musculus	0.0	0.0	0.0	0.0	0.0	0.0	0.0	0.0	0.0	0.0	0.0	0.0	0.0	0.0	0.0	1.0	0.0	0.0	0.0	0.0
Cbfa2t3	12398	symbol	M. musculus	12398	M. musculus	0.0	0.0	0.0	0.0	0.0	0.0	0.0	0.0	0.0	0.0	0.0	1.0	0.0	0.0	0.0	1.0	0.0	0.0	0.0	0.0
Tm6sf1	107769	symbol	M. musculus	107769	M. musculus	0.0	0.0	0.0	0.0	0.0	0.0	0.0	0.0	0.0	0.0	0.0	0.0	0.0	0.0	0.0	0.0	0.0	0.0	0.0	0.0
Pmepa1	65112	symbol	M. musculus	65112	M. musculus	0.0	0.0	0.0	0.0	0.0	0.0	0.0	0.0	0.0	0.0	0.0	0.0	0.0	0.0	0.0	0.0	0.0	0.0	0.0	0.0
Tsga10	211484	symbol	M. musculus	211484	M. musculus	0.0	0.0	0.0	0.0	0.0	0.0	0.0	0.0	0.0	0.0	0.0	0.0	0.0	0.0	0.0	0.0	0.0	0.0	0.0	0.0
Scn1b	20266	symbol	M. musculus	20266	M. musculus	0.0	1.0	0.0	0.0	0.0	0.0	1.0	0.0	0.0	1.0	0.0	0.0	0.0	0.0	0.0	0.0	1.0	0.0	0.0	0.0
Nectin1	58235	symbol	M. musculus	58235	M. musculus	0.0	0.0	0.0	0.0	0.0	0.0	0.0	0.0	1.0	1.0	0.0	0.0	0.0	1.0	0.0	0.0	0.0	0.0	0.0	0.0
Jade1	269424	symbol	M. musculus	269424	M. musculus	0.0	0.0	0.0	0.0	0.0	0.0	0.0	0.0	0.0	0.0	0.0	0.0	0.0	0.0	0.0	0.0	0.0	0.0	0.0	0.0
Rnase4	58809	symbol	M. musculus	58809	M. musculus	0.0	0.0	0.0	0.0	0.0	0.0	0.0	0.0	0.0	0.0	0.0	0.0	0.0	0.0	0.0	0.0	0.0	0.0	0.0	0.0
Adra2a	11551	symbol	M. musculus	11551	M. musculus	1.0	0.0	0.0	0.0	0.0	0.0	1.0	0.0	0.0	0.0	0.0	1.0	0.0	0.0	0.0	0.0	0.0	1.0	0.0	0.0
Kank2	235041	symbol	M. musculus	235041	M. musculus	1.0	0.0	0.0	0.0	1.0	0.0	0.0	0.0	0.0	0.0	1.0	0.0	0.0	0.0	0.0	1.0	0.0	0.0	0.0	0.0
Cystm1	66060	symbol	M. musculus	66060	M. musculus	0.0	0.0	0.0	0.0	0.0	0.0	0.0	0.0	0.0	0.0	0.0	0.0	0.0	0.0	0.0	0.0	0.0	0.0	0.0	0.0
Hs3st1	15476	symbol	M. musculus	15476	M. musculus	0.0	0.0	0.0	0.0	0.0	0.0	0.0	0.0	0.0	0.0	0.0	0.0	0.0	0.0	0.0	0.0	0.0	0.0	0.0	0.0
Sorbs3	20410	symbol	M. musculus	20410	M. musculus	1.0	0.0	0.0	0.0	0.0	0.0	0.0	0.0	0.0	0.0	1.0	0.0	0.0	0.0	0.0	0.0	0.0	0.0	0.0	0.0
Kif13a	16553	symbol	M. musculus	16553	M. musculus	0.0	0.0	0.0	0.0	0.0	0.0	0.0	0.0	0.0	0.0	0.0	0.0	0.0	0.0	0.0	0.0	0.0	0.0	0.0	0.0
Emp3	13732	symbol	M. musculus	13732	M. musculus	0.0	0.0	0.0	0.0	0.0	0.0	0.0	0.0	0.0	0.0	0.0	0.0	0.0	0.0	0.0	0.0	0.0	0.0	0.0	0.0
Cox7a2l	20463	symbol	M. musculus	20463	M. musculus	0.0	0.0	0.0	0.0	0.0	0.0	0.0	0.0	0.0	0.0	0.0	0.0	0.0	0.0	1.0	0.0	0.0	0.0	0.0	0.0
Myadm	50918	symbol	M. musculus	50918	M. musculus	1.0	0.0	0.0	0.0	0.0	1.0	0.0	0.0	0.0	0.0	0.0	0.0	0.0	0.0	0.0	0.0	0.0	0.0	1.0	0.0
Perp	64058	symbol	M. musculus	64058	M. musculus	0.0	0.0	1.0	0.0	0.0	0.0	0.0	0.0	1.0	0.0	0.0	1.0	0.0	1.0	0.0	0.0	0.0	0.0	0.0	0.0
Ttc28	209683	symbol	M. musculus	209683	M. musculus	0.0	0.0	0.0	0.0	0.0	0.0	0.0	0.0	0.0	0.0	0.0	0.0	0.0	0.0	0.0	0.0	0.0	0.0	0.0	0.0
Dll1	13388	symbol	M. musculus	13388	M. musculus	0.0	0.0	1.0	0.0	1.0	0.0	1.0	1.0	0.0	0.0	0.0	0.0	1.0	0.0	0.0	1.0	0.0	0.0	1.0	0.0
Sdc2	15529	symbol	M. musculus	15529	M. musculus	0.0	0.0	0.0	0.0	0.0	0.0	0.0	0.0	0.0	0.0	0.0	0.0	0.0	0.0	0.0	0.0	0.0	0.0	0.0	0.0
Tspan6	56496	symbol	M. musculus	56496	M. musculus	0.0	0.0	0.0	0.0	0.0	0.0	0.0	0.0	0.0	0.0	0.0	0.0	0.0	0.0	0.0	0.0	0.0	0.0	0.0	0.0
Fxyd6	59095	symbol	M. musculus	59095	M. musculus	0.0	0.0	0.0	0.0	0.0	0.0	0.0	0.0	0.0	1.0	0.0	0.0	0.0	0.0	0.0	0.0	0.0	0.0	0.0	0.0
Map3k6	53608	symbol	M. musculus	53608	M. musculus	0.0	0.0	0.0	0.0	0.0	0.0	0.0	0.0	0.0	0.0	0.0	0.0	0.0	0.0	0.0	0.0	0.0	0.0	0.0	0.0
Gm26802	105242862	symbol	M. musculus	105242862	M. musculus	0.0	0.0	0.0	0.0	0.0	0.0	0.0	0.0	0.0	0.0	0.0	0.0	0.0	0.0	0.0	0.0	0.0	0.0	0.0	0.0
Dap	223453	symbol	M. musculus	223453	M. musculus	0.0	0.0	0.0	0.0	0.0	0.0	0.0	0.0	0.0	0.0	0.0	1.0	0.0	0.0	0.0	0.0	0.0	0.0	0.0	0.0
Tmem30a	69981	symbol	M. musculus	69981	M. musculus	0.0	0.0	0.0	0.0	0.0	0.0	0.0	0.0	0.0	0.0	0.0	0.0	0.0	0.0	0.0	0.0	0.0	0.0	0.0	0.0
Hspa12b	72630	symbol	M. musculus	72630	M. musculus	0.0	0.0	0.0	0.0	0.0	0.0	0.0	0.0	0.0	0.0	0.0	0.0	0.0	0.0	0.0	0.0	0.0	0.0	0.0	0.0
Pi16	74116	symbol	M. musculus	74116	M. musculus	0.0	0.0	0.0	0.0	0.0	0.0	1.0	0.0	0.0	0.0	0.0	0.0	0.0	0.0	0.0	0.0	0.0	0.0	0.0	0.0
Adgre5	26364	symbol	M. musculus	26364	M. musculus	0.0	0.0	0.0	0.0	0.0	0.0	0.0	0.0	0.0	0.0	1.0	0.0	0.0	0.0	0.0	0.0	0.0	0.0	0.0	0.0
Arhgap6	11856	symbol	M. musculus	11856	M. musculus	1.0	1.0	0.0	0.0	0.0	1.0	0.0	0.0	0.0	0.0	1.0	1.0	0.0	1.0	0.0	0.0	0.0	0.0	0.0	0.0
Pir	69656	symbol	M. musculus	69656	M. musculus	0.0	0.0	0.0	0.0	0.0	0.0	0.0	0.0	0.0	0.0	0.0	0.0	0.0	0.0	0.0	0.0	0.0	0.0	0.0	0.0
Nupr1	56312	symbol	M. musculus	56312	M. musculus	1.0	0.0	0.0	0.0	0.0	0.0	0.0	1.0	0.0	0.0	0.0	1.0	0.0	0.0	0.0	1.0	0.0	0.0	0.0	0.0
Zfp704	170753	symbol	M. musculus	170753	M. musculus	0.0	0.0	0.0	0.0	0.0	0.0	0.0	0.0	0.0	0.0	0.0	0.0	0.0	0.0	0.0	0.0	0.0	0.0	0.0	0.0
Magi2	50791	symbol	M. musculus	50791	M. musculus	0.0	0.0	0.0	0.0	1.0	0.0	0.0	0.0	0.0	0.0	0.0	0.0	0.0	1.0	0.0	1.0	0.0	0.0	1.0	0.0
Carmil1	68732	symbol	M. musculus	68732	M. musculus	1.0	1.0	0.0	0.0	0.0	1.0	0.0	0.0	0.0	0.0	1.0	0.0	0.0	0.0	0.0	0.0	0.0	0.0	0.0	0.0
Dmtn	13829	symbol	M. musculus	13829	M. musculus	1.0	1.0	0.0	0.0	0.0	1.0	0.0	0.0	0.0	0.0	0.0	0.0	0.0	0.0	0.0	0.0	0.0	0.0	0.0	0.0
Mxra8	74761	symbol	M. musculus	74761	M. musculus	0.0	0.0	0.0	0.0	0.0	0.0	0.0	0.0	0.0	0.0	0.0	0.0	0.0	0.0	0.0	0.0	0.0	0.0	0.0	0.0
St6galnac2	20446	symbol	M. musculus	20446	M. musculus	0.0	0.0	0.0	0.0	0.0	0.0	0.0	0.0	0.0	0.0	0.0	0.0	0.0	0.0	0.0	0.0	0.0	0.0	0.0	0.0
Tapbpl	213233	symbol	M. musculus	213233	M. musculus	0.0	0.0	0.0	0.0	0.0	0.0	0.0	0.0	0.0	0.0	0.0	0.0	0.0	0.0	0.0	0.0	0.0	0.0	0.0	0.0
Jag1	16449	symbol	M. musculus	16449	M. musculus	0.0	0.0	1.0	0.0	1.0	1.0	0.0	0.0	0.0	0.0	0.0	0.0	0.0	0.0	0.0	1.0	0.0	0.0	1.0	0.0
Gm56555						nan	nan	nan	nan	nan	nan	nan	nan	nan	nan	nan	nan	nan	nan	nan	nan	nan	nan	nan	nan
Cmss1	66497	symbol	M. musculus	66497	M. musculus	0.0	0.0	0.0	0.0	0.0	0.0	0.0	0.0	0.0	0.0	0.0	0.0	0.0	0.0	0.0	0.0	0.0	0.0	0.0	0.0
Sqor	59010	symbol	M. musculus	59010	M. musculus	0.0	0.0	0.0	0.0	0.0	0.0	0.0	0.0	0.0	0.0	0.0	0.0	0.0	0.0	0.0	0.0	0.0	0.0	0.0	0.0
Ptpn14	19250	symbol	M. musculus	19250	M. musculus	0.0	0.0	1.0	0.0	0.0	0.0	0.0	0.0	0.0	0.0	0.0	0.0	0.0	0.0	0.0	1.0	0.0	0.0	0.0	0.0
Ncapg2	76044	symbol	M. musculus	76044	M. musculus	0.0	0.0	0.0	0.0	0.0	0.0	0.0	0.0	0.0	0.0	1.0	0.0	0.0	0.0	0.0	0.0	0.0	0.0	0.0	0.0
Fblim1	74202	symbol	M. musculus	74202	M. musculus	1.0	0.0	0.0	0.0	0.0	0.0	0.0	0.0	1.0	0.0	0.0	0.0	0.0	0.0	0.0	0.0	0.0	0.0	0.0	0.0
Ids	15931	symbol	M. musculus	15931	M. musculus	0.0	0.0	0.0	0.0	0.0	0.0	0.0	0.0	0.0	0.0	0.0	0.0	0.0	0.0	0.0	0.0	0.0	0.0	0.0	0.0
Fam20a	208659	symbol	M. musculus	208659	M. musculus	0.0	0.0	0.0	0.0	0.0	0.0	0.0	0.0	0.0	0.0	0.0	0.0	0.0	0.0	0.0	0.0	0.0	0.0	0.0	0.0
Selenom	114679	symbol	M. musculus	114679	M. musculus	0.0	0.0	0.0	0.0	0.0	0.0	0.0	0.0	0.0	0.0	0.0	0.0	0.0	0.0	0.0	0.0	0.0	0.0	0.0	1.0
Clec1a	243653	symbol	M. musculus	243653	M. musculus	0.0	0.0	0.0	0.0	0.0	0.0	0.0	0.0	0.0	0.0	0.0	0.0	0.0	0.0	0.0	0.0	0.0	0.0	0.0	0.0
Spock2	94214	symbol	M. musculus	94214	M. musculus	0.0	0.0	0.0	1.0	0.0	1.0	0.0	0.0	0.0	0.0	0.0	0.0	0.0	0.0	0.0	0.0	0.0	0.0	0.0	0.0
Fas	14102	symbol	M. musculus	14102	M. musculus	1.0	0.0	0.0	0.0	0.0	0.0	0.0	0.0	0.0	0.0	1.0	1.0	0.0	0.0	0.0	1.0	0.0	0.0	0.0	0.0
Arhgap44	216831	symbol	M. musculus	216831	M. musculus	1.0	0.0	0.0	0.0	0.0	0.0	0.0	0.0	0.0	0.0	0.0	1.0	0.0	1.0	0.0	0.0	0.0	0.0	0.0	0.0
AU021092	239691	symbol	M. musculus	239691	M. musculus	0.0	0.0	0.0	0.0	0.0	0.0	0.0	0.0	0.0	0.0	0.0	0.0	0.0	0.0	0.0	0.0	0.0	0.0	0.0	0.0
Bcl9l	80288	symbol	M. musculus	80288	M. musculus	0.0	0.0	0.0	0.0	0.0	0.0	0.0	1.0	0.0	0.0	0.0	0.0	0.0	0.0	0.0	0.0	0.0	0.0	0.0	0.0
Kirrel	170643	gene_synonym	M. musculus	170643	M. musculus	1.0	0.0	0.0	0.0	0.0	0.0	0.0	0.0	1.0	0.0	1.0	0.0	0.0	1.0	0.0	0.0	0.0	0.0	0.0	0.0
Pik3c2b	240752	symbol	M. musculus	240752	M. musculus	0.0	0.0	0.0	0.0	0.0	0.0	0.0	0.0	0.0	0.0	0.0	0.0	0.0	0.0	0.0	0.0	0.0	0.0	0.0	0.0
Aida	108909	symbol	M. musculus	108909	M. musculus	1.0	0.0	0.0	0.0	0.0	0.0	0.0	0.0	0.0	0.0	0.0	0.0	0.0	0.0	0.0	0.0	0.0	0.0	0.0	0.0
Creb3l1	26427	symbol	M. musculus	26427	M. musculus	0.0	0.0	0.0	1.0	0.0	0.0	0.0	0.0	0.0	0.0	0.0	0.0	1.0	0.0	0.0	0.0	0.0	0.0	0.0	0.0
Cyp26b1	232174	symbol	M. musculus	232174	M. musculus	0.0	0.0	0.0	0.0	1.0	0.0	0.0	0.0	0.0	0.0	0.0	0.0	0.0	0.0	0.0	0.0	0.0	0.0	1.0	1.0
Nos1ap	70729	symbol	M. musculus	70729	M. musculus	0.0	1.0	0.0	0.0	0.0	0.0	1.0	0.0	0.0	0.0	0.0	0.0	0.0	1.0	0.0	0.0	1.0	0.0	0.0	0.0
Rassf9	237504	symbol	M. musculus	237504	M. musculus	0.0	0.0	0.0	0.0	0.0	0.0	0.0	0.0	0.0	0.0	0.0	0.0	0.0	0.0	0.0	0.0	0.0	0.0	0.0	0.0
Scarb2	12492	symbol	M. musculus	12492	M. musculus	0.0	0.0	0.0	0.0	0.0	0.0	0.0	0.0	0.0	0.0	0.0	1.0	0.0	0.0	0.0	0.0	0.0	0.0	0.0	0.0
Dram2	67171	symbol	M. musculus	67171	M. musculus	0.0	0.0	0.0	0.0	0.0	0.0	0.0	0.0	0.0	0.0	0.0	0.0	0.0	0.0	0.0	0.0	0.0	0.0	0.0	0.0
Hyal2	15587	symbol	M. musculus	15587	M. musculus	0.0	0.0	0.0	0.0	0.0	0.0	0.0	0.0	0.0	0.0	0.0	0.0	0.0	0.0	0.0	0.0	0.0	1.0	0.0	1.0
Ceacam1	26365	symbol	M. musculus	26365	M. musculus	0.0	0.0	1.0	0.0	0.0	1.0	1.0	0.0	1.0	0.0	0.0	1.0	1.0	1.0	0.0	1.0	0.0	1.0	0.0	0.0
Ahdc1	230793	symbol	M. musculus	230793	M. musculus	0.0	0.0	1.0	0.0	0.0	0.0	0.0	0.0	0.0	0.0	0.0	0.0	0.0	0.0	0.0	0.0	0.0	0.0	0.0	0.0
Lmo7	380928	symbol	M. musculus	380928	M. musculus	0.0	0.0	0.0	0.0	0.0	0.0	0.0	0.0	0.0	0.0	0.0	0.0	0.0	0.0	0.0	0.0	0.0	0.0	0.0	0.0
Garin4	619288	symbol	M. musculus	619288	M. musculus	0.0	0.0	0.0	0.0	0.0	0.0	0.0	0.0	0.0	0.0	0.0	0.0	0.0	0.0	0.0	0.0	0.0	0.0	0.0	0.0
Sun2	223697	symbol	M. musculus	223697	M. musculus	0.0	1.0	0.0	0.0	0.0	0.0	0.0	0.0	0.0	0.0	0.0	0.0	0.0	0.0	0.0	0.0	1.0	0.0	0.0	0.0
Elovl7	74559	symbol	M. musculus	74559	M. musculus	0.0	0.0	0.0	0.0	0.0	0.0	0.0	0.0	0.0	0.0	0.0	0.0	0.0	0.0	0.0	0.0	0.0	0.0	0.0	0.0
Mdga2	320772	symbol	M. musculus	320772	M. musculus	0.0	0.0	0.0	0.0	0.0	0.0	0.0	0.0	0.0	0.0	0.0	0.0	0.0	0.0	0.0	0.0	0.0	0.0	0.0	0.0
Capn5	12337	symbol	M. musculus	12337	M. musculus	0.0	0.0	0.0	0.0	0.0	0.0	0.0	0.0	0.0	0.0	0.0	0.0	0.0	0.0	0.0	0.0	0.0	0.0	0.0	0.0
Lamb2	16779	symbol	M. musculus	16779	M. musculus	0.0	0.0	0.0	1.0	1.0	1.0	0.0	0.0	0.0	0.0	0.0	0.0	0.0	1.0	0.0	0.0	0.0	1.0	1.0	0.0
Palmd	114301	symbol	M. musculus	114301	M. musculus	0.0	0.0	0.0	0.0	0.0	0.0	0.0	0.0	0.0	0.0	0.0	0.0	0.0	0.0	0.0	0.0	0.0	0.0	0.0	0.0
Mgst3	66447	symbol	M. musculus	66447	M. musculus	0.0	0.0	0.0	0.0	0.0	0.0	0.0	0.0	0.0	0.0	0.0	0.0	0.0	0.0	0.0	0.0	0.0	0.0	0.0	0.0
Dynlt3	67117	symbol	M. musculus	67117	M. musculus	0.0	0.0	0.0	0.0	0.0	0.0	0.0	0.0	0.0	0.0	0.0	0.0	0.0	0.0	0.0	0.0	0.0	0.0	0.0	0.0
Serinc1	56442	symbol	M. musculus	56442	M. musculus	0.0	0.0	0.0	0.0	0.0	0.0	0.0	0.0	0.0	0.0	0.0	0.0	0.0	0.0	0.0	0.0	0.0	0.0	0.0	0.0
Cpne8	66871	symbol	M. musculus	66871	M. musculus	0.0	0.0	0.0	0.0	0.0	0.0	0.0	0.0	0.0	0.0	0.0	0.0	0.0	0.0	0.0	0.0	0.0	0.0	0.0	0.0
Wwp1	107568	symbol	M. musculus	107568	M. musculus	0.0	0.0	0.0	0.0	0.0	0.0	0.0	0.0	0.0	0.0	0.0	0.0	0.0	0.0	0.0	0.0	0.0	0.0	0.0	0.0
Klf3	16599	symbol	M. musculus	16599	M. musculus	0.0	0.0	0.0	0.0	0.0	0.0	0.0	0.0	0.0	0.0	0.0	0.0	0.0	0.0	0.0	0.0	0.0	0.0	0.0	0.0
Zfp950	414758	symbol	M. musculus	414758	M. musculus	0.0	0.0	1.0	0.0	1.0	0.0	0.0	1.0	0.0	0.0	0.0	0.0	0.0	0.0	0.0	0.0	0.0	0.0	0.0	1.0
Pdlim2	213019	symbol	M. musculus	213019	M. musculus	0.0	1.0	1.0	0.0	0.0	0.0	0.0	1.0	0.0	0.0	0.0	0.0	0.0	0.0	0.0	0.0	0.0	0.0	0.0	0.0
Icosl	50723	symbol	M. musculus	50723	M. musculus	0.0	0.0	0.0	0.0	0.0	1.0	0.0	0.0	0.0	0.0	0.0	0.0	0.0	0.0	0.0	0.0	0.0	0.0	0.0	0.0
Pltp	18830	symbol	M. musculus	18830	M. musculus	0.0	0.0	0.0	0.0	0.0	0.0	0.0	0.0	0.0	0.0	0.0	0.0	0.0	0.0	0.0	0.0	0.0	0.0	0.0	0.0
Adgra3	70693	symbol	M. musculus	70693	M. musculus	0.0	0.0	0.0	0.0	0.0	0.0	0.0	0.0	0.0	0.0	0.0	0.0	0.0	0.0	0.0	0.0	0.0	0.0	0.0	0.0
Zfpm2	22762	symbol	M. musculus	22762	M. musculus	0.0	0.0	1.0	0.0	0.0	0.0	0.0	1.0	0.0	0.0	0.0	0.0	0.0	0.0	0.0	0.0	0.0	0.0	0.0	0.0
Peg3	18616	symbol	M. musculus	18616	M. musculus	0.0	0.0	0.0	0.0	0.0	0.0	0.0	0.0	0.0	0.0	0.0	0.0	0.0	0.0	0.0	0.0	0.0	0.0	0.0	0.0
Cpq	54381	symbol	M. musculus	54381	M. musculus	0.0	0.0	0.0	0.0	0.0	0.0	0.0	0.0	0.0	0.0	0.0	0.0	0.0	0.0	0.0	0.0	0.0	0.0	0.0	0.0
Crispld1	83691	symbol	M. musculus	83691	M. musculus	0.0	0.0	0.0	0.0	0.0	0.0	0.0	0.0	0.0	0.0	0.0	0.0	0.0	0.0	0.0	0.0	0.0	0.0	0.0	0.0
Mgst1	56615	symbol	M. musculus	56615	M. musculus	0.0	0.0	0.0	0.0	0.0	0.0	0.0	0.0	0.0	0.0	0.0	0.0	0.0	0.0	0.0	0.0	0.0	0.0	0.0	0.0
Synrg	217030	symbol	M. musculus	217030	M. musculus	0.0	0.0	0.0	0.0	0.0	0.0	0.0	0.0	0.0	0.0	0.0	0.0	0.0	0.0	0.0	0.0	0.0	0.0	0.0	0.0
Map1a	17754	symbol	M. musculus	17754	M. musculus	1.0	0.0	0.0	0.0	0.0	0.0	0.0	0.0	0.0	0.0	0.0	1.0	0.0	0.0	0.0	0.0	0.0	0.0	0.0	0.0
Bhlhe40	20893	symbol	M. musculus	20893	M. musculus	0.0	0.0	0.0	0.0	0.0	0.0	0.0	0.0	0.0	0.0	0.0	0.0	0.0	0.0	0.0	0.0	0.0	0.0	0.0	0.0
Gm17056						nan	nan	nan	nan	nan	nan	nan	nan	nan	nan	nan	nan	nan	nan	nan	nan	nan	nan	nan	nan
P4ha1	18451	symbol	M. musculus	18451	M. musculus	0.0	1.0	0.0	1.0	0.0	0.0	0.0	0.0	0.0	0.0	0.0	0.0	0.0	0.0	0.0	0.0	0.0	0.0	0.0	0.0
Naaa	67111	symbol	M. musculus	67111	M. musculus	0.0	0.0	0.0	0.0	0.0	0.0	0.0	0.0	0.0	0.0	0.0	0.0	0.0	0.0	0.0	0.0	0.0	0.0	0.0	0.0
Igf2bp2	319765	symbol	M. musculus	319765	M. musculus	0.0	0.0	0.0	0.0	0.0	0.0	0.0	0.0	0.0	0.0	0.0	0.0	0.0	0.0	0.0	0.0	0.0	0.0	0.0	0.0
Slc41a2	338365	symbol	M. musculus	338365	M. musculus	0.0	0.0	0.0	0.0	0.0	0.0	0.0	0.0	0.0	1.0	0.0	0.0	0.0	0.0	0.0	0.0	0.0	0.0	0.0	0.0
Pim3	223775	symbol	M. musculus	223775	M. musculus	0.0	0.0	0.0	0.0	0.0	0.0	0.0	0.0	0.0	0.0	0.0	0.0	0.0	0.0	0.0	0.0	0.0	0.0	0.0	0.0
Sptssa	104725	symbol	M. musculus	104725	M. musculus	0.0	0.0	0.0	0.0	0.0	0.0	0.0	0.0	0.0	0.0	0.0	0.0	0.0	0.0	0.0	0.0	0.0	0.0	0.0	0.0
Clic5	224796	symbol	M. musculus	224796	M. musculus	0.0	0.0	0.0	0.0	0.0	0.0	0.0	0.0	0.0	1.0	0.0	0.0	0.0	0.0	0.0	0.0	0.0	0.0	1.0	0.0
Mcur1	76137	symbol	M. musculus	76137	M. musculus	0.0	0.0	0.0	0.0	0.0	0.0	0.0	0.0	0.0	1.0	0.0	0.0	0.0	0.0	0.0	0.0	0.0	0.0	0.0	0.0
Ccm2l	228788	symbol	M. musculus	228788	M. musculus	0.0	0.0	1.0	0.0	0.0	0.0	0.0	1.0	1.0	0.0	0.0	0.0	0.0	0.0	0.0	0.0	0.0	1.0	0.0	0.0
Snx24	69226	symbol	M. musculus	69226	M. musculus	0.0	0.0	0.0	0.0	0.0	0.0	0.0	0.0	0.0	0.0	0.0	0.0	0.0	0.0	0.0	0.0	0.0	0.0	0.0	0.0
Itga8	241226	symbol	M. musculus	241226	M. musculus	0.0	0.0	1.0	1.0	1.0	0.0	0.0	1.0	1.0	0.0	0.0	0.0	0.0	0.0	0.0	0.0	0.0	0.0	0.0	0.0
Klf8	245671	symbol	M. musculus	245671	M. musculus	0.0	0.0	0.0	0.0	0.0	0.0	0.0	0.0	0.0	0.0	0.0	0.0	0.0	0.0	0.0	0.0	0.0	0.0	0.0	0.0
Jade2	76901	symbol	M. musculus	76901	M. musculus	0.0	0.0	0.0	0.0	0.0	0.0	0.0	0.0	0.0	0.0	0.0	0.0	0.0	0.0	0.0	0.0	0.0	0.0	0.0	0.0
Cers4	67260	symbol	M. musculus	67260	M. musculus	0.0	0.0	0.0	0.0	0.0	0.0	0.0	0.0	0.0	0.0	0.0	0.0	0.0	0.0	0.0	0.0	0.0	0.0	0.0	0.0
Nbl1	17965	symbol	M. musculus	17965	M. musculus	0.0	0.0	0.0	0.0	0.0	0.0	0.0	0.0	0.0	0.0	0.0	0.0	0.0	0.0	0.0	0.0	0.0	0.0	0.0	0.0
Magt1	67075	symbol	M. musculus	67075	M. musculus	0.0	0.0	0.0	0.0	0.0	0.0	0.0	0.0	0.0	1.0	0.0	0.0	0.0	0.0	0.0	0.0	0.0	0.0	0.0	0.0
Dennd10	67894	symbol	M. musculus	67894	M. musculus	0.0	0.0	0.0	0.0	0.0	0.0	0.0	0.0	0.0	0.0	0.0	0.0	0.0	0.0	0.0	0.0	0.0	0.0	0.0	0.0
Pdlim4	30794	symbol	M. musculus	30794	M. musculus	1.0	1.0	1.0	0.0	0.0	0.0	0.0	1.0	0.0	0.0	1.0	0.0	0.0	0.0	0.0	0.0	0.0	0.0	0.0	0.0
B4galt1	14595	symbol	M. musculus	14595	M. musculus	0.0	0.0	1.0	1.0	0.0	0.0	0.0	0.0	0.0	0.0	0.0	0.0	0.0	0.0	0.0	1.0	0.0	1.0	1.0	0.0
Foxc1	17300	symbol	M. musculus	17300	M. musculus	1.0	1.0	1.0	1.0	1.0	0.0	1.0	1.0	0.0	0.0	0.0	0.0	1.0	0.0	0.0	0.0	0.0	0.0	0.0	1.0
Vezf1	22344	symbol	M. musculus	22344	M. musculus	0.0	0.0	1.0	0.0	0.0	0.0	0.0	0.0	0.0	0.0	0.0	0.0	0.0	0.0	0.0	0.0	0.0	0.0	1.0	0.0
Ncoa3	17979	symbol	M. musculus	17979	M. musculus	0.0	0.0	1.0	0.0	0.0	0.0	0.0	0.0	0.0	0.0	0.0	0.0	0.0	0.0	0.0	0.0	0.0	0.0	0.0	0.0
Adamts10	224697	symbol	M. musculus	224697	M. musculus	0.0	0.0	0.0	1.0	0.0	0.0	0.0	0.0	0.0	0.0	0.0	0.0	0.0	0.0	0.0	0.0	0.0	0.0	0.0	0.0
Stk10	20868	symbol	M. musculus	20868	M. musculus	0.0	0.0	0.0	0.0	0.0	0.0	0.0	0.0	1.0	0.0	0.0	0.0	0.0	0.0	0.0	0.0	0.0	0.0	0.0	0.0
Inpp1	16329	symbol	M. musculus	16329	M. musculus	0.0	0.0	0.0	0.0	0.0	0.0	0.0	0.0	0.0	0.0	0.0	0.0	0.0	0.0	0.0	0.0	0.0	0.0	0.0	0.0
Syne2	319565	symbol	M. musculus	319565	M. musculus	0.0	1.0	0.0	0.0	0.0	0.0	0.0	0.0	0.0	0.0	0.0	0.0	0.0	0.0	0.0	0.0	1.0	0.0	0.0	0.0
Tsc22d1	21807	symbol	M. musculus	21807	M. musculus	0.0	0.0	0.0	0.0	0.0	0.0	0.0	0.0	0.0	0.0	0.0	0.0	0.0	0.0	0.0	1.0	0.0	0.0	0.0	0.0
Pkn3	263803	symbol	M. musculus	263803	M. musculus	0.0	0.0	0.0	0.0	0.0	0.0	0.0	0.0	0.0	0.0	0.0	0.0	0.0	0.0	0.0	0.0	0.0	0.0	0.0	0.0
Ankrd12	106585	symbol	M. musculus	106585	M. musculus	0.0	0.0	0.0	0.0	0.0	0.0	0.0	0.0	0.0	0.0	0.0	0.0	0.0	0.0	0.0	0.0	0.0	0.0	0.0	0.0
Fkbp9	27055	symbol	M. musculus	27055	M. musculus	0.0	0.0	0.0	0.0	0.0	0.0	0.0	0.0	0.0	0.0	0.0	0.0	0.0	0.0	0.0	0.0	0.0	0.0	0.0	0.0
Cyb5r1	72017	symbol	M. musculus	72017	M. musculus	0.0	0.0	0.0	0.0	0.0	0.0	0.0	0.0	0.0	0.0	0.0	0.0	0.0	0.0	0.0	0.0	0.0	0.0	0.0	0.0
Cadps2	320405	symbol	M. musculus	320405	M. musculus	0.0	0.0	0.0	0.0	0.0	0.0	0.0	0.0	0.0	0.0	0.0	0.0	0.0	0.0	0.0	0.0	0.0	0.0	0.0	0.0
Snta1	20648	symbol	M. musculus	20648	M. musculus	1.0	1.0	0.0	0.0	0.0	0.0	1.0	0.0	0.0	0.0	0.0	0.0	0.0	1.0	0.0	0.0	1.0	0.0	0.0	0.0
Plcd1	18799	symbol	M. musculus	18799	M. musculus	0.0	0.0	1.0	0.0	0.0	0.0	0.0	0.0	0.0	0.0	0.0	0.0	0.0	0.0	0.0	0.0	0.0	0.0	0.0	0.0
Ccn1	16007	symbol	M. musculus	16007	M. musculus	0.0	0.0	1.0	1.0	0.0	1.0	0.0	0.0	1.0	0.0	0.0	1.0	0.0	0.0	0.0	0.0	0.0	1.0	0.0	1.0
Mesd	67943	symbol	M. musculus	67943	M. musculus	0.0	0.0	0.0	0.0	0.0	0.0	0.0	0.0	0.0	0.0	0.0	0.0	0.0	0.0	0.0	0.0	0.0	0.0	0.0	0.0
Por	18984	symbol	M. musculus	18984	M. musculus	0.0	0.0	0.0	0.0	0.0	0.0	0.0	0.0	0.0	0.0	0.0	1.0	0.0	0.0	1.0	0.0	0.0	0.0	0.0	0.0
Atp8b2	54667	symbol	M. musculus	54667	M. musculus	0.0	0.0	0.0	0.0	0.0	0.0	0.0	0.0	0.0	0.0	0.0	0.0	0.0	0.0	0.0	0.0	0.0	0.0	0.0	0.0
Fchsd2	207278	symbol	M. musculus	207278	M. musculus	1.0	0.0	0.0	0.0	0.0	0.0	0.0	0.0	0.0	0.0	1.0	0.0	0.0	0.0	0.0	0.0	0.0	0.0	0.0	0.0
Atl2	56298	symbol	M. musculus	56298	M. musculus	0.0	0.0	0.0	0.0	0.0	0.0	0.0	0.0	0.0	0.0	0.0	0.0	0.0	0.0	0.0	0.0	0.0	0.0	0.0	0.0
Ncam1	17967	symbol	M. musculus	17967	M. musculus	1.0	0.0	0.0	0.0	0.0	0.0	0.0	0.0	1.0	0.0	0.0	0.0	0.0	0.0	0.0	0.0	0.0	0.0	0.0	0.0
Bach2	12014	symbol	M. musculus	12014	M. musculus	0.0	0.0	0.0	0.0	0.0	0.0	0.0	0.0	0.0	0.0	0.0	0.0	0.0	0.0	0.0	0.0	0.0	0.0	0.0	0.0
Eef2k	13631	symbol	M. musculus	13631	M. musculus	0.0	1.0	0.0	0.0	0.0	0.0	0.0	0.0	0.0	0.0	1.0	0.0	0.0	0.0	0.0	0.0	0.0	0.0	0.0	0.0
Camk2n1	66259	symbol	M. musculus	66259	M. musculus	0.0	0.0	0.0	0.0	0.0	0.0	1.0	0.0	0.0	0.0	0.0	0.0	0.0	0.0	0.0	0.0	0.0	0.0	0.0	0.0
Map6	17760	symbol	M. musculus	17760	M. musculus	1.0	0.0	0.0	0.0	0.0	0.0	0.0	0.0	0.0	0.0	0.0	0.0	0.0	0.0	0.0	0.0	0.0	0.0	0.0	0.0
Tmem50a	71817	symbol	M. musculus	71817	M. musculus	0.0	0.0	0.0	0.0	0.0	0.0	0.0	0.0	0.0	0.0	0.0	0.0	0.0	0.0	0.0	0.0	0.0	0.0	0.0	0.0
Adcy5	224129	symbol	M. musculus	224129	M. musculus	0.0	0.0	0.0	0.0	0.0	0.0	0.0	0.0	0.0	0.0	0.0	0.0	0.0	0.0	1.0	0.0	0.0	0.0	0.0	0.0
Ctso	229445	symbol	M. musculus	229445	M. musculus	0.0	0.0	0.0	0.0	0.0	0.0	0.0	0.0	0.0	0.0	0.0	0.0	0.0	0.0	0.0	0.0	0.0	0.0	0.0	0.0
Golga4	54214	symbol	M. musculus	54214	M. musculus	1.0	0.0	0.0	0.0	0.0	0.0	0.0	0.0	0.0	0.0	0.0	0.0	0.0	0.0	0.0	0.0	0.0	0.0	0.0	0.0
Smim14	68552	symbol	M. musculus	68552	M. musculus	0.0	0.0	0.0	0.0	0.0	0.0	0.0	0.0	0.0	0.0	0.0	0.0	0.0	0.0	0.0	0.0	0.0	0.0	0.0	0.0
Mras	17532	symbol	M. musculus	17532	M. musculus	0.0	0.0	0.0	0.0	0.0	0.0	0.0	0.0	0.0	0.0	0.0	0.0	0.0	0.0	0.0	0.0	0.0	0.0	0.0	0.0
Sfxn3	94280	symbol	M. musculus	94280	M. musculus	0.0	0.0	0.0	0.0	0.0	0.0	0.0	0.0	0.0	1.0	0.0	0.0	0.0	0.0	0.0	0.0	0.0	0.0	0.0	0.0
Abcb8	74610	symbol	M. musculus	74610	M. musculus	1.0	0.0	0.0	0.0	0.0	0.0	0.0	0.0	0.0	1.0	0.0	0.0	0.0	0.0	0.0	0.0	0.0	0.0	0.0	0.0
Kcnb1	16500	symbol	M. musculus	16500	M. musculus	0.0	0.0	0.0	0.0	0.0	0.0	0.0	0.0	0.0	1.0	0.0	0.0	0.0	0.0	0.0	0.0	0.0	1.0	0.0	0.0
Syt7	54525	symbol	M. musculus	54525	M. musculus	0.0	0.0	0.0	0.0	0.0	0.0	0.0	0.0	0.0	0.0	1.0	0.0	0.0	0.0	0.0	0.0	0.0	1.0	0.0	0.0
Gata6os	68434	symbol	M. musculus	68434	M. musculus	0.0	0.0	0.0	0.0	0.0	0.0	0.0	0.0	0.0	0.0	0.0	0.0	0.0	0.0	0.0	0.0	0.0	0.0	0.0	0.0
Mir99ahg	77994	symbol	M. musculus	77994	M. musculus	0.0	0.0	0.0	0.0	0.0	0.0	0.0	0.0	0.0	0.0	0.0	0.0	0.0	0.0	0.0	0.0	0.0	0.0	0.0	0.0
Frmd5	228564	symbol	M. musculus	228564	M. musculus	0.0	1.0	0.0	0.0	0.0	1.0	0.0	0.0	0.0	0.0	0.0	0.0	0.0	0.0	0.0	0.0	0.0	0.0	0.0	0.0
Cenpb	12616	symbol	M. musculus	12616	M. musculus	0.0	0.0	0.0	0.0	0.0	0.0	0.0	0.0	0.0	0.0	0.0	0.0	0.0	0.0	0.0	0.0	0.0	0.0	0.0	0.0
Ehbp1l1	114601	symbol	M. musculus	114601	M. musculus	0.0	0.0	0.0	0.0	0.0	0.0	0.0	0.0	0.0	0.0	0.0	0.0	0.0	0.0	0.0	0.0	0.0	0.0	0.0	0.0
Hacd4	66775	symbol	M. musculus	66775	M. musculus	0.0	0.0	0.0	0.0	0.0	0.0	0.0	0.0	0.0	0.0	0.0	0.0	0.0	0.0	0.0	0.0	0.0	0.0	0.0	0.0
Fgl2	14190	symbol	M. musculus	14190	M. musculus	0.0	0.0	0.0	0.0	0.0	0.0	0.0	0.0	0.0	0.0	0.0	0.0	0.0	0.0	0.0	0.0	0.0	1.0	0.0	0.0
Zfp36	22695	symbol	M. musculus	22695	M. musculus	0.0	0.0	0.0	0.0	0.0	0.0	0.0	0.0	0.0	0.0	0.0	0.0	0.0	0.0	0.0	1.0	0.0	1.0	0.0	0.0
Itgb4	192897	symbol	M. musculus	192897	M. musculus	0.0	0.0	1.0	0.0	0.0	0.0	0.0	0.0	1.0	0.0	0.0	0.0	0.0	1.0	0.0	0.0	0.0	1.0	0.0	0.0
Tmbim1	69660	symbol	M. musculus	69660	M. musculus	0.0	0.0	0.0	0.0	0.0	0.0	0.0	0.0	0.0	0.0	0.0	0.0	0.0	0.0	0.0	0.0	0.0	0.0	0.0	0.0
Gm12840						nan	nan	nan	nan	nan	nan	nan	nan	nan	nan	nan	nan	nan	nan	nan	nan	nan	nan	nan	nan
Rnf215	71673	symbol	M. musculus	71673	M. musculus	0.0	0.0	0.0	0.0	0.0	0.0	0.0	0.0	0.0	0.0	0.0	0.0	0.0	0.0	0.0	0.0	0.0	0.0	0.0	0.0
Card10	105844	symbol	M. musculus	105844	M. musculus	0.0	0.0	0.0	0.0	0.0	0.0	0.0	0.0	0.0	0.0	0.0	1.0	1.0	0.0	0.0	0.0	0.0	0.0	0.0	0.0
Clip1	56430	symbol	M. musculus	56430	M. musculus	1.0	1.0	0.0	0.0	0.0	0.0	0.0	0.0	0.0	0.0	1.0	0.0	0.0	0.0	0.0	0.0	0.0	0.0	0.0	0.0
Zfp395	380912	symbol	M. musculus	380912	M. musculus	0.0	0.0	0.0	0.0	0.0	0.0	0.0	0.0	0.0	0.0	0.0	0.0	0.0	0.0	0.0	0.0	0.0	0.0	0.0	0.0
Bmpr1a	12166	symbol	M. musculus	12166	M. musculus	0.0	0.0	1.0	0.0	0.0	0.0	0.0	1.0	0.0	0.0	0.0	0.0	0.0	0.0	0.0	1.0	0.0	0.0	0.0	1.0
Hip1r	29816	symbol	M. musculus	29816	M. musculus	1.0	1.0	0.0	0.0	0.0	0.0	1.0	0.0	0.0	0.0	1.0	1.0	0.0	1.0	0.0	0.0	0.0	0.0	0.0	0.0
Spen	56381	symbol	M. musculus	56381	M. musculus	0.0	0.0	0.0	0.0	0.0	0.0	0.0	0.0	0.0	0.0	0.0	0.0	0.0	0.0	0.0	0.0	0.0	0.0	0.0	0.0
Tcf25	66855	symbol	M. musculus	66855	M. musculus	0.0	0.0	0.0	0.0	0.0	0.0	0.0	0.0	0.0	0.0	0.0	0.0	0.0	0.0	0.0	0.0	0.0	0.0	0.0	0.0
Mylk	107589	symbol	M. musculus	107589	M. musculus	0.0	0.0	1.0	0.0	0.0	0.0	0.0	1.0	0.0	0.0	0.0	0.0	0.0	0.0	0.0	0.0	0.0	0.0	0.0	0.0
Serpinb9	20723	symbol	M. musculus	20723	M. musculus	0.0	0.0	0.0	0.0	0.0	0.0	0.0	0.0	0.0	0.0	0.0	1.0	0.0	0.0	0.0	0.0	0.0	0.0	0.0	0.0
Map3k1	26401	symbol	M. musculus	26401	M. musculus	1.0	0.0	1.0	0.0	0.0	0.0	0.0	0.0	0.0	0.0	1.0	1.0	0.0	0.0	0.0	0.0	0.0	1.0	1.0	0.0
Lmbrd1	68421	symbol	M. musculus	68421	M. musculus	0.0	0.0	0.0	0.0	0.0	0.0	0.0	0.0	0.0	0.0	0.0	0.0	0.0	0.0	0.0	0.0	0.0	0.0	0.0	0.0
Add3	27360	symbol	M. musculus	27360	M. musculus	1.0	0.0	0.0	0.0	0.0	0.0	1.0	0.0	0.0	0.0	1.0	0.0	0.0	0.0	0.0	0.0	0.0	0.0	0.0	0.0
Gltp	56356	symbol	M. musculus	56356	M. musculus	0.0	0.0	0.0	0.0	0.0	0.0	0.0	0.0	0.0	0.0	0.0	0.0	0.0	0.0	0.0	0.0	0.0	0.0	0.0	0.0
Rcn3	52377	symbol	M. musculus	52377	M. musculus	0.0	0.0	0.0	0.0	0.0	0.0	0.0	0.0	0.0	0.0	0.0	1.0	0.0	0.0	0.0	0.0	0.0	0.0	0.0	0.0
Wbp1l	226178	symbol	M. musculus	226178	M. musculus	0.0	0.0	0.0	0.0	0.0	0.0	0.0	0.0	0.0	0.0	0.0	0.0	0.0	0.0	0.0	0.0	0.0	0.0	0.0	0.0
Nr1d1	217166	symbol	M. musculus	217166	M. musculus	0.0	0.0	0.0	0.0	0.0	0.0	0.0	0.0	0.0	0.0	0.0	0.0	0.0	0.0	1.0	1.0	0.0	0.0	0.0	0.0
Iscu	66383	symbol	M. musculus	66383	M. musculus	0.0	0.0	0.0	0.0	0.0	0.0	0.0	0.0	0.0	0.0	0.0	1.0	0.0	0.0	0.0	0.0	0.0	0.0	0.0	0.0
Sntg2	268534	symbol	M. musculus	268534	M. musculus	0.0	0.0	0.0	0.0	0.0	0.0	0.0	0.0	0.0	0.0	0.0	0.0	0.0	0.0	0.0	0.0	0.0	0.0	0.0	0.0
Fzd6	14368	symbol	M. musculus	14368	M. musculus	0.0	0.0	1.0	0.0	0.0	0.0	0.0	0.0	0.0	0.0	0.0	0.0	0.0	0.0	0.0	0.0	0.0	1.0	0.0	0.0
Zfp697	242109	symbol	M. musculus	242109	M. musculus	0.0	0.0	0.0	0.0	0.0	0.0	0.0	0.0	0.0	0.0	0.0	0.0	0.0	0.0	0.0	0.0	0.0	0.0	0.0	0.0
Pdia5	72599	symbol	M. musculus	72599	M. musculus	0.0	0.0	0.0	0.0	0.0	0.0	0.0	0.0	0.0	0.0	0.0	0.0	0.0	0.0	0.0	0.0	0.0	0.0	0.0	0.0
Hoxa10	15395	symbol	M. musculus	15395	M. musculus	0.0	0.0	0.0	0.0	0.0	0.0	0.0	0.0	0.0	0.0	0.0	0.0	0.0	0.0	0.0	0.0	0.0	0.0	0.0	1.0
Chrm3	12671	symbol	M. musculus	12671	M. musculus	1.0	0.0	0.0	0.0	0.0	0.0	1.0	0.0	0.0	0.0	0.0	0.0	0.0	0.0	0.0	0.0	0.0	1.0	0.0	0.0
Nrbp2	223649	symbol	M. musculus	223649	M. musculus	0.0	0.0	0.0	0.0	0.0	0.0	0.0	0.0	0.0	0.0	0.0	0.0	0.0	0.0	0.0	0.0	0.0	0.0	0.0	0.0
Kazald1	107250	symbol	M. musculus	107250	M. musculus	0.0	0.0	0.0	1.0	0.0	0.0	0.0	0.0	0.0	0.0	0.0	0.0	0.0	0.0	0.0	0.0	0.0	0.0	0.0	0.0
Als2cl	235633	symbol	M. musculus	235633	M. musculus	0.0	0.0	0.0	0.0	0.0	0.0	0.0	0.0	0.0	0.0	0.0	0.0	0.0	0.0	0.0	0.0	0.0	0.0	0.0	0.0
Epb41l4a	13824	symbol	M. musculus	13824	M. musculus	0.0	1.0	0.0	0.0	0.0	0.0	0.0	0.0	0.0	0.0	0.0	0.0	0.0	0.0	0.0	0.0	0.0	0.0	0.0	0.0
Akap7	432442	symbol	M. musculus	432442	M. musculus	0.0	0.0	0.0	0.0	0.0	0.0	0.0	0.0	0.0	0.0	0.0	0.0	0.0	0.0	0.0	0.0	1.0	0.0	0.0	0.0
Ogn	18295	symbol	M. musculus	18295	M. musculus	0.0	0.0	0.0	0.0	0.0	0.0	0.0	0.0	0.0	0.0	0.0	0.0	0.0	0.0	0.0	1.0	0.0	0.0	0.0	1.0
Snx21	101113	symbol	M. musculus	101113	M. musculus	0.0	0.0	0.0	0.0	0.0	0.0	0.0	0.0	0.0	0.0	0.0	0.0	0.0	0.0	0.0	0.0	0.0	0.0	0.0	0.0
Vegfc	22341	symbol	M. musculus	22341	M. musculus	0.0	0.0	1.0	0.0	0.0	0.0	1.0	0.0	0.0	0.0	0.0	1.0	1.0	0.0	0.0	1.0	0.0	0.0	0.0	0.0
Serpini1	20713	symbol	M. musculus	20713	M. musculus	0.0	0.0	0.0	0.0	0.0	0.0	0.0	0.0	0.0	0.0	0.0	1.0	0.0	0.0	0.0	0.0	0.0	0.0	0.0	0.0
Rhbdd2	215160	symbol	M. musculus	215160	M. musculus	0.0	0.0	0.0	0.0	0.0	0.0	0.0	0.0	0.0	0.0	0.0	0.0	0.0	0.0	0.0	0.0	0.0	0.0	0.0	0.0
Gja4	14612	symbol	M. musculus	14612	M. musculus	0.0	0.0	1.0	0.0	0.0	0.0	0.0	0.0	0.0	1.0	0.0	0.0	0.0	0.0	0.0	0.0	0.0	0.0	1.0	0.0
Zfhx3	11906	symbol	M. musculus	11906	M. musculus	0.0	0.0	0.0	0.0	0.0	1.0	0.0	1.0	0.0	0.0	0.0	0.0	0.0	0.0	0.0	0.0	0.0	0.0	0.0	0.0
Cish	12700	symbol	M. musculus	12700	M. musculus	0.0	0.0	0.0	0.0	0.0	0.0	0.0	0.0	0.0	0.0	0.0	0.0	0.0	0.0	0.0	0.0	0.0	0.0	0.0	0.0
Kank1	107351	symbol	M. musculus	107351	M. musculus	1.0	1.0	0.0	0.0	0.0	1.0	0.0	0.0	0.0	0.0	0.0	0.0	0.0	0.0	0.0	0.0	0.0	0.0	0.0	0.0
Fgfr1	14182	symbol	M. musculus	14182	M. musculus	0.0	0.0	1.0	0.0	1.0	0.0	1.0	1.0	0.0	0.0	0.0	1.0	1.0	0.0	0.0	1.0	0.0	0.0	1.0	1.0
Chst12	59031	symbol	M. musculus	59031	M. musculus	0.0	0.0	0.0	0.0	0.0	0.0	0.0	0.0	0.0	0.0	0.0	0.0	0.0	0.0	0.0	0.0	0.0	0.0	0.0	0.0
Ggh	14590	symbol	M. musculus	14590	M. musculus	0.0	0.0	0.0	0.0	0.0	0.0	0.0	0.0	0.0	0.0	0.0	0.0	0.0	0.0	0.0	0.0	0.0	0.0	0.0	0.0
Lmod1	93689	symbol	M. musculus	93689	M. musculus	1.0	1.0	0.0	0.0	0.0	0.0	0.0	1.0	0.0	0.0	1.0	0.0	0.0	0.0	0.0	0.0	0.0	0.0	0.0	0.0
Lhfp	108927	gene_synonym	M. musculus	108927	M. musculus	0.0	0.0	0.0	0.0	0.0	0.0	0.0	0.0	0.0	0.0	0.0	0.0	0.0	0.0	0.0	0.0	0.0	0.0	0.0	0.0
Zfp467	68910	symbol	M. musculus	68910	M. musculus	0.0	0.0	0.0	0.0	0.0	0.0	0.0	0.0	0.0	0.0	0.0	0.0	0.0	0.0	0.0	0.0	0.0	0.0	0.0	0.0
Tmx1	72736	symbol	M. musculus	72736	M. musculus	0.0	0.0	0.0	0.0	0.0	0.0	0.0	0.0	0.0	0.0	0.0	1.0	0.0	0.0	0.0	0.0	0.0	1.0	0.0	0.0
Hoxa9	15405	symbol	M. musculus	15405	M. musculus	0.0	0.0	0.0	0.0	0.0	0.0	0.0	0.0	0.0	0.0	0.0	0.0	0.0	0.0	0.0	0.0	0.0	0.0	0.0	1.0
Tef	21685	symbol	M. musculus	21685	M. musculus	0.0	0.0	0.0	0.0	0.0	0.0	0.0	0.0	0.0	0.0	0.0	0.0	0.0	0.0	0.0	0.0	0.0	0.0	0.0	0.0
Nr1d2	353187	symbol	M. musculus	353187	M. musculus	0.0	0.0	0.0	0.0	0.0	0.0	0.0	0.0	0.0	0.0	0.0	0.0	0.0	0.0	0.0	0.0	0.0	0.0	0.0	0.0
Hey2	15214	symbol	M. musculus	15214	M. musculus	0.0	0.0	1.0	0.0	0.0	0.0	1.0	1.0	0.0	0.0	0.0	0.0	0.0	0.0	0.0	0.0	0.0	0.0	1.0	0.0
Tvp23b	67510	symbol	M. musculus	67510	M. musculus	0.0	0.0	0.0	0.0	0.0	0.0	0.0	0.0	0.0	0.0	0.0	0.0	0.0	0.0	0.0	0.0	0.0	0.0	0.0	0.0
Tmed4	103694	symbol	M. musculus	103694	M. musculus	0.0	0.0	0.0	0.0	0.0	0.0	0.0	0.0	0.0	0.0	0.0	0.0	0.0	0.0	0.0	0.0	0.0	0.0	0.0	0.0
Adcy6	11512	symbol	M. musculus	11512	M. musculus	1.0	0.0	0.0	0.0	0.0	0.0	1.0	0.0	0.0	0.0	0.0	0.0	0.0	0.0	1.0	0.0	0.0	1.0	0.0	0.0
Tm7sf3	67623	symbol	M. musculus	67623	M. musculus	0.0	0.0	0.0	0.0	0.0	0.0	0.0	0.0	0.0	0.0	0.0	0.0	0.0	0.0	0.0	0.0	0.0	0.0	0.0	0.0
Irf6	54139	symbol	M. musculus	54139	M. musculus	0.0	0.0	0.0	0.0	0.0	0.0	0.0	0.0	0.0	0.0	0.0	0.0	0.0	0.0	0.0	1.0	0.0	0.0	1.0	0.0
Syt11	229521	symbol	M. musculus	229521	M. musculus	1.0	0.0	0.0	0.0	0.0	0.0	0.0	0.0	0.0	0.0	1.0	0.0	0.0	0.0	0.0	0.0	0.0	1.0	0.0	0.0
Pigp	56176	symbol	M. musculus	56176	M. musculus	0.0	0.0	0.0	0.0	0.0	0.0	0.0	0.0	0.0	0.0	0.0	0.0	0.0	0.0	0.0	0.0	0.0	0.0	0.0	0.0
Cdkn2d	12581	symbol	M. musculus	12581	M. musculus	0.0	0.0	0.0	0.0	0.0	0.0	0.0	0.0	0.0	0.0	0.0	1.0	0.0	0.0	0.0	1.0	0.0	0.0	0.0	0.0
Tnks1bp1	228140	symbol	M. musculus	228140	M. musculus	0.0	0.0	0.0	0.0	0.0	0.0	0.0	0.0	0.0	0.0	0.0	0.0	0.0	0.0	0.0	0.0	0.0	0.0	0.0	0.0
Castor1	71962	symbol	M. musculus	71962	M. musculus	0.0	0.0	0.0	0.0	0.0	0.0	0.0	0.0	0.0	0.0	0.0	0.0	0.0	0.0	0.0	0.0	0.0	0.0	0.0	0.0
Epdr1	105298	symbol	M. musculus	105298	M. musculus	0.0	1.0	0.0	0.0	0.0	0.0	0.0	0.0	0.0	0.0	0.0	0.0	0.0	0.0	0.0	0.0	1.0	0.0	0.0	0.0
Hdgfl3	29877	symbol	M. musculus	29877	M. musculus	1.0	1.0	0.0	0.0	0.0	0.0	0.0	0.0	0.0	0.0	0.0	0.0	0.0	0.0	0.0	0.0	0.0	0.0	0.0	0.0
Osbpl5	79196	symbol	M. musculus	79196	M. musculus	0.0	0.0	0.0	0.0	0.0	0.0	0.0	0.0	0.0	0.0	0.0	0.0	0.0	0.0	0.0	0.0	0.0	0.0	0.0	0.0
Lars2	102436	symbol	M. musculus	102436	M. musculus	0.0	0.0	0.0	0.0	0.0	0.0	0.0	0.0	0.0	0.0	0.0	0.0	0.0	0.0	0.0	0.0	0.0	0.0	0.0	0.0
Cabp1	29867	symbol	M. musculus	29867	M. musculus	0.0	0.0	0.0	0.0	0.0	0.0	0.0	0.0	0.0	0.0	0.0	0.0	0.0	1.0	0.0	0.0	0.0	0.0	0.0	0.0
Cadm1	54725	symbol	M. musculus	54725	M. musculus	0.0	0.0	0.0	0.0	0.0	0.0	0.0	0.0	1.0	0.0	0.0	0.0	0.0	1.0	0.0	0.0	0.0	0.0	0.0	1.0
Chp2	70261	symbol	M. musculus	70261	M. musculus	0.0	0.0	0.0	0.0	0.0	0.0	0.0	0.0	0.0	1.0	0.0	1.0	0.0	0.0	0.0	0.0	0.0	0.0	0.0	0.0
Pkd1	18763	symbol	M. musculus	18763	M. musculus	1.0	0.0	1.0	0.0	1.0	0.0	0.0	0.0	1.0	1.0	0.0	1.0	0.0	0.0	0.0	0.0	0.0	0.0	0.0	1.0
Pdlim3	53318	symbol	M. musculus	53318	M. musculus	0.0	1.0	1.0	0.0	0.0	0.0	0.0	1.0	0.0	0.0	0.0	0.0	0.0	0.0	0.0	0.0	0.0	0.0	0.0	0.0
Tcaf1	77574	symbol	M. musculus	77574	M. musculus	0.0	0.0	0.0	0.0	0.0	0.0	0.0	0.0	0.0	0.0	0.0	0.0	0.0	0.0	0.0	0.0	0.0	0.0	0.0	0.0
Ncor2	20602	symbol	M. musculus	20602	M. musculus	0.0	0.0	1.0	0.0	0.0	0.0	0.0	0.0	0.0	0.0	0.0	0.0	0.0	0.0	0.0	0.0	0.0	0.0	1.0	0.0
Mfsd6	98682	symbol	M. musculus	98682	M. musculus	0.0	0.0	0.0	0.0	0.0	0.0	0.0	0.0	0.0	0.0	0.0	0.0	0.0	0.0	0.0	0.0	0.0	0.0	0.0	0.0
Asph	65973	symbol	M. musculus	65973	M. musculus	1.0	0.0	0.0	0.0	0.0	0.0	0.0	0.0	0.0	1.0	0.0	1.0	0.0	0.0	0.0	1.0	0.0	0.0	0.0	0.0
Smim10l1	381820	symbol	M. musculus	381820	M. musculus	0.0	0.0	0.0	0.0	0.0	0.0	0.0	0.0	0.0	0.0	0.0	0.0	0.0	0.0	0.0	0.0	0.0	0.0	0.0	0.0
Dnajc10	66861	symbol	M. musculus	66861	M. musculus	0.0	0.0	0.0	0.0	0.0	0.0	0.0	0.0	0.0	0.0	0.0	0.0	0.0	0.0	0.0	0.0	0.0	0.0	0.0	0.0
Zbtb4	75580	symbol	M. musculus	75580	M. musculus	0.0	0.0	0.0	0.0	0.0	0.0	0.0	0.0	0.0	0.0	0.0	0.0	0.0	0.0	0.0	0.0	0.0	0.0	0.0	0.0
Il15ra	16169	symbol	M. musculus	16169	M. musculus	1.0	0.0	0.0	0.0	0.0	0.0	0.0	0.0	0.0	0.0	0.0	0.0	0.0	0.0	0.0	0.0	0.0	0.0	0.0	0.0
Ninj1	18081	symbol	M. musculus	18081	M. musculus	0.0	0.0	1.0	0.0	0.0	1.0	0.0	1.0	1.0	0.0	0.0	0.0	1.0	0.0	0.0	0.0	0.0	0.0	0.0	0.0
Dop1b	70028	symbol	M. musculus	70028	M. musculus	0.0	0.0	0.0	0.0	0.0	0.0	0.0	0.0	0.0	0.0	0.0	0.0	0.0	0.0	0.0	0.0	0.0	0.0	0.0	0.0
Tmem237	381259	symbol	M. musculus	381259	M. musculus	0.0	0.0	0.0	0.0	0.0	0.0	0.0	0.0	0.0	0.0	0.0	0.0	0.0	0.0	0.0	0.0	0.0	0.0	0.0	0.0
Fam20c	80752	symbol	M. musculus	80752	M. musculus	0.0	0.0	0.0	0.0	0.0	0.0	0.0	0.0	0.0	0.0	0.0	0.0	0.0	0.0	0.0	0.0	0.0	0.0	1.0	1.0

## Sheet: Enrichment
GroupID	Category	Term	Description	LogP	Log(q-value)	Genes	Symbols	InTerm_InList
1_Summary	GO Biological Processes	GO:0051493	regulation of cytoskeleton organization	-10.1895	-6.22785	11856,12121,12389,12488,13640,13717,13829,14063,16423,17754,17760,17913,18484,18613,18763,19878,20257,20410,26401,27360,29816,29877,30794,50918,52428,56430,63873,65970,68178,68732,93689,107351,118449,170643,207278,216831,227753,234094,235041,268709,14613,93742,12759,11421,11512,11551,11941,12671,16534,16598,16728,17300,18127,18208,19224,20648,20657,54214,74610,104099,12484,14102,17967,22249,74202…	Arhgap6,Bicd1,Cav1,Cd2ap,Efna5,Eln,Dmtn,F2rl1,Cd47,Map1a,Map6,Myo1c,Pam,Pecam1,Pkd1,Rock2,Stmn2,Sorbs3,Map3k1,Add3,Hip1r,Hdgfl3,Pdlim4,Myadm,Rhpn2,Clip1,Trpv4,Lima1,Cgnl1,Carmil1,Lmod1,Kank1,Synpo2,Kirrel1,Fchsd2,Arhgap44,Gsn,Arhgef10,Kank2,Fam107a,Gja5,Pard3,Clu,Ace,Adcy6,Adra2a,Atp2b2,Chrm3,Kcnn4,Klf2,L1cam,Foxc1,Nos3,Ntn1,Ptgs1,Snta1,Sod3,Golga4,Abcb8,Itga9,Cd24a,Fas,Ncam1,Unc13b,Fblim1,Aida,S…	78/-
1_Member	GO Biological Processes	GO:0051493	regulation of cytoskeleton organization	-10.1895	-6.22785	11856,12121,12389,12488,13640,13717,13829,14063,16423,17754,17760,17913,18484,18613,18763,19878,20257,20410,26401,27360,29816,29877,30794,50918,52428,56430,63873,65970,68178,68732,93689,107351,118449,170643,207278,216831,227753,234094,235041,268709	Arhgap6,Bicd1,Cav1,Cd2ap,Efna5,Eln,Dmtn,F2rl1,Cd47,Map1a,Map6,Myo1c,Pam,Pecam1,Pkd1,Rock2,Stmn2,Sorbs3,Map3k1,Add3,Hip1r,Hdgfl3,Pdlim4,Myadm,Rhpn2,Clip1,Trpv4,Lima1,Cgnl1,Carmil1,Lmod1,Kank1,Synpo2,Kirrel1,Fchsd2,Arhgap44,Gsn,Arhgef10,Kank2,Fam107a	40/557
1_Member	GO Biological Processes	GO:0032970	regulation of actin filament-based process	-10.0708	-6.22785	11856,12389,12488,13640,13717,13829,14063,14613,16423,17913,18484,18613,19878,20410,26401,27360,29816,30794,50918,52428,65970,68178,68732,93689,93742,107351,118449,170643,207278,216831,227753,234094,235041,268709	Arhgap6,Cav1,Cd2ap,Efna5,Eln,Dmtn,F2rl1,Gja5,Cd47,Myo1c,Pam,Pecam1,Rock2,Sorbs3,Map3k1,Add3,Hip1r,Pdlim4,Myadm,Rhpn2,Lima1,Cgnl1,Carmil1,Lmod1,Pard3,Kank1,Synpo2,Kirrel1,Fchsd2,Arhgap44,Gsn,Arhgef10,Kank2,Fam107a	34/421
1_Member	GO Biological Processes	GO:1902903	regulation of supramolecular fiber organization	-9.80666	-6.22785	11856,12389,12759,13717,13829,14063,16423,17754,17913,18613,19878,20257,20410,26401,27360,29816,29877,30794,50918,52428,56430,63873,65970,68178,68732,93689,107351,118449,170643,207278,227753,234094,235041	Arhgap6,Cav1,Clu,Eln,Dmtn,F2rl1,Cd47,Map1a,Myo1c,Pecam1,Rock2,Stmn2,Sorbs3,Map3k1,Add3,Hip1r,Hdgfl3,Pdlim4,Myadm,Rhpn2,Clip1,Trpv4,Lima1,Cgnl1,Carmil1,Lmod1,Kank1,Synpo2,Kirrel1,Fchsd2,Gsn,Arhgef10,Kank2	33/408
1_Member	GO Biological Processes	GO:0032956	regulation of actin cytoskeleton organization	-9.59233	-6.11043	11856,12488,13640,13717,13829,14063,16423,17913,18484,18613,19878,20410,26401,27360,29816,30794,50918,52428,65970,68178,68732,93689,107351,118449,170643,207278,216831,227753,234094,235041,268709	Arhgap6,Cd2ap,Efna5,Eln,Dmtn,F2rl1,Cd47,Myo1c,Pam,Pecam1,Rock2,Sorbs3,Map3k1,Add3,Hip1r,Pdlim4,Myadm,Rhpn2,Lima1,Cgnl1,Carmil1,Lmod1,Kank1,Synpo2,Kirrel1,Fchsd2,Arhgap44,Gsn,Arhgef10,Kank2,Fam107a	31/371
1_Member	GO Biological Processes	GO:0110053	regulation of actin filament organization	-8.90739	-5.74394	11856,13717,13829,14063,16423,17913,18613,19878,20410,26401,27360,29816,30794,50918,52428,65970,68178,68732,93689,107351,118449,170643,207278,227753,234094,235041	Arhgap6,Eln,Dmtn,F2rl1,Cd47,Myo1c,Pecam1,Rock2,Sorbs3,Map3k1,Add3,Hip1r,Pdlim4,Myadm,Rhpn2,Lima1,Cgnl1,Carmil1,Lmod1,Kank1,Synpo2,Kirrel1,Fchsd2,Gsn,Arhgef10,Kank2	26/286
1_Member	GO Biological Processes	GO:0090066	regulation of anatomical structure size	-8.29978	-5.295	11421,11512,11551,11941,12389,12671,13640,13717,13829,14063,14613,16534,16598,16728,17300,17913,18127,18208,18613,19224,19878,20648,20657,26401,27360,29816,50918,54214,65970,68732,74610,93689,104099,107351,170643,207278,227753,235041	Ace,Adcy6,Adra2a,Atp2b2,Cav1,Chrm3,Efna5,Eln,Dmtn,F2rl1,Gja5,Kcnn4,Klf2,L1cam,Foxc1,Myo1c,Nos3,Ntn1,Pecam1,Ptgs1,Rock2,Snta1,Sod3,Map3k1,Add3,Hip1r,Myadm,Golga4,Lima1,Carmil1,Abcb8,Lmod1,Itga9,Kank1,Kirrel1,Fchsd2,Gsn,Kank2	38/594
1_Member	GO Biological Processes	GO:1902904	negative regulation of supramolecular fiber organization	-7.12293	-4.28448	11856,12759,13829,17754,18613,20257,26401,27360,29816,29877,50918,52428,65970,68178,93689,107351,227753,235041	Arhgap6,Clu,Dmtn,Map1a,Pecam1,Stmn2,Map3k1,Add3,Hip1r,Hdgfl3,Myadm,Rhpn2,Lima1,Cgnl1,Lmod1,Kank1,Gsn,Kank2	18/176
1_Member	GO Biological Processes	GO:0008064	regulation of actin polymerization or depolymerization	-6.69406	-3.92817	13717,13829,14063,17913,18613,26401,27360,29816,50918,65970,68732,93689,107351,170643,207278,227753,235041	Eln,Dmtn,F2rl1,Myo1c,Pecam1,Map3k1,Add3,Hip1r,Myadm,Lima1,Carmil1,Lmod1,Kank1,Kirrel1,Fchsd2,Gsn,Kank2	17/168
1_Member	GO Biological Processes	GO:0030832	regulation of actin filament length	-6.58312	-3.86465	13717,13829,14063,17913,18613,26401,27360,29816,50918,65970,68732,93689,107351,170643,207278,227753,235041	Eln,Dmtn,F2rl1,Myo1c,Pecam1,Map3k1,Add3,Hip1r,Myadm,Lima1,Carmil1,Lmod1,Kank1,Kirrel1,Fchsd2,Gsn,Kank2	17/171
1_Member	GO Biological Processes	GO:0051494	negative regulation of cytoskeleton organization	-6.43907	-3.74956	11856,13829,17754,18613,20257,26401,27360,29816,29877,50918,52428,65970,68178,93689,107351,227753,235041	Arhgap6,Dmtn,Map1a,Pecam1,Stmn2,Map3k1,Add3,Hip1r,Hdgfl3,Myadm,Rhpn2,Lima1,Cgnl1,Lmod1,Kank1,Gsn,Kank2	17/175
1_Member	GO Biological Processes	GO:0030833	regulation of actin filament polymerization	-5.98659	-3.46993	13717,13829,17913,18613,26401,27360,29816,50918,68732,93689,107351,170643,207278,227753,235041	Eln,Dmtn,Myo1c,Pecam1,Map3k1,Add3,Hip1r,Myadm,Carmil1,Lmod1,Kank1,Kirrel1,Fchsd2,Gsn,Kank2	15/148
1_Member	GO Biological Processes	GO:0032271	regulation of protein polymerization	-5.94598	-3.44635	12389,13717,13829,17913,18613,20257,26401,27360,29816,50918,56430,68732,93689,107351,170643,207278,227753,235041	Cav1,Eln,Dmtn,Myo1c,Pecam1,Stmn2,Map3k1,Add3,Hip1r,Myadm,Clip1,Carmil1,Lmod1,Kank1,Kirrel1,Fchsd2,Gsn,Kank2	18/211
1_Member	GO Biological Processes	GO:0043254	regulation of protein-containing complex assembly	-5.72021	-3.27971	12389,12484,12759,13717,13829,14102,17913,17967,18613,20257,22249,26401,27360,29816,50918,56430,68732,74202,93689,107351,108909,170643,207278,217517,227753,229521,234779,235041	Cav1,Cd24a,Clu,Eln,Dmtn,Fas,Myo1c,Ncam1,Pecam1,Stmn2,Unc13b,Map3k1,Add3,Hip1r,Myadm,Clip1,Carmil1,Fblim1,Lmod1,Kank1,Aida,Kirrel1,Fchsd2,Stxbp6,Gsn,Syt11,Plcg2,Kank2	28/466
1_Member	GO Biological Processes	GO:1901879	regulation of protein depolymerization	-5.67728	-3.24828	13829,14063,17754,20257,27360,29877,63873,65970,65973,68732,93689,227753	Dmtn,F2rl1,Map1a,Stmn2,Add3,Hdgfl3,Trpv4,Lima1,Asph,Carmil1,Lmod1,Gsn	12/100
1_Member	GO Biological Processes	GO:0051129	negative regulation of cellular component organization	-5.34499	-2.98367	11421,11482,11512,11856,12048,12389,12759,13010,13829,14184,16169,16423,17754,18208,18613,19878,20257,23970,26401,27360,29816,29877,50918,52428,56312,63873,65970,68178,68732,93689,107351,108909,216616,216831,227753,229521,235041,268709	Ace,Acvrl1,Adcy6,Arhgap6,Bcl2l1,Cav1,Clu,Cst3,Dmtn,Fgfr3,Il15ra,Cd47,Map1a,Ntn1,Pecam1,Rock2,Stmn2,Pacsin2,Map3k1,Add3,Hip1r,Hdgfl3,Myadm,Rhpn2,Nupr1,Trpv4,Lima1,Cgnl1,Carmil1,Lmod1,Kank1,Aida,Efemp1,Arhgap44,Gsn,Syt11,Kank2,Fam107a	38/778
1_Member	GO Biological Processes	GO:0032272	negative regulation of protein polymerization	-5.0866	-2.80474	13829,18613,20257,27360,29816,50918,93689,107351,227753,235041	Dmtn,Pecam1,Stmn2,Add3,Hip1r,Myadm,Lmod1,Kank1,Gsn,Kank2	10/78
1_Member	GO Biological Processes	GO:0030837	negative regulation of actin filament polymerization	-5.08252	-2.80474	13829,18613,27360,29816,50918,93689,107351,227753,235041	Dmtn,Pecam1,Add3,Hip1r,Myadm,Lmod1,Kank1,Gsn,Kank2	9/62
1_Member	GO Biological Processes	GO:0032535	regulation of cellular component size	-4.81564	-2.60789	11941,13640,13717,13829,14063,16534,16728,17913,18208,18613,26401,27360,29816,50918,54214,65970,68732,74610,93689,107351,170643,207278,227753,235041	Atp2b2,Efna5,Eln,Dmtn,F2rl1,Kcnn4,L1cam,Myo1c,Ntn1,Pecam1,Map3k1,Add3,Hip1r,Myadm,Golga4,Lima1,Carmil1,Abcb8,Lmod1,Kank1,Kirrel1,Fchsd2,Gsn,Kank2	24/409
1_Member	GO Biological Processes	GO:0043244	regulation of protein-containing complex disassembly	-4.21117	-2.20349	13829,14063,17754,20257,27360,29877,63873,65970,65973,68732,93689,227753	Dmtn,F2rl1,Map1a,Stmn2,Add3,Hdgfl3,Trpv4,Lima1,Asph,Carmil1,Lmod1,Gsn	12/139
1_Member	GO Biological Processes	GO:0031333	negative regulation of protein-containing complex assembly	-4.12851	-2.13602	12759,13829,18613,20257,27360,29816,50918,93689,107351,108909,227753,229521,235041	Clu,Dmtn,Pecam1,Stmn2,Add3,Hip1r,Myadm,Lmod1,Kank1,Aida,Gsn,Syt11,Kank2	13/164
1_Member	GO Biological Processes	GO:0030834	regulation of actin filament depolymerization	-3.70303	-1.81219	13829,14063,27360,65970,68732,93689,227753	Dmtn,F2rl1,Add3,Lima1,Carmil1,Lmod1,Gsn	7/55
1_Member	GO Biological Processes	GO:0010639	negative regulation of organelle organization	-3.66355	-1.78153	11856,12048,13829,14184,17754,18613,20257,26401,27360,29816,29877,50918,52428,56312,65970,68178,93689,107351,227753,235041	Arhgap6,Bcl2l1,Dmtn,Fgfr3,Map1a,Pecam1,Stmn2,Map3k1,Add3,Hip1r,Hdgfl3,Myadm,Rhpn2,Nupr1,Lima1,Cgnl1,Lmod1,Kank1,Gsn,Kank2	20/368
1_Member	GO Biological Processes	GO:1901880	negative regulation of protein depolymerization	-3.49263	-1.64822	13829,17754,20257,27360,29877,65970,93689,227753	Dmtn,Map1a,Stmn2,Add3,Hdgfl3,Lima1,Lmod1,Gsn	8/78
1_Member	GO Biological Processes	GO:0043242	negative regulation of protein-containing complex disassembly	-3.13775	-1.38543	13829,17754,20257,27360,29877,65970,93689,227753	Dmtn,Map1a,Stmn2,Add3,Hdgfl3,Lima1,Lmod1,Gsn	8/88
2_Summary	GO Biological Processes	GO:0030029	actin filament-based process	-9.92774	-6.22785	11856,12488,13631,13717,13731,13824,13829,14613,17880,17913,18810,19878,20266,20648,22793,23970,24052,27260,29816,30794,53318,63873,65970,68178,68732,70549,70729,93689,93742,101513,105298,107351,213019,223697,227753,228564,234094,245049,268709,319565,432572,12389,13010,16948,17300,18451,20257,29877,50530,56430,74127,108075,207596	Arhgap6,Cd2ap,Eef2k,Eln,Emp2,Epb41l4a,Dmtn,Gja5,Myh11,Myo1c,Plec,Rock2,Scn1b,Snta1,Zyx,Pacsin2,Sgcd,Plek2,Hip1r,Pdlim4,Pdlim3,Trpv4,Lima1,Cgnl1,Carmil1,Tln2,Nos1ap,Lmod1,Pard3,Mob2,Epdr1,Kank1,Pdlim2,Sun2,Gsn,Frmd5,Arhgef10,Myrip,Fam107a,Syne2,Specc1,Cav1,Cst3,Lox,Foxc1,P4ha1,Stmn2,Hdgfl3,Mfap5,Clip1,Krt80,Ltbp4,Thsd4	53/-
2_Member	GO Biological Processes	GO:0030029	actin filament-based process	-9.92774	-6.22785	11856,12488,13631,13717,13731,13824,13829,14613,17880,17913,18810,19878,20266,20648,22793,23970,24052,27260,29816,30794,53318,63873,65970,68178,68732,70549,70729,93689,93742,101513,105298,107351,213019,223697,227753,228564,234094,245049,268709,319565,432572	Arhgap6,Cd2ap,Eef2k,Eln,Emp2,Epb41l4a,Dmtn,Gja5,Myh11,Myo1c,Plec,Rock2,Scn1b,Snta1,Zyx,Pacsin2,Sgcd,Plek2,Hip1r,Pdlim4,Pdlim3,Trpv4,Lima1,Cgnl1,Carmil1,Tln2,Nos1ap,Lmod1,Pard3,Mob2,Epdr1,Kank1,Pdlim2,Sun2,Gsn,Frmd5,Arhgef10,Myrip,Fam107a,Syne2,Specc1	41/593
2_Member	GO Biological Processes	GO:0030036	actin cytoskeleton organization	-6.41418	-3.73913	11856,12488,13631,13717,13731,13824,13829,17880,17913,18810,19878,22793,23970,27260,29816,30794,53318,63873,65970,68178,68732,70549,70729,93689,101513,107351,213019,227753,228564,234094,268709,432572	Arhgap6,Cd2ap,Eef2k,Eln,Emp2,Epb41l4a,Dmtn,Myh11,Myo1c,Plec,Rock2,Zyx,Pacsin2,Plek2,Hip1r,Pdlim4,Pdlim3,Trpv4,Lima1,Cgnl1,Carmil1,Tln2,Nos1ap,Lmod1,Mob2,Kank1,Pdlim2,Gsn,Frmd5,Arhgef10,Fam107a,Specc1	32/535
2_Member	GO Biological Processes	GO:0097435	supramolecular fiber organization	-4.9416	-2.70521	11856,12389,12488,13010,13631,13717,13731,13829,16948,17300,17880,17913,18451,18810,20257,22793,29816,29877,50530,53318,56430,63873,65970,68178,68732,74127,93689,108075,207596,227753,268709	Arhgap6,Cav1,Cd2ap,Cst3,Eef2k,Eln,Emp2,Dmtn,Lox,Foxc1,Myh11,Myo1c,P4ha1,Plec,Stmn2,Zyx,Hip1r,Hdgfl3,Mfap5,Pdlim3,Clip1,Trpv4,Lima1,Cgnl1,Carmil1,Krt80,Lmod1,Ltbp4,Thsd4,Gsn,Fam107a	31/599
2_Member	GO Biological Processes	GO:0007015	actin filament organization	-3.86678	-1.94464	11856,12488,13717,13731,13829,17913,18810,22793,29816,53318,63873,65970,68178,68732,93689,227753,268709	Arhgap6,Cd2ap,Eln,Emp2,Dmtn,Myo1c,Plec,Zyx,Hip1r,Pdlim3,Trpv4,Lima1,Cgnl1,Carmil1,Lmod1,Gsn,Fam107a	17/274
3_Summary	GO Biological Processes	GO:0001568	blood vessel development	-9.37937	-5.97665	11421,11482,12166,12389,12628,12778,13388,13653,14182,14465,14595,14612,14613,15214,16007,16423,16449,16948,17300,17304,18081,18127,18613,18763,18799,19263,19271,20672,21687,21802,22341,22344,22762,24052,26365,53614,57278,77446,107589,414758,13036,14184,14368,17313,17979,18208,19227,19878,21817,64058,19250,16600,26401,93742,192897,228788,230793,241226,12876,13717,13731,17880,18810,20602,22329,307…	Ace,Acvrl1,Bmpr1a,Cav1,Cfh,Ackr3,Dll1,Egr1,Fgfr1,Gata6,B4galt1,Gja4,Gja5,Hey2,Ccn1,Cd47,Jag1,Lox,Foxc1,Mfge8,Ninj1,Nos3,Pecam1,Pkd1,Plcd1,Ptprb,Ptprj,Sox18,Tek,Tgfa,Vegfc,Vezf1,Zfpm2,Sgcd,Ceacam1,Reck,Bcam,Heg1,Mylk,Zfp950,Ctsh,Fgfr3,Fzd6,Mgp,Ncoa3,Ntn1,Pthlh,Rock2,Tgm2,Perp,Ptpn14,Klf4,Map3k1,Pard3,Itgb4,Ccm2l,Ahdc1,Itga8,Cpe,Eln,Emp2,Myh11,Plec,Ncor2,Vcam1,Pdlim4,Pdlim3,Foxp1,Pdlim2	69/-
3_Member	GO Biological Processes	GO:0001568	blood vessel development	-9.37937	-5.97665	11421,11482,12166,12389,12628,12778,13388,13653,14182,14465,14595,14612,14613,15214,16007,16423,16449,16948,17300,17304,18081,18127,18613,18763,18799,19263,19271,20672,21687,21802,22341,22344,22762,24052,26365,53614,57278,77446,107589,414758	Ace,Acvrl1,Bmpr1a,Cav1,Cfh,Ackr3,Dll1,Egr1,Fgfr1,Gata6,B4galt1,Gja4,Gja5,Hey2,Ccn1,Cd47,Jag1,Lox,Foxc1,Mfge8,Ninj1,Nos3,Pecam1,Pkd1,Plcd1,Ptprb,Ptprj,Sox18,Tek,Tgfa,Vegfc,Vezf1,Zfpm2,Sgcd,Ceacam1,Reck,Bcam,Heg1,Mylk,Zfp950	40/593
3_Member	GO Biological Processes	GO:0035239	tube morphogenesis	-9.26677	-5.96846	11421,11482,12166,12389,12628,12778,13036,13388,14182,14184,14368,14465,14595,14613,15214,16007,16423,16449,16948,17300,17304,17313,17979,18081,18127,18208,18613,18763,18799,19227,19263,19271,19878,20672,21687,21802,21817,22341,22344,22762,24052,53614,57278,64058,77446,107589,414758	Ace,Acvrl1,Bmpr1a,Cav1,Cfh,Ackr3,Ctsh,Dll1,Fgfr1,Fgfr3,Fzd6,Gata6,B4galt1,Gja5,Hey2,Ccn1,Cd47,Jag1,Lox,Foxc1,Mfge8,Mgp,Ncoa3,Ninj1,Nos3,Ntn1,Pecam1,Pkd1,Plcd1,Pthlh,Ptprb,Ptprj,Rock2,Sox18,Tek,Tgfa,Tgm2,Vegfc,Vezf1,Zfpm2,Sgcd,Reck,Bcam,Perp,Heg1,Mylk,Zfp950	47/782
3_Member	GO Biological Processes	GO:0048514	blood vessel morphogenesis	-9.24624	-5.96846	11421,11482,12166,12389,12628,12778,13388,14182,14595,14613,15214,16007,16423,16449,16948,17300,17304,18081,18127,18613,18799,19263,19271,20672,21687,21802,22341,22344,22762,24052,53614,57278,77446,107589,414758	Ace,Acvrl1,Bmpr1a,Cav1,Cfh,Ackr3,Dll1,Fgfr1,B4galt1,Gja5,Hey2,Ccn1,Cd47,Jag1,Lox,Foxc1,Mfge8,Ninj1,Nos3,Pecam1,Plcd1,Ptprb,Ptprj,Sox18,Tek,Tgfa,Vegfc,Vezf1,Zfpm2,Sgcd,Reck,Bcam,Heg1,Mylk,Zfp950	35/476
3_Member	GO Biological Processes	GO:0001944	vasculature development	-9.07737	-5.85074	11421,11482,12166,12389,12628,12778,13388,13653,14182,14465,14595,14612,14613,15214,16007,16423,16449,16948,17300,17304,18081,18127,18613,18763,18799,19250,19263,19271,20672,21687,21802,22341,22344,22762,24052,26365,53614,57278,77446,107589,414758	Ace,Acvrl1,Bmpr1a,Cav1,Cfh,Ackr3,Dll1,Egr1,Fgfr1,Gata6,B4galt1,Gja4,Gja5,Hey2,Ccn1,Cd47,Jag1,Lox,Foxc1,Mfge8,Ninj1,Nos3,Pecam1,Pkd1,Plcd1,Ptpn14,Ptprb,Ptprj,Sox18,Tek,Tgfa,Vegfc,Vezf1,Zfpm2,Sgcd,Ceacam1,Reck,Bcam,Heg1,Mylk,Zfp950	41/633
3_Member	GO Biological Processes	GO:0001525	angiogenesis	-6.34103	-3.71646	11421,11482,12166,12389,12628,12778,13388,14182,14595,16007,16423,17300,17304,18081,18127,18613,18799,19263,20672,21687,21802,22341,22344,53614,57278	Ace,Acvrl1,Bmpr1a,Cav1,Cfh,Ackr3,Dll1,Fgfr1,B4galt1,Ccn1,Cd47,Foxc1,Mfge8,Ninj1,Nos3,Pecam1,Plcd1,Ptprb,Sox18,Tek,Tgfa,Vegfc,Vezf1,Reck,Bcam	25/358
3_Member	GO Biological Processes	GO:0048729	tissue morphogenesis	-4.69342	-2.54194	11482,12166,13036,13388,14182,14184,14368,15214,16007,16449,16600,17300,17313,17979,18127,18208,18763,19227,19878,21687,21817,22341,22762,26365,26401,64058,77446,93742,107589,192897,228788,230793,241226	Acvrl1,Bmpr1a,Ctsh,Dll1,Fgfr1,Fgfr3,Fzd6,Hey2,Ccn1,Jag1,Klf4,Foxc1,Mgp,Ncoa3,Nos3,Ntn1,Pkd1,Pthlh,Rock2,Tek,Tgm2,Vegfc,Zfpm2,Ceacam1,Map3k1,Perp,Heg1,Pard3,Mylk,Itgb4,Ccm2l,Ahdc1,Itga8	33/677
3_Member	GO Biological Processes	GO:0007507	heart development	-4.57389	-2.45372	11421,11482,12166,12876,13388,13717,13731,14182,14465,14613,15214,16007,16449,16948,17300,17880,18127,18763,18810,19271,20602,20672,21687,22329,22762,24052,30794,53318,77446,108655,213019,228788	Ace,Acvrl1,Bmpr1a,Cpe,Dll1,Eln,Emp2,Fgfr1,Gata6,Gja5,Hey2,Ccn1,Jag1,Lox,Foxc1,Myh11,Nos3,Pkd1,Plec,Ptprj,Ncor2,Sox18,Tek,Vcam1,Zfpm2,Sgcd,Pdlim4,Pdlim3,Heg1,Foxp1,Pdlim2,Ccm2l	32/656
3_Member	GO Biological Processes	GO:0001570	vasculogenesis	-4.53124	-2.42728	12389,12778,14182,15214,19271,20672,21687,22762,77446,414758	Cav1,Ackr3,Fgfr1,Hey2,Ptprj,Sox18,Tek,Zfpm2,Heg1,Zfp950	10/90
4_Summary	GO Biological Processes	GO:0030198	extracellular matrix organization	-8.84274	-5.74394	12389,12390,12828,12829,13717,14456,14595,16007,16779,16948,17300,17880,18451,26427,53614,67896,72043,94214,107250,108075,207596,219151,224697,240725,241226,407800	Cav1,Cav2,Col4a3,Col4a4,Eln,Gas6,B4galt1,Ccn1,Lamb2,Lox,Foxc1,Myh11,P4ha1,Creb3l1,Reck,Ccdc80,Sulf2,Spock2,Kazald1,Ltbp4,Thsd4,Scara3,Adamts10,Sulf1,Itga8,Ecm2	26/-
4_Member	GO Biological Processes	GO:0030198	extracellular matrix organization	-8.84274	-5.74394	12389,12390,12828,12829,13717,14456,14595,16007,16779,16948,17300,17880,18451,26427,53614,67896,72043,94214,107250,108075,207596,219151,224697,240725,241226,407800	Cav1,Cav2,Col4a3,Col4a4,Eln,Gas6,B4galt1,Ccn1,Lamb2,Lox,Foxc1,Myh11,P4ha1,Creb3l1,Reck,Ccdc80,Sulf2,Spock2,Kazald1,Ltbp4,Thsd4,Scara3,Adamts10,Sulf1,Itga8,Ecm2	26/288
4_Member	GO Biological Processes	GO:0045229	external encapsulating structure organization	-8.81064	-5.74394	12389,12390,12828,12829,13717,14456,14595,16007,16779,16948,17300,17880,18451,26427,53614,67896,72043,94214,107250,108075,207596,219151,224697,240725,241226,407800	Cav1,Cav2,Col4a3,Col4a4,Eln,Gas6,B4galt1,Ccn1,Lamb2,Lox,Foxc1,Myh11,P4ha1,Creb3l1,Reck,Ccdc80,Sulf2,Spock2,Kazald1,Ltbp4,Thsd4,Scara3,Adamts10,Sulf1,Itga8,Ecm2	26/289
4_Member	GO Biological Processes	GO:0043062	extracellular structure organization	-8.77869	-5.74394	12389,12390,12828,12829,13717,14456,14595,16007,16779,16948,17300,17880,18451,26427,53614,67896,72043,94214,107250,108075,207596,219151,224697,240725,241226,407800	Cav1,Cav2,Col4a3,Col4a4,Eln,Gas6,B4galt1,Ccn1,Lamb2,Lox,Foxc1,Myh11,P4ha1,Creb3l1,Reck,Ccdc80,Sulf2,Spock2,Kazald1,Ltbp4,Thsd4,Scara3,Adamts10,Sulf1,Itga8,Ecm2	26/290
4_Member	GO Biological Processes	GO:0085029	extracellular matrix assembly	-5.01766	-2.76107	13717,14456,16779,16948,17880,108075,207596	Eln,Gas6,Lamb2,Lox,Myh11,Ltbp4,Thsd4	7/35
5_Summary	GO Biological Processes	GO:0032835	glomerulus development	-8.84077	-5.74394	12484,12488,12628,12828,12829,13653,16449,16779,17300,21687,50791,72043,240725,11421,11898,13036,13388,14182,18763,20969,209039,232174,235041,241226,414758	Cd24a,Cd2ap,Cfh,Col4a3,Col4a4,Egr1,Jag1,Lamb2,Foxc1,Tek,Magi2,Sulf2,Sulf1,Ace,Ass1,Ctsh,Dll1,Fgfr1,Pkd1,Sdc1,Tns2,Cyp26b1,Kank2,Itga8,Zfp950	25/-
5_Member	GO Biological Processes	GO:0032835	glomerulus development	-8.84077	-5.74394	12484,12488,12628,12828,12829,13653,16449,16779,17300,21687,50791,72043,240725	Cd24a,Cd2ap,Cfh,Col4a3,Col4a4,Egr1,Jag1,Lamb2,Foxc1,Tek,Magi2,Sulf2,Sulf1	13/65
5_Member	GO Biological Processes	GO:0001822	kidney development	-6.31852	-3.70585	11421,11898,12484,12488,12628,12828,12829,13036,13388,13653,14182,16449,16779,17300,18763,20969,21687,50791,72043,209039,232174,235041,240725,241226,414758	Ace,Ass1,Cd24a,Cd2ap,Cfh,Col4a3,Col4a4,Ctsh,Dll1,Egr1,Fgfr1,Jag1,Lamb2,Foxc1,Pkd1,Sdc1,Tek,Magi2,Sulf2,Tns2,Cyp26b1,Kank2,Sulf1,Itga8,Zfp950	25/359
5_Member	GO Biological Processes	GO:0072001	renal system development	-5.99139	-3.46993	11421,11898,12484,12488,12628,12828,12829,13036,13388,13653,14182,16449,16779,17300,18763,20969,21687,50791,72043,209039,232174,235041,240725,241226,414758	Ace,Ass1,Cd24a,Cd2ap,Cfh,Col4a3,Col4a4,Ctsh,Dll1,Egr1,Fgfr1,Jag1,Lamb2,Foxc1,Pkd1,Sdc1,Tek,Magi2,Sulf2,Tns2,Cyp26b1,Kank2,Sulf1,Itga8,Zfp950	25/374
5_Member	GO Biological Processes	GO:0072006	nephron development	-5.62713	-3.21944	12484,12488,12628,12828,12829,13388,13653,16449,16779,17300,18763,21687,50791,72043,240725	Cd24a,Cd2ap,Cfh,Col4a3,Col4a4,Dll1,Egr1,Jag1,Lamb2,Foxc1,Pkd1,Tek,Magi2,Sulf2,Sulf1	15/158
5_Member	GO Biological Processes	GO:0072010	glomerular epithelium development	-4.65092	-2.51144	12484,12488,16449,16779,17300,50791	Cd24a,Cd2ap,Jag1,Lamb2,Foxc1,Magi2	6/27
5_Member	GO Biological Processes	GO:0061318	renal filtration cell differentiation	-3.90611	-1.96983	12484,12488,16449,16779,50791	Cd24a,Cd2ap,Jag1,Lamb2,Magi2	5/23
5_Member	GO Biological Processes	GO:0072112	podocyte differentiation	-3.90611	-1.96983	12484,12488,16449,16779,50791	Cd24a,Cd2ap,Jag1,Lamb2,Magi2	5/23
5_Member	GO Biological Processes	GO:0072311	glomerular epithelial cell differentiation	-3.81255	-1.89885	12484,12488,16449,16779,50791	Cd24a,Cd2ap,Jag1,Lamb2,Magi2	5/24
5_Member	GO Biological Processes	GO:0072073	kidney epithelium development	-3.05731	-1.32822	12484,12488,13388,14182,16449,16779,17300,18763,20969,50791,235041	Cd24a,Cd2ap,Dll1,Fgfr1,Jag1,Lamb2,Foxc1,Pkd1,Sdc1,Magi2,Kank2	11/160
6_Summary	GO Biological Processes	GO:0010810	regulation of cell-substrate adhesion	-7.85961	-4.88286	11482,11856,13405,13640,13731,13829,14115,16007,16449,16728,18081,19271,20130,21687,50918,67896,68732,94214,107351,225341,268709,407800,11906,12389,12484,16423,16779,20668,21817,22329,26365,50723,228564	Acvrl1,Arhgap6,Dmd,Efna5,Emp2,Dmtn,Fbln2,Ccn1,Jag1,L1cam,Ninj1,Ptprj,Rras,Tek,Myadm,Ccdc80,Carmil1,Spock2,Kank1,Lims2,Fam107a,Ecm2,Zfhx3,Cav1,Cd24a,Cd47,Lamb2,Sox13,Tgm2,Vcam1,Ceacam1,Icosl,Frmd5	33/-
6_Member	GO Biological Processes	GO:0010810	regulation of cell-substrate adhesion	-7.85961	-4.88286	11482,11856,13405,13640,13731,13829,14115,16007,16449,16728,18081,19271,20130,21687,50918,67896,68732,94214,107351,225341,268709,407800	Acvrl1,Arhgap6,Dmd,Efna5,Emp2,Dmtn,Fbln2,Ccn1,Jag1,L1cam,Ninj1,Ptprj,Rras,Tek,Myadm,Ccdc80,Carmil1,Spock2,Kank1,Lims2,Fam107a,Ecm2	22/235
6_Member	GO Biological Processes	GO:0010811	positive regulation of cell-substrate adhesion	-6.13931	-3.58413	13405,13731,14115,16007,16728,18081,19271,20130,21687,50918,67896,68732,94214,225341,407800	Dmd,Emp2,Fbln2,Ccn1,L1cam,Ninj1,Ptprj,Rras,Tek,Myadm,Ccdc80,Carmil1,Spock2,Lims2,Ecm2	15/144
6_Member	GO Biological Processes	GO:0045785	positive regulation of cell adhesion	-3.95151	-1.99948	11906,12389,12484,13405,13731,14115,16007,16423,16728,16779,18081,19271,20130,20668,21687,21817,22329,26365,50723,50918,67896,68732,94214,225341,228564,407800	Zfhx3,Cav1,Cd24a,Dmd,Emp2,Fbln2,Ccn1,Cd47,L1cam,Lamb2,Ninj1,Ptprj,Rras,Sox13,Tek,Tgm2,Vcam1,Ceacam1,Icosl,Myadm,Ccdc80,Carmil1,Spock2,Lims2,Frmd5,Ecm2	26/523
7_Summary	GO Biological Processes	GO:0008015	blood circulation	-7.65449	-4.70407	11421,11482,11512,11551,12389,12671,13388,13405,13731,14063,14456,14465,14613,16534,16598,17300,18127,18810,19224,19271,19878,20266,20648,20657,22341,24052,26365,27360,63873,66259,104099,227753,77446,14182,15214,16600,22249,29816,70729,72555,74116,93742,108655,320840,381290	Ace,Acvrl1,Adcy6,Adra2a,Cav1,Chrm3,Dll1,Dmd,Emp2,F2rl1,Gas6,Gata6,Gja5,Kcnn4,Klf2,Foxc1,Nos3,Plec,Ptgs1,Ptprj,Rock2,Scn1b,Snta1,Sod3,Vegfc,Sgcd,Ceacam1,Add3,Trpv4,Camk2n1,Itga9,Gsn,Heg1,Fgfr1,Hey2,Klf4,Unc13b,Hip1r,Nos1ap,Shisa9,Pi16,Pard3,Foxp1,Negr1,Atp2b4	45/-
7_Member	GO Biological Processes	GO:0008015	blood circulation	-7.65449	-4.70407	11421,11482,11512,11551,12389,12671,13388,13405,13731,14063,14456,14465,14613,16534,16598,17300,18127,18810,19224,19271,19878,20266,20648,20657,22341,24052,26365,27360,63873,66259,104099,227753	Ace,Acvrl1,Adcy6,Adra2a,Cav1,Chrm3,Dll1,Dmd,Emp2,F2rl1,Gas6,Gata6,Gja5,Kcnn4,Klf2,Foxc1,Nos3,Plec,Ptgs1,Ptprj,Rock2,Scn1b,Snta1,Sod3,Vegfc,Sgcd,Ceacam1,Add3,Trpv4,Camk2n1,Itga9,Gsn	32/472
7_Member	GO Biological Processes	GO:0003013	circulatory system process	-7.49299	-4.59088	11421,11482,11512,11551,12389,12671,13388,13405,13731,14063,14456,14465,14613,16534,16598,17300,18127,18810,19224,19271,19878,20266,20648,20657,22341,24052,26365,27360,63873,66259,77446,104099,227753	Ace,Acvrl1,Adcy6,Adra2a,Cav1,Chrm3,Dll1,Dmd,Emp2,F2rl1,Gas6,Gata6,Gja5,Kcnn4,Klf2,Foxc1,Nos3,Plec,Ptgs1,Ptprj,Rock2,Scn1b,Snta1,Sod3,Vegfc,Sgcd,Ceacam1,Add3,Trpv4,Camk2n1,Heg1,Itga9,Gsn	33/505
7_Member	GO Biological Processes	GO:0003018	vascular process in circulatory system	-5.85542	-3.38212	11421,11512,11551,12389,12671,14063,14613,16598,17300,18127,18810,19224,19271,19878,20648,20657,26365,27360,63873,104099	Ace,Adcy6,Adra2a,Cav1,Chrm3,F2rl1,Gja5,Klf2,Foxc1,Nos3,Plec,Ptgs1,Ptprj,Rock2,Snta1,Sod3,Ceacam1,Add3,Trpv4,Itga9	20/259
7_Member	GO Biological Processes	GO:0035296	regulation of tube diameter	-5.1355	-2.83544	11421,11512,11551,12389,12671,14063,14613,16598,17300,18127,19224,19878,20648,20657,27360,104099	Ace,Adcy6,Adra2a,Cav1,Chrm3,F2rl1,Gja5,Klf2,Foxc1,Nos3,Ptgs1,Rock2,Snta1,Sod3,Add3,Itga9	16/195
7_Member	GO Biological Processes	GO:0097746	blood vessel diameter maintenance	-5.1355	-2.83544	11421,11512,11551,12389,12671,14063,14613,16598,17300,18127,19224,19878,20648,20657,27360,104099	Ace,Adcy6,Adra2a,Cav1,Chrm3,F2rl1,Gja5,Klf2,Foxc1,Nos3,Ptgs1,Rock2,Snta1,Sod3,Add3,Itga9	16/195
7_Member	GO Biological Processes	GO:0035150	regulation of tube size	-5.10726	-2.81848	11421,11512,11551,12389,12671,14063,14613,16598,17300,18127,19224,19878,20648,20657,27360,104099	Ace,Adcy6,Adra2a,Cav1,Chrm3,F2rl1,Gja5,Klf2,Foxc1,Nos3,Ptgs1,Rock2,Snta1,Sod3,Add3,Itga9	16/196
7_Member	GO Biological Processes	GO:0044057	regulation of system process	-4.07168	-2.09493	11421,11551,12389,12671,13405,13731,14063,14182,14456,14613,15214,16534,16600,18127,19224,19878,20266,20648,22249,27360,29816,63873,70729,72555,74116,93742,104099,108655,227753,320840,381290	Ace,Adra2a,Cav1,Chrm3,Dmd,Emp2,F2rl1,Fgfr1,Gas6,Gja5,Hey2,Kcnn4,Klf4,Nos3,Ptgs1,Rock2,Scn1b,Snta1,Unc13b,Add3,Hip1r,Trpv4,Nos1ap,Shisa9,Pi16,Pard3,Itga9,Foxp1,Gsn,Negr1,Atp2b4	31/666
7_Member	GO Biological Processes	GO:0019229	regulation of vasoconstriction	-3.66829	-1.78409	11421,11551,12389,12671,14613,19224,20648,27360,104099	Ace,Adra2a,Cav1,Chrm3,Gja5,Ptgs1,Snta1,Add3,Itga9	9/93
8_Summary	GO Biological Processes	GO:0061061	muscle structure development	-7.57259	-4.64699	11898,11906,12166,12389,12390,12527,12628,13388,13405,13653,13717,14199,14281,14465,15214,16948,17263,17300,17880,18081,18810,20969,22762,24052,30794,53318,56312,77446,80288,93689,107589,108655,213019,228788,241226,320840,14182,14613,414758	Ass1,Zfhx3,Bmpr1a,Cav1,Cav2,Cd9,Cfh,Dll1,Dmd,Egr1,Eln,Fhl1,Fos,Gata6,Hey2,Lox,Meg3,Foxc1,Myh11,Ninj1,Plec,Sdc1,Zfpm2,Sgcd,Pdlim4,Pdlim3,Nupr1,Heg1,Bcl9l,Lmod1,Mylk,Foxp1,Pdlim2,Ccm2l,Itga8,Negr1,Fgfr1,Gja5,Zfp950	39/-
8_Member	GO Biological Processes	GO:0061061	muscle structure development	-7.57259	-4.64699	11898,11906,12166,12389,12390,12527,12628,13388,13405,13653,13717,14199,14281,14465,15214,16948,17263,17300,17880,18081,18810,20969,22762,24052,30794,53318,56312,77446,80288,93689,107589,108655,213019,228788,241226,320840	Ass1,Zfhx3,Bmpr1a,Cav1,Cav2,Cd9,Cfh,Dll1,Dmd,Egr1,Eln,Fhl1,Fos,Gata6,Hey2,Lox,Meg3,Foxc1,Myh11,Ninj1,Plec,Sdc1,Zfpm2,Sgcd,Pdlim4,Pdlim3,Nupr1,Heg1,Bcl9l,Lmod1,Mylk,Foxp1,Pdlim2,Ccm2l,Itga8,Negr1	36/579
8_Member	GO Biological Processes	GO:0007517	muscle organ development	-5.88888	-3.39861	11898,11906,12166,12389,12390,13388,13405,13653,13717,14199,14281,15214,17263,17300,18810,22762,56312,77446,80288,107589,108655,228788,320840	Ass1,Zfhx3,Bmpr1a,Cav1,Cav2,Dll1,Dmd,Egr1,Eln,Fhl1,Fos,Hey2,Meg3,Foxc1,Plec,Zfpm2,Nupr1,Heg1,Bcl9l,Mylk,Foxp1,Ccm2l,Negr1	23/329
8_Member	GO Biological Processes	GO:0060537	muscle tissue development	-5.77946	-3.3146	12166,12389,12390,13388,13405,13653,13717,14182,14281,14465,14613,15214,17263,17300,17880,18810,22762,24052,56312,77446,80288,107589,108655,228788,241226,414758	Bmpr1a,Cav1,Cav2,Dll1,Dmd,Egr1,Eln,Fgfr1,Fos,Gata6,Gja5,Hey2,Meg3,Foxc1,Myh11,Plec,Zfpm2,Sgcd,Nupr1,Heg1,Bcl9l,Mylk,Foxp1,Ccm2l,Itga8,Zfp950	26/410
8_Member	GO Biological Processes	GO:0014706	striated muscle tissue development	-4.76204	-2.56229	12166,12389,12390,13388,13405,13653,13717,14182,14281,14465,14613,15214,17263,17300,17880,18810,22762,24052,56312,77446,80288,108655,228788	Bmpr1a,Cav1,Cav2,Dll1,Dmd,Egr1,Eln,Fgfr1,Fos,Gata6,Gja5,Hey2,Meg3,Foxc1,Myh11,Plec,Zfpm2,Sgcd,Nupr1,Heg1,Bcl9l,Foxp1,Ccm2l	23/385
8_Member	GO Biological Processes	GO:0060538	skeletal muscle organ development	-4.0567	-2.08535	11898,12389,12390,13388,13405,13653,13717,14281,17263,18810,56312,80288,108655,320840	Ass1,Cav1,Cav2,Dll1,Dmd,Egr1,Eln,Fos,Meg3,Plec,Nupr1,Bcl9l,Foxp1,Negr1	14/190
8_Member	GO Biological Processes	GO:0007519	skeletal muscle tissue development	-3.2751	-1.4834	12389,12390,13388,13405,13653,13717,14281,17263,18810,56312,80288,108655	Cav1,Cav2,Dll1,Dmd,Egr1,Eln,Fos,Meg3,Plec,Nupr1,Bcl9l,Foxp1	12/175
9_Summary	GO Biological Processes	GO:0098609	cell-cell adhesion	-7.31697	-4.43713	12484,12488,12628,13640,15896,16007,16423,16728,17967,18081,18208,18613,18763,20868,21687,22329,26365,54725,58235,64058,65945,70549,74202,93742,104099,105827,170643,192897,225341,228788,241226,320840	Cd24a,Cd2ap,Cfh,Efna5,Icam2,Ccn1,Cd47,L1cam,Ncam1,Ninj1,Ntn1,Pecam1,Pkd1,Stk10,Tek,Vcam1,Ceacam1,Cadm1,Nectin1,Perp,Clstn1,Tln2,Fblim1,Pard3,Itga9,Amigo2,Kirrel1,Itgb4,Lims2,Ccm2l,Itga8,Negr1	32/-
9_Member	GO Biological Processes	GO:0098609	cell-cell adhesion	-7.31697	-4.43713	12484,12488,12628,13640,15896,16007,16423,16728,17967,18081,18208,18613,18763,20868,21687,22329,26365,54725,58235,64058,65945,70549,74202,93742,104099,105827,170643,192897,225341,228788,241226,320840	Cd24a,Cd2ap,Cfh,Efna5,Icam2,Ccn1,Cd47,L1cam,Ncam1,Ninj1,Ntn1,Pecam1,Pkd1,Stk10,Tek,Vcam1,Ceacam1,Cadm1,Nectin1,Perp,Clstn1,Tln2,Fblim1,Pard3,Itga9,Amigo2,Kirrel1,Itgb4,Lims2,Ccm2l,Itga8,Negr1	32/488
9_Member	GO Biological Processes	GO:0007159	leukocyte cell-cell adhesion	-3.33316	-1.52886	12484,12628,16423,16728,18613,20868,22329	Cd24a,Cfh,Cd47,L1cam,Pecam1,Stk10,Vcam1	7/63
9_Member	GO Biological Processes	GO:0007157	heterophilic cell-cell adhesion via plasma membrane cell adhesion molecules	-3.20326	-1.43247	12484,16728,22329,54725,58235,105827	Cd24a,L1cam,Vcam1,Cadm1,Nectin1,Amigo2	6/48
10_Summary	GO Biological Processes	GO:0006812	monoatomic cation transport	-7.13973	-4.28448	11941,12286,12389,12870,14456,14612,14613,16439,16500,16534,17705,17706,17708,17709,17710,17711,17716,17717,17718,17719,17720,17721,17722,18127,18763,20266,53313,54403,58235,59095,63873,65973,67075,68539,70261,74610,76137,140493,213573,231287,234779,338365,381290,53623,94280,224796	Atp2b2,Cacna1a,Cav1,Cp,Gas6,Gja4,Gja5,Itpr2,Kcnb1,Kcnn4,ATP6,ATP8,COX1,COX2,COX3,CYTB,ND1,ND2,ND3,ND4,ND4L,ND5,ND6,Nos3,Pkd1,Scn1b,Atp2a3,Slc4a4,Nectin1,Fxyd6,Trpv4,Asph,Magt1,Tmem109,Chp2,Abcb8,Mcur1,Kcnn3,Cracr2b,Atp10d,Plcg2,Slc41a2,Atp2b4,Gria3,Sfxn3,Clic5	46/-
10_Member	GO Biological Processes	GO:0006812	monoatomic cation transport	-7.13973	-4.28448	11941,12286,12389,12870,14456,14612,14613,16439,16500,16534,17705,17706,17708,17709,17710,17711,17716,17717,17718,17719,17720,17721,17722,18127,18763,20266,53313,54403,58235,59095,63873,65973,67075,68539,70261,74610,76137,140493,213573,231287,234779,338365,381290	Atp2b2,Cacna1a,Cav1,Cp,Gas6,Gja4,Gja5,Itpr2,Kcnb1,Kcnn4,ATP6,ATP8,COX1,COX2,COX3,CYTB,ND1,ND2,ND3,ND4,ND4L,ND5,ND6,Nos3,Pkd1,Scn1b,Atp2a3,Slc4a4,Nectin1,Fxyd6,Trpv4,Asph,Magt1,Tmem109,Chp2,Abcb8,Mcur1,Kcnn3,Cracr2b,Atp10d,Plcg2,Slc41a2,Atp2b4	43/798
10_Member	GO Biological Processes	GO:0098655	monoatomic cation transmembrane transport	-4.75724	-2.56229	11941,12286,14456,16439,16500,16534,17705,17706,17708,17709,17710,17711,17716,17717,17718,17719,17720,17721,17722,18763,20266,53313,54403,63873,65973,68539,74610,76137,140493,234779,338365,381290	Atp2b2,Cacna1a,Gas6,Itpr2,Kcnb1,Kcnn4,ATP6,ATP8,COX1,COX2,COX3,CYTB,ND1,ND2,ND3,ND4,ND4L,ND5,ND6,Pkd1,Scn1b,Atp2a3,Slc4a4,Trpv4,Asph,Tmem109,Abcb8,Mcur1,Kcnn3,Plcg2,Slc41a2,Atp2b4	32/642
10_Member	GO Biological Processes	GO:0098662	inorganic cation transmembrane transport	-4.49329	-2.40233	11941,12286,14456,16439,16500,16534,17705,17706,17708,17709,17710,17711,17716,17717,17718,17719,17720,17721,17722,18763,20266,53313,54403,63873,65973,74610,76137,140493,234779,338365,381290	Atp2b2,Cacna1a,Gas6,Itpr2,Kcnb1,Kcnn4,ATP6,ATP8,COX1,COX2,COX3,CYTB,ND1,ND2,ND3,ND4,ND4L,ND5,ND6,Pkd1,Scn1b,Atp2a3,Slc4a4,Trpv4,Asph,Abcb8,Mcur1,Kcnn3,Plcg2,Slc41a2,Atp2b4	31/632
10_Member	GO Biological Processes	GO:0034220	monoatomic ion transmembrane transport	-4.11817	-2.13043	11941,12286,14456,16439,16500,16534,17705,17706,17708,17709,17710,17711,17716,17717,17718,17719,17720,17721,17722,18763,20266,53313,53623,54403,63873,65973,68539,74610,76137,94280,140493,224796,234779,338365,381290	Atp2b2,Cacna1a,Gas6,Itpr2,Kcnb1,Kcnn4,ATP6,ATP8,COX1,COX2,COX3,CYTB,ND1,ND2,ND3,ND4,ND4L,ND5,ND6,Pkd1,Scn1b,Atp2a3,Gria3,Slc4a4,Trpv4,Asph,Tmem109,Abcb8,Mcur1,Sfxn3,Kcnn3,Clic5,Plcg2,Slc41a2,Atp2b4	35/788
10_Member	GO Biological Processes	GO:0098660	inorganic ion transmembrane transport	-3.72998	-1.83014	11941,12286,14456,16439,16500,16534,17705,17706,17708,17709,17710,17711,17716,17717,17718,17719,17720,17721,17722,18763,20266,53313,54403,63873,65973,74610,76137,140493,224796,234779,338365,381290	Atp2b2,Cacna1a,Gas6,Itpr2,Kcnb1,Kcnn4,ATP6,ATP8,COX1,COX2,COX3,CYTB,ND1,ND2,ND3,ND4,ND4L,ND5,ND6,Pkd1,Scn1b,Atp2a3,Slc4a4,Trpv4,Asph,Abcb8,Mcur1,Kcnn3,Clic5,Plcg2,Slc41a2,Atp2b4	32/728
10_Member	GO Biological Processes	GO:0006816	calcium ion transport	-3.37968	-1.55675	11941,12286,12389,14456,14612,16439,16534,18127,18763,53313,63873,65973,76137,213573,234779,381290	Atp2b2,Cacna1a,Cav1,Gas6,Gja4,Itpr2,Kcnn4,Nos3,Pkd1,Atp2a3,Trpv4,Asph,Mcur1,Cracr2b,Plcg2,Atp2b4	16/274
10_Member	GO Biological Processes	GO:0030001	metal ion transport	-3.07441	-1.33915	11941,12286,12389,12870,14456,14612,14613,16439,16500,16534,18127,18763,20266,53313,54403,58235,59095,63873,65973,67075,70261,74610,76137,140493,213573,234779,338365,381290	Atp2b2,Cacna1a,Cav1,Cp,Gas6,Gja4,Gja5,Itpr2,Kcnb1,Kcnn4,Nos3,Pkd1,Scn1b,Atp2a3,Slc4a4,Nectin1,Fxyd6,Trpv4,Asph,Magt1,Chp2,Abcb8,Mcur1,Kcnn3,Cracr2b,Plcg2,Slc41a2,Atp2b4	28/662
11_Summary	GO Biological Processes	GO:0051495	positive regulation of cytoskeleton organization	-6.93667	-4.11753	12389,14063,16423,17913,19878,20257,20410,26401,27360,30794,56430,63873,68732,93689,118449,170643,207278,227753,234094,11482,12484,12759,13631,13640,14102,19271,20969,21687,22249,26364,27260,29816,65945,105827,234779,11856,52428,68178,235041,16600,21802,54525,76044,229521,380714	Cav1,F2rl1,Cd47,Myo1c,Rock2,Stmn2,Sorbs3,Map3k1,Add3,Pdlim4,Clip1,Trpv4,Carmil1,Lmod1,Synpo2,Kirrel1,Fchsd2,Gsn,Arhgef10,Acvrl1,Cd24a,Clu,Eef2k,Efna5,Fas,Ptprj,Sdc1,Tek,Unc13b,Adgre5,Plek2,Hip1r,Clstn1,Amigo2,Plcg2,Arhgap6,Rhpn2,Cgnl1,Kank2,Klf4,Tgfa,Syt7,Ncapg2,Syt11,Rph3al	45/-
11_Member	GO Biological Processes	GO:0051495	positive regulation of cytoskeleton organization	-6.93667	-4.11753	12389,14063,16423,17913,19878,20257,20410,26401,27360,30794,56430,63873,68732,93689,118449,170643,207278,227753,234094	Cav1,F2rl1,Cd47,Myo1c,Rock2,Stmn2,Sorbs3,Map3k1,Add3,Pdlim4,Clip1,Trpv4,Carmil1,Lmod1,Synpo2,Kirrel1,Fchsd2,Gsn,Arhgef10	19/201
11_Member	GO Biological Processes	GO:1902905	positive regulation of supramolecular fiber organization	-6.65239	-3.91868	12389,14063,16423,17913,19878,20257,20410,26401,30794,56430,63873,68732,93689,118449,170643,207278,227753,234094	Cav1,F2rl1,Cd47,Myo1c,Rock2,Stmn2,Sorbs3,Map3k1,Pdlim4,Clip1,Trpv4,Carmil1,Lmod1,Synpo2,Kirrel1,Fchsd2,Gsn,Arhgef10	18/189
11_Member	GO Biological Processes	GO:0044089	positive regulation of cellular component biogenesis	-5.52736	-3.13182	11482,12389,12484,12759,13631,13640,14063,14102,16423,17913,19271,19878,20410,20969,21687,22249,26364,26401,27260,29816,30794,56430,65945,68732,93689,105827,118449,170643,207278,234094,234779	Acvrl1,Cav1,Cd24a,Clu,Eef2k,Efna5,F2rl1,Fas,Cd47,Myo1c,Ptprj,Rock2,Sorbs3,Sdc1,Tek,Unc13b,Adgre5,Map3k1,Plek2,Hip1r,Pdlim4,Clip1,Clstn1,Carmil1,Lmod1,Amigo2,Synpo2,Kirrel1,Fchsd2,Arhgef10,Plcg2	31/560
11_Member	GO Biological Processes	GO:0032231	regulation of actin filament bundle assembly	-5.03811	-2.76572	11856,16423,19878,20410,26401,30794,52428,68178,68732,118449,234094,235041	Arhgap6,Cd47,Rock2,Sorbs3,Map3k1,Pdlim4,Rhpn2,Cgnl1,Carmil1,Synpo2,Arhgef10,Kank2	12/115
11_Member	GO Biological Processes	GO:0010638	positive regulation of organelle organization	-4.46129	-2.38422	12389,14063,14102,16423,16600,17913,19878,20257,20410,20969,21802,26401,27360,29816,30794,54525,56430,63873,68732,76044,93689,118449,170643,207278,227753,229521,234094,380714	Cav1,F2rl1,Fas,Cd47,Klf4,Myo1c,Rock2,Stmn2,Sorbs3,Sdc1,Tgfa,Map3k1,Add3,Hip1r,Pdlim4,Syt7,Clip1,Trpv4,Carmil1,Ncapg2,Lmod1,Synpo2,Kirrel1,Fchsd2,Gsn,Syt11,Arhgef10,Rph3al	28/545
11_Member	GO Biological Processes	GO:0051492	regulation of stress fiber assembly	-4.17271	-2.17082	11856,16423,19878,20410,30794,52428,68178,68732,234094,235041	Arhgap6,Cd47,Rock2,Sorbs3,Pdlim4,Rhpn2,Cgnl1,Carmil1,Arhgef10,Kank2	10/99
11_Member	GO Biological Processes	GO:0110020	regulation of actomyosin structure organization	-3.69113	-1.80251	11856,16423,19878,20410,30794,52428,68178,68732,234094,235041	Arhgap6,Cd47,Rock2,Sorbs3,Pdlim4,Rhpn2,Cgnl1,Carmil1,Arhgef10,Kank2	10/113
11_Member	GO Biological Processes	GO:0031334	positive regulation of protein-containing complex assembly	-3.35567	-1.54216	12389,12484,12759,14102,17913,22249,26401,29816,56430,68732,93689,170643,207278,234779	Cav1,Cd24a,Clu,Fas,Myo1c,Unc13b,Map3k1,Hip1r,Clip1,Carmil1,Lmod1,Kirrel1,Fchsd2,Plcg2	14/222
11_Member	GO Biological Processes	GO:0032233	positive regulation of actin filament bundle assembly	-3.13056	-1.38105	16423,19878,20410,30794,68732,118449,234094	Cd47,Rock2,Sorbs3,Pdlim4,Carmil1,Synpo2,Arhgef10	7/68
12_Summary	GO Biological Processes	GO:0051336	regulation of hydrolase activity	-6.81538	-4.01472	11856,12389,12390,12492,12581,12828,13010,13036,13640,14063,14102,14184,14456,16007,16600,18127,20708,20713,20723,21817,21858,21859,29816,52377,53313,53614,64058,65106,65973,70261,208117,216831,223453,227753,234094,545156,11551,12444,12484,13731,14182,18984,22341,26365,26401,54391,66383,105844,12398,12759,17754,18763,56312,72736,233744	Arhgap6,Cav1,Cav2,Scarb2,Cdkn2d,Col4a3,Cst3,Ctsh,Efna5,F2rl1,Fas,Fgfr3,Gas6,Ccn1,Klf4,Nos3,Serpinb6b,Serpini1,Serpinb9,Tgm2,Timp2,Timp3,Hip1r,Rcn3,Atp2a3,Reck,Perp,Arl6ip5,Asph,Chp2,Aph1b,Arhgap44,Dap,Gsn,Arhgef10,Kalrn,Adra2a,Ccnd2,Cd24a,Emp2,Fgfr1,Por,Vegfc,Ceacam1,Map3k1,Rfk,Iscu,Card10,Cbfa2t3,Clu,Map1a,Pkd1,Nupr1,Tmx1,Spon1	55/-
12_Member	GO Biological Processes	GO:0051336	regulation of hydrolase activity	-6.81538	-4.01472	11856,12389,12390,12492,12581,12828,13010,13036,13640,14063,14102,14184,14456,16007,16600,18127,20708,20713,20723,21817,21858,21859,29816,52377,53313,53614,64058,65106,65973,70261,208117,216831,223453,227753,234094,545156	Arhgap6,Cav1,Cav2,Scarb2,Cdkn2d,Col4a3,Cst3,Ctsh,Efna5,F2rl1,Fas,Fgfr3,Gas6,Ccn1,Klf4,Nos3,Serpinb6b,Serpini1,Serpinb9,Tgm2,Timp2,Timp3,Hip1r,Rcn3,Atp2a3,Reck,Perp,Arl6ip5,Asph,Chp2,Aph1b,Arhgap44,Dap,Gsn,Arhgef10,Kalrn	36/621
12_Member	GO Biological Processes	GO:0052547	regulation of peptidase activity	-6.69787	-3.92817	12389,12581,12828,13010,13036,14102,14456,16007,16600,20708,20713,20723,21858,21859,29816,52377,53313,53614,64058,65106,65973,208117,223453,227753	Cav1,Cdkn2d,Col4a3,Cst3,Ctsh,Fas,Gas6,Ccn1,Klf4,Serpinb6b,Serpini1,Serpinb9,Timp2,Timp3,Hip1r,Rcn3,Atp2a3,Reck,Perp,Arl6ip5,Asph,Aph1b,Dap,Gsn	24/319
12_Member	GO Biological Processes	GO:0043085	positive regulation of catalytic activity	-5.14334	-2.83544	11551,11856,12389,12390,12444,12484,12828,13036,13731,14063,14102,14182,14184,14456,16007,18127,18984,21817,22341,26365,26401,29816,52377,53313,54391,64058,65106,65973,66383,70261,105844,208117,223453,227753,234094,545156	Adra2a,Arhgap6,Cav1,Cav2,Ccnd2,Cd24a,Col4a3,Ctsh,Emp2,F2rl1,Fas,Fgfr1,Fgfr3,Gas6,Ccn1,Nos3,Por,Tgm2,Vegfc,Ceacam1,Map3k1,Hip1r,Rcn3,Atp2a3,Rfk,Perp,Arl6ip5,Asph,Iscu,Chp2,Card10,Aph1b,Dap,Gsn,Arhgef10,Kalrn	36/733
12_Member	GO Biological Processes	GO:0030162	regulation of proteolysis	-4.61261	-2.48096	11551,12389,12398,12581,12759,12828,13010,13036,14102,14456,16007,16600,17754,18763,20708,20713,20723,21858,21859,29816,52377,53313,53614,56312,64058,65106,65973,72736,208117,223453,227753,233744	Adra2a,Cav1,Cbfa2t3,Cdkn2d,Clu,Col4a3,Cst3,Ctsh,Fas,Gas6,Ccn1,Klf4,Map1a,Pkd1,Serpinb6b,Serpini1,Serpinb9,Timp2,Timp3,Hip1r,Rcn3,Atp2a3,Reck,Nupr1,Perp,Arl6ip5,Asph,Tmx1,Aph1b,Dap,Gsn,Spon1	32/653
12_Member	GO Biological Processes	GO:0052548	regulation of endopeptidase activity	-4.57453	-2.45372	12581,12828,14102,14456,16007,16600,20708,20713,20723,21859,29816,53313,53614,64058,65106,65973,208117,223453,227753	Cdkn2d,Col4a3,Fas,Gas6,Ccn1,Klf4,Serpinb6b,Serpini1,Serpinb9,Timp3,Hip1r,Atp2a3,Reck,Perp,Arl6ip5,Asph,Aph1b,Dap,Gsn	19/290
12_Member	GO Biological Processes	GO:0051345	positive regulation of hydrolase activity	-4.40803	-2.35749	11856,12390,12828,13036,14063,14102,14184,16007,21817,29816,52377,53313,64058,65106,65973,70261,208117,223453,227753,234094,545156	Arhgap6,Cav2,Col4a3,Ctsh,F2rl1,Fas,Fgfr3,Ccn1,Tgm2,Hip1r,Rcn3,Atp2a3,Perp,Arl6ip5,Asph,Chp2,Aph1b,Dap,Gsn,Arhgef10,Kalrn	21/351
12_Member	GO Biological Processes	GO:0010952	positive regulation of peptidase activity	-4.29539	-2.28478	12828,13036,14102,16007,29816,52377,53313,64058,65106,65973,208117,223453,227753	Col4a3,Ctsh,Fas,Ccn1,Hip1r,Rcn3,Atp2a3,Perp,Arl6ip5,Asph,Aph1b,Dap,Gsn	13/158
12_Member	GO Biological Processes	GO:0045862	positive regulation of proteolysis	-4.14206	-2.14303	11551,12389,12398,12759,12828,13036,14102,16007,29816,52377,53313,56312,64058,65106,65973,72736,208117,223453,227753,233744	Adra2a,Cav1,Cbfa2t3,Clu,Col4a3,Ctsh,Fas,Ccn1,Hip1r,Rcn3,Atp2a3,Nupr1,Perp,Arl6ip5,Asph,Tmx1,Aph1b,Dap,Gsn,Spon1	20/339
12_Member	GO Biological Processes	GO:0010950	positive regulation of endopeptidase activity	-3.34036	-1.53056	12828,14102,16007,29816,53313,64058,65106,65973,208117,223453,227753	Col4a3,Fas,Ccn1,Hip1r,Atp2a3,Perp,Arl6ip5,Asph,Aph1b,Dap,Gsn	11/148
12_Member	GO Biological Processes	GO:2001056	positive regulation of cysteine-type endopeptidase activity	-3.12523	-1.37732	12828,14102,16007,29816,53313,64058,65106,65973,223453,227753	Col4a3,Fas,Ccn1,Hip1r,Atp2a3,Perp,Arl6ip5,Asph,Dap,Gsn	10/133
12_Member	GO Biological Processes	GO:2000116	regulation of cysteine-type endopeptidase activity	-3.04334	-1.31748	12581,12828,14102,14456,16007,16600,29816,53313,64058,65106,65973,223453,227753	Cdkn2d,Col4a3,Fas,Gas6,Ccn1,Klf4,Hip1r,Atp2a3,Perp,Arl6ip5,Asph,Dap,Gsn	13/212
13_Summary	GO Biological Processes	GO:0045765	regulation of angiogenesis	-6.67285	-3.92334	11482,11745,12828,13036,13388,13731,14465,16598,16600,17300,18081,18127,19223,19878,20130,21687,21817,22341,26365,26427,53614,240185,240725,381290,14182,105844,108655	Acvrl1,Anxa3,Col4a3,Ctsh,Dll1,Emp2,Gata6,Klf2,Klf4,Foxc1,Ninj1,Nos3,Ptgis,Rock2,Rras,Tek,Tgm2,Vegfc,Ceacam1,Creb3l1,Reck,Jcad,Sulf1,Atp2b4,Fgfr1,Card10,Foxp1	27/-
13_Member	GO Biological Processes	GO:0045765	regulation of angiogenesis	-6.67285	-3.92334	11482,11745,12828,13036,13388,13731,14465,16598,16600,17300,18081,18127,19223,19878,20130,21687,21817,22341,26365,26427,53614,240185,240725,381290	Acvrl1,Anxa3,Col4a3,Ctsh,Dll1,Emp2,Gata6,Klf2,Klf4,Foxc1,Ninj1,Nos3,Ptgis,Rock2,Rras,Tek,Tgm2,Vegfc,Ceacam1,Creb3l1,Reck,Jcad,Sulf1,Atp2b4	24/320
13_Member	GO Biological Processes	GO:1901342	regulation of vasculature development	-6.50071	-3.79696	11482,11745,12828,13036,13388,13731,14465,16598,16600,17300,18081,18127,19223,19878,20130,21687,21817,22341,26365,26427,53614,240185,240725,381290	Acvrl1,Anxa3,Col4a3,Ctsh,Dll1,Emp2,Gata6,Klf2,Klf4,Foxc1,Ninj1,Nos3,Ptgis,Rock2,Rras,Tek,Tgm2,Vegfc,Ceacam1,Creb3l1,Reck,Jcad,Sulf1,Atp2b4	24/327
13_Member	GO Biological Processes	GO:0010594	regulation of endothelial cell migration	-4.84637	-2.62454	11482,11745,13731,14182,16600,18127,19878,20130,21687,22341,26365,105844,108655,240185,381290	Acvrl1,Anxa3,Emp2,Fgfr1,Klf4,Nos3,Rock2,Rras,Tek,Vegfc,Ceacam1,Card10,Foxp1,Jcad,Atp2b4	15/183
13_Member	GO Biological Processes	GO:0045766	positive regulation of angiogenesis	-4.81815	-2.60789	11482,11745,13036,13388,13731,14465,16600,18081,18127,19223,20130,21687,21817,22341,240185	Acvrl1,Anxa3,Ctsh,Dll1,Emp2,Gata6,Klf4,Ninj1,Nos3,Ptgis,Rras,Tek,Tgm2,Vegfc,Jcad	15/184
13_Member	GO Biological Processes	GO:1904018	positive regulation of vasculature development	-4.73473	-2.55432	11482,11745,13036,13388,13731,14465,16600,18081,18127,19223,20130,21687,21817,22341,240185	Acvrl1,Anxa3,Ctsh,Dll1,Emp2,Gata6,Klf4,Ninj1,Nos3,Ptgis,Rras,Tek,Tgm2,Vegfc,Jcad	15/187
13_Member	GO Biological Processes	GO:1903670	regulation of sprouting angiogenesis	-4.02697	-2.05829	13388,16598,16600,21817,26365,26427,240185	Dll1,Klf2,Klf4,Tgm2,Ceacam1,Creb3l1,Jcad	7/49
14_Summary	GO Biological Processes	GO:0034330	cell junction organization	-6.40149	-3.73913	11856,11941,12286,12488,12527,13640,14063,14613,16728,16779,18613,18810,19878,20648,21961,22249,26365,29816,29867,50791,54135,54725,58235,63873,64058,70549,70729,77446,93742,170643,192897,216831,225341,259277,545156	Arhgap6,Atp2b2,Cacna1a,Cd2ap,Cd9,Efna5,F2rl1,Gja5,L1cam,Lamb2,Pecam1,Plec,Rock2,Snta1,Tns1,Unc13b,Ceacam1,Hip1r,Cabp1,Magi2,Lsr,Cadm1,Nectin1,Trpv4,Perp,Tln2,Nos1ap,Heg1,Pard3,Kirrel1,Itgb4,Arhgap44,Lims2,Klk8,Kalrn	35/-
14_Member	GO Biological Processes	GO:0034330	cell junction organization	-6.40149	-3.73913	11856,11941,12286,12488,12527,13640,14063,14613,16728,16779,18613,18810,19878,20648,21961,22249,26365,29816,29867,50791,54135,54725,58235,63873,64058,70549,70729,77446,93742,170643,192897,216831,225341,259277,545156	Arhgap6,Atp2b2,Cacna1a,Cd2ap,Cd9,Efna5,F2rl1,Gja5,L1cam,Lamb2,Pecam1,Plec,Rock2,Snta1,Tns1,Unc13b,Ceacam1,Hip1r,Cabp1,Magi2,Lsr,Cadm1,Nectin1,Trpv4,Perp,Tln2,Nos1ap,Heg1,Pard3,Kirrel1,Itgb4,Arhgap44,Lims2,Klk8,Kalrn	35/618
14_Member	GO Biological Processes	GO:0045216	cell-cell junction organization	-4.36838	-2.33052	12488,12527,14063,14613,18613,18810,26365,54135,58235,63873,64058,77446,93742,170643,225341	Cd2ap,Cd9,F2rl1,Gja5,Pecam1,Plec,Ceacam1,Lsr,Nectin1,Trpv4,Perp,Heg1,Pard3,Kirrel1,Lims2	15/201
15_Summary	GO Biological Processes	GO:0022900	electron transport chain	-6.37172	-3.72233	17708,17709,17710,17711,17716,17717,17718,17719,17720,17721,17722,18810,18984,20463,17705,17706,11512,54391,224129,52331,217166	COX1,COX2,COX3,CYTB,ND1,ND2,ND3,ND4,ND4L,ND5,ND6,Plec,Por,Cox7a2l,ATP6,ATP8,Adcy6,Rfk,Adcy5,Stbd1,Nr1d1	21/-
15_Member	GO Biological Processes	GO:0022900	electron transport chain	-6.37172	-3.72233	17708,17709,17710,17711,17716,17717,17718,17719,17720,17721,17722,18810,18984,20463	COX1,COX2,COX3,CYTB,ND1,ND2,ND3,ND4,ND4L,ND5,ND6,Plec,Por,Cox7a2l	14/120
15_Member	GO Biological Processes	GO:0006119	oxidative phosphorylation	-6.28282	-3.69254	17705,17706,17708,17709,17710,17711,17716,17717,17718,17719,17720,17721,17722,20463	ATP6,ATP8,COX1,COX2,COX3,CYTB,ND1,ND2,ND3,ND4,ND4L,ND5,ND6,Cox7a2l	14/122
15_Member	GO Biological Processes	GO:0042773	ATP synthesis coupled electron transport	-6.13153	-3.58413	17709,17710,17711,17716,17717,17718,17719,17720,17721,17722,20463	COX2,COX3,CYTB,ND1,ND2,ND3,ND4,ND4L,ND5,ND6,Cox7a2l	11/75
15_Member	GO Biological Processes	GO:0022904	respiratory electron transport chain	-5.9787	-3.46993	17708,17709,17710,17711,17716,17717,17718,17719,17720,17721,17722,18810,20463	COX1,COX2,COX3,CYTB,ND1,ND2,ND3,ND4,ND4L,ND5,ND6,Plec,Cox7a2l	13/111
15_Member	GO Biological Processes	GO:0019646	aerobic electron transport chain	-5.02404	-2.76225	17710,17711,17716,17717,17718,17719,17721,17722,20463	COX3,CYTB,ND1,ND2,ND3,ND4,ND5,ND6,Cox7a2l	9/63
15_Member	GO Biological Processes	GO:0042776	proton motive force-driven mitochondrial ATP synthesis	-5.02404	-2.76225	17705,17706,17716,17717,17718,17719,17720,17721,17722	ATP6,ATP8,ND1,ND2,ND3,ND4,ND4L,ND5,ND6	9/63
15_Member	GO Biological Processes	GO:1902600	proton transmembrane transport	-4.75268	-2.56229	17705,17706,17708,17709,17710,17711,17716,17717,17718,17719,17720,17721,17722	ATP6,ATP8,COX1,COX2,COX3,CYTB,ND1,ND2,ND3,ND4,ND4L,ND5,ND6	13/143
15_Member	GO Biological Processes	GO:0006120	mitochondrial electron transport, NADH to ubiquinone	-4.75194	-2.56229	17716,17717,17718,17719,17721,17722	ND1,ND2,ND3,ND4,ND5,ND6	6/26
15_Member	GO Biological Processes	GO:0015986	proton motive force-driven ATP synthesis	-4.69559	-2.54194	17705,17706,17716,17717,17718,17719,17720,17721,17722	ATP6,ATP8,ND1,ND2,ND3,ND4,ND4L,ND5,ND6	9/69
15_Member	GO Biological Processes	GO:0009060	aerobic respiration	-4.64284	-2.5073	17705,17706,17708,17709,17710,17711,17716,17717,17718,17719,17720,17721,17722,20463	ATP6,ATP8,COX1,COX2,COX3,CYTB,ND1,ND2,ND3,ND4,ND4L,ND5,ND6,Cox7a2l	14/168
15_Member	GO Biological Processes	GO:0042775	mitochondrial ATP synthesis coupled electron transport	-4.49563	-2.40233	17710,17711,17716,17717,17718,17719,17721,17722,20463	COX3,CYTB,ND1,ND2,ND3,ND4,ND5,ND6,Cox7a2l	9/73
15_Member	GO Biological Processes	GO:0045333	cellular respiration	-4.12774	-2.13602	17705,17706,17708,17709,17710,17711,17716,17717,17718,17719,17720,17721,17722,18810,20463	ATP6,ATP8,COX1,COX2,COX3,CYTB,ND1,ND2,ND3,ND4,ND4L,ND5,ND6,Plec,Cox7a2l	15/211
15_Member	GO Biological Processes	GO:0006754	ATP biosynthetic process	-4.0918	-2.10958	17705,17706,17716,17717,17718,17719,17720,17721,17722	ATP6,ATP8,ND1,ND2,ND3,ND4,ND4L,ND5,ND6	9/82
15_Member	GO Biological Processes	GO:0009206	purine ribonucleoside triphosphate biosynthetic process	-3.633	-1.75962	17705,17706,17716,17717,17718,17719,17720,17721,17722	ATP6,ATP8,ND1,ND2,ND3,ND4,ND4L,ND5,ND6	9/94
15_Member	GO Biological Processes	GO:0009260	ribonucleotide biosynthetic process	-3.62972	-1.75848	11512,17705,17706,17716,17717,17718,17719,17720,17721,17722,54391,224129	Adcy6,ATP6,ATP8,ND1,ND2,ND3,ND4,ND4L,ND5,ND6,Rfk,Adcy5	12/160
15_Member	GO Biological Processes	GO:0009145	purine nucleoside triphosphate biosynthetic process	-3.59818	-1.73189	17705,17706,17716,17717,17718,17719,17720,17721,17722	ATP6,ATP8,ND1,ND2,ND3,ND4,ND4L,ND5,ND6	9/95
15_Member	GO Biological Processes	GO:0015980	energy derivation by oxidation of organic compounds	-3.5229	-1.67447	17705,17706,17708,17709,17710,17711,17716,17717,17718,17719,17720,17721,17722,18810,20463,52331,217166	ATP6,ATP8,COX1,COX2,COX3,CYTB,ND1,ND2,ND3,ND4,ND4L,ND5,ND6,Plec,Cox7a2l,Stbd1,Nr1d1	17/293
15_Member	GO Biological Processes	GO:0009201	ribonucleoside triphosphate biosynthetic process	-3.46353	-1.62508	17705,17706,17716,17717,17718,17719,17720,17721,17722	ATP6,ATP8,ND1,ND2,ND3,ND4,ND4L,ND5,ND6	9/99
15_Member	GO Biological Processes	GO:0009152	purine ribonucleotide biosynthetic process	-3.44189	-1.60923	11512,17705,17706,17716,17717,17718,17719,17720,17721,17722,224129	Adcy6,ATP6,ATP8,ND1,ND2,ND3,ND4,ND4L,ND5,ND6,Adcy5	11/144
15_Member	GO Biological Processes	GO:0046390	ribose phosphate biosynthetic process	-3.43506	-1.60637	11512,17705,17706,17716,17717,17718,17719,17720,17721,17722,54391,224129	Adcy6,ATP6,ATP8,ND1,ND2,ND3,ND4,ND4L,ND5,ND6,Rfk,Adcy5	12/168
15_Member	GO Biological Processes	GO:0009142	nucleoside triphosphate biosynthetic process	-3.24421	-1.45954	17705,17706,17716,17717,17718,17719,17720,17721,17722	ATP6,ATP8,ND1,ND2,ND3,ND4,ND4L,ND5,ND6	9/106
16_Summary	GO Biological Processes	GO:0050678	regulation of epithelial cell proliferation	-6.34955	-3.71646	11482,12166,12389,12390,12444,12828,14182,14184,14595,16449,16601,21687,21802,22341,22695,26365,54139,54375,56213,56312,68888,72043,75745,108655,217166,225341,240185,240725,12398,12484,12527,12581,12778,13388,14102,14465,16534,16600,18127,18295,19223,19250,19271,21807,21858,21859,50791,65973,207259,209039,235041,235320	Acvrl1,Bmpr1a,Cav1,Cav2,Ccnd2,Col4a3,Fgfr1,Fgfr3,B4galt1,Jag1,Klf9,Tek,Tgfa,Vegfc,Zfp36,Ceacam1,Irf6,Azin1,Htra1,Nupr1,Gkn3,Sulf2,Rian,Foxp1,Nr1d1,Lims2,Jcad,Sulf1,Cbfa2t3,Cd24a,Cd9,Cdkn2d,Ackr3,Dll1,Fas,Gata6,Kcnn4,Klf4,Nos3,Ogn,Ptgis,Ptpn14,Ptprj,Tsc22d1,Timp2,Timp3,Magi2,Asph,Zbtb7c,Tns2,Kank2,Zbtb16	52/-
16_Member	GO Biological Processes	GO:0050678	regulation of epithelial cell proliferation	-6.34955	-3.71646	11482,12166,12389,12390,12444,12828,14182,14184,14595,16449,16601,21687,21802,22341,22695,26365,54139,54375,56213,56312,68888,72043,75745,108655,217166,225341,240185,240725	Acvrl1,Bmpr1a,Cav1,Cav2,Ccnd2,Col4a3,Fgfr1,Fgfr3,B4galt1,Jag1,Klf9,Tek,Tgfa,Vegfc,Zfp36,Ceacam1,Irf6,Azin1,Htra1,Nupr1,Gkn3,Sulf2,Rian,Foxp1,Nr1d1,Lims2,Jcad,Sulf1	28/433
16_Member	GO Biological Processes	GO:0008285	negative regulation of cell population proliferation	-5.62216	-3.21944	11482,12389,12390,12398,12484,12527,12581,12778,12828,13388,14102,14184,14465,14595,16534,16600,16601,18127,18295,19223,19250,19271,21807,21858,21859,26365,50791,54139,56312,65973,68888,75745,207259,209039,225341,235041,235320,240725	Acvrl1,Cav1,Cav2,Cbfa2t3,Cd24a,Cd9,Cdkn2d,Ackr3,Col4a3,Dll1,Fas,Fgfr3,Gata6,B4galt1,Kcnn4,Klf4,Klf9,Nos3,Ogn,Ptgis,Ptpn14,Ptprj,Tsc22d1,Timp2,Timp3,Ceacam1,Magi2,Irf6,Nupr1,Asph,Gkn3,Rian,Zbtb7c,Tns2,Lims2,Kank2,Zbtb16,Sulf1	38/757
16_Member	GO Biological Processes	GO:0050680	negative regulation of epithelial cell proliferation	-4.55691	-2.44049	11482,12389,12390,12828,14184,14595,16601,26365,54139,56312,68888,75745,225341,240725	Acvrl1,Cav1,Cav2,Col4a3,Fgfr3,B4galt1,Klf9,Ceacam1,Irf6,Nupr1,Gkn3,Rian,Lims2,Sulf1	14/171
16_Member	GO Biological Processes	GO:0050679	positive regulation of epithelial cell proliferation	-3.00561	-1.29012	11482,12166,12389,12390,12444,14182,14184,14595,21802,22341,54375,56213,108655,240185	Acvrl1,Bmpr1a,Cav1,Cav2,Ccnd2,Fgfr1,Fgfr3,B4galt1,Tgfa,Vegfc,Azin1,Htra1,Foxp1,Jcad	14/241
17_Summary	GO Biological Processes	GO:0030048	actin filament-based movement	-6.28234	-3.69254	13731,14613,17913,20266,20648,24052,93742,105298,223697,227753,245049,319565,12389,70729,432442	Emp2,Gja5,Myo1c,Scn1b,Snta1,Sgcd,Pard3,Epdr1,Sun2,Gsn,Myrip,Syne2,Cav1,Nos1ap,Akap7	15/-
17_Member	GO Biological Processes	GO:0030048	actin filament-based movement	-6.28234	-3.69254	13731,14613,17913,20266,20648,24052,93742,105298,223697,227753,245049,319565	Emp2,Gja5,Myo1c,Scn1b,Snta1,Sgcd,Pard3,Epdr1,Sun2,Gsn,Myrip,Syne2	12/88
17_Member	GO Biological Processes	GO:0070252	actin-mediated cell contraction	-4.09999	-2.11502	13731,14613,20266,20648,24052,93742,105298,227753	Emp2,Gja5,Scn1b,Snta1,Sgcd,Pard3,Epdr1,Gsn	8/64
17_Member	GO Biological Processes	GO:0060306	regulation of membrane repolarization	-3.97677	-2.01862	12389,14613,20266,20648,70729,432442	Cav1,Gja5,Scn1b,Snta1,Nos1ap,Akap7	6/35
18_Summary	GO Biological Processes	GO:0009611	response to wounding	-6.23175	-3.65294	11482,11551,12488,12628,14063,14184,14190,14368,14456,14595,16007,16500,16779,18613,18810,19041,19271,22695,26365,26401,54525,72043,93742,192897,224794,228788,229521,234779,259277,11512,11941,12389,12527,12671,13731,14613,15587,16534,17709,63873,72736,77446,320840,545156	Acvrl1,Adra2a,Cd2ap,Cfh,F2rl1,Fgfr3,Fgl2,Fzd6,Gas6,B4galt1,Ccn1,Kcnb1,Lamb2,Pecam1,Plec,Ppl,Ptprj,Zfp36,Ceacam1,Map3k1,Syt7,Sulf2,Pard3,Itgb4,Enpp4,Ccm2l,Syt11,Plcg2,Klk8,Adcy6,Atp2b2,Cav1,Cd9,Chrm3,Emp2,Gja5,Hyal2,Kcnn4,COX2,Trpv4,Tmx1,Heg1,Negr1,Kalrn	44/-
18_Member	GO Biological Processes	GO:0009611	response to wounding	-6.23175	-3.65294	11482,11551,12488,12628,14063,14184,14190,14368,14456,14595,16007,16500,16779,18613,18810,19041,19271,22695,26365,26401,54525,72043,93742,192897,224794,228788,229521,234779,259277	Acvrl1,Adra2a,Cd2ap,Cfh,F2rl1,Fgfr3,Fgl2,Fzd6,Gas6,B4galt1,Ccn1,Kcnb1,Lamb2,Pecam1,Plec,Ppl,Ptprj,Zfp36,Ceacam1,Map3k1,Syt7,Sulf2,Pard3,Itgb4,Enpp4,Ccm2l,Syt11,Plcg2,Klk8	29/465
18_Member	GO Biological Processes	GO:0050878	regulation of body fluid levels	-5.75484	-3.29824	11512,11551,11941,12389,12527,12628,12671,13731,14063,14190,14368,14456,14613,15587,16534,17709,19271,26365,63873,72736,77446,224794,320840,545156	Adcy6,Adra2a,Atp2b2,Cav1,Cd9,Cfh,Chrm3,Emp2,F2rl1,Fgl2,Fzd6,Gas6,Gja5,Hyal2,Kcnn4,COX2,Ptprj,Ceacam1,Trpv4,Tmx1,Heg1,Enpp4,Negr1,Kalrn	24/360
18_Member	GO Biological Processes	GO:0042060	wound healing	-5.11048	-2.81848	11482,11551,12628,14063,14190,14368,14456,14595,16007,18613,18810,19041,19271,26365,26401,54525,93742,224794,228788,229521	Acvrl1,Adra2a,Cfh,F2rl1,Fgl2,Fzd6,Gas6,B4galt1,Ccn1,Pecam1,Plec,Ppl,Ptprj,Ceacam1,Map3k1,Syt7,Pard3,Enpp4,Ccm2l,Syt11	20/290
19_Summary	GO Biological Processes	GO:0030855	epithelial cell differentiation	-6.14361	-3.58413	11482,11941,12389,12484,12488,13388,13405,14063,14182,14184,14465,14595,15214,16449,16598,16600,16779,18613,18810,19041,19224,19227,20602,20672,20969,22344,26401,27999,50791,50918,54139,74127,77446,80752,93742,108655,224796,232174,14612	Acvrl1,Atp2b2,Cav1,Cd24a,Cd2ap,Dll1,Dmd,F2rl1,Fgfr1,Fgfr3,Gata6,B4galt1,Hey2,Jag1,Klf2,Klf4,Lamb2,Pecam1,Plec,Ppl,Ptgs1,Pthlh,Ncor2,Sox18,Sdc1,Vezf1,Map3k1,Fam3c,Magi2,Myadm,Irf6,Krt80,Heg1,Fam20c,Pard3,Foxp1,Clic5,Cyp26b1,Gja4	39/-
19_Member	GO Biological Processes	GO:0030855	epithelial cell differentiation	-6.14361	-3.58413	11482,11941,12389,12484,12488,13388,13405,14063,14182,14184,14465,14595,15214,16449,16598,16600,16779,18613,18810,19041,19224,19227,20602,20672,20969,22344,26401,27999,50791,50918,54139,74127,77446,80752,93742,108655,224796,232174	Acvrl1,Atp2b2,Cav1,Cd24a,Cd2ap,Dll1,Dmd,F2rl1,Fgfr1,Fgfr3,Gata6,B4galt1,Hey2,Jag1,Klf2,Klf4,Lamb2,Pecam1,Plec,Ppl,Ptgs1,Pthlh,Ncor2,Sox18,Sdc1,Vezf1,Map3k1,Fam3c,Magi2,Myadm,Irf6,Krt80,Heg1,Fam20c,Pard3,Foxp1,Clic5,Cyp26b1	38/720
19_Member	GO Biological Processes	GO:0003158	endothelium development	-5.19773	-2.87085	11482,12488,13388,13405,14063,14612,15214,18613,20672,22344,50918,77446	Acvrl1,Cd2ap,Dll1,Dmd,F2rl1,Gja4,Hey2,Pecam1,Sox18,Vezf1,Myadm,Heg1	12/111
19_Member	GO Biological Processes	GO:0002064	epithelial cell development	-4.60303	-2.47524	13388,13405,14063,14184,14595,16449,16779,18613,18810,20672,20969,22344,26401,50791,50918,77446,93742	Dll1,Dmd,F2rl1,Fgfr3,B4galt1,Jag1,Lamb2,Pecam1,Plec,Sox18,Sdc1,Vezf1,Map3k1,Magi2,Myadm,Heg1,Pard3	17/239
19_Member	GO Biological Processes	GO:0045446	endothelial cell differentiation	-4.44774	-2.38081	11482,13388,13405,14063,15214,18613,20672,22344,50918,77446	Acvrl1,Dll1,Dmd,F2rl1,Hey2,Pecam1,Sox18,Vezf1,Myadm,Heg1	10/92
19_Member	GO Biological Processes	GO:0001885	endothelial cell development	-3.55694	-1.70035	13405,14063,18613,20672,22344,50918,77446	Dmd,F2rl1,Pecam1,Sox18,Vezf1,Myadm,Heg1	7/58
20_Summary	GO Biological Processes	GO:0061448	connective tissue development	-6.06518	-3.52776	12111,12166,12488,12628,13405,13653,14182,14184,15587,16007,16948,17313,18295,18763,19227,63873,72043,114679,231162,235320,240725,17300,21817,21859,54725,80752,108655,232174,14613,15395,15405,414758	Bgn,Bmpr1a,Cd2ap,Cfh,Dmd,Egr1,Fgfr1,Fgfr3,Hyal2,Ccn1,Lox,Mgp,Ogn,Pkd1,Pthlh,Trpv4,Sulf2,Selenom,Cytl1,Zbtb16,Sulf1,Foxc1,Tgm2,Timp3,Cadm1,Fam20c,Foxp1,Cyp26b1,Gja5,Hoxa10,Hoxa9,Zfp950	32/-
20_Member	GO Biological Processes	GO:0061448	connective tissue development	-6.06518	-3.52776	12111,12166,12488,12628,13405,13653,14182,14184,15587,16007,16948,17313,18295,18763,19227,63873,72043,114679,231162,235320,240725	Bgn,Bmpr1a,Cd2ap,Cfh,Dmd,Egr1,Fgfr1,Fgfr3,Hyal2,Ccn1,Lox,Mgp,Ogn,Pkd1,Pthlh,Trpv4,Sulf2,Selenom,Cytl1,Zbtb16,Sulf1	21/274
20_Member	GO Biological Processes	GO:0051216	cartilage development	-4.99621	-2.74476	12111,12166,12628,14182,14184,15587,16007,17313,18295,18763,19227,63873,72043,231162,235320,240725	Bgn,Bmpr1a,Cfh,Fgfr1,Fgfr3,Hyal2,Ccn1,Mgp,Ogn,Pkd1,Pthlh,Trpv4,Sulf2,Cytl1,Zbtb16,Sulf1	16/200
20_Member	GO Biological Processes	GO:0060348	bone development	-4.69707	-2.54194	12111,12628,13405,14184,17300,18295,19227,21817,21859,54725,63873,72043,80752,108655,232174,235320,240725	Bgn,Cfh,Dmd,Fgfr3,Foxc1,Ogn,Pthlh,Tgm2,Timp3,Cadm1,Trpv4,Sulf2,Fam20c,Foxp1,Cyp26b1,Zbtb16,Sulf1	17/235
20_Member	GO Biological Processes	GO:0001501	skeletal system development	-4.33658	-2.3129	12111,12166,12628,13405,14182,14184,14613,15395,15405,15587,16007,17300,17313,18295,18763,19227,21817,21859,54725,63873,72043,80752,108655,231162,232174,235320,240725,414758	Bgn,Bmpr1a,Cfh,Dmd,Fgfr1,Fgfr3,Gja5,Hoxa10,Hoxa9,Hyal2,Ccn1,Foxc1,Mgp,Ogn,Pkd1,Pthlh,Tgm2,Timp3,Cadm1,Trpv4,Sulf2,Fam20c,Foxp1,Cytl1,Cyp26b1,Zbtb16,Sulf1,Zfp950	28/554
