# Supplementary material for: Single-cell RNA sequencing reveals endothelial cell heterogeneity and Sox18-mediated EndMT in abdominal aortic aneurysm
Source: Theranostics. 2025 Aug 30;15(18):9486–507. doi: 10.7150/thno.110254 (PMC12486145; doi:10.7150/thno.110254)
Supplement: Supplementary file 2 — Supplementary tables 2-13. [file thnov15p9486s2.zip › Supplementary tables/Table S12-GSEA_res_VECs_group.xlsx]

## Sheet: GSEA_res_group
ID	Description	setSize	enrichmentScore	NES	pvalue	p.adjust	qvalue	rank	leading_edge	core_enrichment	Groups	Database	Version
GO:0006959	humoral immune response	24	0.829856	2.5039	4.43811e-11	3.35832e-08	2.66841e-08	63	tags=75%, list=13%, signal=69%	Cxcl3/Acod1/Npy/Il1b/Ccl6/Wfdc17/S100a9/Ccl3/C4b/Ccl4/Pf4/Slpi/Tnf/C3/Cxcl2/Ccl2/Lgals3/Cxcl10	AngII_HS	GO_BP	3.20.0
GO:0098542	defense response to other organism	68	0.677166	2.23728	6.19046e-11	3.35832e-08	2.66841e-08	55	tags=40%, list=11%, signal=41%	Cxcl3/Acod1/Clec4e/Npy/Il1b/S100a8/Ccl6/Wfdc17/S100a9/Ccl3/Nlrp3/Tyrobp/Cd14/C4b/Ccl4/Pf4/Mmp3/Fcer1g/Slpi/Cd74/Tnf/Lyz2/Cotl1/C3/Cxcl2/Ccl2/Lgals3	AngII_HS	GO_BP	3.20.0
GO:0140546	defense response to symbiont	64	0.674068	2.21768	1.8516e-10	6.69663e-08	5.32092e-08	55	tags=39%, list=11%, signal=40%	Cxcl3/Acod1/Clec4e/Npy/Il1b/S100a8/Ccl6/Wfdc17/S100a9/Ccl3/Nlrp3/Tyrobp/Cd14/C4b/Ccl4/Pf4/Mmp3/Fcer1g/Slpi/Cd74/Tnf/C3/Cxcl2/Ccl2/Lgals3	AngII_HS	GO_BP	3.20.0
GO:0006955	immune response	100	0.593285	2.00458	1.53515e-09	4.1641e-07	3.30865e-07	69	tags=35%, list=14%, signal=38%	Cxcl3/Acod1/Clec4e/Npy/Il1b/S100a8/Ccl6/Wfdc17/S100a9/Ccl3/Nlrp3/Samsn1/Tyrobp/Cd14/C4b/Lcp1/Ccl4/Ctss/Pf4/Mmp3/Fcer1g/Slpi/Cd74/Tnf/Kit/C3/Cxcl2/Ccl2/H2-Ab1/Lgals3/H2-Aa/Cxcl10/H2-Eb1/Cd44/Col3a1	AngII_HS	GO_BP	3.20.0
GO:0019730	antimicrobial humoral response	18	0.826386	2.41503	9.62253e-09	2.08809e-06	1.65913e-06	63	tags=78%, list=13%, signal=71%	Cxcl3/Acod1/Npy/Ccl6/Wfdc17/S100a9/Ccl3/Ccl4/Pf4/Slpi/Cxcl2/Ccl2/Lgals3/Cxcl10	AngII_HS	GO_BP	3.20.0
GO:0043207	response to external biotic stimulus	96	0.580287	1.95714	5.71532e-08	8.85874e-06	7.03886e-06	48	tags=29%, list=10%, signal=33%	Cxcl3/Acod1/Clec4e/Npy/Il1b/S100a8/Ccl6/Wfdc17/S100a9/Ccl3/Cd52/Nlrp3/Tyrobp/Cd14/C4b/Ccl4/Pf4/Mmp3/Fcer1g/Slpi/Cd74/Tnf/Lyz2/Cotl1/AA467197/C3/Cxcl2/Ccl2	AngII_HS	GO_BP	3.20.0
GO:0051707	response to other organism	96	0.580287	1.95714	5.71532e-08	8.85874e-06	7.03886e-06	48	tags=29%, list=10%, signal=33%	Cxcl3/Acod1/Clec4e/Npy/Il1b/S100a8/Ccl6/Wfdc17/S100a9/Ccl3/Cd52/Nlrp3/Tyrobp/Cd14/C4b/Ccl4/Pf4/Mmp3/Fcer1g/Slpi/Cd74/Tnf/Lyz2/Cotl1/AA467197/C3/Cxcl2/Ccl2	AngII_HS	GO_BP	3.20.0
GO:0006952	defense response	97	0.576763	1.94591	7.6029e-08	1.03114e-05	8.19312e-06	48	tags=30%, list=10%, signal=34%	Cxcl3/Acod1/Clec4e/Npy/Il1b/S100a8/Ccl6/Wfdc17/S100a9/Ccl3/Nlrp3/Tyrobp/Cd14/C4b/Ccl4/Ctss/Pf4/Mmp3/Fcer1g/Slpi/Cd74/Tnf/Timp1/Lyz2/Cotl1/Kit/C3/Cxcl2/Ccl2	AngII_HS	GO_BP	3.20.0
GO:0071621	granulocyte chemotaxis	21	0.780891	2.32085	1.08548e-07	1.07068e-05	8.50724e-06	63	tags=71%, list=13%, signal=65%	Cxcl3/Il1b/S100a8/Ccl6/S100a9/Ccl3/Spp1/Ccl4/Pf4/Fcer1g/Cd74/Cxcl2/Ccl2/Lgals3/Cxcl10	AngII_HS	GO_BP	3.20.0
GO:0097530	granulocyte migration	21	0.780891	2.32085	1.08548e-07	1.07068e-05	8.50724e-06	63	tags=71%, list=13%, signal=65%	Cxcl3/Il1b/S100a8/Ccl6/S100a9/Ccl3/Spp1/Ccl4/Pf4/Fcer1g/Cd74/Cxcl2/Ccl2/Lgals3/Cxcl10	AngII_HS	GO_BP	3.20.0
GO:0009607	response to biotic stimulus	99	0.569225	1.92272	9.80509e-08	1.07068e-05	8.50724e-06	48	tags=28%, list=10%, signal=32%	Cxcl3/Acod1/Clec4e/Npy/Il1b/S100a8/Ccl6/Wfdc17/S100a9/Ccl3/Cd52/Nlrp3/Tyrobp/Cd14/C4b/Ccl4/Pf4/Mmp3/Fcer1g/Slpi/Cd74/Tnf/Lyz2/Cotl1/AA467197/C3/Cxcl2/Ccl2	AngII_HS	GO_BP	3.20.0
GO:0044419	biological process involved in interspecies interaction between organisms	101	0.561237	1.89706	1.59132e-07	1.43882e-05	1.14324e-05	48	tags=28%, list=10%, signal=31%	Cxcl3/Acod1/Clec4e/Npy/Il1b/S100a8/Ccl6/Wfdc17/S100a9/Ccl3/Cd52/Nlrp3/Tyrobp/Cd14/C4b/Ccl4/Pf4/Mmp3/Fcer1g/Slpi/Cd74/Tnf/Lyz2/Cotl1/AA467197/C3/Cxcl2/Ccl2	AngII_HS	GO_BP	3.20.0
GO:0042742	defense response to bacterium	13	0.853264	2.39913	2.09716e-07	1.60872e-05	1.27824e-05	38	tags=69%, list=8%, signal=66%	Clec4e/Npy/Il1b/Wfdc17/Nlrp3/Fcer1g/Slpi/Tnf/Lyz2	AngII_HS	GO_BP	3.20.0
GO:0030593	neutrophil chemotaxis	17	0.808782	2.34903	2.22404e-07	1.60872e-05	1.27824e-05	63	tags=76%, list=13%, signal=69%	Cxcl3/Il1b/S100a8/S100a9/Ccl3/Spp1/Pf4/Fcer1g/Cd74/Cxcl2/Ccl2/Lgals3/Cxcl10	AngII_HS	GO_BP	3.20.0
GO:1990266	neutrophil migration	17	0.808782	2.34903	2.22404e-07	1.60872e-05	1.27824e-05	63	tags=76%, list=13%, signal=69%	Cxcl3/Il1b/S100a8/S100a9/Ccl3/Spp1/Pf4/Fcer1g/Cd74/Cxcl2/Ccl2/Lgals3/Cxcl10	AngII_HS	GO_BP	3.20.0
GO:0006954	inflammatory response	62	0.604911	1.9858	6.34315e-07	4.30145e-05	3.41779e-05	48	tags=35%, list=10%, signal=37%	Cxcl3/Acod1/Npy/Il1b/S100a8/Ccl6/S100a9/Ccl3/Nlrp3/Tyrobp/Cd14/C4b/Ccl4/Ctss/Pf4/Fcer1g/Tnf/Timp1/Kit/C3/Cxcl2/Ccl2	AngII_HS	GO_BP	3.20.0
GO:0009617	response to bacterium	52	0.628102	2.03568	1.0011e-06	5.91223e-05	4.69766e-05	48	tags=37%, list=10%, signal=37%	Cxcl3/Acod1/Clec4e/Npy/Il1b/S100a8/Wfdc17/Cd52/Nlrp3/Cd14/Pf4/Fcer1g/Slpi/Tnf/Lyz2/AA467197/C3/Cxcl2/Ccl2	AngII_HS	GO_BP	3.20.0
GO:0045087	innate immune response	53	0.624418	2.0264	1.03532e-06	5.91223e-05	4.69766e-05	63	tags=36%, list=13%, signal=35%	Acod1/Clec4e/Npy/S100a8/Wfdc17/S100a9/Nlrp3/Tyrobp/Cd14/C4b/Mmp3/Fcer1g/Slpi/Cd74/Tnf/C3/Ccl2/Lgals3/Cxcl10	AngII_HS	GO_BP	3.20.0
GO:0050776	regulation of immune response	60	0.60479	1.98099	9.83985e-07	5.91223e-05	4.69766e-05	69	tags=38%, list=14%, signal=38%	Acod1/Clec4e/Npy/Il1b/S100a8/S100a9/Nlrp3/Samsn1/Tyrobp/Cd14/C4b/Pf4/Fcer1g/Cd74/Tnf/Kit/C3/H2-Ab1/Lgals3/H2-Aa/H2-Eb1/Cd44/Col3a1	AngII_HS	GO_BP	3.20.0
GO:0031349	positive regulation of defense response	37	0.665569	2.09608	1.51447e-06	8.216e-05	6.52816e-05	44	tags=38%, list=9%, signal=37%	Acod1/Clec4e/Il1b/S100a8/S100a9/Ccl3/Nlrp3/Tyrobp/Cd14/Ctss/Fcer1g/Cd74/Tnf/C3	AngII_HS	GO_BP	3.20.0
GO:0097529	myeloid leukocyte migration	31	0.697086	2.16069	1.63426e-06	8.44366e-05	6.70906e-05	63	tags=55%, list=13%, signal=51%	Cxcl3/Il1b/S100a8/Ccl6/S100a9/Ccl3/Spp1/Ccl4/Pf4/Fcer1g/Cd74/Mmp14/Kit/Cxcl2/Ccl2/Lgals3/Cxcl10	AngII_HS	GO_BP	3.20.0
GO:0009605	response to external stimulus	131	0.515591	1.76383	2.04647e-06	0.000100928	8.01944e-05	49	tags=25%, list=10%, signal=31%	Cxcl3/Acod1/Clec4e/Npy/Il1b/S100a8/Ccl6/Wfdc17/S100a9/Ccl3/Spp1/Cd52/Nlrp3/Tyrobp/Cd14/C4b/Ccl4/Ctss/Pf4/Mmp3/Fcer1g/Slpi/Cd74/Tnf/Mmp14/Lyz2/Cotl1/AA467197/Kit/C3/Cxcl2/Ccl2/Col1a1	AngII_HS	GO_BP	3.20.0
GO:0050900	leukocyte migration	41	0.658927	2.09528	3.0095e-06	0.00014197	0.000112805	63	tags=46%, list=13%, signal=44%	Cxcl3/Il1b/S100a8/Ccl6/S100a9/Ccl3/Spp1/Nlrp3/Ccl4/Pf4/Fcer1g/Cd74/Tnf/Mmp14/Kit/Cxcl2/Ccl2/Lgals3/Cxcl10	AngII_HS	GO_BP	3.20.0
GO:0061844	antimicrobial humoral immune response mediated by antimicrobial peptide	15	0.798878	2.2871	3.90578e-06	0.000169511	0.000134688	63	tags=73%, list=13%, signal=66%	Cxcl3/Npy/Ccl6/S100a9/Ccl3/Ccl4/Pf4/Cxcl2/Ccl2/Lgals3/Cxcl10	AngII_HS	GO_BP	3.20.0
GO:0002376	immune system process	138	0.505977	1.73401	3.76753e-06	0.000169511	0.000134688	70	tags=28%, list=14%, signal=34%	Cxcl3/Acod1/Clec4e/Npy/Il1b/S100a8/Ccl6/Wfdc17/S100a9/Ccl3/Spp1/Nlrp3/Samsn1/Tyrobp/Cd14/C4b/Lcp1/Ccl4/Ctss/Pf4/Mmp3/Fcer1g/Slpi/Cd74/Tnf/Mmp14/Kit/C3/Cxcl2/Ccl2/H2-Ab1/Lgals3/Slc7a11/H2-Aa/Cxcl10/H2-Eb1/Cd44/Col3a1/Hcls1	AngII_HS	GO_BP	3.20.0
GO:0045089	positive regulation of innate immune response	22	0.734354	2.19466	5.01182e-06	0.000209147	0.000166181	35	tags=41%, list=7%, signal=40%	Acod1/Clec4e/S100a8/S100a9/Nlrp3/Tyrobp/Cd14/Cd74/Tnf	AngII_HS	GO_BP	3.20.0
GO:0030595	leukocyte chemotaxis	29	0.699331	2.153	6.53262e-06	0.000262515	0.000208585	63	tags=55%, list=13%, signal=51%	Cxcl3/Il1b/S100a8/Ccl6/S100a9/Ccl3/Spp1/Ccl4/Pf4/Fcer1g/Cd74/Kit/Cxcl2/Ccl2/Lgals3/Cxcl10	AngII_HS	GO_BP	3.20.0
R-MMU-373076	Class A/1 (Rhodopsin-like receptors)	13	0.818033	2.29825	5.56484e-06	0.000281024	0.000243095	63	tags=77%, list=13%, signal=69%	Cxcl3/Npy/Ccl6/Ccl3/Ccl4/Pf4/C3/Cxcl2/Aplnr/Cxcl10	AngII_HS	Reactome	1.89.0
R-MMU-375276	Peptide ligand-binding receptors	13	0.818033	2.29825	5.56484e-06	0.000281024	0.000243095	63	tags=77%, list=13%, signal=69%	Cxcl3/Npy/Ccl6/Ccl3/Ccl4/Pf4/C3/Cxcl2/Aplnr/Cxcl10	AngII_HS	Reactome	1.89.0
GO:0002218	activation of innate immune response	20	0.737223	2.17866	1.00731e-05	0.000376874	0.000299452	35	tags=40%, list=7%, signal=39%	Acod1/Clec4e/S100a8/S100a9/Nlrp3/Tyrobp/Cd14/Tnf	AngII_HS	GO_BP	3.20.0
GO:0002758	innate immune response-activating signaling pathway	20	0.737223	2.17866	1.00731e-05	0.000376874	0.000299452	35	tags=40%, list=7%, signal=39%	Acod1/Clec4e/S100a8/S100a9/Nlrp3/Tyrobp/Cd14/Tnf	AngII_HS	GO_BP	3.20.0
GO:0002831	regulation of response to biotic stimulus	30	0.679895	2.10026	1.17404e-05	0.00042461	0.000337382	35	tags=33%, list=7%, signal=33%	Acod1/Clec4e/Il1b/S100a8/S100a9/Nlrp3/Tyrobp/Cd14/Cd74/Tnf	AngII_HS	GO_BP	3.20.0
GO:0045088	regulation of innate immune response	26	0.68736	2.09208	1.22961e-05	0.000426338	0.000338754	35	tags=35%, list=7%, signal=34%	Acod1/Clec4e/S100a8/S100a9/Nlrp3/Tyrobp/Cd14/Cd74/Tnf	AngII_HS	GO_BP	3.20.0
GO:0031347	regulation of defense response	49	0.611606	1.97302	1.2574e-05	0.000426338	0.000338754	44	tags=33%, list=9%, signal=33%	Acod1/Clec4e/Npy/Il1b/S100a8/S100a9/Ccl3/Nlrp3/Tyrobp/Cd14/Ctss/Pf4/Fcer1g/Cd74/Tnf/C3	AngII_HS	GO_BP	3.20.0
R-MMU-500792	GPCR ligand binding	16	0.771576	2.22236	1.43816e-05	0.00048418	0.000418832	63	tags=62%, list=13%, signal=56%	Cxcl3/Npy/Ccl6/Ccl3/Ccl4/Pf4/C3/Cxcl2/Aplnr/Cxcl10	AngII_HS	Reactome	1.89.0
GO:0060326	cell chemotaxis	33	0.665087	2.07367	1.49401e-05	0.000491211	0.0003903	63	tags=48%, list=13%, signal=45%	Cxcl3/Il1b/S100a8/Ccl6/S100a9/Ccl3/Spp1/Ccl4/Pf4/Fcer1g/Cd74/Kit/Cxcl2/Ccl2/Lgals3/Cxcl10	AngII_HS	GO_BP	3.20.0
GO:0002833	positive regulation of response to biotic stimulus	25	0.694825	2.10529	2.52722e-05	0.000806481	0.000640803	35	tags=36%, list=7%, signal=35%	Acod1/Clec4e/S100a8/S100a9/Nlrp3/Tyrobp/Cd14/Cd74/Tnf	AngII_HS	GO_BP	3.20.0
GO:0002253	activation of immune response	37	0.627611	1.97654	2.75062e-05	0.000852692	0.000677521	55	tags=35%, list=11%, signal=34%	Acod1/Clec4e/Il1b/S100a8/S100a9/Nlrp3/Tyrobp/Cd14/C4b/Fcer1g/Tnf/C3/Lgals3	AngII_HS	GO_BP	3.20.0
GO:0006950	response to stress	183	0.460843	1.59389	2.94664e-05	0.000888085	0.000705643	107	tags=32%, list=21%, signal=39%	Cxcl3/Bcl2a1b/Acod1/Clec4e/Npy/Il1b/S100a8/Ccl6/Wfdc17/S100a9/Ccl3/Spp1/Nlrp3/Plek/Tyrobp/Cd14/C4b/Lcp1/Ccl4/Ctss/Pf4/Mmp3/Fcer1g/Slpi/Cd74/Tnf/Mmp14/Timp1/Lyz2/Cotl1/Vwa1/Kit/C3/Inhbb/Cxcl2/Ccl2/Col1a1/Lgals3/Slc7a11/Cxcl10/Cd44/Col3a1/Angptl4/Angpt2/Ackr1/Mctp1/Tank/Hilpda/Tfpi/Il6/Fam111a/AI506816/Ctla2a/Igf1/Snai1/Sox4/Thbs1/Ccl7	AngII_HS	GO_BP	3.20.0
GO:0045321	leukocyte activation	61	0.560655	1.83814	4.18139e-05	0.00122617	0.000974271	186	tags=72%, list=37%, signal=52%	Clec4e/Npy/Il1b/Ccl3/Nlrp3/Samsn1/Tyrobp/Lcp1/Pf4/Fcer1g/Cd74/Tnf/Mmp14/Kit/C3/Ccl2/H2-Ab1/Lgals3/H2-Aa/H2-Eb1/Cd44/Cblb/Il6/Ctla2a/Prex1/Igf1/Sox4/Thbs1/Chd7/Lgals1/Mif/Cyrib/Dysf/Slfn2/Vav3/Ctsc/Cd38/Tnfaip3/Itgav/Cxcl12/Cebpb/Gja1/Nfkbid/Inpp5d	AngII_HS	GO_BP	3.20.0
GO:0050778	positive regulation of immune response	49	0.591408	1.90786	5.19165e-05	0.00148235	0.00117783	66	tags=37%, list=13%, signal=35%	Acod1/Clec4e/Il1b/S100a8/S100a9/Nlrp3/Tyrobp/Cd14/C4b/Fcer1g/Cd74/Tnf/C3/H2-Ab1/Lgals3/H2-Aa/H2-Eb1/Cd44	AngII_HS	GO_BP	3.20.0
GO:0002252	immune effector process	47	0.578327	1.85934	5.47228e-05	0.00152242	0.00120966	55	tags=34%, list=11%, signal=33%	Clec4e/Il1b/S100a9/Ccl3/Nlrp3/Tyrobp/C4b/Lcp1/Pf4/Fcer1g/Cd74/Tnf/Kit/C3/Ccl2/Lgals3	AngII_HS	GO_BP	3.20.0
mmu05323	Rheumatoid arthritis	14	0.779483	2.21048	2.52722e-05	0.0017156	0.00113796	65	tags=71%, list=13%, signal=64%	Cxcl3/Il1b/Ccl3/Mmp3/Tnf/Cxcl2/Ccl2/H2-Ab1/H2-Aa/H2-Eb1	AngII_HS	KEGG	Release 112.0+/12-12, Dec 24
mmu05152	Tuberculosis	20	0.707703	2.09492	6.59921e-05	0.0017156	0.00113796	65	tags=55%, list=13%, signal=50%	Clec4e/Il1b/Cd14/Ctss/Fcer1g/Cd74/Tnf/C3/H2-Ab1/H2-Aa/H2-Eb1	AngII_HS	KEGG	Release 112.0+/12-12, Dec 24
mmu04060	Cytokine-cytokine receptor interaction	21	0.694844	2.06793	7.05043e-05	0.0017156	0.00113796	63	tags=52%, list=13%, signal=48%	Cxcl3/Il1b/Ccl6/Ccl3/Ccl4/Pf4/Tnf/Inhbb/Cxcl2/Ccl2/Cxcl10	AngII_HS	KEGG	Release 112.0+/12-12, Dec 24
GO:0019221	cytokine-mediated signaling pathway	38	0.613658	1.9376	7.27604e-05	0.00197363	0.00156818	91	tags=47%, list=18%, signal=42%	Cxcl3/Il1b/Ccl6/Ccl3/Ccl4/Pf4/Fcer1g/Cd74/Tnf/Kit/Cxcl2/Ccl2/Cxcl10/Cd44/Hcls1/Ackr1/Tank/Il6	AngII_HS	GO_BP	3.20.0
GO:0002221	pattern recognition receptor signaling pathway	19	0.717133	2.10821	8.17848e-05	0.0021643	0.00171968	35	tags=37%, list=7%, signal=36%	Acod1/Clec4e/S100a8/S100a9/Nlrp3/Cd14/Tnf	AngII_HS	GO_BP	3.20.0
GO:0001775	cell activation	71	0.536684	1.77817	8.51689e-05	0.0022002	0.0017482	176	tags=65%, list=35%, signal=49%	Clec4e/Npy/Il1b/Ccl3/Nlrp3/Plek/Samsn1/Tyrobp/Lcp1/Pf4/Fcer1g/Cd74/Tnf/Mmp14/Kit/C3/Ccl2/H2-Ab1/Lgals3/Slc7a11/H2-Aa/Cxcl10/H2-Eb1/Cd44/Cblb/Il6/Ctla2a/Prex1/Igf1/Sox4/Thbs1/Chd7/Lgals1/Akap12/Mif/Cyrib/Dysf/Slfn2/Vav3/Ctsc/Cd38/Tnfaip3/Itgav/Cxcl12/Cebpb/Gja1	AngII_HS	GO_BP	3.20.0
mmu04936	Alcoholic liver disease	12	0.770152	2.14243	0.000139999	0.00255497	0.00169472	46	tags=58%, list=9%, signal=54%	Cxcl3/Il1b/Cd14/C4b/Tnf/C3/Cxcl2	AngII_HS	KEGG	Release 112.0+/12-12, Dec 24
GO:0032103	positive regulation of response to external stimulus	46	0.586455	1.88198	0.00010773	0.0027183	0.00215987	48	tags=33%, list=10%, signal=32%	Acod1/Clec4e/Il1b/S100a8/S100a9/Ccl3/Nlrp3/Tyrobp/Cd14/Ctss/Fcer1g/Cd74/Tnf/C3/Ccl2	AngII_HS	GO_BP	3.20.0
R-MMU-418594	G alpha (i) signalling events	16	0.735163	2.11748	0.000125834	0.00317732	0.00274849	63	tags=56%, list=13%, signal=51%	Cxcl3/Npy/Ccl6/Ccl4/Pf4/C3/Cxcl2/Aplnr/Cxcl10	AngII_HS	Reactome	1.89.0
GO:0002682	regulation of immune system process	96	0.502707	1.69549	0.000130369	0.00321478	0.00255435	70	tags=30%, list=14%, signal=32%	Acod1/Clec4e/Npy/Il1b/S100a8/S100a9/Ccl3/Nlrp3/Samsn1/Tyrobp/Cd14/C4b/Pf4/Fcer1g/Cd74/Tnf/Mmp14/Kit/C3/Ccl2/H2-Ab1/Lgals3/Slc7a11/H2-Aa/Cxcl10/H2-Eb1/Cd44/Col3a1/Hcls1	AngII_HS	GO_BP	3.20.0
GO:0002684	positive regulation of immune system process	74	0.518094	1.72111	0.000149999	0.00361663	0.00287366	70	tags=32%, list=14%, signal=33%	Acod1/Clec4e/Il1b/S100a8/S100a9/Ccl3/Nlrp3/Tyrobp/Cd14/C4b/Fcer1g/Cd74/Tnf/Mmp14/Kit/C3/Ccl2/H2-Ab1/Lgals3/H2-Aa/Cxcl10/H2-Eb1/Cd44/Hcls1	AngII_HS	GO_BP	3.20.0
mmu04064	NF-kappa B signaling pathway	17	0.699541	2.03207	0.000249998	0.00364996	0.00242103	46	tags=41%, list=9%, signal=39%	Cxcl3/Bcl2a1b/Il1b/Cd14/Ccl4/Tnf/Cxcl2	AngII_HS	KEGG	Release 112.0+/12-12, Dec 24
GO:0002764	immune response-regulating signaling pathway	34	0.613619	1.91881	0.000159998	0.00377388	0.0029986	55	tags=35%, list=11%, signal=34%	Acod1/Clec4e/S100a8/S100a9/Nlrp3/Tyrobp/Cd14/Fcer1g/Tnf/Kit/C3/Lgals3	AngII_HS	GO_BP	3.20.0
GO:0002366	leukocyte activation involved in immune response	21	0.684982	2.03581	0.000189998	0.00404212	0.00321173	55	tags=52%, list=11%, signal=49%	Clec4e/Ccl3/Nlrp3/Tyrobp/Lcp1/Pf4/Fcer1g/Cd74/Tnf/Kit/Lgals3	AngII_HS	GO_BP	3.20.0
GO:0050727	regulation of inflammatory response	31	0.633581	1.96385	0.000189317	0.00404212	0.00321173	44	tags=39%, list=9%, signal=38%	Acod1/Npy/Il1b/S100a8/S100a9/Ccl3/Nlrp3/Ctss/Pf4/Fcer1g/Tnf/C3	AngII_HS	GO_BP	3.20.0
GO:0006935	chemotaxis	40	0.591748	1.87788	0.000179998	0.00404212	0.00321173	63	tags=40%, list=13%, signal=38%	Cxcl3/Il1b/S100a8/Ccl6/S100a9/Ccl3/Spp1/Ccl4/Pf4/Fcer1g/Cd74/Kit/Cxcl2/Ccl2/Lgals3/Cxcl10	AngII_HS	GO_BP	3.20.0
GO:0042330	taxis	40	0.591748	1.87788	0.000179998	0.00404212	0.00321173	63	tags=40%, list=13%, signal=38%	Cxcl3/Il1b/S100a8/Ccl6/S100a9/Ccl3/Spp1/Ccl4/Pf4/Fcer1g/Cd74/Kit/Cxcl2/Ccl2/Lgals3/Cxcl10	AngII_HS	GO_BP	3.20.0
GO:0032101	regulation of response to external stimulus	64	0.525249	1.72807	0.000189998	0.00404212	0.00321173	107	tags=41%, list=21%, signal=37%	Acod1/Clec4e/Npy/Il1b/S100a8/S100a9/Ccl3/Nlrp3/Tyrobp/Cd14/Ctss/Pf4/Fcer1g/Cd74/Tnf/C3/Ccl2/Cxcl10/Cd44/Angpt2/Tfpi/Il6/Ctla2a/Igf1/Thbs1/Ccl7	AngII_HS	GO_BP	3.20.0
GO:0050729	positive regulation of inflammatory response	18	0.707247	2.06685	0.000199998	0.00417304	0.00331576	44	tags=50%, list=9%, signal=47%	Il1b/S100a8/S100a9/Ccl3/Nlrp3/Ctss/Fcer1g/Tnf/C3	AngII_HS	GO_BP	3.20.0
mmu05133	Pertussis	10	0.77562	2.1062	0.000429996	0.00419746	0.00278418	44	tags=60%, list=9%, signal=56%	Il1b/Nlrp3/Cd14/C4b/Tnf/C3	AngII_HS	KEGG	Release 112.0+/12-12, Dec 24
mmu04061	Viral protein interaction with cytokine and cytokine receptor	14	0.727406	2.06279	0.000459995	0.00419746	0.00278418	63	tags=64%, list=13%, signal=58%	Cxcl3/Ccl6/Ccl3/Ccl4/Pf4/Tnf/Cxcl2/Ccl2/Cxcl10	AngII_HS	KEGG	Release 112.0+/12-12, Dec 24
mmu05146	Amoebiasis	17	0.691625	2.00908	0.000449996	0.00419746	0.00278418	92	tags=65%, list=18%, signal=55%	Cxcl3/Il1b/Cd14/Lamb1/Tnf/Cxcl2/Col1a1/Col3a1/Col1a2/Il6/Col4a2	AngII_HS	KEGG	Release 112.0+/12-12, Dec 24
mmu04620	Toll-like receptor signaling pathway	11	0.754487	2.07455	0.000529995	0.00429885	0.00285143	63	tags=64%, list=13%, signal=57%	Il1b/Ccl3/Spp1/Cd14/Ccl4/Tnf/Cxcl10	AngII_HS	KEGG	Release 112.0+/12-12, Dec 24
mmu04640	Hematopoietic cell lineage	12	0.736975	2.05014	0.000659993	0.00481795	0.00319576	91	tags=75%, list=18%, signal=63%	Il1b/Cd14/Tnf/Kit/H2-Ab1/H2-Aa/H2-Eb1/Cd44/Il6	AngII_HS	KEGG	Release 112.0+/12-12, Dec 24
mmu04657	IL-17 signaling pathway	19	0.663275	1.95196	0.000729993	0.0048445	0.00321336	63	tags=47%, list=13%, signal=43%	Cxcl3/Il1b/S100a8/S100a9/Mmp3/Tnf/Cxcl2/Ccl2/Cxcl10	AngII_HS	KEGG	Release 112.0+/12-12, Dec 24
GO:0046649	lymphocyte activation	53	0.550392	1.78616	0.000239998	0.00491316	0.00390383	186	tags=72%, list=37%, signal=50%	Clec4e/Il1b/Nlrp3/Samsn1/Tyrobp/Lcp1/Pf4/Fcer1g/Cd74/Mmp14/Kit/C3/Ccl2/H2-Ab1/Lgals3/H2-Aa/H2-Eb1/Cd44/Cblb/Il6/Ctla2a/Prex1/Igf1/Sox4/Chd7/Lgals1/Mif/Cyrib/Slfn2/Vav3/Cd38/Tnfaip3/Itgav/Cxcl12/Cebpb/Gja1/Nfkbid/Inpp5d	AngII_HS	GO_BP	3.20.0
GO:0002263	cell activation involved in immune response	22	0.674775	2.01661	0.000249998	0.0050231	0.00399119	55	tags=50%, list=11%, signal=47%	Clec4e/Ccl3/Nlrp3/Tyrobp/Lcp1/Pf4/Fcer1g/Cd74/Tnf/Kit/Lgals3	AngII_HS	GO_BP	3.20.0
GO:0034097	response to cytokine	70	0.525942	1.7408	0.000271139	0.00525331	0.00417411	81	tags=34%, list=16%, signal=33%	Cxcl3/Acod1/Il1b/Ccl6/Ccl3/Spp1/Cd14/Ccl4/Pf4/Fcer1g/Cd74/Tnf/Timp1/Kit/Inhbb/Cxcl2/Ccl2/Col1a1/Cxcl10/Cd44/Col3a1/Hcls1/Ackr1/Tank	AngII_HS	GO_BP	3.20.0
GO:1901652	response to peptide	70	0.525942	1.7408	0.000271139	0.00525331	0.00417411	81	tags=34%, list=16%, signal=33%	Cxcl3/Acod1/Il1b/Ccl6/Ccl3/Spp1/Cd14/Ccl4/Pf4/Fcer1g/Cd74/Tnf/Timp1/Kit/Inhbb/Cxcl2/Ccl2/Col1a1/Cxcl10/Cd44/Col3a1/Hcls1/Ackr1/Tank	AngII_HS	GO_BP	3.20.0
GO:0007166	cell surface receptor signaling pathway	128	0.467002	1.59626	0.000279997	0.00532977	0.00423486	107	tags=34%, list=21%, signal=36%	Cxcl3/Bcl2a1b/Acod1/Clec4e/Il1b/Ccl6/Ccl3/Plek/G0s2/Tyrobp/Cd14/Ccl4/Pf4/Fcer1g/Lamb1/Cd74/Tnf/Mmp14/Timp1/Kit/C3/Inhbb/Cxcl2/Ccl2/Col1a1/Sfrp2/Lgals3/Cxcl10/Cd44/Col3a1/Hcls1/Tubb3/Angpt2/Ackr1/Cblb/Col1a2/Tank/Il6/Col4a2/Igf1/Snai1/Sox4/Thbs1/Ccl7	AngII_HS	GO_BP	3.20.0
mmu05134	Legionellosis	12	0.729749	2.03004	0.000929991	0.00539072	0.00357567	46	tags=50%, list=9%, signal=47%	Cxcl3/Il1b/Cd14/Tnf/C3/Cxcl2	AngII_HS	KEGG	Release 112.0+/12-12, Dec 24
mmu05171	Coronavirus disease - COVID-19	17	0.675802	1.96311	0.00095999	0.00539072	0.00357567	63	tags=47%, list=13%, signal=43%	Il1b/Nlrp3/C4b/Mmp3/Tnf/C3/Ccl2/Cxcl10	AngII_HS	KEGG	Release 112.0+/12-12, Dec 24
GO:0051240	positive regulation of multicellular organismal process	102	0.481172	1.6273	0.000289997	0.00542495	0.00431048	106	tags=37%, list=21%, signal=37%	Clec4e/Npy/Il1b/S100a9/Ccl3/Spp1/Nlrp3/Plek/G0s2/Tyrobp/Cd14/Ccl4/Fcer1g/Cd74/Tnf/Mmp14/Kit/C3/Inhbb/Ccl2/Col1a1/H2-Ab1/Sfrp2/Lgals3/H2-Aa/Aplnr/Lum/H2-Eb1/Hcls1/Angpt2/Cblb/Tank/Hilpda/Il6/Igf1/Snai1/Sox4/Thbs1	AngII_HS	GO_BP	3.20.0
GO:0050865	regulation of cell activation	40	0.581457	1.84522	0.000309997	0.00570079	0.00452966	186	tags=80%, list=37%, signal=55%	Il1b/Nlrp3/Plek/Samsn1/Tyrobp/Pf4/Fcer1g/Cd74/Tnf/Mmp14/Ccl2/H2-Ab1/Lgals3/H2-Aa/H2-Eb1/Cd44/Cblb/Il6/Ctla2a/Igf1/Sox4/Thbs1/Lgals1/Mif/Cyrib/Vav3/Ctsc/Cd38/Tnfaip3/Cebpb/Nfkbid/Inpp5d	AngII_HS	GO_BP	3.20.0
GO:0002757	immune response-activating signaling pathway	33	0.600125	1.87113	0.000389996	0.00705243	0.00560363	55	tags=33%, list=11%, signal=32%	Acod1/Clec4e/S100a8/S100a9/Nlrp3/Tyrobp/Cd14/Fcer1g/Tnf/C3/Lgals3	AngII_HS	GO_BP	3.20.0
mmu04625	C-type lectin receptor signaling pathway	10	0.745264	2.02376	0.00146999	0.00766492	0.00508416	91	tags=70%, list=18%, signal=58%	Clec4e/Il1b/Nlrp3/Fcer1g/Tnf/Cblb/Il6	AngII_HS	KEGG	Release 112.0+/12-12, Dec 24
GO:0071345	cellular response to cytokine stimulus	62	0.521854	1.71314	0.000439996	0.00782615	0.0062184	81	tags=34%, list=16%, signal=32%	Cxcl3/Acod1/Il1b/Ccl6/Ccl3/Spp1/Ccl4/Pf4/Fcer1g/Cd74/Tnf/Kit/Inhbb/Cxcl2/Ccl2/Col1a1/Cxcl10/Cd44/Hcls1/Ackr1/Tank	AngII_HS	GO_BP	3.20.0
R-MMU-372790	Signaling by GPCR	28	0.626517	1.9195	0.000399996	0.00807992	0.0069894	63	tags=43%, list=13%, signal=40%	Cxcl3/Npy/Ccl6/Ccl3/Ccl4/Pf4/Mmp3/C3/Cxcl2/Pik3r5/Aplnr/Cxcl10	AngII_HS	Reactome	1.89.0
GO:0062207	regulation of pattern recognition receptor signaling pathway	10	0.771287	2.10002	0.000489995	0.00857491	0.00681334	23	tags=40%, list=5%, signal=39%	Acod1/S100a8/S100a9/Cd14	AngII_HS	GO_BP	3.20.0
GO:0002443	leukocyte mediated immunity	29	0.615984	1.8964	0.000509995	0.00864601	0.00686983	48	tags=38%, list=10%, signal=36%	Il1b/Ccl3/Nlrp3/Tyrobp/C4b/Fcer1g/Cd74/Tnf/Kit/C3/Ccl2	AngII_HS	GO_BP	3.20.0
GO:0007155	cell adhesion	84	0.4886	1.636	0.000509995	0.00864601	0.00686983	106	tags=40%, list=21%, signal=38%	Npy/Il1b/S100a8/S100a9/Spp1/Nlrp3/Plek/Pf4/Lamb1/Cd74/Tnf/Mmp14/Kit/Ccl2/Col1a1/H2-Ab1/Col15a1/Lgals3/Slc7a11/H2-Aa/H2-Eb1/Cd44/Col3a1/Igfbp7/Angpt2/Alcam/Cblb/Pcdh1/Nid2/Il6/Prex1/Igf1/Sox4/Thbs1	AngII_HS	GO_BP	3.20.0
GO:0042110	T cell activation	42	0.566332	1.80428	0.000539995	0.00901376	0.00716203	104	tags=50%, list=21%, signal=43%	Clec4e/Il1b/Nlrp3/Tyrobp/Lcp1/Pf4/Fcer1g/Cd74/Kit/Ccl2/H2-Ab1/Lgals3/H2-Aa/H2-Eb1/Cd44/Cblb/Il6/Ctla2a/Prex1/Igf1/Sox4	AngII_HS	GO_BP	3.20.0
GO:0051239	regulation of multicellular organismal process	153	0.441815	1.5198	0.000549995	0.00904158	0.00718414	106	tags=33%, list=21%, signal=37%	Acod1/Clec4e/Npy/Il1b/S100a9/Ccl3/Spp1/Nlrp3/Plek/G0s2/Samsn1/Tyrobp/Cd14/Ccl4/Pf4/Nav3/Fcer1g/Cd74/Tnf/Mmp14/Timp1/Kit/C3/Inhbb/Ccl2/Col1a1/H2-Ab1/Sfrp2/Lgals3/H2-Aa/Aplnr/Lum/Cxcl10/H2-Eb1/Cd44/Hcls1/Angpt2/Ackr1/Cblb/Tank/Hilpda/Tfpi/Il6/Col4a2/Ehd3/Ctla2a/Igf1/Snai1/Sox4/Thbs1	AngII_HS	GO_BP	3.20.0
GO:0070098	chemokine-mediated signaling pathway	14	0.719557	2.04271	0.000569994	0.0092305	0.00733426	75	tags=64%, list=15%, signal=56%	Cxcl3/Ccl6/Ccl3/Ccl4/Pf4/Cxcl2/Ccl2/Cxcl10/Ackr1	AngII_HS	GO_BP	3.20.0
GO:0002705	positive regulation of leukocyte mediated immunity	16	0.697536	2.01181	0.000609994	0.00973299	0.00773351	48	tags=50%, list=10%, signal=47%	Il1b/Nlrp3/Tyrobp/Fcer1g/Tnf/Kit/C3/Ccl2	AngII_HS	GO_BP	3.20.0
GO:0002286	T cell activation involved in immune response	14	0.713683	2.02603	0.000679993	0.0106926	0.00849602	55	tags=57%, list=11%, signal=52%	Clec4e/Nlrp3/Tyrobp/Lcp1/Pf4/Fcer1g/Cd74/Lgals3	AngII_HS	GO_BP	3.20.0
GO:0007159	leukocyte cell-cell adhesion	33	0.590742	1.84187	0.000699993	0.0108499	0.00862097	106	tags=55%, list=21%, signal=46%	Il1b/S100a8/S100a9/Nlrp3/Pf4/Cd74/Tnf/Ccl2/H2-Ab1/Lgals3/H2-Aa/H2-Eb1/Cd44/Cblb/Il6/Igf1/Sox4/Thbs1	AngII_HS	GO_BP	3.20.0
GO:0002694	regulation of leukocyte activation	38	0.570127	1.80015	0.000739993	0.0113083	0.00898523	186	tags=79%, list=37%, signal=54%	Il1b/Nlrp3/Samsn1/Tyrobp/Pf4/Cd74/Tnf/Mmp14/Ccl2/H2-Ab1/Lgals3/H2-Aa/H2-Eb1/Cd44/Cblb/Il6/Ctla2a/Igf1/Sox4/Thbs1/Lgals1/Mif/Cyrib/Vav3/Ctsc/Cd38/Tnfaip3/Cebpb/Nfkbid/Inpp5d	AngII_HS	GO_BP	3.20.0
mmu05322	Systemic lupus erythematosus	10	0.729873	1.98197	0.00247998	0.0119536	0.00792887	65	tags=60%, list=13%, signal=53%	C4b/Tnf/C3/H2-Ab1/H2-Aa/H2-Eb1	AngII_HS	KEGG	Release 112.0+/12-12, Dec 24
mmu04062	Chemokine signaling pathway	21	0.620244	1.84592	0.00261997	0.0119536	0.00792887	63	tags=43%, list=13%, signal=39%	Cxcl3/Ccl6/Ccl3/Ccl4/Pf4/Cxcl2/Ccl2/Pik3r5/Cxcl10	AngII_HS	KEGG	Release 112.0+/12-12, Dec 24
GO:0002697	regulation of immune effector process	31	0.596011	1.8474	0.000819992	0.0121875	0.00968383	55	tags=39%, list=11%, signal=37%	Il1b/S100a9/Nlrp3/Tyrobp/Pf4/Fcer1g/Cd74/Tnf/Kit/C3/Ccl2/Lgals3	AngII_HS	GO_BP	3.20.0
GO:0048584	positive regulation of response to stimulus	124	0.454355	1.55133	0.000809992	0.0121875	0.00968383	70	tags=26%, list=14%, signal=30%	Acod1/Clec4e/Npy/Il1b/S100a8/S100a9/Ccl3/Nlrp3/G0s2/Tyrobp/Cd14/C4b/Ctss/Fcer1g/Lamb1/Cd74/Tnf/Kit/C3/Inhbb/Ccl2/Col1a1/H2-Ab1/Sfrp2/Lgals3/Pik3r5/H2-Aa/Cxcl10/H2-Eb1/Cd44/Col3a1/Hcls1	AngII_HS	GO_BP	3.20.0
GO:0080134	regulation of response to stress	75	0.491802	1.63537	0.000909991	0.0133424	0.0106015	106	tags=37%, list=21%, signal=35%	Acod1/Clec4e/Npy/Il1b/S100a8/S100a9/Ccl3/Nlrp3/Tyrobp/Cd14/Ctss/Pf4/Fcer1g/Cd74/Tnf/Mmp14/C3/Ccl2/Slc7a11/Cd44/Mctp1/Tfpi/Il6/Ctla2a/Igf1/Snai1/Sox4/Thbs1	AngII_HS	GO_BP	3.20.0
mmu04668	TNF signaling pathway	17	0.641582	1.86371	0.00322997	0.0138699	0.00919991	63	tags=47%, list=13%, signal=43%	Cxcl3/Il1b/Mmp3/Tnf/Mmp14/Cxcl2/Ccl2/Cxcl10	AngII_HS	KEGG	Release 112.0+/12-12, Dec 24
GO:0001817	regulation of cytokine production	56	0.52069	1.69674	0.00101999	0.0147559	0.0117245	106	tags=41%, list=21%, signal=36%	Acod1/Clec4e/Il1b/Ccl3/Nlrp3/Tyrobp/Cd14/Ccl4/Nav3/Fcer1g/Cd74/Tnf/Kit/C3/Inhbb/Ccl2/Lum/Ackr1/Tank/Hilpda/Il6/Igf1/Thbs1	AngII_HS	GO_BP	3.20.0
mmu05417	Lipid and atherosclerosis	28	0.572214	1.75678	0.00368996	0.0149649	0.00992622	48	tags=32%, list=10%, signal=31%	Cxcl3/Il1b/Ccl3/Nlrp3/Cd14/Mmp3/Tnf/Cxcl2/Ccl2	AngII_HS	KEGG	Release 112.0+/12-12, Dec 24
GO:0032496	response to lipopolysaccharide	34	0.577576	1.8061	0.00110999	0.0158466	0.0125911	48	tags=32%, list=10%, signal=31%	Cxcl3/Acod1/Il1b/S100a8/Nlrp3/Cd14/Pf4/Slpi/Tnf/Cxcl2/Ccl2	AngII_HS	GO_BP	3.20.0
GO:0098609	cell-cell adhesion	54	0.520338	1.6912	0.00114999	0.0162044	0.0128755	106	tags=44%, list=21%, signal=39%	Il1b/S100a8/S100a9/Nlrp3/Plek/Pf4/Lamb1/Cd74/Tnf/Kit/Ccl2/H2-Ab1/Lgals3/Slc7a11/H2-Aa/H2-Eb1/Cd44/Alcam/Cblb/Pcdh1/Il6/Igf1/Sox4/Thbs1	AngII_HS	GO_BP	3.20.0
mmu04612	Antigen processing and presentation	10	0.713833	1.93842	0.00430996	0.0164248	0.0108946	65	tags=60%, list=13%, signal=53%	Ctss/Cd74/Tnf/H2-Ab1/H2-Aa/H2-Eb1	AngII_HS	KEGG	Release 112.0+/12-12, Dec 24
mmu04621	NOD-like receptor signaling pathway	19	0.617016	1.81583	0.00449996	0.0164248	0.0108946	91	tags=47%, list=18%, signal=40%	Cxcl3/Il1b/Nlrp3/Tnf/Cxcl2/Ccl2/Antxr2/Tank/Il6	AngII_HS	KEGG	Release 112.0+/12-12, Dec 24
GO:0002285	lymphocyte activation involved in immune response	15	0.687542	1.96836	0.00120999	0.0168312	0.0133736	55	tags=53%, list=11%, signal=49%	Clec4e/Nlrp3/Tyrobp/Lcp1/Pf4/Fcer1g/Cd74/Lgals3	AngII_HS	GO_BP	3.20.0
GO:0002526	acute inflammatory response	11	0.732182	2.0177	0.00131999	0.0180396	0.0143337	44	tags=55%, list=9%, signal=51%	Npy/Il1b/Nlrp3/Fcer1g/Tnf/C3	AngII_HS	GO_BP	3.20.0
GO:1990868	response to chemokine	16	0.674426	1.94516	0.00137999	0.0180396	0.0143337	75	tags=56%, list=15%, signal=49%	Cxcl3/Ccl6/Ccl3/Ccl4/Pf4/Cxcl2/Ccl2/Cxcl10/Ackr1	AngII_HS	GO_BP	3.20.0
GO:1990869	cellular response to chemokine	16	0.674426	1.94516	0.00137999	0.0180396	0.0143337	75	tags=56%, list=15%, signal=49%	Cxcl3/Ccl6/Ccl3/Ccl4/Pf4/Cxcl2/Ccl2/Cxcl10/Ackr1	AngII_HS	GO_BP	3.20.0
GO:0051249	regulation of lymphocyte activation	34	0.573239	1.79254	0.00134999	0.0180396	0.0143337	186	tags=79%, list=37%, signal=53%	Il1b/Nlrp3/Samsn1/Tyrobp/Pf4/Cd74/Mmp14/Ccl2/H2-Ab1/Lgals3/H2-Aa/H2-Eb1/Cd44/Cblb/Il6/Ctla2a/Igf1/Sox4/Lgals1/Mif/Cyrib/Vav3/Cd38/Tnfaip3/Cebpb/Nfkbid/Inpp5d	AngII_HS	GO_BP	3.20.0
GO:0007186	G protein-coupled receptor signaling pathway	36	0.565376	1.7768	0.00134999	0.0180396	0.0143337	75	tags=39%, list=15%, signal=36%	Cxcl3/Npy/Ccl6/Ccl3/Plek/Ccl4/Pf4/C3/Cxcl2/Ccl2/Pik3r5/Aplnr/Cxcl10/Ackr1	AngII_HS	GO_BP	3.20.0
GO:0030217	T cell differentiation	22	0.632098	1.88907	0.00142999	0.0184706	0.0146762	134	tags=68%, list=27%, signal=52%	Clec4e/Il1b/Nlrp3/Pf4/Fcer1g/Cd74/Kit/H2-Aa/Cd44/Il6/Ctla2a/Prex1/Sox4/Chd7/Lgals1	AngII_HS	GO_BP	3.20.0
GO:0050863	regulation of T cell activation	25	0.613278	1.85821	0.00144999	0.0185086	0.0147064	104	tags=60%, list=21%, signal=50%	Il1b/Nlrp3/Pf4/Cd74/Ccl2/H2-Ab1/Lgals3/H2-Aa/H2-Eb1/Cd44/Cblb/Il6/Ctla2a/Igf1/Sox4	AngII_HS	GO_BP	3.20.0
GO:0045055	regulated exocytosis	10	0.744817	2.02794	0.00153998	0.0194289	0.0154375	43	tags=50%, list=9%, signal=47%	Npy/Ccl3/Plek/Fcer1g/Kit	AngII_HS	GO_BP	3.20.0
GO:0001819	positive regulation of cytokine production	41	0.546719	1.73848	0.00163998	0.0204527	0.016251	91	tags=41%, list=18%, signal=37%	Clec4e/Il1b/Ccl3/Nlrp3/Tyrobp/Cd14/Ccl4/Fcer1g/Cd74/Tnf/Kit/C3/Ccl2/Lum/Tank/Hilpda/Il6	AngII_HS	GO_BP	3.20.0
GO:0033993	response to lipid	57	0.50796	1.65769	0.00173998	0.0214532	0.017046	49	tags=26%, list=10%, signal=27%	Cxcl3/Acod1/Il1b/S100a8/Ccl3/Spp1/Nlrp3/Cd14/Pf4/Slpi/Tnf/Inhbb/Cxcl2/Ccl2/Col1a1	AngII_HS	GO_BP	3.20.0
GO:0006887	exocytosis	11	0.725375	1.99894	0.00178998	0.0218217	0.0173388	43	tags=45%, list=9%, signal=42%	Npy/Ccl3/Plek/Fcer1g/Kit	AngII_HS	GO_BP	3.20.0
GO:0002703	regulation of leukocyte mediated immunity	18	0.655767	1.91641	0.00181998	0.0219409	0.0174335	48	tags=44%, list=10%, signal=42%	Il1b/Nlrp3/Tyrobp/Fcer1g/Tnf/Kit/C3/Ccl2	AngII_HS	GO_BP	3.20.0
GO:0002699	positive regulation of immune effector process	22	0.623939	1.86468	0.00194998	0.0229971	0.0182727	48	tags=41%, list=10%, signal=39%	Il1b/Nlrp3/Tyrobp/Fcer1g/Cd74/Tnf/Kit/C3/Ccl2	AngII_HS	GO_BP	3.20.0
GO:0050867	positive regulation of cell activation	28	0.590692	1.81223	0.00194998	0.0229971	0.0182727	163	tags=75%, list=33%, signal=54%	Il1b/Nlrp3/Plek/Tyrobp/Cd74/Tnf/Mmp14/Ccl2/H2-Ab1/H2-Aa/H2-Eb1/Il6/Igf1/Sox4/Thbs1/Lgals1/Mif/Cyrib/Vav3/Ctsc/Cd38	AngII_HS	GO_BP	3.20.0
GO:0001816	cytokine production	62	0.496388	1.62954	0.00197998	0.0230998	0.0183543	91	tags=35%, list=18%, signal=33%	Acod1/Clec4e/Il1b/Ccl3/Nlrp3/Tyrobp/Cd14/Ccl4/Nav3/Fcer1g/Cd74/Tnf/Kit/C3/Inhbb/Ccl2/Lum/Col3a1/Ackr1/Tank/Hilpda/Il6	AngII_HS	GO_BP	3.20.0
GO:0042063	gliogenesis	23	0.616557	1.85216	0.00207998	0.0240083	0.0190762	129	tags=61%, list=26%, signal=47%	Il1b/S100a8/S100a9/Ccl3/Lamb1/Tnf/Mmp14/Ccl2/Col3a1/Il6/Igf1/Sox4/Vcan/Nrros	AngII_HS	GO_BP	3.20.0
GO:0070887	cellular response to chemical stimulus	111	0.446111	1.51515	0.00211998	0.0242124	0.0192384	107	tags=33%, list=21%, signal=34%	Cxcl3/Acod1/Il1b/S100a8/Ccl6/S100a9/Ccl3/Spp1/Nlrp3/Cd14/Ccl4/Pf4/Mmp3/Fcer1g/Cd74/Tnf/Timp1/Kit/Inhbb/Cxcl2/Ccl2/Col1a1/Lgals3/Slc7a11/Cxcl10/Col3a1/Col1a2/Rnf149/Hilpda/Tfpi/Rps6ka2/Il6/Prex1/Igf1/Sox4/Thbs1/Ccl7	AngII_HS	GO_BP	3.20.0
R-MMU-388396	GPCR downstream signalling	27	0.603323	1.84166	0.00146999	0.0247448	0.021405	63	tags=41%, list=13%, signal=38%	Cxcl3/Npy/Ccl6/Ccl4/Pf4/Mmp3/C3/Cxcl2/Pik3r5/Aplnr/Cxcl10	AngII_HS	Reactome	1.89.0
GO:0002237	response to molecule of bacterial origin	36	0.555574	1.74599	0.00231998	0.0262206	0.020834	48	tags=31%, list=10%, signal=30%	Cxcl3/Acod1/Il1b/S100a8/Nlrp3/Cd14/Pf4/Slpi/Tnf/Cxcl2/Ccl2	AngII_HS	GO_BP	3.20.0
GO:0071222	cellular response to lipopolysaccharide	27	0.590561	1.8047	0.00235998	0.0263977	0.0209747	63	tags=37%, list=13%, signal=34%	Cxcl3/Acod1/Il1b/Nlrp3/Cd14/Pf4/Tnf/Cxcl2/Ccl2/Cxcl10	AngII_HS	GO_BP	3.20.0
GO:0048583	regulation of response to stimulus	182	0.41324	1.42912	0.00273997	0.0303354	0.0241035	107	tags=30%, list=21%, signal=37%	Acod1/Clec4e/Npy/Il1b/S100a8/S100a9/Ccl3/Nlrp3/Plek/G0s2/Samsn1/Tyrobp/Cd14/C4b/Ctss/Pf4/Mmp3/Fcer1g/Lamb1/Cd74/Tnf/Mmp14/Timp1/Kit/C3/Inhbb/Ccl2/Col1a1/H2-Ab1/Sfrp2/Lgals3/Slc7a11/Pik3r5/H2-Aa/Aplnr/Cxcl10/H2-Eb1/Cd44/Col3a1/Hcls1/Igfbp7/Angpt2/Mctp1/Cblb/Tank/Rnf149/Dusp2/Tfpi/Il6/Ctla2a/Igf1/Snai1/Sox4/Thbs1/Ccl7	AngII_HS	GO_BP	3.20.0
R-MMU-1474228	Degradation of the extracellular matrix	17	0.6566	1.90505	0.00225998	0.0321934	0.0278484	130	tags=76%, list=26%, signal=59%	Spp1/Ctss/Mmp3/Mmp14/Timp1/Col1a1/Col15a1/Cd44/Col3a1/Col1a2/Col4a2/Col4a1/Col18a1	AngII_HS	Reactome	1.89.0
R-MMU-1474244	Extracellular matrix organization	28	0.583849	1.78878	0.00254997	0.0321934	0.0278484	92	tags=54%, list=18%, signal=46%	Spp1/Ctss/Mmp3/Mmp14/Timp1/Col1a1/Col15a1/Ltbp2/Lum/Cd44/P3h2/Col3a1/Col1a2/Nid2/Col4a2	AngII_HS	Reactome	1.89.0
GO:0097305	response to alcohol	15	0.663959	1.90084	0.00312997	0.0341772	0.027156	48	tags=47%, list=10%, signal=43%	Ccl3/Nlrp3/Cd14/Pf4/Tnf/Inhbb/Ccl2	AngII_HS	GO_BP	3.20.0
GO:0071396	cellular response to lipid	41	0.533087	1.69513	0.00314997	0.0341772	0.027156	49	tags=29%, list=10%, signal=29%	Cxcl3/Acod1/Il1b/Spp1/Nlrp3/Cd14/Pf4/Tnf/Inhbb/Cxcl2/Ccl2/Col1a1	AngII_HS	GO_BP	3.20.0
GO:0007154	cell communication	240	0.400625	1.39034	0.00326997	0.0351279	0.0279114	177	tags=43%, list=35%, signal=53%	Cxcl3/Bcl2a1b/Acod1/Clec4e/Npy/Il1b/S100a8/Ccl6/S100a9/Ccl3/Spp1/Nlrp3/Plek/G0s2/Samsn1/Tyrobp/Cd14/Lcp1/Ccl4/Ctss/Pf4/Mmp3/Fcer1g/Lamb1/Cd74/Tnf/Mmp14/Timp1/Kit/C3/Inhbb/Cxcl2/Ccl2/Col1a1/Sfrp2/Lgals3/Slc7a11/Pik3r5/Aplnr/Cxcl10/Cd44/Col3a1/Hcls1/Tubb3/Igfbp7/Angpt2/Ackr1/Mctp1/Ifi27l2a/Cblb/Col1a2/Tank/Rnf149/Dusp2/Hilpda/Rps6ka2/Il6/Col4a2/Prex1/Igf1/Snai1/Sox4/Thbs1/Ccl7/Bik/Tbx3/Arhgap28/Irx…	AngII_HS	GO_BP	3.20.0
GO:0071219	cellular response to molecule of bacterial origin	28	0.575328	1.7651	0.00353996	0.0376555	0.0299198	63	tags=36%, list=13%, signal=33%	Cxcl3/Acod1/Il1b/Nlrp3/Cd14/Pf4/Tnf/Cxcl2/Ccl2/Cxcl10	AngII_HS	GO_BP	3.20.0
GO:0002696	positive regulation of leukocyte activation	27	0.580268	1.77324	0.00358996	0.0378166	0.0300478	163	tags=74%, list=33%, signal=53%	Il1b/Nlrp3/Tyrobp/Cd74/Tnf/Mmp14/Ccl2/H2-Ab1/H2-Aa/H2-Eb1/Il6/Igf1/Sox4/Thbs1/Lgals1/Mif/Cyrib/Vav3/Ctsc/Cd38	AngII_HS	GO_BP	3.20.0
mmu05168	Herpes simplex virus 1 infection	20	0.583795	1.72814	0.0110499	0.0384115	0.0254784	65	tags=40%, list=13%, signal=36%	Il1b/Cd74/Tnf/C3/Ccl2/H2-Ab1/H2-Aa/H2-Eb1	AngII_HS	KEGG	Release 112.0+/12-12, Dec 24
mmu04151	PI3K-Akt signaling pathway	29	0.583795	1.72814	0.0110499	0.0384115	0.0254784	106	tags=38%, list=21%, signal=32%	Spp1/Lamb1/Kit/Col1a1/Pik3r5/Angpt2/Col1a2/Il6/Col4a2/Igf1/Thbs1	AngII_HS	KEGG	Release 112.0+/12-12, Dec 24
mmu05135	Yersinia infection	10	0.680322	1.84742	0.0117299	0.0389219	0.025817	91	tags=60%, list=18%, signal=50%	Il1b/Nlrp3/Tnf/Ccl2/Rps6ka2/Il6	AngII_HS	KEGG	Release 112.0+/12-12, Dec 24
GO:0050730	regulation of peptidyl-tyrosine phosphorylation	13	0.679962	1.91185	0.00384996	0.0401655	0.0319142	100	tags=69%, list=20%, signal=57%	Samsn1/Cd74/Tnf/Kit/Sfrp2/Cd44/Hcls1/Il6/Igf1	AngII_HS	GO_BP	3.20.0
GO:0007165	signal transduction	221	0.400159	1.38823	0.00421996	0.0436062	0.0346481	92	tags=25%, list=18%, signal=36%	Cxcl3/Bcl2a1b/Acod1/Clec4e/Npy/Il1b/S100a8/Ccl6/S100a9/Ccl3/Spp1/Nlrp3/Plek/G0s2/Samsn1/Tyrobp/Cd14/Lcp1/Ccl4/Ctss/Pf4/Mmp3/Fcer1g/Lamb1/Cd74/Tnf/Mmp14/Timp1/Kit/C3/Inhbb/Cxcl2/Ccl2/Col1a1/Sfrp2/Lgals3/Pik3r5/Aplnr/Cxcl10/Cd44/Col3a1/Hcls1/Tubb3/Igfbp7/Angpt2/Ackr1/Ifi27l2a/Cblb/Col1a2/Tank/Rnf149/Dusp2/Rps6ka2/Il6/Col4a2	AngII_HS	GO_BP	3.20.0
GO:0023052	signaling	239	0.396551	1.37616	0.00442996	0.0453444	0.0360291	177	tags=43%, list=35%, signal=53%	Cxcl3/Bcl2a1b/Acod1/Clec4e/Npy/Il1b/S100a8/Ccl6/S100a9/Ccl3/Spp1/Nlrp3/Plek/G0s2/Samsn1/Tyrobp/Cd14/Lcp1/Ccl4/Ctss/Pf4/Mmp3/Fcer1g/Lamb1/Cd74/Tnf/Mmp14/Timp1/Kit/C3/Inhbb/Cxcl2/Ccl2/Col1a1/Sfrp2/Lgals3/Slc7a11/Pik3r5/Aplnr/Cxcl10/Cd44/Col3a1/Hcls1/Tubb3/Igfbp7/Angpt2/Ackr1/Mctp1/Ifi27l2a/Cblb/Col1a2/Tank/Rnf149/Dusp2/Hilpda/Rps6ka2/Il6/Col4a2/Prex1/Igf1/Snai1/Sox4/Thbs1/Ccl7/Bik/Tbx3/Arhgap28/Srg…	AngII_HS	GO_BP	3.20.0
GO:1902107	positive regulation of leukocyte differentiation	16	0.643252	1.85525	0.00459995	0.0462125	0.0367189	104	tags=62%, list=21%, signal=51%	Ccl3/Nlrp3/Tyrobp/Cd74/Tnf/Mmp14/H2-Aa/Hcls1/Il6/Sox4	AngII_HS	GO_BP	3.20.0
GO:1903708	positive regulation of hemopoiesis	16	0.643252	1.85525	0.00459995	0.0462125	0.0367189	104	tags=62%, list=21%, signal=51%	Ccl3/Nlrp3/Tyrobp/Cd74/Tnf/Mmp14/H2-Aa/Hcls1/Il6/Sox4	AngII_HS	GO_BP	3.20.0
GO:0030098	lymphocyte differentiation	28	0.568236	1.74334	0.00466995	0.0464853	0.0369357	104	tags=50%, list=21%, signal=42%	Clec4e/Il1b/Nlrp3/Pf4/Fcer1g/Cd74/Mmp14/Kit/H2-Aa/Cd44/Il6/Ctla2a/Prex1/Sox4	AngII_HS	GO_BP	3.20.0
GO:0002274	myeloid leukocyte activation	13	0.672978	1.89222	0.00474995	0.0468518	0.0372269	43	tags=46%, list=9%, signal=43%	Npy/Ccl3/Tyrobp/Fcer1g/Tnf/Kit	AngII_HS	GO_BP	3.20.0
GO:0032611	interleukin-1 beta production	11	0.694681	1.91436	0.00511995	0.0475587	0.0377886	35	tags=45%, list=7%, signal=43%	Il1b/Ccl3/Nlrp3/Tyrobp/Tnf	AngII_HS	GO_BP	3.20.0
GO:0032612	interleukin-1 production	11	0.694681	1.91436	0.00511995	0.0475587	0.0377886	35	tags=45%, list=7%, signal=43%	Il1b/Ccl3/Nlrp3/Tyrobp/Tnf	AngII_HS	GO_BP	3.20.0
GO:0032760	positive regulation of tumor necrosis factor production	12	0.683491	1.90387	0.00525995	0.0475587	0.0377886	141	tags=83%, list=28%, signal=61%	Ccl3/Tyrobp/Cd14/Ccl4/Fcer1g/Ccl2/Il6/Thbs1/Akap12/Mif	AngII_HS	GO_BP	3.20.0
GO:1903557	positive regulation of tumor necrosis factor superfamily cytokine production	12	0.683491	1.90387	0.00525995	0.0475587	0.0377886	141	tags=83%, list=28%, signal=61%	Ccl3/Tyrobp/Cd14/Ccl4/Fcer1g/Ccl2/Il6/Thbs1/Akap12/Mif	AngII_HS	GO_BP	3.20.0
GO:1903037	regulation of leukocyte cell-cell adhesion	28	0.56548	1.73488	0.00516995	0.0475587	0.0377886	104	tags=54%, list=21%, signal=45%	Il1b/Nlrp3/Pf4/Cd74/Tnf/Ccl2/H2-Ab1/Lgals3/H2-Aa/H2-Eb1/Cd44/Cblb/Il6/Igf1/Sox4	AngII_HS	GO_BP	3.20.0
GO:0071216	cellular response to biotic stimulus	30	0.555763	1.71681	0.00519995	0.0475587	0.0377886	63	tags=33%, list=13%, signal=31%	Cxcl3/Acod1/Il1b/Nlrp3/Cd14/Pf4/Tnf/Cxcl2/Ccl2/Cxcl10	AngII_HS	GO_BP	3.20.0
GO:0010647	positive regulation of cell communication	95	0.442551	1.49162	0.00513995	0.0475587	0.0377886	70	tags=25%, list=14%, signal=27%	Npy/Il1b/S100a8/S100a9/Ccl3/Spp1/Nlrp3/G0s2/Tyrobp/Cd14/Ctss/Lamb1/Cd74/Tnf/Kit/C3/Inhbb/Ccl2/Col1a1/Sfrp2/Pik3r5/Cd44/Col3a1/Hcls1	AngII_HS	GO_BP	3.20.0
GO:0023056	positive regulation of signaling	95	0.442551	1.49162	0.00513995	0.0475587	0.0377886	70	tags=25%, list=14%, signal=27%	Npy/Il1b/S100a8/S100a9/Ccl3/Spp1/Nlrp3/G0s2/Tyrobp/Cd14/Ctss/Lamb1/Cd74/Tnf/Kit/C3/Inhbb/Ccl2/Col1a1/Sfrp2/Pik3r5/Cd44/Col3a1/Hcls1	AngII_HS	GO_BP	3.20.0
GO:0016477	cell migration	118	0.428256	1.45856	0.00501995	0.0475587	0.0377886	76	tags=26%, list=15%, signal=29%	Cxcl3/Il1b/S100a8/Ccl6/S100a9/Ccl3/Spp1/Nlrp3/Lcp1/Ccl4/Pf4/Mmp3/Nav3/Fcer1g/Lamb1/Cd74/Tnf/Mmp14/Timp1/Kit/Cxcl2/Ccl2/Col1a1/Sfrp2/Lgals3/Cxcl10/Cd44/Col3a1/Hcls1/Angpt2/Mctp1	AngII_HS	GO_BP	3.20.0
GO:0050896	response to stimulus	313	0.394913	1.36387	0.00510995	0.0475587	0.0377886	244	tags=56%, list=49%, signal=76%	Cxcl3/Bcl2a1b/Acod1/Clec4e/Npy/Il1b/S100a8/Ccl6/Wfdc17/S100a9/Ccl3/Spp1/Cd52/Nlrp3/Plek/G0s2/Samsn1/Tyrobp/Cd14/C4b/Lcp1/Ccl4/Ctss/Pf4/Mmp3/Fcer1g/Lamb1/Slpi/Cd74/Tnf/Mmp14/Timp1/Lyz2/Cotl1/AA467197/Vwa1/Kit/C3/Inhbb/Cxcl2/Ccl2/Col1a1/H2-Ab1/Sfrp2/Lgals3/Slc7a11/Pik3r5/H2-Aa/Aplnr/Cxcl10/H2-Eb1/Cd44/Col3a1/Hcls1/Tubb3/Angptl4/Igfbp7/Angpt2/Ackr1/Mctp1/Alcam/Ifi27l2a/Cblb/Col1a2/Tank/Rnf149/Dusp2/…	AngII_HS	GO_BP	3.20.0
mmu05164	Influenza A	20	0.571764	1.69252	0.0152798	0.0484969	0.0321681	65	tags=40%, list=13%, signal=36%	Il1b/Nlrp3/Tnf/Ccl2/H2-Ab1/H2-Aa/Cxcl10/H2-Eb1	AngII_HS	KEGG	Release 112.0+/12-12, Dec 24
GO:0001837	epithelial to mesenchymal transition	16	0.571764	1.69252	0.0152798	0.0484969	0.0321681	111	tags=38%, list=22%, signal=30%	Il1b/Col1a1/Sfrp2/Il6/Snai1/Tbx3	AngII_HS	GO_BP	3.20.0
GO:0002819	regulation of adaptive immune response	20	0.606404	1.79206	0.00560994	0.050304	0.0399699	66	tags=45%, list=13%, signal=41%	Il1b/Nlrp3/Samsn1/Pf4/Fcer1g/Cd74/Tnf/C3/Cd44	AngII_HS	GO_BP	3.20.0
GO:0006919	activation of cysteine-type endopeptidase activity involved in apoptotic process	10	0.704043	1.91693	0.00579994	0.0515815	0.0409849	35	tags=40%, list=7%, signal=38%	S100a8/S100a9/Nlrp3/Tnf	AngII_HS	GO_BP	3.20.0
GO:0061082	myeloid leukocyte cytokine production	11	0.687954	1.89582	0.00617994	0.0545141	0.0433151	43	tags=45%, list=9%, signal=42%	Il1b/Nlrp3/Fcer1g/Cd74/Kit	AngII_HS	GO_BP	3.20.0
GO:0007204	positive regulation of cytosolic calcium ion concentration	14	0.653741	1.85586	0.00626994	0.054862	0.0435915	46	tags=36%, list=9%, signal=33%	Cxcl3/Il1b/Ccl3/Cd52/Cxcl2	AngII_HS	GO_BP	3.20.0
GO:0002768	immune response-regulating cell surface receptor signaling pathway	22	0.59041	1.76448	0.00643994	0.0551038	0.0437836	55	tags=36%, list=11%, signal=34%	Acod1/Clec4e/Tyrobp/Cd14/Fcer1g/Kit/C3/Lgals3	AngII_HS	GO_BP	3.20.0
GO:0002683	negative regulation of immune system process	35	0.534944	1.67675	0.00636994	0.0551038	0.0437836	79	tags=40%, list=16%, signal=36%	Acod1/Npy/Ccl3/Samsn1/Tyrobp/Pf4/Fcer1g/Cd74/Tnf/Lgals3/H2-Aa/Cd44/Col3a1/Cblb	AngII_HS	GO_BP	3.20.0
GO:0048870	cell motility	120	0.423346	1.44305	0.00644994	0.0551038	0.0437836	76	tags=26%, list=15%, signal=29%	Cxcl3/Il1b/S100a8/Ccl6/S100a9/Ccl3/Spp1/Nlrp3/Lcp1/Ccl4/Pf4/Mmp3/Nav3/Fcer1g/Lamb1/Cd74/Tnf/Mmp14/Timp1/Kit/Cxcl2/Ccl2/Col1a1/Sfrp2/Lgals3/Cxcl10/Cd44/Col3a1/Hcls1/Angpt2/Mctp1	AngII_HS	GO_BP	3.20.0
GO:0050728	negative regulation of inflammatory response	10	0.697946	1.90033	0.00689993	0.0558688	0.0443915	100	tags=70%, list=20%, signal=57%	Acod1/Npy/Nlrp3/Pf4/Cd44/Ctla2a/Igf1	AngII_HS	GO_BP	3.20.0
GO:0050777	negative regulation of immune response	12	0.675059	1.88039	0.00676993	0.0558688	0.0443915	69	tags=50%, list=14%, signal=44%	Acod1/Npy/Samsn1/Pf4/Lgals3/Col3a1	AngII_HS	GO_BP	3.20.0
GO:0032640	tumor necrosis factor production	14	0.649798	1.84467	0.00686993	0.0558688	0.0443915	141	tags=79%, list=28%, signal=58%	Ccl3/Tyrobp/Cd14/Ccl4/Fcer1g/Ccl2/Il6/Igf1/Thbs1/Akap12/Mif	AngII_HS	GO_BP	3.20.0
GO:0032680	regulation of tumor necrosis factor production	14	0.649798	1.84467	0.00686993	0.0558688	0.0443915	141	tags=79%, list=28%, signal=58%	Ccl3/Tyrobp/Cd14/Ccl4/Fcer1g/Ccl2/Il6/Igf1/Thbs1/Akap12/Mif	AngII_HS	GO_BP	3.20.0
GO:0071706	tumor necrosis factor superfamily cytokine production	14	0.649798	1.84467	0.00686993	0.0558688	0.0443915	141	tags=79%, list=28%, signal=58%	Ccl3/Tyrobp/Cd14/Ccl4/Fcer1g/Ccl2/Il6/Igf1/Thbs1/Akap12/Mif	AngII_HS	GO_BP	3.20.0
GO:1903555	regulation of tumor necrosis factor superfamily cytokine production	14	0.649798	1.84467	0.00686993	0.0558688	0.0443915	141	tags=79%, list=28%, signal=58%	Ccl3/Tyrobp/Cd14/Ccl4/Fcer1g/Ccl2/Il6/Igf1/Thbs1/Akap12/Mif	AngII_HS	GO_BP	3.20.0
GO:0030155	regulation of cell adhesion	56	0.482845	1.57341	0.00663993	0.0558688	0.0443915	106	tags=41%, list=21%, signal=36%	Npy/Il1b/Spp1/Nlrp3/Pf4/Lamb1/Cd74/Tnf/Mmp14/Ccl2/Col1a1/H2-Ab1/Lgals3/H2-Aa/H2-Eb1/Cd44/Angpt2/Cblb/Il6/Prex1/Igf1/Sox4/Thbs1	AngII_HS	GO_BP	3.20.0
GO:0050817	coagulation	15	0.638478	1.82789	0.00704993	0.0562439	0.0446896	106	tags=60%, list=21%, signal=49%	S100a9/Plek/Pf4/Fcer1g/Slc7a11/Angpt2/Tfpi/Il6/Thbs1	AngII_HS	GO_BP	3.20.0
GO:0032102	negative regulation of response to external stimulus	20	0.5996	1.77196	0.00704993	0.0562439	0.0446896	106	tags=55%, list=21%, signal=45%	Acod1/Npy/Nlrp3/Pf4/Tnf/Cd44/Angpt2/Tfpi/Ctla2a/Igf1/Thbs1	AngII_HS	GO_BP	3.20.0
GO:0030198	extracellular matrix organization	33	0.535766	1.67046	0.00748993	0.0580469	0.0461222	92	tags=48%, list=18%, signal=42%	Lcp1/Ctss/Mmp3/Lamb1/Tnf/Mmp14/Vwa1/Col1a1/Col15a1/Sfrp2/Antxr2/Lgals3/Col3a1/Col1a2/Il6/Col4a2	AngII_HS	GO_BP	3.20.0
GO:0043062	extracellular structure organization	33	0.535766	1.67046	0.00748993	0.0580469	0.0461222	92	tags=48%, list=18%, signal=42%	Lcp1/Ctss/Mmp3/Lamb1/Tnf/Mmp14/Vwa1/Col1a1/Col15a1/Sfrp2/Antxr2/Lgals3/Col3a1/Col1a2/Il6/Col4a2	AngII_HS	GO_BP	3.20.0
GO:0045229	external encapsulating structure organization	33	0.535766	1.67046	0.00748993	0.0580469	0.0461222	92	tags=48%, list=18%, signal=42%	Lcp1/Ctss/Mmp3/Lamb1/Tnf/Mmp14/Vwa1/Col1a1/Col15a1/Sfrp2/Antxr2/Lgals3/Col3a1/Col1a2/Il6/Col4a2	AngII_HS	GO_BP	3.20.0
GO:0002521	leukocyte differentiation	44	0.504748	1.61387	0.00745993	0.0580469	0.0461222	134	tags=50%, list=27%, signal=40%	Clec4e/Il1b/Ccl3/Nlrp3/Tyrobp/Pf4/Fcer1g/Cd74/Tnf/Mmp14/Kit/H2-Aa/Cd44/Hcls1/Il6/Ctla2a/Prex1/Sox4/Chd7/Nme1/Nrros/Lgals1	AngII_HS	GO_BP	3.20.0
GO:0009636	response to toxic substance	15	0.634834	1.81746	0.00792992	0.061021	0.0484853	57	tags=40%, list=11%, signal=37%	S100a8/S100a9/Ccl3/Tnf/Inhbb/Slc7a11	AngII_HS	GO_BP	3.20.0
GO:0014070	response to organic cyclic compound	45	0.499148	1.59894	0.00830992	0.0634948	0.0504509	100	tags=38%, list=20%, signal=33%	Acod1/Il1b/Ccl3/Spp1/Nlrp3/Pf4/Tnf/Mmp14/Inhbb/Cxcl2/Ccl2/Col1a1/Slc7a11/Angpt2/Tfpi/Il6/Igf1	AngII_HS	GO_BP	3.20.0
GO:0043280	positive regulation of cysteine-type endopeptidase activity involved in apoptotic process	11	0.676505	1.86427	0.00840992	0.0638095	0.0507009	35	tags=36%, list=7%, signal=35%	S100a8/S100a9/Nlrp3/Tnf	AngII_HS	GO_BP	3.20.0
GO:0002706	regulation of lymphocyte mediated immunity	11	0.675519	1.86155	0.00864991	0.0647252	0.0514285	44	tags=45%, list=9%, signal=42%	Il1b/Nlrp3/Fcer1g/Tnf/C3	AngII_HS	GO_BP	3.20.0
GO:0002708	positive regulation of lymphocyte mediated immunity	11	0.675519	1.86155	0.00864991	0.0647252	0.0514285	44	tags=45%, list=9%, signal=42%	Il1b/Nlrp3/Fcer1g/Tnf/C3	AngII_HS	GO_BP	3.20.0
GO:1902105	regulation of leukocyte differentiation	24	0.567878	1.71344	0.00888991	0.0660654	0.0524934	134	tags=62%, list=27%, signal=48%	Ccl3/Nlrp3/Tyrobp/Pf4/Cd74/Tnf/Mmp14/H2-Aa/Cd44/Hcls1/Il6/Ctla2a/Sox4/Nme1/Lgals1	AngII_HS	GO_BP	3.20.0
GO:2001235	positive regulation of apoptotic signaling pathway	18	0.606545	1.77256	0.00911991	0.0668588	0.0531238	45	tags=33%, list=9%, signal=31%	S100a8/S100a9/G0s2/Ctss/Tnf/Inhbb	AngII_HS	GO_BP	3.20.0
GO:0051251	positive regulation of lymphocyte activation	24	0.567316	1.71175	0.00907991	0.0668588	0.0531238	186	tags=79%, list=37%, signal=52%	Il1b/Nlrp3/Tyrobp/Cd74/Mmp14/Ccl2/H2-Ab1/H2-Aa/H2-Eb1/Il6/Igf1/Sox4/Lgals1/Mif/Cyrib/Vav3/Cd38/Nfkbid/Inpp5d	AngII_HS	GO_BP	3.20.0
GO:0002367	cytokine production involved in immune response	15	0.628863	1.80037	0.00949991	0.0678118	0.053881	43	tags=40%, list=9%, signal=38%	Il1b/Nlrp3/Fcer1g/Cd74/Tnf/Kit	AngII_HS	GO_BP	3.20.0
GO:0002718	regulation of cytokine production involved in immune response	15	0.628863	1.80037	0.00949991	0.0678118	0.053881	43	tags=40%, list=9%, signal=38%	Il1b/Nlrp3/Fcer1g/Cd74/Tnf/Kit	AngII_HS	GO_BP	3.20.0
GO:0010628	positive regulation of gene expression	63	0.46516	1.52865	0.00936991	0.0678118	0.053881	106	tags=37%, list=21%, signal=33%	Clec4e/Il1b/Ccl3/Nlrp3/Tyrobp/Cd14/Ccl4/Fcer1g/Cd74/Tnf/Mmp14/Kit/C3/Ccl2/Lum/Cd44/Tank/Hilpda/Rps6ka2/Il6/Igf1/Sox4/Thbs1	AngII_HS	GO_BP	3.20.0
GO:0048585	negative regulation of response to stimulus	79	0.445232	1.48519	0.00944991	0.0678118	0.053881	186	tags=57%, list=37%, signal=42%	Acod1/Npy/Il1b/Nlrp3/Plek/Samsn1/Pf4/Mmp3/Cd74/Tnf/Mmp14/Sfrp2/Lgals3/Aplnr/Cd44/Col3a1/Angpt2/Mctp1/Cblb/Tank/Rnf149/Dusp2/Tfpi/Il6/Ctla2a/Igf1/Snai1/Thbs1/Nrros/Deptor/Lgals1/Tspan15/Mif/Sesn3/Cyrib/Ucp2/Lbh/Slc12a2/Tnfaip3/Snx25/Itgav/Cxcl12/Nfkbid/Higd1a/Inpp5d	AngII_HS	GO_BP	3.20.0
GO:0032501	multicellular organismal process	268	0.384346	1.33307	0.0096399	0.0683614	0.0543177	234	tags=55%, list=47%, signal=63%	Acod1/Clec4e/Npy/Il1b/S100a8/S100a9/Ccl3/Spp1/Basp1/Nlrp3/Plek/G0s2/Samsn1/Tyrobp/Cd14/Lcp1/Ccl4/Ctss/Pf4/Nav3/Fcer1g/Lamb1/Cd74/Tnf/Mmp14/Timp1/Vwa1/Kit/C3/Inhbb/Ccl2/Col1a1/H2-Ab1/Sfrp2/Antxr2/Lgals3/Slc7a11/H2-Aa/Aplnr/Lum/Cxcl10/H2-Eb1/Cd44/Col3a1/Hcls1/Tubb3/Angptl4/Angpt2/Ackr1/Alcam/Cblb/Col1a2/Tank/Dusp2/Hilpda/Marcksl1/Tfpi/Rps6ka2/Il6/Col4a2/Ehd3/Ctla2a/Prex1/Igf1/Cstb/Snai1/Sox4/Thbs1/…	AngII_HS	GO_BP	3.20.0
GO:0031348	negative regulation of defense response	12	0.660093	1.8387	0.0099999	0.0704538	0.0559803	100	tags=58%, list=20%, signal=48%	Acod1/Npy/Nlrp3/Pf4/Cd44/Ctla2a/Igf1	AngII_HS	GO_BP	3.20.0
GO:0002687	positive regulation of leukocyte migration	14	0.637059	1.80851	0.0100899	0.0706293	0.0561197	107	tags=64%, list=21%, signal=52%	Il1b/Ccl3/Cd74/Mmp14/Ccl2/Lgals3/Cxcl10/Thbs1/Ccl7	AngII_HS	GO_BP	3.20.0
GO:1903039	positive regulation of leukocyte cell-cell adhesion	22	0.574841	1.71795	0.0102199	0.0710807	0.0564784	104	tags=55%, list=21%, signal=45%	Il1b/Nlrp3/Cd74/Tnf/Ccl2/H2-Ab1/H2-Aa/H2-Eb1/Cd44/Il6/Igf1/Sox4	AngII_HS	GO_BP	3.20.0
GO:0051241	negative regulation of multicellular organismal process	67	0.456585	1.50703	0.0104199	0.0720101	0.0572169	106	tags=37%, list=21%, signal=34%	Acod1/Il1b/Ccl3/Nlrp3/Samsn1/Tyrobp/Pf4/Nav3/Cd74/Tnf/Timp1/Inhbb/Ccl2/Sfrp2/Lgals3/H2-Aa/Cxcl10/Cd44/Angpt2/Cblb/Tfpi/Il6/Col4a2/Igf1/Thbs1	AngII_HS	GO_BP	3.20.0
GO:0040011	locomotion	103	0.423285	1.43233	0.0108999	0.0748505	0.0594738	76	tags=26%, list=15%, signal=28%	Cxcl3/Il1b/S100a8/Ccl6/S100a9/Ccl3/Spp1/Ccl4/Pf4/Mmp3/Nav3/Fcer1g/Lamb1/Cd74/Tnf/Mmp14/Timp1/Kit/Cxcl2/Ccl2/Col1a1/Sfrp2/Lgals3/Cxcl10/Col3a1/Angpt2/Mctp1	AngII_HS	GO_BP	3.20.0
GO:0009967	positive regulation of signal transduction	82	0.439376	1.4691	0.0109699	0.0748574	0.0594792	70	tags=26%, list=14%, signal=26%	Npy/Il1b/S100a8/S100a9/Ccl3/Nlrp3/G0s2/Cd14/Ctss/Lamb1/Cd74/Tnf/Kit/C3/Inhbb/Col1a1/Sfrp2/Pik3r5/Cd44/Col3a1/Hcls1	AngII_HS	GO_BP	3.20.0
GO:0032635	interleukin-6 production	11	0.665638	1.83432	0.0111399	0.0750732	0.0596507	35	tags=45%, list=7%, signal=43%	Il1b/Tyrobp/Fcer1g/Cd74/Tnf	AngII_HS	GO_BP	3.20.0
GO:0032675	regulation of interleukin-6 production	11	0.665638	1.83432	0.0111399	0.0750732	0.0596507	35	tags=45%, list=7%, signal=43%	Il1b/Tyrobp/Fcer1g/Cd74/Tnf	AngII_HS	GO_BP	3.20.0
GO:2001056	positive regulation of cysteine-type endopeptidase activity	12	0.654651	1.82354	0.0113599	0.0756164	0.0600823	35	tags=33%, list=7%, signal=32%	S100a8/S100a9/Nlrp3/Tnf	AngII_HS	GO_BP	3.20.0
GO:0002460	adaptive immune response based on somatic recombination of immune receptors built from immunoglobulin superfamily domains	24	0.560489	1.69115	0.0113499	0.0756164	0.0600823	44	tags=33%, list=9%, signal=32%	Il1b/Nlrp3/C4b/Pf4/Fcer1g/Cd74/Tnf/C3	AngII_HS	GO_BP	3.20.0
GO:0002449	lymphocyte mediated immunity	21	0.577298	1.71576	0.0116999	0.0774047	0.0615032	44	tags=33%, list=9%, signal=32%	Il1b/Nlrp3/C4b/Fcer1g/Cd74/Tnf/C3	AngII_HS	GO_BP	3.20.0
GO:0042129	regulation of T cell proliferation	10	0.677397	1.84438	0.0117799	0.0774616	0.0615485	100	tags=70%, list=20%, signal=57%	Il1b/Lgals3/H2-Aa/Cd44/Cblb/Il6/Igf1	AngII_HS	GO_BP	3.20.0
GO:0052547	regulation of peptidase activity	26	0.550308	1.67494	0.0120099	0.0784983	0.0623722	106	tags=46%, list=21%, signal=38%	S100a8/S100a9/Nlrp3/Slpi/Tnf/Timp1/Sfrp2/Cd44/Tank/Tfpi/Cstb/Thbs1	AngII_HS	GO_BP	3.20.0
R-MMU-168249	Innate Immune System	67	0.465476	1.53483	0.00699993	0.0785548	0.0679525	44	tags=21%, list=9%, signal=22%	Clec4e/Il1b/S100a8/S100a9/Nlrp3/Tyrobp/Cd14/C4b/Ctss/Fcer1g/Slpi/Lyz2/Cotl1/C3	AngII_HS	Reactome	1.89.0
GO:0018108	peptidyl-tyrosine phosphorylation	15	0.617227	1.76705	0.0131099	0.0846679	0.0672743	100	tags=60%, list=20%, signal=49%	Samsn1/Cd74/Tnf/Kit/Sfrp2/Cd44/Hcls1/Il6/Igf1	AngII_HS	GO_BP	3.20.0
GO:0018212	peptidyl-tyrosine modification	15	0.617227	1.76705	0.0131099	0.0846679	0.0672743	100	tags=60%, list=20%, signal=49%	Samsn1/Cd74/Tnf/Kit/Sfrp2/Cd44/Hcls1/Il6/Igf1	AngII_HS	GO_BP	3.20.0
GO:0051050	positive regulation of transport	54	0.469706	1.52663	0.0133399	0.0856435	0.0680495	104	tags=37%, list=21%, signal=33%	Il1b/S100a8/S100a9/Ccl3/Spp1/Cd14/Ctss/Fcer1g/Tnf/C3/Inhbb/Ccl2/Lgals3/Aplnr/Cxcl10/Hcls1/Il6/Ehd3/Igf1/Sox4	AngII_HS	GO_BP	3.20.0
GO:0051090	regulation of DNA-binding transcription factor activity	15	0.61563	1.76248	0.0136399	0.0870544	0.0691706	43	tags=33%, list=9%, signal=31%	Acod1/Il1b/Nlrp3/Tnf/Kit	AngII_HS	GO_BP	3.20.0
GO:0007596	blood coagulation	14	0.625482	1.77564	0.0138999	0.088195	0.0700769	106	tags=57%, list=21%, signal=46%	S100a9/Plek/Pf4/Fcer1g/Slc7a11/Tfpi/Il6/Thbs1	AngII_HS	GO_BP	3.20.0
GO:0019882	antigen processing and presentation	11	0.656355	1.80874	0.0142599	0.0899532	0.0714738	65	tags=55%, list=13%, signal=49%	Ctss/Fcer1g/Cd74/H2-Ab1/H2-Aa/H2-Eb1	AngII_HS	GO_BP	3.20.0
GO:0045785	positive regulation of cell adhesion	41	0.491058	1.56148	0.0154898	0.0971473	0.07719	106	tags=41%, list=21%, signal=36%	Npy/Il1b/Spp1/Nlrp3/Lamb1/Cd74/Tnf/Ccl2/H2-Ab1/H2-Aa/H2-Eb1/Cd44/Il6/Prex1/Igf1/Sox4/Thbs1	AngII_HS	GO_BP	3.20.0
GO:0050870	positive regulation of T cell activation	18	0.587315	1.71637	0.0156098	0.0973372	0.077341	104	tags=56%, list=21%, signal=46%	Il1b/Nlrp3/Cd74/Ccl2/H2-Ab1/H2-Aa/H2-Eb1/Il6/Igf1/Sox4	AngII_HS	GO_BP	3.20.0
GO:0010466	negative regulation of peptidase activity	13	0.629762	1.77071	0.0160198	0.099323	0.0789188	106	tags=62%, list=21%, signal=50%	Slpi/Tnf/Timp1/Sfrp2/Cd44/Tfpi/Cstb/Thbs1	AngII_HS	GO_BP	3.20.0
GO:0002690	positive regulation of leukocyte chemotaxis	10	0.664631	1.80962	0.0162698	0.1003	0.079695	107	tags=70%, list=21%, signal=56%	Il1b/Ccl3/Cd74/Ccl2/Cxcl10/Thbs1/Ccl7	AngII_HS	GO_BP	3.20.0
GO:0002821	positive regulation of adaptive immune response	16	0.600299	1.73136	0.0164998	0.101143	0.0803649	91	tags=50%, list=18%, signal=42%	Il1b/Nlrp3/Fcer1g/Cd74/Tnf/C3/Cd44/Il6	AngII_HS	GO_BP	3.20.0
GO:0002720	positive regulation of cytokine production involved in immune response	12	0.638792	1.77936	0.0167098	0.101855	0.0809305	43	tags=42%, list=9%, signal=39%	Il1b/Nlrp3/Fcer1g/Cd74/Kit	AngII_HS	GO_BP	3.20.0
GO:0010950	positive regulation of endopeptidase activity	14	0.61753	1.75307	0.0168598	0.102195	0.0812008	53	tags=36%, list=11%, signal=33%	S100a8/S100a9/Nlrp3/Tnf/Sfrp2	AngII_HS	GO_BP	3.20.0
mmu04933	AGE-RAGE signaling pathway in diabetic complications	15	0.575207	1.6455	0.0342097	0.104054	0.0690195	92	tags=53%, list=18%, signal=45%	Il1b/Tnf/Ccl2/Col1a1/Col3a1/Col1a2/Il6/Col4a2	AngII_HS	KEGG	Release 112.0+/12-12, Dec 24
mmu04145	Phagosome	16	0.56477	1.62901	0.0356496	0.104097	0.0690477	119	tags=56%, list=24%, signal=44%	Cd14/Ctss/C3/H2-Ab1/H2-Aa/H2-Eb1/Tubb3/Thbs1/Tubb6	AngII_HS	KEGG	Release 112.0+/12-12, Dec 24
GO:0002822	regulation of adaptive immune response based on somatic recombination of immune receptors built from immunoglobulin superfamily domains	16	0.597839	1.72427	0.0174898	0.104842	0.0833043	44	tags=38%, list=9%, signal=35%	Il1b/Nlrp3/Pf4/Fcer1g/Tnf/C3	AngII_HS	GO_BP	3.20.0
GO:0018193	peptidyl-amino acid modification	35	0.504393	1.58099	0.0174198	0.104842	0.0833043	104	tags=43%, list=21%, signal=36%	S100a8/S100a9/Samsn1/Cd74/Tnf/Kit/Sfrp2/Cd44/P3h2/Hcls1/Cblb/Rps6ka2/Il6/Igf1/Sox4	AngII_HS	GO_BP	3.20.0
R-MMU-1442490	Collagen degradation	11	0.665963	1.83308	0.0113799	0.105291	0.0910807	130	tags=82%, list=26%, signal=62%	Mmp3/Mmp14/Col1a1/Col15a1/Col3a1/Col1a2/Col4a2/Col4a1/Col18a1	AngII_HS	Reactome	1.89.0
R-MMU-216083	Integrin cell surface interactions	11	0.664072	1.82787	0.0119299	0.105291	0.0910807	130	tags=82%, list=26%, signal=62%	Spp1/Col1a1/Lum/Cd44/Col3a1/Col1a2/Col4a2/Col4a1/Col18a1	AngII_HS	Reactome	1.89.0
R-MMU-1474290	Collagen formation	13	0.638794	1.79468	0.0125099	0.105291	0.0910807	130	tags=77%, list=26%, signal=58%	Ctss/Mmp3/Col1a1/Col15a1/P3h2/Col3a1/Col1a2/Col4a2/Col4a1/Col18a1	AngII_HS	Reactome	1.89.0
GO:0007599	hemostasis	15	0.605062	1.73223	0.0177498	0.105816	0.0840781	106	tags=53%, list=21%, signal=43%	S100a9/Plek/Pf4/Fcer1g/Slc7a11/Tfpi/Il6/Thbs1	AngII_HS	GO_BP	3.20.0
GO:0070374	positive regulation of ERK1 and ERK2 cascade	14	0.614939	1.74571	0.0179298	0.106258	0.0844292	100	tags=57%, list=20%, signal=47%	Npy/Il1b/Ccl3/Cd74/C3/Cd44/Il6/Igf1	AngII_HS	GO_BP	3.20.0
GO:0006874	intracellular calcium ion homeostasis	14	0.614618	1.7448	0.0180198	0.106258	0.0844292	87	tags=50%, list=17%, signal=42%	Npy/Ccl3/Spp1/Ccl2/Aplnr/Cxcl10/Marcksl1	AngII_HS	GO_BP	3.20.0
mmu05145	Toxoplasmosis	14	0.578947	1.64179	0.0384396	0.107927	0.0715879	65	tags=43%, list=13%, signal=38%	Lamb1/Tnf/H2-Ab1/Pik3r5/H2-Aa/H2-Eb1	AngII_HS	KEGG	Release 112.0+/12-12, Dec 24
GO:0001818	negative regulation of cytokine production	18	0.580126	1.69536	0.0185598	0.108851	0.0864893	106	tags=50%, list=21%, signal=41%	Acod1/Nlrp3/Tyrobp/Nav3/Tnf/Inhbb/Il6/Igf1/Thbs1	AngII_HS	GO_BP	3.20.0
GO:0002824	positive regulation of adaptive immune response based on somatic recombination of immune receptors built from immunoglobulin superfamily domains	13	0.622298	1.74972	0.0189298	0.109249	0.0868058	44	tags=38%, list=9%, signal=36%	Il1b/Nlrp3/Fcer1g/Tnf/C3	AngII_HS	GO_BP	3.20.0
GO:0002440	production of molecular mediator of immune response	17	0.586751	1.70416	0.0188998	0.109249	0.0868058	43	tags=35%, list=9%, signal=33%	Il1b/Nlrp3/Fcer1g/Cd74/Tnf/Kit	AngII_HS	GO_BP	3.20.0
GO:0002700	regulation of production of molecular mediator of immune response	17	0.586751	1.70416	0.0188998	0.109249	0.0868058	43	tags=35%, list=9%, signal=33%	Il1b/Nlrp3/Fcer1g/Cd74/Tnf/Kit	AngII_HS	GO_BP	3.20.0
GO:0045861	negative regulation of proteolysis	16	0.593284	1.71113	0.0197398	0.112782	0.0896127	106	tags=56%, list=21%, signal=46%	Slpi/Tnf/Timp1/Sfrp2/Cd44/Tfpi/Ctla2a/Cstb/Thbs1	AngII_HS	GO_BP	3.20.0
GO:0051346	negative regulation of hydrolase activity	16	0.593262	1.71107	0.0197498	0.112782	0.0896127	106	tags=56%, list=21%, signal=46%	Slpi/Tnf/Timp1/Sfrp2/Cd44/Angptl4/Tfpi/Cstb/Thbs1	AngII_HS	GO_BP	3.20.0
GO:0002702	positive regulation of production of molecular mediator of immune response	13	0.619804	1.74271	0.0198698	0.112873	0.0896851	43	tags=38%, list=9%, signal=36%	Il1b/Nlrp3/Fcer1g/Cd74/Kit	AngII_HS	GO_BP	3.20.0
GO:0002250	adaptive immune response	30	0.515146	1.59134	0.0203398	0.114941	0.0913284	91	tags=40%, list=18%, signal=35%	Il1b/Nlrp3/Samsn1/C4b/Pf4/Fcer1g/Cd74/Tnf/C3/Cd44/Alcam/Il6	AngII_HS	GO_BP	3.20.0
GO:0007229	integrin-mediated signaling pathway	12	0.629368	1.75311	0.0205598	0.114986	0.0913645	69	tags=50%, list=14%, signal=44%	Plek/Tyrobp/Fcer1g/Lamb1/Timp1/Col3a1	AngII_HS	GO_BP	3.20.0
GO:0048545	response to steroid hormone	21	0.557184	1.65598	0.0204698	0.114986	0.0913645	100	tags=48%, list=20%, signal=40%	Acod1/Spp1/Pf4/Tnf/Cxcl2/Ccl2/Col1a1/Tfpi/Il6/Igf1	AngII_HS	GO_BP	3.20.0
R-MMU-6798695	Neutrophil degranulation	37	0.502847	1.5813	0.0148299	0.115217	0.0996662	44	tags=27%, list=9%, signal=27%	S100a8/S100a9/Tyrobp/Cd14/Ctss/Fcer1g/Slpi/Lyz2/Cotl1/C3	AngII_HS	Reactome	1.89.0
R-MMU-162582	Signal Transduction	108	0.413119	1.40102	0.0161198	0.116293	0.100597	104	tags=31%, list=21%, signal=31%	Cxcl3/Npy/S100a8/Ccl6/S100a9/Ccl3/Spp1/Basp1/Ccl4/Pf4/Mmp3/Tnf/Mmp14/Timp1/Kit/C3/Inhbb/Cxcl2/Col1a1/Ltbp2/Pik3r5/Aplnr/Cxcl10/Col3a1/Tubb3/Col1a2/Dusp2/Rps6ka2/Il6/Col4a2/Prex1/Igf1/Sox4	AngII_HS	Reactome	1.89.0
GO:0070663	regulation of leukocyte proliferation	20	0.561277	1.6587	0.0210398	0.117068	0.093018	186	tags=80%, list=37%, signal=52%	Il1b/Tyrobp/Cd74/Kit/Lgals3/H2-Aa/Cd44/Cblb/Il6/Igf1/Mif/Cnn2/Vav3/Cd38/Cebpb/Inpp5d	AngII_HS	GO_BP	3.20.0
GO:0071347	cellular response to interleukin-1	13	0.614957	1.72908	0.0221998	0.122892	0.0976456	91	tags=54%, list=18%, signal=45%	Acod1/Il1b/Inhbb/Cxcl2/Ccl2/Tank/Il6	AngII_HS	GO_BP	3.20.0
GO:0043281	regulation of cysteine-type endopeptidase activity involved in apoptotic process	16	0.587458	1.69433	0.0227798	0.125462	0.0996881	66	tags=38%, list=13%, signal=34%	S100a8/S100a9/Nlrp3/Tnf/Sfrp2/Cd44	AngII_HS	GO_BP	3.20.0
GO:0032651	regulation of interleukin-1 beta production	10	0.649306	1.76789	0.0232498	0.125502	0.0997201	100	tags=60%, list=20%, signal=49%	Ccl3/Nlrp3/Tyrobp/Tnf/Il6/Igf1	AngII_HS	GO_BP	3.20.0
GO:0032652	regulation of interleukin-1 production	10	0.649306	1.76789	0.0232498	0.125502	0.0997201	100	tags=60%, list=20%, signal=49%	Ccl3/Nlrp3/Tyrobp/Tnf/Il6/Igf1	AngII_HS	GO_BP	3.20.0
GO:2000377	regulation of reactive oxygen species metabolic process	12	0.623575	1.73697	0.0231898	0.125502	0.0997201	35	tags=33%, list=7%, signal=32%	Acod1/Tyrobp/Mmp3/Tnf	AngII_HS	GO_BP	3.20.0
GO:0032944	regulation of mononuclear cell proliferation	18	0.57107	1.66889	0.0230698	0.125502	0.0997201	186	tags=83%, list=37%, signal=54%	Il1b/Tyrobp/Cd74/Lgals3/H2-Aa/Cd44/Cblb/Il6/Igf1/Mif/Cnn2/Vav3/Cd38/Cebpb/Inpp5d	AngII_HS	GO_BP	3.20.0
GO:0019216	regulation of lipid metabolic process	16	0.586197	1.69069	0.0233698	0.125526	0.0997386	102	tags=56%, list=20%, signal=46%	Il1b/Cd74/Tnf/Kit/C3/Angptl4/Igfbp7/Igf1/Snai1	AngII_HS	GO_BP	3.20.0
GO:0045471	response to ethanol	10	0.648123	1.76467	0.0238998	0.12774	0.101498	107	tags=60%, list=21%, signal=48%	Nlrp3/Cd14/Tnf/Ccl2/Igf1/Ccl7	AngII_HS	GO_BP	3.20.0
GO:0032963	collagen metabolic process	15	0.592234	1.6955	0.0241998	0.128709	0.102268	91	tags=53%, list=18%, signal=45%	Ctss/Mmp3/Mmp14/Ccl2/Col1a1/P3h2/Col1a2/Il6	AngII_HS	GO_BP	3.20.0
GO:0045862	positive regulation of proteolysis	25	0.528901	1.60255	0.0245598	0.129987	0.103283	53	tags=28%, list=11%, signal=26%	Il1b/S100a8/S100a9/Nlrp3/Tnf/Mmp14/Sfrp2	AngII_HS	GO_BP	3.20.0
mmu04512	ECM-receptor interaction	12	0.585962	1.63005	0.0482995	0.130588	0.086619	128	tags=67%, list=26%, signal=51%	Spp1/Lamb1/Col1a1/Cd44/Col1a2/Col4a2/Thbs1/Col4a1	AngII_HS	KEGG	Release 112.0+/12-12, Dec 24
GO:0045619	regulation of lymphocyte differentiation	15	0.59047	1.69045	0.0251897	0.132674	0.105419	104	tags=60%, list=21%, signal=49%	Nlrp3/Pf4/Cd74/Mmp14/H2-Aa/Cd44/Il6/Ctla2a/Sox4	AngII_HS	GO_BP	3.20.0
GO:0050731	positive regulation of peptidyl-tyrosine phosphorylation	11	0.6314	1.73997	0.0254797	0.133553	0.106117	100	tags=64%, list=20%, signal=52%	Cd74/Tnf/Kit/Cd44/Hcls1/Il6/Igf1	AngII_HS	GO_BP	3.20.0
GO:0050921	positive regulation of chemotaxis	11	0.630997	1.73886	0.0257497	0.13432	0.106726	107	tags=64%, list=21%, signal=51%	Il1b/Ccl3/Cd74/Ccl2/Cxcl10/Thbs1/Ccl7	AngII_HS	GO_BP	3.20.0
GO:0046903	secretion	55	0.44968	1.46346	0.0261097	0.135546	0.1077	55	tags=24%, list=11%, signal=24%	Npy/Il1b/S100a8/S100a9/Ccl3/Spp1/Plek/Fcer1g/Cd74/Tnf/Kit/Inhbb/Lgals3	AngII_HS	GO_BP	3.20.0
GO:0046890	regulation of lipid biosynthetic process	12	0.617704	1.72062	0.0264097	0.13645	0.108419	102	tags=58%, list=20%, signal=48%	Il1b/Cd74/Tnf/C3/Igfbp7/Igf1/Snai1	AngII_HS	GO_BP	3.20.0
R-MMU-2022090	Assembly of collagen fibrils and other multimeric structures	12	0.62696	1.74374	0.0214398	0.13698	0.118492	130	tags=75%, list=26%, signal=57%	Ctss/Mmp3/Col1a1/Col15a1/Col3a1/Col1a2/Col4a2/Col4a1/Col18a1	AngII_HS	Reactome	1.89.0
R-MMU-5621481	C-type lectin receptors (CLRs)	14	0.606173	1.71758	0.0216998	0.13698	0.118492	31	tags=21%, list=6%, signal=21%	Clec4e/Il1b/Fcer1g	AngII_HS	Reactome	1.89.0
GO:0007417	central nervous system development	44	0.467727	1.4955	0.0268497	0.138066	0.109703	129	tags=43%, list=26%, signal=35%	Npy/Il1b/S100a8/S100a9/Tyrobp/Lamb1/C3/Inhbb/Sfrp2/Slc7a11/Col3a1/Marcksl1/Igf1/Sox4/Tbx3/Chd7/Vcan/Col4a1/Nrros	AngII_HS	GO_BP	3.20.0
GO:0032479	regulation of type I interferon production	11	0.627768	1.72996	0.0275797	0.138788	0.110277	23	tags=27%, list=5%, signal=27%	Acod1/Tyrobp/Cd14	AngII_HS	GO_BP	3.20.0
GO:0032606	type I interferon production	11	0.627768	1.72996	0.0275797	0.138788	0.110277	23	tags=27%, list=5%, signal=27%	Acod1/Tyrobp/Cd14	AngII_HS	GO_BP	3.20.0
GO:0050920	regulation of chemotaxis	15	0.586148	1.67808	0.0276297	0.138788	0.110277	150	tags=73%, list=30%, signal=53%	Il1b/Ccl3/Cd74/Ccl2/Cxcl10/Angpt2/Thbs1/Ccl7/Mif/Cyrib/Dysf	AngII_HS	GO_BP	3.20.0
GO:2000116	regulation of cysteine-type endopeptidase activity	17	0.571157	1.65887	0.0276097	0.138788	0.110277	66	tags=35%, list=13%, signal=32%	S100a8/S100a9/Nlrp3/Tnf/Sfrp2/Cd44	AngII_HS	GO_BP	3.20.0
GO:0030162	regulation of proteolysis	43	0.469489	1.49858	0.0273497	0.138788	0.110277	106	tags=37%, list=21%, signal=32%	Il1b/S100a8/S100a9/Nlrp3/Slpi/Tnf/Mmp14/Timp1/Sfrp2/Cd44/Tank/Tfpi/Rps6ka2/Ctla2a/Cstb/Thbs1	AngII_HS	GO_BP	3.20.0
GO:0034341	response to type II interferon	11	0.627251	1.72853	0.0278597	0.139058	0.110491	48	tags=36%, list=10%, signal=34%	Acod1/Cd74/Tnf/Ccl2	AngII_HS	GO_BP	3.20.0
GO:1903131	mononuclear cell differentiation	38	0.480268	1.51642	0.0279397	0.139058	0.110491	224	tags=76%, list=45%, signal=46%	Clec4e/Il1b/Nlrp3/Pf4/Fcer1g/Cd74/Mmp14/Kit/H2-Aa/Cd44/Hcls1/Il6/Ctla2a/Prex1/Sox4/Chd7/Nrros/Lgals1/Ucp2/Tnfaip3/Cebpb/Nfkbid/Inpp5d/L3mbtl3/Plcb1/Pparg/Runx1/Slc25a5/Lyn	AngII_HS	GO_BP	3.20.0
GO:0062012	regulation of small molecule metabolic process	18	0.562048	1.64252	0.0283897	0.140652	0.111758	102	tags=50%, list=20%, signal=41%	Il1b/Plek/Cd74/Tnf/Kit/Slc7a11/Il6/Igf1/Snai1	AngII_HS	GO_BP	3.20.0
GO:0052548	regulation of endopeptidase activity	21	0.54337	1.61493	0.0289097	0.142577	0.113287	66	tags=33%, list=13%, signal=30%	S100a8/S100a9/Nlrp3/Tnf/Timp1/Sfrp2/Cd44	AngII_HS	GO_BP	3.20.0
GO:0045580	regulation of T cell differentiation	13	0.602044	1.69277	0.0291697	0.143209	0.113789	104	tags=62%, list=21%, signal=50%	Nlrp3/Pf4/Cd74/H2-Aa/Cd44/Il6/Ctla2a/Sox4	AngII_HS	GO_BP	3.20.0
GO:0043410	positive regulation of MAPK cascade	28	0.509904	1.56438	0.0293697	0.143541	0.114053	149	tags=57%, list=30%, signal=42%	Npy/Il1b/Ccl3/Cd74/Tnf/Kit/C3/Pik3r5/Cd44/Il6/Igf1/Thbs1/Akap12/Mif/Sema4c/Lmnb1	AngII_HS	GO_BP	3.20.0
GO:0022409	positive regulation of cell-cell adhesion	27	0.512681	1.56671	0.0296497	0.14426	0.114624	104	tags=44%, list=21%, signal=37%	Il1b/Nlrp3/Cd74/Tnf/Ccl2/H2-Ab1/H2-Aa/H2-Eb1/Cd44/Il6/Igf1/Sox4	AngII_HS	GO_BP	3.20.0
GO:0051091	positive regulation of DNA-binding transcription factor activity	11	0.62278	1.71621	0.0307997	0.146967	0.116775	43	tags=36%, list=9%, signal=34%	Il1b/Nlrp3/Tnf/Kit	AngII_HS	GO_BP	3.20.0
GO:0055074	calcium ion homeostasis	16	0.573286	1.65345	0.0310097	0.146967	0.116775	87	tags=44%, list=17%, signal=37%	Npy/Ccl3/Spp1/Ccl2/Aplnr/Cxcl10/Marcksl1	AngII_HS	GO_BP	3.20.0
GO:0051607	defense response to virus	16	0.573272	1.65341	0.0310197	0.146967	0.116775	63	tags=31%, list=13%, signal=28%	Acod1/Il1b/Nlrp3/Tnf/Cxcl10	AngII_HS	GO_BP	3.20.0
GO:0050670	regulation of lymphocyte proliferation	17	0.56696	1.64668	0.0304097	0.146967	0.116775	186	tags=82%, list=37%, signal=53%	Il1b/Tyrobp/Cd74/Lgals3/H2-Aa/Cd44/Cblb/Il6/Igf1/Mif/Vav3/Cd38/Cebpb/Inpp5d	AngII_HS	GO_BP	3.20.0
GO:0051336	regulation of hydrolase activity	43	0.466048	1.4876	0.0306797	0.146967	0.116775	106	tags=37%, list=21%, signal=32%	S100a8/S100a9/Nlrp3/Plek/Slpi/Tnf/Timp1/Sfrp2/Cd44/Angptl4/Cblb/Tank/Tfpi/Prex1/Cstb/Thbs1	AngII_HS	GO_BP	3.20.0
GO:0007267	cell-cell signaling	58	0.440184	1.43831	0.0307397	0.146967	0.116775	57	tags=24%, list=11%, signal=24%	Npy/Il1b/S100a8/S100a9/Ccl3/Spp1/Tyrobp/Fcer1g/Tnf/Kit/Inhbb/Ccl2/Lgals3/Slc7a11	AngII_HS	GO_BP	3.20.0
GO:0009966	regulation of signal transduction	142	0.384548	1.31931	0.0312297	0.146967	0.116775	85	tags=25%, list=17%, signal=29%	Acod1/Npy/Il1b/S100a8/S100a9/Ccl3/Nlrp3/Plek/G0s2/Samsn1/Cd14/Ctss/Mmp3/Lamb1/Cd74/Tnf/Mmp14/Timp1/Kit/C3/Inhbb/Ccl2/Col1a1/Sfrp2/Lgals3/Pik3r5/Aplnr/Cd44/Col3a1/Hcls1/Igfbp7/Cblb/Tank/Rnf149/Dusp2	AngII_HS	GO_BP	3.20.0
GO:0048519	negative regulation of biological process	209	0.369885	1.28259	0.0312897	0.146967	0.116775	225	tags=55%, list=45%, signal=52%	Acod1/Npy/Il1b/Ccl3/Spp1/Basp1/Nlrp3/Plek/Samsn1/Tyrobp/Pf4/Mmp3/Nav3/Fcer1g/Lamb1/Slpi/Cd74/Tnf/Mmp14/Timp1/Kit/Inhbb/Ccl2/Col1a1/Sfrp2/Lgals3/Slc7a11/Mxd1/H2-Aa/Aplnr/Cxcl10/Cd44/P3h2/Col3a1/Hcls1/Angptl4/Angpt2/Mctp1/Cblb/Tank/Rnf149/Dusp2/Tfpi/Rps6ka2/Il6/Col4a2/Fam111a/Ctla2a/Igf1/Cstb/Snai1/Sox4/Thbs1/Tbx3/Arhgap28/Irx3/Dach1/Srgap1/Chd7/Nme1/Ets2/Nrros/Deptor/Enc1/Lgals1/Tspan15/Mif/Sesn3/…	AngII_HS	GO_BP	3.20.0
GO:0001649	osteoblast differentiation	15	0.579621	1.65939	0.0318397	0.148905	0.118315	102	tags=53%, list=20%, signal=44%	Ccl3/Spp1/Tnf/Col1a1/Sfrp2/Il6/Igf1/Snai1	AngII_HS	GO_BP	3.20.0
GO:0051250	negative regulation of lymphocyte activation	16	0.571202	1.64744	0.0321597	0.149756	0.118992	79	tags=50%, list=16%, signal=43%	Samsn1/Tyrobp/Pf4/Cd74/Lgals3/H2-Aa/Cd44/Cblb	AngII_HS	GO_BP	3.20.0
GO:0010952	positive regulation of peptidase activity	15	0.57865	1.65661	0.0324697	0.15019	0.119336	81	tags=40%, list=16%, signal=35%	S100a8/S100a9/Nlrp3/Tnf/Sfrp2/Tank	AngII_HS	GO_BP	3.20.0
GO:0009611	response to wounding	45	0.459679	1.47251	0.0325297	0.15019	0.119336	106	tags=40%, list=21%, signal=35%	S100a9/Plek/Tyrobp/Lcp1/Pf4/Fcer1g/Tnf/Timp1/Inhbb/Ccl2/Slc7a11/Cd44/Col3a1/Tfpi/Il6/AI506816/Igf1/Thbs1	AngII_HS	GO_BP	3.20.0
GO:0043405	regulation of MAP kinase activity	10	0.630678	1.71717	0.0337897	0.155347	0.123433	58	tags=50%, list=12%, signal=45%	Il1b/Tnf/Kit/Sfrp2/Pik3r5	AngII_HS	GO_BP	3.20.0
GO:0022407	regulation of cell-cell adhesion	36	0.477847	1.50172	0.0340497	0.155881	0.123858	104	tags=42%, list=21%, signal=36%	Il1b/Nlrp3/Pf4/Cd74/Tnf/Ccl2/H2-Ab1/Lgals3/H2-Aa/H2-Eb1/Cd44/Cblb/Il6/Igf1/Sox4	AngII_HS	GO_BP	3.20.0
GO:1903706	regulation of hemopoiesis	29	0.499817	1.53876	0.0343797	0.156731	0.124533	104	tags=45%, list=21%, signal=38%	Ccl3/Nlrp3/Tyrobp/Pf4/Cd74/Tnf/Mmp14/H2-Aa/Cd44/Hcls1/Il6/Ctla2a/Sox4	AngII_HS	GO_BP	3.20.0
GO:1901700	response to oxygen-containing compound	88	0.406872	1.36583	0.0353296	0.160388	0.127439	49	tags=19%, list=10%, signal=21%	Cxcl3/Acod1/Il1b/S100a8/Ccl3/Spp1/Nlrp3/Cd14/Pf4/Mmp3/Slpi/Tnf/Timp1/Inhbb/Cxcl2/Ccl2/Col1a1	AngII_HS	GO_BP	3.20.0
GO:0042221	response to chemical	167	0.374843	1.29342	0.0355696	0.160804	0.12777	91	tags=25%, list=18%, signal=30%	Cxcl3/Acod1/Npy/Il1b/S100a8/Ccl6/S100a9/Ccl3/Spp1/Nlrp3/Cd14/Ccl4/Pf4/Mmp3/Fcer1g/Slpi/Cd74/Tnf/Mmp14/Timp1/Kit/Inhbb/Cxcl2/Ccl2/Col1a1/Sfrp2/Lgals3/Slc7a11/Cxcl10/Cd44/Col3a1/Hcls1/Angpt2/Ackr1/Col1a2/Tank/Rnf149/Hilpda/Tfpi/Rps6ka2/Il6	AngII_HS	GO_BP	3.20.0
GO:0045807	positive regulation of endocytosis	10	0.626587	1.70604	0.0362896	0.163379	0.129815	61	tags=50%, list=12%, signal=45%	Cd14/Fcer1g/C3/Ccl2/Aplnr	AngII_HS	GO_BP	3.20.0
GO:0010720	positive regulation of cell development	31	0.490318	1.5198	0.0368196	0.16508	0.131167	104	tags=42%, list=21%, signal=35%	Il1b/Ccl3/Nlrp3/Tyrobp/Cd74/Tnf/Mmp14/Kit/H2-Aa/Hcls1/Il6/Igf1/Sox4	AngII_HS	GO_BP	3.20.0
GO:0010001	glial cell differentiation	11	0.612957	1.68915	0.0372296	0.165639	0.131611	129	tags=64%, list=26%, signal=48%	Il1b/S100a8/S100a9/Igf1/Sox4/Vcan/Nrros	AngII_HS	GO_BP	3.20.0
GO:0043067	regulation of programmed cell death	94	0.40182	1.35349	0.0372496	0.165639	0.131611	224	tags=62%, list=45%, signal=42%	Bcl2a1b/Il1b/S100a8/S100a9/Ccl3/Spp1/G0s2/Ctss/Fcer1g/Cd74/Tnf/Timp1/Kit/Inhbb/Sfrp2/Lgals3/Slc7a11/Cxcl10/Cd44/Hcls1/Angptl4/Cblb/Rps6ka2/Il6/Igf1/Snai1/Sox4/Thbs1/Bik/Tbx3/Col18a1/Deptor/Lgals1/Akap12/Mif/Ucp2/Tnfrsf10b/Ctsc/Cd38/Tnfaip3/Mybbp1a/Itgav/Cxcl12/Cebpb/Gja1/Nfkbid/Higd1a/Inpp5d/Ednrb/Hmgb2/Tnfrsf23/Stk17b/Pparg/Bcl2l11/Slc25a5/Gapdh/Mmp2/Lyn	AngII_HS	GO_BP	3.20.0
GO:0043408	regulation of MAPK cascade	38	0.469634	1.48285	0.0375596	0.165735	0.131688	225	tags=76%, list=45%, signal=45%	Npy/Il1b/Ccl3/Cd74/Tnf/Kit/C3/Sfrp2/Pik3r5/Cd44/Rnf149/Dusp2/Il6/Igf1/Thbs1/Akap12/Mif/Sema4c/Lmnb1/Lbh/Cxcl12/Sema7a/Rell1/Tnfrsf23/Plcb1/Pparg/Spred1/Lyn/Tnip1	AngII_HS	GO_BP	3.20.0
GO:0023051	regulation of signaling	164	0.374594	1.29166	0.0375796	0.165735	0.131688	225	tags=55%, list=45%, signal=45%	Acod1/Npy/Il1b/S100a8/S100a9/Ccl3/Spp1/Nlrp3/Plek/G0s2/Samsn1/Tyrobp/Cd14/Ctss/Mmp3/Lamb1/Cd74/Tnf/Mmp14/Timp1/Kit/C3/Inhbb/Ccl2/Col1a1/Sfrp2/Lgals3/Slc7a11/Pik3r5/Aplnr/Cd44/Col3a1/Hcls1/Igfbp7/Mctp1/Cblb/Tank/Rnf149/Dusp2/Il6/Prex1/Igf1/Snai1/Sox4/Thbs1/Arhgap28/Chd7/Nrros/Deptor/Prcp/Akap12/Tspan15/Mif/Sema4c/Sesn3/Cyrib/Ucp2/Lmnb1/Lbh/Vav3/Ctsc/Pcdh17/Cd38/Slc12a2/Tnfaip3/Snx25/Sh2b2/Itgav/Cx…	AngII_HS	GO_BP	3.20.0
GO:0010646	regulation of cell communication	164	0.374504	1.29135	0.0377296	0.165735	0.131688	225	tags=55%, list=45%, signal=45%	Acod1/Npy/Il1b/S100a8/S100a9/Ccl3/Spp1/Nlrp3/Plek/G0s2/Samsn1/Tyrobp/Cd14/Ctss/Mmp3/Lamb1/Cd74/Tnf/Mmp14/Timp1/Kit/C3/Inhbb/Ccl2/Col1a1/Sfrp2/Lgals3/Slc7a11/Pik3r5/Aplnr/Cd44/Col3a1/Hcls1/Igfbp7/Mctp1/Cblb/Tank/Rnf149/Dusp2/Il6/Igf1/Snai1/Sox4/Thbs1/Arhgap28/Irx3/Chd7/Nrros/Deptor/Prcp/Akap12/Tspan15/Mif/Sema4c/Sesn3/Cyrib/Ucp2/Lmnb1/Lbh/Vav3/Ctsc/Pcdh17/Cd38/Slc12a2/Tnfaip3/Snx25/Sh2b2/Itgav/Cxc…	AngII_HS	GO_BP	3.20.0
GO:0042981	regulation of apoptotic process	92	0.402463	1.35429	0.0379796	0.166161	0.132026	224	tags=62%, list=45%, signal=42%	Bcl2a1b/Il1b/S100a8/S100a9/Ccl3/Spp1/G0s2/Ctss/Fcer1g/Cd74/Tnf/Timp1/Inhbb/Sfrp2/Lgals3/Slc7a11/Cxcl10/Cd44/Hcls1/Angptl4/Cblb/Rps6ka2/Il6/Igf1/Snai1/Sox4/Thbs1/Bik/Tbx3/Col18a1/Deptor/Lgals1/Akap12/Mif/Ucp2/Tnfrsf10b/Ctsc/Cd38/Tnfaip3/Mybbp1a/Itgav/Cxcl12/Cebpb/Gja1/Nfkbid/Higd1a/Inpp5d/Ednrb/Hmgb2/Tnfrsf23/Stk17b/Pparg/Bcl2l11/Slc25a5/Gapdh/Mmp2/Lyn	AngII_HS	GO_BP	3.20.0
GO:0002688	regulation of leukocyte chemotaxis	12	0.600016	1.67135	0.0382296	0.166583	0.132361	150	tags=75%, list=30%, signal=54%	Il1b/Ccl3/Cd74/Ccl2/Cxcl10/Thbs1/Ccl7/Mif/Dysf	AngII_HS	GO_BP	3.20.0
GO:0051049	regulation of transport	86	0.406048	1.3615	0.0384596	0.166915	0.132625	106	tags=31%, list=21%, signal=30%	Npy/Il1b/S100a8/S100a9/Ccl3/Spp1/Cd14/Lcp1/Ctss/Fcer1g/Cd74/Tnf/C3/Inhbb/Ccl2/Lgals3/Slc7a11/Aplnr/Cxcl10/Hcls1/Mctp1/Cblb/Il6/Ehd3/Igf1/Sox4/Thbs1	AngII_HS	GO_BP	3.20.0
GO:0010562	positive regulation of phosphorus metabolic process	36	0.471861	1.48291	0.0405996	0.174804	0.138893	106	tags=39%, list=21%, signal=33%	Il1b/Plek/Cd74/Tnf/Kit/C3/Sfrp2/Pik3r5/Aplnr/Cd44/Hcls1/Il6/Igf1/Thbs1	AngII_HS	GO_BP	3.20.0
GO:0045937	positive regulation of phosphate metabolic process	36	0.471861	1.48291	0.0405996	0.174804	0.138893	106	tags=39%, list=21%, signal=33%	Il1b/Plek/Cd74/Tnf/Kit/C3/Sfrp2/Pik3r5/Aplnr/Cd44/Hcls1/Il6/Igf1/Thbs1	AngII_HS	GO_BP	3.20.0
GO:0034764	positive regulation of transmembrane transport	12	0.595943	1.66001	0.0413796	0.177458	0.141002	100	tags=58%, list=20%, signal=48%	Ctss/C3/Ccl2/Aplnr/Cxcl10/Ehd3/Igf1	AngII_HS	GO_BP	3.20.0
GO:0051716	cellular response to stimulus	264	0.360062	1.24921	0.0418396	0.178724	0.142008	226	tags=52%, list=45%, signal=60%	Cxcl3/Bcl2a1b/Acod1/Clec4e/Npy/Il1b/S100a8/Ccl6/S100a9/Ccl3/Spp1/Nlrp3/Plek/G0s2/Samsn1/Tyrobp/Cd14/Lcp1/Ccl4/Ctss/Pf4/Mmp3/Fcer1g/Lamb1/Cd74/Tnf/Mmp14/Timp1/Kit/C3/Inhbb/Cxcl2/Ccl2/Col1a1/Sfrp2/Lgals3/Slc7a11/Pik3r5/Aplnr/Cxcl10/Cd44/Col3a1/Hcls1/Tubb3/Angptl4/Igfbp7/Angpt2/Ackr1/Ifi27l2a/Cblb/Col1a2/Tank/Rnf149/Dusp2/Hilpda/Tfpi/Rps6ka2/Il6/Col4a2/Fam111a/Prex1/Igf1/Snai1/Sox4/Thbs1/Ccl7/Bik/Tb…	AngII_HS	GO_BP	3.20.0
GO:0009612	response to mechanical stimulus	19	0.537296	1.57953	0.0422796	0.179193	0.142381	106	tags=53%, list=21%, signal=43%	Il1b/Tnf/Mmp14/Kit/Ccl2/Col1a1/Col3a1/Angpt2/Igf1/Thbs1	AngII_HS	GO_BP	3.20.0
GO:0009628	response to abiotic stimulus	62	0.426305	1.39947	0.0421196	0.179193	0.142381	107	tags=37%, list=21%, signal=33%	Il1b/Nlrp3/Cd14/Ctss/Mmp3/Tnf/Mmp14/Timp1/Kit/Cxcl2/Ccl2/Col1a1/Sfrp2/Slc7a11/Col3a1/Angptl4/Angpt2/Tank/Hilpda/Igf1/Sox4/Thbs1/Ccl7	AngII_HS	GO_BP	3.20.0
GO:0051046	regulation of secretion	41	0.458074	1.4566	0.0433096	0.182844	0.145282	55	tags=24%, list=11%, signal=24%	Npy/Il1b/S100a8/S100a9/Spp1/Fcer1g/Cd74/Tnf/Inhbb/Lgals3	AngII_HS	GO_BP	3.20.0
GO:0009410	response to xenobiotic stimulus	22	0.519402	1.55227	0.0439896	0.184995	0.146991	53	tags=32%, list=11%, signal=30%	Il1b/Ccl3/Ccl4/Tnf/Ccl2/Col1a1/Sfrp2	AngII_HS	GO_BP	3.20.0
GO:0031401	positive regulation of protein modification process	40	0.459195	1.45723	0.0442596	0.185412	0.147322	106	tags=40%, list=21%, signal=34%	Il1b/Cd74/Tnf/Kit/C3/Sfrp2/Pik3r5/Aplnr/Cd44/Hcls1/Cblb/Tank/Il6/Igf1/Sox4/Thbs1	AngII_HS	GO_BP	3.20.0
GO:0002695	negative regulation of leukocyte activation	17	0.547906	1.59134	0.0452395	0.187761	0.149189	79	tags=47%, list=16%, signal=41%	Samsn1/Tyrobp/Pf4/Cd74/Lgals3/H2-Aa/Cd44/Cblb	AngII_HS	GO_BP	3.20.0
GO:0050866	negative regulation of cell activation	17	0.547906	1.59134	0.0452395	0.187761	0.149189	79	tags=47%, list=16%, signal=41%	Samsn1/Tyrobp/Pf4/Cd74/Lgals3/H2-Aa/Cd44/Cblb	AngII_HS	GO_BP	3.20.0
GO:0070661	leukocyte proliferation	28	0.492498	1.51098	0.0453395	0.187761	0.149189	186	tags=68%, list=37%, signal=45%	Il1b/Tyrobp/Cd74/Kit/Lgals3/H2-Aa/Cd44/Cblb/Il6/Igf1/Mif/Cnn2/Slfn2/Vav3/Cd38/Cxcl12/Cebpb/Gja1/Inpp5d	AngII_HS	GO_BP	3.20.0
GO:0032879	regulation of localization	101	0.391268	1.32254	0.0479195	0.197691	0.157079	106	tags=30%, list=21%, signal=29%	Npy/Il1b/S100a8/S100a9/Ccl3/Spp1/Tyrobp/Cd14/Lcp1/Ctss/Fcer1g/Cd74/Tnf/Mmp14/C3/Inhbb/Ccl2/Lgals3/Slc7a11/Aplnr/Cxcl10/Hcls1/Mctp1/Cblb/Hilpda/Il6/Ehd3/Igf1/Sox4/Thbs1	AngII_HS	GO_BP	3.20.0
GO:0007275	multicellular organism development	204	0.361227	1.25223	0.0494795	0.203353	0.161578	228	tags=55%, list=46%, signal=50%	Acod1/Npy/Il1b/S100a8/S100a9/Ccl3/Spp1/Basp1/Nlrp3/Tyrobp/Pf4/Nav3/Lamb1/Cd74/Tnf/Mmp14/Timp1/Kit/C3/Inhbb/Ccl2/Col1a1/Sfrp2/Antxr2/Lgals3/Slc7a11/H2-Aa/Aplnr/Cxcl10/Cd44/Col3a1/Hcls1/Tubb3/Angptl4/Angpt2/Alcam/Cblb/Col1a2/Dusp2/Marcksl1/Rps6ka2/Il6/Col4a2/Ctla2a/Prex1/Igf1/Snai1/Sox4/Thbs1/Cks2/Bik/Tbx3/Irx3/Dach1/Chd7/Nme1/Vcan/Ets2/Col4a1/Nrros/Col18a1/Enc1/Lgals1/Prcp/Sema4c/Ucp2/Dysf/Vav3/Ct…	AngII_HS	GO_BP	3.20.0
GO:0070555	response to interleukin-1	15	0.556351	1.59277	0.0498895	0.20366	0.161821	91	tags=47%, list=18%, signal=39%	Acod1/Il1b/Inhbb/Cxcl2/Ccl2/Tank/Il6	AngII_HS	GO_BP	3.20.0
GO:0030097	hemopoiesis	65	0.417487	1.37513	0.0499295	0.20366	0.161821	104	tags=32%, list=21%, signal=29%	Clec4e/Il1b/Ccl3/Nlrp3/Plek/Tyrobp/Pf4/Fcer1g/Cd74/Tnf/Mmp14/Kit/Sfrp2/H2-Aa/Cd44/Hcls1/Angpt2/Il6/Ctla2a/Prex1/Sox4	AngII_HS	GO_BP	3.20.0
GO:0043085	positive regulation of catalytic activity	44	0.446329	1.42709	0.0503595	0.204644	0.162604	58	tags=23%, list=12%, signal=22%	Il1b/S100a8/S100a9/Nlrp3/Plek/Cd74/Tnf/Kit/Sfrp2/Pik3r5	AngII_HS	GO_BP	3.20.0
GO:0032943	mononuclear cell proliferation	26	0.495023	1.50667	0.0506995	0.205257	0.163091	186	tags=69%, list=37%, signal=46%	Il1b/Tyrobp/Cd74/Lgals3/H2-Aa/Cd44/Cblb/Il6/Igf1/Mif/Cnn2/Slfn2/Vav3/Cd38/Cxcl12/Cebpb/Gja1/Inpp5d	AngII_HS	GO_BP	3.20.0
GO:0060284	regulation of cell development	46	0.441992	1.41839	0.0516695	0.208407	0.165593	231	tags=74%, list=46%, signal=44%	Il1b/Ccl3/Nlrp3/Tyrobp/Pf4/Cd74/Tnf/Mmp14/Kit/H2-Aa/Cd44/Hcls1/Il6/Ctla2a/Igf1/Sox4/Chd7/Nme1/Vcan/Lgals1/Cxcl12/Cebpb/Gja1/Nfkbid/Inpp5d/Sema7a/Ednrb/Hmgb2/Plcb1/Pparg/Runx1/Abcb1a/Lyn/Ets1	AngII_HS	GO_BP	3.20.0
GO:0009314	response to radiation	26	0.49321	1.50115	0.0528095	0.211433	0.167998	81	tags=38%, list=16%, signal=34%	Mmp3/Tnf/Timp1/Kit/Cxcl2/Ccl2/Sfrp2/Slc7a11/Col3a1/Tank	AngII_HS	GO_BP	3.20.0
GO:0043065	positive regulation of apoptotic process	46	0.441356	1.41635	0.0526295	0.211433	0.167998	106	tags=33%, list=21%, signal=28%	Bcl2a1b/Il1b/S100a8/S100a9/Ccl3/G0s2/Ctss/Tnf/Inhbb/Sfrp2/Cd44/Rps6ka2/Il6/Sox4/Thbs1	AngII_HS	GO_BP	3.20.0
GO:0042060	wound healing	33	0.469087	1.46256	0.0535195	0.213488	0.16963	106	tags=42%, list=21%, signal=36%	S100a9/Plek/Pf4/Fcer1g/Tnf/Timp1/Ccl2/Slc7a11/Cd44/Col3a1/Tfpi/Il6/Igf1/Thbs1	AngII_HS	GO_BP	3.20.0
GO:2001233	regulation of apoptotic signaling pathway	40	0.451476	1.43273	0.0539095	0.214256	0.17024	66	tags=28%, list=13%, signal=26%	Il1b/S100a8/S100a9/G0s2/Ctss/Cd74/Tnf/Inhbb/Sfrp2/Lgals3/Cd44	AngII_HS	GO_BP	3.20.0
mmu04217	Necroptosis	12	0.54964	1.529	0.0867391	0.218343	0.144828	35	tags=25%, list=7%, signal=24%	Il1b/Nlrp3/Tnf	AngII_HS	KEGG	Release 112.0+/12-12, Dec 24
mmu04010	MAPK signaling pathway	20	0.494064	1.46252	0.0845492	0.218343	0.144828	100	tags=40%, list=20%, signal=33%	Il1b/Cd14/Tnf/Kit/Angpt2/Dusp2/Rps6ka2/Igf1	AngII_HS	KEGG	Release 112.0+/12-12, Dec 24
GO:0070372	regulation of ERK1 and ERK2 cascade	18	0.530454	1.5502	0.0555294	0.219888	0.174716	100	tags=44%, list=20%, signal=37%	Npy/Il1b/Ccl3/Cd74/C3/Cd44/Il6/Igf1	AngII_HS	GO_BP	3.20.0
GO:1901701	cellular response to oxygen-containing compound	64	0.415098	1.36567	0.0558594	0.220391	0.175115	49	tags=20%, list=10%, signal=21%	Cxcl3/Acod1/Il1b/Spp1/Nlrp3/Cd14/Pf4/Mmp3/Tnf/Inhbb/Cxcl2/Ccl2/Col1a1	AngII_HS	GO_BP	3.20.0
GO:0051047	positive regulation of secretion	26	0.489732	1.49057	0.0568094	0.223327	0.177448	55	tags=27%, list=11%, signal=25%	Il1b/S100a8/S100a9/Spp1/Fcer1g/Inhbb/Lgals3	AngII_HS	GO_BP	3.20.0
GO:0043270	positive regulation of monoatomic ion transport	15	0.548986	1.57169	0.0570394	0.223422	0.177523	95	tags=47%, list=19%, signal=39%	Ccl3/Ctss/Ccl2/Lgals3/Aplnr/Cxcl10/Ehd3	AngII_HS	GO_BP	3.20.0
GO:0016042	lipid catabolic process	11	0.587744	1.61966	0.0574994	0.224413	0.178311	35	tags=27%, list=7%, signal=26%	Il1b/Spp1/Tnf	AngII_HS	GO_BP	3.20.0
GO:0097190	apoptotic signaling pathway	50	0.431719	1.39488	0.0580394	0.225709	0.179341	175	tags=52%, list=35%, signal=38%	Bcl2a1b/Il1b/S100a8/S100a9/G0s2/Ctss/Cd74/Tnf/Inhbb/Sfrp2/Lgals3/Cd44/Ifi27l2a/Igf1/Snai1/Thbs1/Bik/Deptor/Mif/Tnfrsf10b/Ctsc/Tnfaip3/Mybbp1a/Itgav/Cxcl12/Cebpb	AngII_HS	GO_BP	3.20.0
GO:0048871	multicellular organismal-level homeostasis	56	0.422468	1.37667	0.0586694	0.227344	0.18064	224	tags=70%, list=45%, signal=43%	Il1b/Spp1/G0s2/Ctss/Fcer1g/Cd74/Tnf/Kit/Ccl2/Slc7a11/Cd44/Col3a1/Hcls1/Il6/Sox4/Irx3/Prcp/Mif/Ucp2/Cd38/Slc12a2/Tnfaip3/Sh2b2/Itgav/Cebpb/Gja1/Inpp5d/Fabp5/Emcn/L3mbtl3/Ednrb/Hmgb2/Tnfrsf23/Plcb1/Pparg/Bcl2l11/Slc25a5/Abcb1a/Lyn	AngII_HS	GO_BP	3.20.0
GO:0034612	response to tumor necrosis factor	18	0.527186	1.54064	0.0590794	0.228118	0.181255	91	tags=39%, list=18%, signal=33%	Acod1/Cd14/Tnf/Ccl2/Col1a1/Tank/Il6	AngII_HS	GO_BP	3.20.0
GO:0051345	positive regulation of hydrolase activity	24	0.495764	1.49585	0.0594194	0.228617	0.181652	53	tags=25%, list=11%, signal=23%	S100a8/S100a9/Nlrp3/Plek/Tnf/Sfrp2	AngII_HS	GO_BP	3.20.0
GO:0048856	anatomical structure development	235	0.354117	1.2289	0.0599394	0.229803	0.182594	228	tags=53%, list=46%, signal=55%	Acod1/Clec4e/Npy/Il1b/S100a8/S100a9/Ccl3/Spp1/Basp1/Nlrp3/Plek/Tyrobp/Lcp1/Pf4/Nav3/Fcer1g/Lamb1/Cd74/Tnf/Mmp14/Timp1/Kit/C3/Inhbb/Ccl2/Col1a1/Sfrp2/Antxr2/Lgals3/Slc7a11/H2-Aa/Aplnr/Cxcl10/Cd44/Col3a1/Hcls1/Tubb3/Angptl4/Igfbp7/Angpt2/Alcam/Cblb/Col1a2/Dusp2/Marcksl1/Rps6ka2/Il6/Col4a2/Ctla2a/Prex1/Igf1/Snai1/Sox4/Thbs1/Ccl7/Cks2/Bik/Tbx3/Irx3/Dach1/Chd7/Nme1/Vcan/Ets2/Col4a1/Nrros/Col18a1/Enc1/…	AngII_HS	GO_BP	3.20.0
GO:0002791	regulation of peptide secretion	23	0.497753	1.49527	0.0618394	0.231365	0.183835	45	tags=26%, list=9%, signal=25%	Il1b/S100a8/S100a9/Cd74/Tnf/Inhbb	AngII_HS	GO_BP	3.20.0
GO:0090087	regulation of peptide transport	23	0.497753	1.49527	0.0618394	0.231365	0.183835	45	tags=26%, list=9%, signal=25%	Il1b/S100a8/S100a9/Cd74/Tnf/Inhbb	AngII_HS	GO_BP	3.20.0
GO:0043068	positive regulation of programmed cell death	47	0.434532	1.39703	0.0607494	0.231365	0.183835	106	tags=32%, list=21%, signal=28%	Bcl2a1b/Il1b/S100a8/S100a9/Ccl3/G0s2/Ctss/Tnf/Inhbb/Sfrp2/Cd44/Rps6ka2/Il6/Sox4/Thbs1	AngII_HS	GO_BP	3.20.0
GO:0008284	positive regulation of cell population proliferation	57	0.419497	1.369	0.0616994	0.231365	0.183835	176	tags=54%, list=35%, signal=40%	Npy/Il1b/Cd74/Tnf/Timp1/Kit/Ccl2/Sfrp2/Lgals3/Aplnr/Cxcl10/Hcls1/Hilpda/Marcksl1/Il6/Igf1/Sox4/Thbs1/Tbx3/Nme1/Vcan/Col18a1/Mif/Dysf/Lbh/Vav3/Cd38/Tnfaip3/Itgav/Cxcl12/Gja1	AngII_HS	GO_BP	3.20.0
GO:0010648	negative regulation of cell communication	72	0.403852	1.33951	0.0614994	0.231365	0.183835	186	tags=54%, list=37%, signal=40%	Acod1/Il1b/Nlrp3/Plek/Mmp3/Cd74/Tnf/Mmp14/Inhbb/Sfrp2/Lgals3/Aplnr/Cd44/Cblb/Tank/Rnf149/Dusp2/Il6/Igf1/Snai1/Thbs1/Nrros/Deptor/Tspan15/Mif/Sesn3/Cyrib/Ucp2/Lbh/Pcdh17/Cd38/Tnfaip3/Snx25/Itgav/Cxcl12/Gja1/Nfkbid/Higd1a/Inpp5d	AngII_HS	GO_BP	3.20.0
GO:0023057	negative regulation of signaling	72	0.403852	1.33951	0.0614994	0.231365	0.183835	186	tags=54%, list=37%, signal=40%	Acod1/Il1b/Nlrp3/Plek/Mmp3/Cd74/Tnf/Mmp14/Inhbb/Sfrp2/Lgals3/Aplnr/Cd44/Cblb/Tank/Rnf149/Dusp2/Il6/Igf1/Snai1/Thbs1/Nrros/Deptor/Tspan15/Mif/Sesn3/Cyrib/Ucp2/Lbh/Pcdh17/Cd38/Tnfaip3/Snx25/Itgav/Cxcl12/Gja1/Nfkbid/Higd1a/Inpp5d	AngII_HS	GO_BP	3.20.0
GO:0048522	positive regulation of cellular process	236	0.353847	1.22803	0.0607994	0.231365	0.183835	70	tags=19%, list=14%, signal=30%	Bcl2a1b/Acod1/Clec4e/Npy/Il1b/S100a8/Ccl6/S100a9/Ccl3/Spp1/Nlrp3/Plek/G0s2/Tyrobp/Cd14/Lcp1/Ccl4/Ctss/Pf4/Mmp3/Nav3/Fcer1g/Lamb1/Cd74/Tnf/Mmp14/Timp1/Kit/C3/Inhbb/Ccl2/Col1a1/H2-Ab1/Sfrp2/Lgals3/Pik3r5/H2-Aa/Aplnr/Lum/Cxcl10/H2-Eb1/Cd44/Col3a1/Hcls1	AngII_HS	GO_BP	3.20.0
GO:0046651	lymphocyte proliferation	25	0.489033	1.48175	0.0620594	0.23139	0.183855	186	tags=68%, list=37%, signal=45%	Il1b/Tyrobp/Cd74/Lgals3/H2-Aa/Cd44/Cblb/Il6/Igf1/Mif/Slfn2/Vav3/Cd38/Cxcl12/Cebpb/Gja1/Inpp5d	AngII_HS	GO_BP	3.20.0
GO:0002429	immune response-activating cell surface receptor signaling pathway	20	0.51197	1.51299	0.0626394	0.232662	0.184865	79	tags=35%, list=16%, signal=31%	Acod1/Tyrobp/Cd14/Fcer1g/C3/Lgals3/Cblb	AngII_HS	GO_BP	3.20.0
GO:0001934	positive regulation of protein phosphorylation	33	0.462288	1.44136	0.0628294	0.232662	0.184865	106	tags=39%, list=21%, signal=33%	Il1b/Cd74/Tnf/Kit/C3/Sfrp2/Pik3r5/Aplnr/Cd44/Hcls1/Il6/Igf1/Thbs1	AngII_HS	GO_BP	3.20.0
GO:0045639	positive regulation of myeloid cell differentiation	12	0.57081	1.59	0.0640494	0.236373	0.187814	70	tags=42%, list=14%, signal=37%	Ccl3/Tyrobp/Cd74/Tnf/Hcls1	AngII_HS	GO_BP	3.20.0
GO:0044283	small molecule biosynthetic process	20	0.510431	1.50844	0.0645094	0.236506	0.18792	35	tags=25%, list=7%, signal=24%	Il1b/Spp1/Plek/Cd74/Tnf	AngII_HS	GO_BP	3.20.0
GO:0002685	regulation of leukocyte migration	20	0.510262	1.50794	0.0647394	0.236506	0.18792	183	tags=70%, list=37%, signal=46%	Il1b/Ccl3/Cd74/Mmp14/Ccl2/Lgals3/Cxcl10/Thbs1/Ccl7/Mif/Dysf/Cnn2/Cxcl12/Sele	AngII_HS	GO_BP	3.20.0
GO:0009615	response to virus	23	0.495649	1.48895	0.0645294	0.236506	0.18792	91	tags=30%, list=18%, signal=26%	Acod1/Il1b/Nlrp3/Tnf/Cxcl10/Ifi27l2a/Il6	AngII_HS	GO_BP	3.20.0
GO:0016192	vesicle-mediated transport	53	0.422792	1.37207	0.0652493	0.237569	0.188764	79	tags=28%, list=16%, signal=27%	Npy/Ccl3/Plek/Tyrobp/Cd14/Fcer1g/Kit/C3/Ccl2/Lgals3/Aplnr/Myo1b/Cd44/Mctp1/Cblb	AngII_HS	GO_BP	3.20.0
GO:0033674	positive regulation of kinase activity	15	0.540531	1.54748	0.0661793	0.239638	0.190408	106	tags=47%, list=21%, signal=38%	Il1b/Cd74/Tnf/Kit/Pik3r5/Igf1/Thbs1	AngII_HS	GO_BP	3.20.0
GO:0009968	negative regulation of signal transduction	63	0.410442	1.34883	0.0662593	0.239638	0.190408	230	tags=67%, list=46%, signal=41%	Acod1/Il1b/Nlrp3/Plek/Mmp3/Cd74/Tnf/Mmp14/Sfrp2/Lgals3/Aplnr/Cd44/Cblb/Tank/Rnf149/Dusp2/Il6/Igf1/Snai1/Thbs1/Nrros/Deptor/Tspan15/Mif/Sesn3/Cyrib/Lbh/Tnfaip3/Snx25/Itgav/Cxcl12/Nfkbid/Higd1a/Inpp5d/Hmgb2/Tnfrsf23/Pparg/Spred1/Slc25a5/Lyn/Tnip1/Rgs16	AngII_HS	GO_BP	3.20.0
GO:0050868	negative regulation of T cell activation	11	0.57743	1.59124	0.0674493	0.24157	0.191943	79	tags=55%, list=16%, signal=47%	Pf4/Cd74/Lgals3/H2-Aa/Cd44/Cblb	AngII_HS	GO_BP	3.20.0
GO:0034762	regulation of transmembrane transport	23	0.49309	1.48126	0.0677693	0.24157	0.191943	224	tags=83%, list=45%, signal=48%	Il1b/Ctss/Tnf/C3/Ccl2/Aplnr/Cxcl10/Ehd3/Igf1/Thbs1/Chd7/Ucp2/Dysf/Sh2b2/Gja1/Fabp5/Plcb1/Abcb1a/Lyn	AngII_HS	GO_BP	3.20.0
GO:0007162	negative regulation of cell adhesion	24	0.489301	1.47635	0.0674693	0.24157	0.191943	79	tags=42%, list=16%, signal=37%	Pf4/Lamb1/Cd74/Mmp14/Col1a1/Lgals3/H2-Aa/Cd44/Angpt2/Cblb	AngII_HS	GO_BP	3.20.0
GO:0060627	regulation of vesicle-mediated transport	26	0.480879	1.46362	0.0679693	0.24157	0.191943	79	tags=35%, list=16%, signal=31%	Npy/Cd14/Fcer1g/C3/Ccl2/Lgals3/Aplnr/Mctp1/Cblb	AngII_HS	GO_BP	3.20.0
GO:0050804	modulation of chemical synaptic transmission	26	0.48076	1.46326	0.0681293	0.24157	0.191943	76	tags=31%, list=15%, signal=28%	Npy/Il1b/Tyrobp/Tnf/Kit/Ccl2/Slc7a11/Mctp1	AngII_HS	GO_BP	3.20.0
GO:0009725	response to hormone	48	0.42897	1.38157	0.0675893	0.24157	0.191943	100	tags=33%, list=20%, signal=29%	Acod1/Il1b/Spp1/Pf4/Tnf/Mmp14/Timp1/Inhbb/Cxcl2/Ccl2/Col1a1/Col3a1/Hcls1/Tfpi/Il6/Igf1	AngII_HS	GO_BP	3.20.0
GO:0031334	positive regulation of protein-containing complex assembly	20	0.50678	1.49765	0.0690493	0.243524	0.193496	55	tags=30%, list=11%, signal=28%	Plek/Lcp1/Mmp3/Nav3/Tnf/Lgals3	AngII_HS	GO_BP	3.20.0
GO:0030335	positive regulation of cell migration	52	0.422279	1.36861	0.0691293	0.243524	0.193496	107	tags=35%, list=21%, signal=30%	Il1b/Ccl6/Ccl3/Ccl4/Mmp3/Lamb1/Cd74/Mmp14/Kit/Ccl2/Col1a1/Lgals3/Cxcl10/Prex1/Igf1/Snai1/Thbs1/Ccl7	AngII_HS	GO_BP	3.20.0
R-MMU-168256	Immune System	98	0.397836	1.34187	0.0410796	0.244061	0.211121	91	tags=26%, list=18%, signal=26%	Clec4e/Il1b/S100a8/S100a9/Nlrp3/Tyrobp/Cd14/C4b/Ctss/Fcer1g/Slpi/Cd74/Tnf/Lyz2/Cotl1/C3/Col1a1/Cd44/Col3a1/Tubb3/Cblb/Col1a2/Tank/Rps6ka2/Il6	AngII_HS	Reactome	1.89.0
GO:0045596	negative regulation of cell differentiation	34	0.455029	1.4229	0.0700293	0.245896	0.195381	224	tags=74%, list=45%, signal=43%	Il1b/Ccl3/Pf4/Cd74/Tnf/Sfrp2/Cxcl10/Cd44/Igf1/Snai1/Sox4/Tbx3/Irx3/Nme1/Lgals1/Lbh/Itgav/Noct/Nfkbid/Inpp5d/Ednrb/Pparg/Spred1/Runx1/Lyn	AngII_HS	GO_BP	3.20.0
GO:0010810	regulation of cell-substrate adhesion	16	0.529598	1.52745	0.0709493	0.248323	0.197309	106	tags=44%, list=21%, signal=36%	Npy/Spp1/Mmp14/Col1a1/Angpt2/Prex1/Thbs1	AngII_HS	GO_BP	3.20.0
R-MMU-168898	Toll-like Receptor Cascades	16	0.553787	1.59506	0.0446996	0.250814	0.216963	27	tags=25%, list=5%, signal=24%	S100a8/S100a9/Cd14/Ctss	AngII_HS	Reactome	1.89.0
GO:0042327	positive regulation of phosphorylation	34	0.452565	1.41519	0.0735993	0.256769	0.20402	106	tags=38%, list=21%, signal=32%	Il1b/Cd74/Tnf/Kit/C3/Sfrp2/Pik3r5/Aplnr/Cd44/Hcls1/Il6/Igf1/Thbs1	AngII_HS	GO_BP	3.20.0
GO:1903038	negative regulation of leukocyte cell-cell adhesion	12	0.560881	1.56234	0.0743493	0.257814	0.204851	182	tags=83%, list=36%, signal=54%	Pf4/Cd74/Lgals3/H2-Aa/Cd44/Cblb/Lgals1/Cxcl12/Cebpb/Nfkbid	AngII_HS	GO_BP	3.20.0
GO:0050864	regulation of B cell activation	12	0.560415	1.56104	0.0748493	0.257814	0.204851	186	tags=83%, list=37%, signal=54%	Samsn1/Tyrobp/Cd74/Mmp14/Il6/Mif/Vav3/Cd38/Tnfaip3/Inpp5d	AngII_HS	GO_BP	3.20.0
GO:0002790	peptide secretion	24	0.483936	1.46017	0.0748393	0.257814	0.204851	45	tags=25%, list=9%, signal=24%	Il1b/S100a8/S100a9/Cd74/Tnf/Inhbb	AngII_HS	GO_BP	3.20.0
GO:0015833	peptide transport	24	0.483936	1.46017	0.0748393	0.257814	0.204851	45	tags=25%, list=9%, signal=24%	Il1b/S100a8/S100a9/Cd74/Tnf/Inhbb	AngII_HS	GO_BP	3.20.0
GO:0045834	positive regulation of lipid metabolic process	10	0.582001	1.58464	0.0754592	0.259033	0.205819	100	tags=50%, list=20%, signal=41%	Il1b/Cd74/Tnf/Angptl4/Igf1	AngII_HS	GO_BP	3.20.0
GO:0071214	cellular response to abiotic stimulus	25	0.479153	1.45181	0.0759192	0.259033	0.205819	53	tags=28%, list=11%, signal=26%	Il1b/Nlrp3/Mmp3/Tnf/Timp1/Col1a1/Sfrp2	AngII_HS	GO_BP	3.20.0
GO:0104004	cellular response to environmental stimulus	25	0.479153	1.45181	0.0759192	0.259033	0.205819	53	tags=28%, list=11%, signal=26%	Il1b/Nlrp3/Mmp3/Tnf/Timp1/Col1a1/Sfrp2	AngII_HS	GO_BP	3.20.0
GO:0070665	positive regulation of leukocyte proliferation	11	0.569022	1.56807	0.0765292	0.259482	0.206176	163	tags=73%, list=33%, signal=50%	Il1b/Cd74/Kit/Il6/Igf1/Mif/Vav3/Cd38	AngII_HS	GO_BP	3.20.0
GO:0001906	cell killing	15	0.532136	1.52345	0.0764192	0.259482	0.206176	63	tags=40%, list=13%, signal=36%	Tyrobp/Lyz2/C3/Ccl2/Lgals3/Cxcl10	AngII_HS	GO_BP	3.20.0
GO:0030100	regulation of endocytosis	19	0.506067	1.48773	0.0774792	0.261071	0.207439	79	tags=42%, list=16%, signal=37%	Cd14/Fcer1g/C3/Ccl2/Lgals3/Aplnr/Mctp1/Cblb	AngII_HS	GO_BP	3.20.0
GO:0022411	cellular component disassembly	22	0.491092	1.46766	0.0773892	0.261071	0.207439	44	tags=27%, list=9%, signal=26%	Plek/Lcp1/Ctss/Nav3/Tnf/C3	AngII_HS	GO_BP	3.20.0
mmu05163	Human cytomegalovirus infection	22	0.470865	1.40812	0.107479	0.261532	0.173475	48	tags=23%, list=10%, signal=21%	Il1b/Ccl3/Ccl4/Tnf/Ccl2	AngII_HS	KEGG	Release 112.0+/12-12, Dec 24
GO:0051928	positive regulation of calcium ion transport	10	0.579705	1.57839	0.0780992	0.262112	0.208266	95	tags=50%, list=19%, signal=41%	Ccl3/Lgals3/Aplnr/Cxcl10/Ehd3	AngII_HS	GO_BP	3.20.0
GO:0071346	cellular response to type II interferon	10	0.579467	1.57774	0.0783992	0.262112	0.208266	48	tags=30%, list=10%, signal=28%	Acod1/Tnf/Ccl2	AngII_HS	GO_BP	3.20.0
GO:0050877	nervous system process	28	0.467025	1.43283	0.0790692	0.262112	0.208266	100	tags=39%, list=20%, signal=33%	Il1b/Ccl3/Lamb1/Tnf/Kit/Ccl2/Col1a1/Slc7a11/Rps6ka2/Il6/Igf1	AngII_HS	GO_BP	3.20.0
GO:0040017	positive regulation of locomotion	53	0.415635	1.34884	0.0792092	0.262112	0.208266	107	tags=34%, list=21%, signal=30%	Il1b/Ccl6/Ccl3/Ccl4/Mmp3/Lamb1/Cd74/Mmp14/Kit/Ccl2/Col1a1/Lgals3/Cxcl10/Prex1/Igf1/Snai1/Thbs1/Ccl7	AngII_HS	GO_BP	3.20.0
GO:2000147	positive regulation of cell motility	53	0.415635	1.34884	0.0792092	0.262112	0.208266	107	tags=34%, list=21%, signal=30%	Il1b/Ccl6/Ccl3/Ccl4/Mmp3/Lamb1/Cd74/Mmp14/Kit/Ccl2/Col1a1/Lgals3/Cxcl10/Prex1/Igf1/Snai1/Thbs1/Ccl7	AngII_HS	GO_BP	3.20.0
GO:2000026	regulation of multicellular organismal development	79	0.390358	1.30214	0.0793192	0.262112	0.208266	216	tags=61%, list=43%, signal=41%	Il1b/Ccl3/Nlrp3/Tyrobp/Pf4/Cd74/Tnf/Mmp14/Kit/C3/Ccl2/Sfrp2/Lgals3/H2-Aa/Aplnr/Cxcl10/Cd44/Hcls1/Angpt2/Il6/Col4a2/Ctla2a/Igf1/Sox4/Thbs1/Tbx3/Chd7/Nme1/Vcan/Lgals1/Ctsc/Slc12a2/Cxcl12/Cebpb/Gja1/Noct/Nfkbid/Adamts9/Inpp5d/Adgrl2/Pgk1/Sema7a/Hmgb2/Plcb1/Tcf4/Pparg/Spred1/Runx1	AngII_HS	GO_BP	3.20.0
GO:0010557	positive regulation of macromolecule biosynthetic process	103	0.376127	1.27275	0.0794792	0.262112	0.208266	113	tags=31%, list=23%, signal=30%	Clec4e/Il1b/Ccl3/Spp1/Nlrp3/Tyrobp/Cd14/Ccl4/Pf4/Fcer1g/Cd74/Tnf/Mmp14/Kit/C3/Ccl2/Col1a1/Sfrp2/Lum/Cd44/Hcls1/Tank/Hilpda/Rps6ka2/Il6/Igf1/Snai1/Sox4/Zfp462/Thbs1/Tbx3/Irx3	AngII_HS	GO_BP	3.20.0
GO:0071229	cellular response to acid chemical	11	0.565574	1.55857	0.0807392	0.263992	0.20976	223	tags=100%, list=45%, signal=57%	Mmp3/Tnf/Col1a1/Col3a1/Col1a2/Col4a1/Sesn3/Lmnb1/Cebpb/Abcb1a/Mmp2	AngII_HS	GO_BP	3.20.0
GO:0071230	cellular response to amino acid stimulus	11	0.565574	1.55857	0.0807392	0.263992	0.20976	223	tags=100%, list=45%, signal=57%	Mmp3/Tnf/Col1a1/Col3a1/Col1a2/Col4a1/Sesn3/Lmnb1/Cebpb/Abcb1a/Mmp2	AngII_HS	GO_BP	3.20.0
GO:0031667	response to nutrient levels	25	0.475856	1.44182	0.0807792	0.263992	0.20976	72	tags=32%, list=14%, signal=29%	Npy/Spp1/Tnf/Inhbb/Ccl2/Col1a1/Sfrp2/Angptl4	AngII_HS	GO_BP	3.20.0
GO:0045621	positive regulation of lymphocyte differentiation	11	0.565078	1.5572	0.0813492	0.265057	0.210605	104	tags=55%, list=21%, signal=44%	Nlrp3/Cd74/Mmp14/H2-Aa/Il6/Sox4	AngII_HS	GO_BP	3.20.0
GO:0006873	intracellular monoatomic ion homeostasis	20	0.49671	1.46789	0.0828892	0.268462	0.213311	87	tags=35%, list=17%, signal=30%	Npy/Ccl3/Spp1/Ccl2/Aplnr/Cxcl10/Marcksl1	AngII_HS	GO_BP	3.20.0
GO:0030003	intracellular monoatomic cation homeostasis	20	0.49671	1.46789	0.0828892	0.268462	0.213311	87	tags=35%, list=17%, signal=30%	Npy/Ccl3/Spp1/Ccl2/Aplnr/Cxcl10/Marcksl1	AngII_HS	GO_BP	3.20.0
GO:0071902	positive regulation of protein serine/threonine kinase activity	10	0.574688	1.56473	0.0836292	0.270053	0.214575	58	tags=40%, list=12%, signal=36%	Il1b/Tnf/Kit/Pik3r5	AngII_HS	GO_BP	3.20.0
GO:0002761	regulation of myeloid leukocyte differentiation	12	0.552085	1.53784	0.0844392	0.271859	0.21601	70	tags=42%, list=14%, signal=37%	Ccl3/Tyrobp/Cd74/Tnf/Hcls1	AngII_HS	GO_BP	3.20.0
GO:0042886	amide transport	26	0.469346	1.42852	0.0860991	0.2756	0.218983	57	tags=27%, list=11%, signal=25%	Il1b/S100a8/S100a9/Cd74/Tnf/Inhbb/Slc7a11	AngII_HS	GO_BP	3.20.0
GO:0051130	positive regulation of cellular component organization	68	0.396258	1.30919	0.0861091	0.2756	0.218983	61	tags=22%, list=12%, signal=22%	Il1b/S100a9/Plek/Tyrobp/Cd14/Lcp1/Mmp3/Nav3/Fcer1g/Tnf/Kit/C3/Ccl2/Lgals3/Aplnr	AngII_HS	GO_BP	3.20.0
GO:0070371	ERK1 and ERK2 cascade	20	0.494011	1.45991	0.0868691	0.277215	0.220266	100	tags=40%, list=20%, signal=33%	Npy/Il1b/Ccl3/Cd74/C3/Cd44/Il6/Igf1	AngII_HS	GO_BP	3.20.0
GO:0099177	regulation of trans-synaptic signaling	27	0.464839	1.42051	0.0875391	0.277719	0.220666	76	tags=30%, list=15%, signal=27%	Npy/Il1b/Tyrobp/Tnf/Kit/Ccl2/Slc7a11/Mctp1	AngII_HS	GO_BP	3.20.0
GO:0000165	MAPK cascade	44	0.424551	1.35745	0.0873491	0.277719	0.220666	225	tags=68%, list=45%, signal=41%	Npy/Il1b/Ccl3/Cd74/Tnf/Kit/C3/Sfrp2/Pik3r5/Cd44/Rnf149/Dusp2/Il6/Igf1/Thbs1/Akap12/Mif/Sema4c/Lmnb1/Lbh/Itgav/Cxcl12/Sema7a/Rell1/Tnfrsf23/Plcb1/Pparg/Spred1/Lyn/Tnip1	AngII_HS	GO_BP	3.20.0
GO:0007565	female pregnancy	14	0.530106	1.50489	0.0895591	0.279634	0.222188	74	tags=36%, list=15%, signal=31%	Acod1/Lamb1/Timp1/Ccl2/Angpt2	AngII_HS	GO_BP	3.20.0
GO:0044703	multi-organism reproductive process	14	0.530106	1.50489	0.0895591	0.279634	0.222188	74	tags=36%, list=15%, signal=31%	Acod1/Lamb1/Timp1/Ccl2/Angpt2	AngII_HS	GO_BP	3.20.0
GO:0044706	multi-multicellular organism process	14	0.530106	1.50489	0.0895591	0.279634	0.222188	74	tags=36%, list=15%, signal=31%	Acod1/Lamb1/Timp1/Ccl2/Angpt2	AngII_HS	GO_BP	3.20.0
GO:0007268	chemical synaptic transmission	28	0.460591	1.41309	0.0896891	0.279634	0.222188	76	tags=29%, list=15%, signal=26%	Npy/Il1b/Tyrobp/Tnf/Kit/Ccl2/Slc7a11/Mctp1	AngII_HS	GO_BP	3.20.0
GO:0098916	anterograde trans-synaptic signaling	28	0.460591	1.41309	0.0896891	0.279634	0.222188	76	tags=29%, list=15%, signal=26%	Npy/Il1b/Tyrobp/Tnf/Kit/Ccl2/Slc7a11/Mctp1	AngII_HS	GO_BP	3.20.0
GO:0031328	positive regulation of cellular biosynthetic process	104	0.372202	1.26012	0.0893191	0.279634	0.222188	113	tags=31%, list=23%, signal=30%	Clec4e/Il1b/Ccl3/Spp1/Nlrp3/Tyrobp/Cd14/Ccl4/Pf4/Fcer1g/Cd74/Tnf/Mmp14/Kit/C3/Ccl2/Col1a1/Sfrp2/Lum/Cd44/Hcls1/Tank/Hilpda/Rps6ka2/Il6/Igf1/Snai1/Sox4/Zfp462/Thbs1/Tbx3/Irx3	AngII_HS	GO_BP	3.20.0
GO:0006915	apoptotic process	99	0.374099	1.26362	0.0906191	0.281724	0.223849	224	tags=59%, list=45%, signal=40%	Bcl2a1b/Il1b/S100a8/S100a9/Ccl3/Spp1/G0s2/Ctss/Fcer1g/Cd74/Tnf/Timp1/Inhbb/Sfrp2/Lgals3/Slc7a11/Cxcl10/Cd44/Hcls1/Angptl4/Ifi27l2a/Cblb/Rps6ka2/Il6/Igf1/Snai1/Sox4/Thbs1/Bik/Tbx3/Col18a1/Deptor/Lgals1/Akap12/Mif/Ucp2/Tnfrsf10b/Ctsc/Cd38/Tnfaip3/Mybbp1a/Itgav/Cxcl12/Cebpb/Gja1/Nfkbid/Higd1a/Inpp5d/Ednrb/Hmgb2/Tnfrsf23/Stk17b/Pparg/Bcl2l11/Slc25a5/Gapdh/Mmp2/Lyn	AngII_HS	GO_BP	3.20.0
GO:0097191	extrinsic apoptotic signaling pathway	23	0.477383	1.43407	0.0913991	0.283337	0.22513	55	tags=26%, list=11%, signal=24%	Bcl2a1b/Il1b/G0s2/Tnf/Sfrp2/Lgals3	AngII_HS	GO_BP	3.20.0
GO:0022612	gland morphogenesis	11	0.555724	1.53143	0.0921691	0.284101	0.225737	175	tags=82%, list=35%, signal=54%	Tnf/Ccl2/Cd44/Il6/Igf1/Tbx3/Slc12a2/Tnfaip3/Cebpb	AngII_HS	GO_BP	3.20.0
GO:0002573	myeloid leukocyte differentiation	21	0.486253	1.44517	0.0919491	0.284101	0.225737	224	tags=81%, list=45%, signal=47%	Ccl3/Tyrobp/Fcer1g/Cd74/Tnf/Kit/Hcls1/Nme1/Nrros/Ucp2/Cebpb/Inpp5d/L3mbtl3/Plcb1/Pparg/Runx1/Lyn	AngII_HS	GO_BP	3.20.0
GO:0065007	biological regulation	373	0.35281	1.20044	0.0931991	0.286462	0.227613	261	tags=56%, list=52%, signal=106%	Cxcl3/Bcl2a1b/Acod1/Clec4e/Npy/Il1b/S100a8/Ccl6/S100a9/Ccl3/Spp1/Cd52/Basp1/Nlrp3/Plek/G0s2/Samsn1/Tyrobp/Cd14/C4b/Lcp1/Ccl4/Ctss/Pf4/Mmp3/Nav3/Fcer1g/Lamb1/Slpi/Cd74/Tnf/Mmp14/Timp1/Cotl1/Kit/C3/Inhbb/Cxcl2/Ccl2/Col1a1/H2-Ab1/Sfrp2/Lgals3/Slc7a11/Pik3r5/Mxd1/H2-Aa/Aplnr/Lum/Cxcl10/H2-Eb1/Cd44/P3h2/Col3a1/Hcls1/Tubb3/Angptl4/Igfbp7/Angpt2/Ackr1/Mctp1/Ifi27l2a/Cblb/Col1a2/Tank/Rnf149/Dusp2/Hilpda/…	AngII_HS	GO_BP	3.20.0
GO:0008219	cell death	102	0.370958	1.25456	0.095189	0.29093	0.231163	186	tags=48%, list=37%, signal=38%	Bcl2a1b/Il1b/S100a8/S100a9/Ccl3/Spp1/G0s2/Ctss/Fcer1g/Cd74/Tnf/Timp1/Kit/Inhbb/Sfrp2/Lgals3/Slc7a11/Cxcl10/Cd44/Hcls1/Angptl4/Ifi27l2a/Cblb/Rps6ka2/Il6/Igf1/Snai1/Sox4/Thbs1/Bik/Tbx3/Col18a1/Deptor/Lgals1/Akap12/Mif/Ucp2/Tnfrsf10b/Ctsc/Cd38/Tnfaip3/Mybbp1a/Itgav/Cxcl12/Cebpb/Gja1/Nfkbid/Higd1a/Inpp5d	AngII_HS	GO_BP	3.20.0
GO:0012501	programmed cell death	102	0.370958	1.25456	0.095189	0.29093	0.231163	186	tags=48%, list=37%, signal=38%	Bcl2a1b/Il1b/S100a8/S100a9/Ccl3/Spp1/G0s2/Ctss/Fcer1g/Cd74/Tnf/Timp1/Kit/Inhbb/Sfrp2/Lgals3/Slc7a11/Cxcl10/Cd44/Hcls1/Angptl4/Ifi27l2a/Cblb/Rps6ka2/Il6/Igf1/Snai1/Sox4/Thbs1/Bik/Tbx3/Col18a1/Deptor/Lgals1/Akap12/Mif/Ucp2/Tnfrsf10b/Ctsc/Cd38/Tnfaip3/Mybbp1a/Itgav/Cxcl12/Cebpb/Gja1/Nfkbid/Higd1a/Inpp5d	AngII_HS	GO_BP	3.20.0
GO:0072657	protein localization to membrane	16	0.511326	1.47475	0.095799	0.291972	0.231991	139	tags=56%, list=28%, signal=42%	Fcer1g/Tnf/Mmp14/Ccl2/Lgals3/Slc7a11/Ehd3/Vps37b/Tspan15	AngII_HS	GO_BP	3.20.0
GO:0061061	muscle structure development	31	0.448028	1.38871	0.097349	0.295865	0.235084	176	tags=61%, list=35%, signal=42%	Lamb1/Tnf/Mmp14/Kit/C3/Aplnr/Cxcl10/Col3a1/Il6/Igf1/Sox4/Tbx3/Irx3/Chd7/Lgals1/Sema4c/Dysf/Cxcl12/Gja1	AngII_HS	GO_BP	3.20.0
GO:0032984	protein-containing complex disassembly	11	0.550978	1.51835	0.098459	0.295923	0.23513	35	tags=27%, list=7%, signal=26%	Plek/Nav3/Tnf	AngII_HS	GO_BP	3.20.0
GO:0001763	morphogenesis of a branching structure	18	0.497432	1.45369	0.097929	0.295923	0.23513	128	tags=50%, list=26%, signal=39%	Il1b/Tnf/Mmp14/Sfrp2/Cd44/Il6/Igf1/Tbx3/Col4a1	AngII_HS	GO_BP	3.20.0
GO:0031589	cell-substrate adhesion	25	0.465258	1.40971	0.098309	0.295923	0.23513	106	tags=40%, list=21%, signal=33%	Npy/Spp1/Lamb1/Mmp14/Col1a1/Col3a1/Angpt2/Nid2/Prex1/Thbs1	AngII_HS	GO_BP	3.20.0
GO:0050789	regulation of biological process	368	0.350625	1.19523	0.097899	0.295923	0.23513	244	tags=52%, list=49%, signal=102%	Cxcl3/Bcl2a1b/Acod1/Clec4e/Npy/Il1b/S100a8/Ccl6/S100a9/Ccl3/Spp1/Basp1/Nlrp3/Plek/G0s2/Samsn1/Tyrobp/Cd14/C4b/Lcp1/Ccl4/Ctss/Pf4/Mmp3/Nav3/Fcer1g/Lamb1/Slpi/Cd74/Tnf/Mmp14/Timp1/Cotl1/Kit/C3/Inhbb/Cxcl2/Ccl2/Col1a1/H2-Ab1/Sfrp2/Lgals3/Slc7a11/Pik3r5/Mxd1/H2-Aa/Aplnr/Lum/Cxcl10/H2-Eb1/Cd44/P3h2/Col3a1/Hcls1/Tubb3/Angptl4/Igfbp7/Angpt2/Ackr1/Mctp1/Ifi27l2a/Cblb/Col1a2/Tank/Rnf149/Dusp2/Hilpda/Marck…	AngII_HS	GO_BP	3.20.0
GO:0051668	localization within membrane	17	0.502263	1.45877	0.098979	0.296336	0.235459	149	tags=59%, list=30%, signal=43%	Fcer1g/Tnf/Mmp14/Ccl2/Lgals3/Slc7a11/Ehd3/Vps37b/Tspan15/Lmnb1	AngII_HS	GO_BP	3.20.0
GO:0045637	regulation of myeloid cell differentiation	18	0.496493	1.45095	0.099239	0.296336	0.235459	35	tags=28%, list=7%, signal=27%	Ccl3/Tyrobp/Pf4/Cd74/Tnf	AngII_HS	GO_BP	3.20.0
GO:0022414	reproductive process	56	0.402976	1.31315	0.099519	0.296336	0.235459	121	tags=38%, list=24%, signal=32%	Acod1/Il1b/Lamb1/Mmp14/Timp1/Kit/C3/Inhbb/Ccl2/Sfrp2/Antxr2/Cd44/Angpt2/Rps6ka2/Igf1/Snai1/Cks2/Bik/Tbx3/Dach1/Chd7	AngII_HS	GO_BP	3.20.0
GO:0009893	positive regulation of metabolic process	155	0.353314	1.21589	0.099689	0.296336	0.235459	106	tags=26%, list=21%, signal=29%	Acod1/Clec4e/Npy/Il1b/S100a8/S100a9/Ccl3/Spp1/Nlrp3/Plek/G0s2/Tyrobp/Cd14/Ccl4/Pf4/Fcer1g/Cd74/Tnf/Mmp14/Kit/C3/Ccl2/Col1a1/Sfrp2/Pik3r5/Aplnr/Lum/Cd44/Hcls1/Angptl4/Cblb/Tank/Hilpda/Rps6ka2/Il6/Igf1/Snai1/Sox4/Zfp462/Thbs1	AngII_HS	GO_BP	3.20.0
GO:0031100	animal organ regeneration	10	0.560943	1.5273	0.100839	0.298211	0.236949	175	tags=80%, list=35%, signal=53%	Lcp1/Tnf/Ccl2/Angpt2/Il6/Ucp2/Cxcl12/Cebpb	AngII_HS	GO_BP	3.20.0
GO:0010717	regulation of epithelial to mesenchymal transition	11	0.548742	1.51219	0.101429	0.298211	0.236949	102	tags=45%, list=20%, signal=37%	Il1b/Col1a1/Sfrp2/Il6/Snai1	AngII_HS	GO_BP	3.20.0
GO:0043123	positive regulation of canonical NF-kappaB signal transduction	12	0.538542	1.50011	0.101969	0.298211	0.236949	35	tags=25%, list=7%, signal=24%	Il1b/Cd74/Tnf	AngII_HS	GO_BP	3.20.0
GO:0007600	sensory perception	13	0.530051	1.49035	0.101749	0.298211	0.236949	49	tags=38%, list=10%, signal=36%	Ccl3/Tnf/Kit/Ccl2/Col1a1	AngII_HS	GO_BP	3.20.0
GO:0032868	response to insulin	16	0.507244	1.46298	0.101729	0.298211	0.236949	49	tags=31%, list=10%, signal=29%	Il1b/Tnf/Inhbb/Ccl2/Col1a1	AngII_HS	GO_BP	3.20.0
GO:1902533	positive regulation of intracellular signal transduction	62	0.396082	1.30025	0.101139	0.298211	0.236949	70	tags=23%, list=14%, signal=22%	Npy/Il1b/S100a8/S100a9/Ccl3/Nlrp3/Cd74/Tnf/Kit/C3/Pik3r5/Cd44/Col3a1/Hcls1	AngII_HS	GO_BP	3.20.0
GO:2000241	regulation of reproductive process	13	0.529599	1.48908	0.102479	0.298897	0.237494	221	tags=92%, list=44%, signal=53%	Timp1/Kit/Inhbb/Rps6ka2/Igf1/Snai1/Gja1/Lhfpl2/Ednrb/Plcb1/Runx1/Abcb1a	AngII_HS	GO_BP	3.20.0
GO:0060322	head development	33	0.438818	1.36819	0.103769	0.301848	0.239839	128	tags=42%, list=26%, signal=34%	Npy/Tyrobp/Lamb1/Mmp14/Inhbb/Col1a1/Sfrp2/Slc7a11/Col3a1/Igf1/Sox4/Tbx3/Chd7/Col4a1	AngII_HS	GO_BP	3.20.0
GO:0007611	learning or memory	12	0.53682	1.49532	0.104219	0.302346	0.240235	57	tags=33%, list=11%, signal=30%	Il1b/Lamb1/Kit/Slc7a11	AngII_HS	GO_BP	3.20.0
GO:0071356	cellular response to tumor necrosis factor	16	0.504759	1.45581	0.105949	0.30573	0.242923	91	tags=38%, list=18%, signal=32%	Acod1/Tnf/Ccl2/Col1a1/Tank/Il6	AngII_HS	GO_BP	3.20.0
GO:0055082	intracellular chemical homeostasis	30	0.44649	1.37925	0.105729	0.30573	0.242923	104	tags=37%, list=21%, signal=31%	Npy/Ccl3/Spp1/Ccl2/Col1a1/Slc7a11/Aplnr/Cxcl10/Marcksl1/Igf1/Sox4	AngII_HS	GO_BP	3.20.0
R-MMU-202733	Cell surface interactions at the vascular wall	17	0.532699	1.54556	0.0578994	0.307781	0.266241	80	tags=47%, list=16%, signal=41%	Pf4/Fcer1g/Cd74/Col1a1/Slc7a11/Cd44/Angpt2/Col1a2	AngII_HS	Reactome	1.89.0
R-MMU-109582	Hemostasis	43	0.440905	1.40541	0.0614994	0.310572	0.268655	186	tags=60%, list=37%, signal=42%	Plek/Pf4/Fcer1g/Cd74/Timp1/Col1a1/Slc7a11/Pik3r5/Cd44/Tubb3/Angpt2/Col1a2/Tfpi/Ehd3/Igf1/Tubb6/Prcp/Mif/Cyrib/Tnfrsf10b/Vav3/Sh2b2/Itgav/Lhfpl2/Sele/Inpp5d	AngII_HS	Reactome	1.89.0
GO:0019222	regulation of metabolic process	220	0.342117	1.18685	0.108709	0.312863	0.24859	156	tags=35%, list=31%, signal=44%	Acod1/Clec4e/Npy/Il1b/S100a8/S100a9/Ccl3/Spp1/Basp1/Nlrp3/Plek/G0s2/Samsn1/Tyrobp/Cd14/Ccl4/Pf4/Mmp3/Nav3/Fcer1g/Slpi/Cd74/Tnf/Mmp14/Timp1/Kit/C3/Inhbb/Ccl2/Col1a1/Sfrp2/Slc7a11/Pik3r5/Mxd1/Aplnr/Lum/Cd44/Hcls1/Angptl4/Igfbp7/Ackr1/Cblb/Tank/Hilpda/Bzw2/Tfpi/Rps6ka2/Il6/Ctla2a/Igf1/Cstb/Snai1/Sox4/Zfp462/Thbs1/Cks2/Tbx3/Irx3/Dach1/Chd7/Nme1/Ets2/Deptor/Enc1/Prcp/Maml3/Akap12/Tspan15/Mif/Sesn3/Ttc…	AngII_HS	GO_BP	3.20.0
GO:0022408	negative regulation of cell-cell adhesion	15	0.508799	1.45664	0.110499	0.316336	0.25135	182	tags=73%, list=36%, signal=48%	Pf4/Cd74/Lgals3/H2-Aa/Cd44/Cblb/Lgals1/Tnfaip3/Cxcl12/Cebpb/Nfkbid	AngII_HS	GO_BP	3.20.0
GO:0042113	B cell activation	20	0.479453	1.4169	0.110309	0.316336	0.25135	44	tags=30%, list=9%, signal=28%	Samsn1/Tyrobp/Cd74/Mmp14/Kit/C3	AngII_HS	GO_BP	3.20.0
GO:0099536	synaptic signaling	29	0.445619	1.37191	0.111519	0.31758	0.252339	76	tags=28%, list=15%, signal=25%	Npy/Il1b/Tyrobp/Tnf/Kit/Ccl2/Slc7a11/Mctp1	AngII_HS	GO_BP	3.20.0
GO:0099537	trans-synaptic signaling	29	0.445619	1.37191	0.111519	0.31758	0.252339	76	tags=28%, list=15%, signal=25%	Npy/Il1b/Tyrobp/Tnf/Kit/Ccl2/Slc7a11/Mctp1	AngII_HS	GO_BP	3.20.0
GO:0030900	forebrain development	19	0.481647	1.41594	0.115609	0.328365	0.260908	69	tags=32%, list=14%, signal=28%	Npy/Tyrobp/Lamb1/Inhbb/Slc7a11/Col3a1	AngII_HS	GO_BP	3.20.0
GO:0010811	positive regulation of cell-substrate adhesion	10	0.548443	1.49327	0.117839	0.330894	0.262917	15	tags=20%, list=3%, signal=20%	Npy/Spp1	AngII_HS	GO_BP	3.20.0
GO:0034767	positive regulation of monoatomic ion transmembrane transport	10	0.547289	1.49013	0.119489	0.330894	0.262917	95	tags=50%, list=19%, signal=41%	Ctss/Ccl2/Aplnr/Cxcl10/Ehd3	AngII_HS	GO_BP	3.20.0
GO:0032370	positive regulation of lipid transport	10	0.547235	1.48998	0.119549	0.330894	0.262917	15	tags=20%, list=3%, signal=20%	Il1b/Spp1	AngII_HS	GO_BP	3.20.0
GO:0045766	positive regulation of angiogenesis	17	0.489959	1.42304	0.119419	0.330894	0.262917	74	tags=35%, list=15%, signal=31%	Il1b/C3/Sfrp2/Lgals3/Aplnr/Angpt2	AngII_HS	GO_BP	3.20.0
GO:0051347	positive regulation of transferase activity	18	0.48498	1.4173	0.119259	0.330894	0.262917	106	tags=39%, list=21%, signal=32%	Il1b/Cd74/Tnf/Kit/Pik3r5/Igf1/Thbs1	AngII_HS	GO_BP	3.20.0
GO:0048771	tissue remodeling	19	0.480785	1.4134	0.116919	0.330894	0.262917	186	tags=68%, list=37%, signal=45%	Spp1/Ctss/Mmp14/Timp1/Ccl2/Angpt2/Il6/Igf1/Chd7/Cd38/Itgav/Gja1/Inpp5d	AngII_HS	GO_BP	3.20.0
GO:0009743	response to carbohydrate	20	0.475388	1.40488	0.117449	0.330894	0.262917	106	tags=45%, list=21%, signal=37%	Il1b/Tnf/Ccl2/Col1a1/Angpt2/Rps6ka2/Igf1/Sox4/Thbs1	AngII_HS	GO_BP	3.20.0
GO:0050878	regulation of body fluid levels	23	0.462497	1.38936	0.117909	0.330894	0.262917	122	tags=43%, list=24%, signal=34%	S100a9/Plek/Pf4/Fcer1g/Slc7a11/Aplnr/Tfpi/Il6/Thbs1/Nme1	AngII_HS	GO_BP	3.20.0
GO:1902532	negative regulation of intracellular signal transduction	37	0.422742	1.33134	0.119429	0.330894	0.262917	182	tags=57%, list=36%, signal=39%	Il1b/Nlrp3/Mmp3/Cd74/Sfrp2/Aplnr/Cd44/Tank/Rnf149/Dusp2/Igf1/Snai1/Thbs1/Deptor/Mif/Sesn3/Cyrib/Lbh/Tnfaip3/Cxcl12/Nfkbid	AngII_HS	GO_BP	3.20.0
GO:0009891	positive regulation of biosynthetic process	107	0.361898	1.22691	0.118759	0.330894	0.262917	113	tags=30%, list=23%, signal=29%	Clec4e/Il1b/Ccl3/Spp1/Nlrp3/Tyrobp/Cd14/Ccl4/Pf4/Fcer1g/Cd74/Tnf/Mmp14/Kit/C3/Ccl2/Col1a1/Sfrp2/Lum/Cd44/Hcls1/Tank/Hilpda/Rps6ka2/Il6/Igf1/Snai1/Sox4/Zfp462/Thbs1/Tbx3/Irx3	AngII_HS	GO_BP	3.20.0
GO:0044093	positive regulation of molecular function	63	0.387949	1.27491	0.121709	0.336015	0.266987	106	tags=29%, list=21%, signal=26%	Il1b/S100a8/S100a9/Nlrp3/Plek/Ctss/Cd74/Tnf/Kit/Ccl2/Sfrp2/Pik3r5/Tank/Il6/Ehd3/Prex1/Igf1/Thbs1	AngII_HS	GO_BP	3.20.0
GO:0045927	positive regulation of growth	10	0.544776	1.48328	0.122979	0.337802	0.268407	207	tags=90%, list=41%, signal=54%	Mmp14/C3/Sfrp2/Igf1/Chd7/Cd38/Cxcl12/Sema7a/Plcb1	AngII_HS	GO_BP	3.20.0
GO:0045595	regulation of cell differentiation	75	0.377485	1.25523	0.122699	0.337802	0.268407	224	tags=61%, list=45%, signal=40%	Il1b/Ccl3/Nlrp3/Tyrobp/Pf4/Lamb1/Cd74/Tnf/Mmp14/Kit/Col1a1/Sfrp2/H2-Aa/Cxcl10/Cd44/Hcls1/Il6/Ctla2a/Igf1/Snai1/Sox4/Tbx3/Irx3/Chd7/Nme1/Vcan/Lgals1/Lbh/Itgav/Cxcl12/Cebpb/Gja1/Noct/Nfkbid/Adamts9/Inpp5d/Sema7a/Ednrb/Hmgb2/Plcb1/Tcf4/Pparg/Spred1/Runx1/Abcb1a/Lyn	AngII_HS	GO_BP	3.20.0
GO:0051048	negative regulation of secretion	13	0.514929	1.44783	0.124379	0.339927	0.270095	45	tags=31%, list=9%, signal=29%	Il1b/Cd74/Tnf/Inhbb	AngII_HS	GO_BP	3.20.0
GO:0097193	intrinsic apoptotic signaling pathway	26	0.448663	1.36557	0.124119	0.339927	0.270095	78	tags=27%, list=16%, signal=24%	Bcl2a1b/S100a8/S100a9/Cd74/Tnf/Cd44/Ifi27l2a	AngII_HS	GO_BP	3.20.0
mmu05418	Fluid shear stress and atherosclerosis	10	0.52846	1.43503	0.149789	0.341705	0.226654	48	tags=30%, list=10%, signal=28%	Il1b/Tnf/Ccl2	AngII_HS	KEGG	Release 112.0+/12-12, Dec 24
GO:0045860	positive regulation of protein kinase activity	14	0.506207	1.43704	0.125759	0.341976	0.271722	106	tags=43%, list=21%, signal=35%	Il1b/Tnf/Kit/Pik3r5/Igf1/Thbs1	AngII_HS	GO_BP	3.20.0
GO:0006898	receptor-mediated endocytosis	15	0.49947	1.42993	0.125689	0.341976	0.271722	79	tags=40%, list=16%, signal=35%	Cd14/Fcer1g/C3/Aplnr/Cd44/Cblb	AngII_HS	GO_BP	3.20.0
GO:0051606	detection of stimulus	11	0.531398	1.46439	0.127079	0.342135	0.271849	174	tags=73%, list=35%, signal=48%	Nlrp3/Tnf/Kit/Igf1/Dach1/Slc12a2/Itgav/Cxcl12	AngII_HS	GO_BP	3.20.0
GO:0001101	response to acid chemical	15	0.498664	1.42762	0.127009	0.342135	0.271849	224	tags=87%, list=45%, signal=49%	Mmp3/Tnf/Ccl2/Col1a1/Col3a1/Col1a2/Col4a1/Sesn3/Lmnb1/Cebpb/Abcb1a/Mmp2/Lyn	AngII_HS	GO_BP	3.20.0
GO:0043200	response to amino acid	15	0.498664	1.42762	0.127009	0.342135	0.271849	224	tags=87%, list=45%, signal=49%	Mmp3/Tnf/Ccl2/Col1a1/Col3a1/Col1a2/Col4a1/Sesn3/Lmnb1/Cebpb/Abcb1a/Mmp2/Lyn	AngII_HS	GO_BP	3.20.0
GO:0098657	import into cell	40	0.414188	1.3144	0.126559	0.342135	0.271849	79	tags=32%, list=16%, signal=30%	Tyrobp/Cd14/Fcer1g/Tnf/C3/Ccl2/Lgals3/Slc7a11/Aplnr/Myo1b/Cd44/Mctp1/Cblb	AngII_HS	GO_BP	3.20.0
mmu05202	Transcriptional misregulation in cancer	16	0.475704	1.37211	0.157318	0.348007	0.230834	29	tags=19%, list=6%, signal=18%	Bcl2a1b/Cd14/Mmp3	AngII_HS	KEGG	Release 112.0+/12-12, Dec 24
GO:0001659	temperature homeostasis	11	0.529524	1.45923	0.129869	0.348773	0.277124	35	tags=27%, list=7%, signal=26%	Il1b/G0s2/Tnf	AngII_HS	GO_BP	3.20.0
GO:0032940	secretion by cell	47	0.402067	1.29266	0.130349	0.348773	0.277124	55	tags=21%, list=11%, signal=21%	Npy/Il1b/Ccl3/Spp1/Plek/Fcer1g/Tnf/Kit/Inhbb/Lgals3	AngII_HS	GO_BP	3.20.0
GO:0051247	positive regulation of protein metabolic process	66	0.382075	1.25983	0.130509	0.348773	0.277124	106	tags=30%, list=21%, signal=28%	Il1b/S100a8/S100a9/Nlrp3/Cd74/Tnf/Mmp14/Kit/C3/Sfrp2/Pik3r5/Aplnr/Cd44/Hcls1/Cblb/Tank/Il6/Igf1/Sox4/Thbs1	AngII_HS	GO_BP	3.20.0
mmu04510	Focal adhesion	16	0.47303	1.3644	0.162698	0.349323	0.231707	172	tags=62%, list=34%, signal=42%	Spp1/Lamb1/Col1a1/Col1a2/Col4a2/Igf1/Thbs1/Col4a1/Vav3/Itgav	AngII_HS	KEGG	Release 112.0+/12-12, Dec 24
GO:0050886	endocrine process	10	0.538851	1.46715	0.131219	0.349809	0.277947	216	tags=90%, list=43%, signal=52%	Il1b/Spp1/Inhbb/Rps6ka2/Tbx3/Gja1/Ednrb/Pparg/Runx1	AngII_HS	GO_BP	3.20.0
GO:0042692	muscle cell differentiation	19	0.472281	1.3884	0.132889	0.351669	0.279424	150	tags=58%, list=30%, signal=42%	Lamb1/Mmp14/Kit/C3/Aplnr/Cxcl10/Igf1/Tbx3/Irx3/Sema4c/Dysf	AngII_HS	GO_BP	3.20.0
GO:0010563	negative regulation of phosphorus metabolic process	21	0.462796	1.37546	0.132719	0.351669	0.279424	53	tags=24%, list=11%, signal=22%	Il1b/Plek/Samsn1/Tnf/Sfrp2	AngII_HS	GO_BP	3.20.0
GO:0045936	negative regulation of phosphate metabolic process	21	0.462796	1.37546	0.132719	0.351669	0.279424	53	tags=24%, list=11%, signal=22%	Il1b/Plek/Samsn1/Tnf/Sfrp2	AngII_HS	GO_BP	3.20.0
GO:0009889	regulation of biosynthetic process	169	0.342337	1.18163	0.133459	0.352318	0.27994	124	tags=30%, list=25%, signal=34%	Acod1/Clec4e/Il1b/S100a9/Ccl3/Spp1/Basp1/Nlrp3/Plek/Tyrobp/Cd14/Ccl4/Pf4/Nav3/Fcer1g/Cd74/Tnf/Mmp14/Kit/C3/Inhbb/Ccl2/Col1a1/Sfrp2/Slc7a11/Mxd1/Aplnr/Lum/Cd44/Hcls1/Igfbp7/Ackr1/Tank/Hilpda/Bzw2/Rps6ka2/Il6/Ctla2a/Igf1/Snai1/Sox4/Zfp462/Thbs1/Cks2/Tbx3/Irx3/Dach1/Chd7/Nme1/Ets2	AngII_HS	GO_BP	3.20.0
GO:0048523	negative regulation of cellular process	192	0.339041	1.17376	0.134999	0.355518	0.282483	225	tags=53%, list=45%, signal=47%	Acod1/Il1b/Ccl3/Spp1/Basp1/Nlrp3/Plek/Samsn1/Tyrobp/Pf4/Mmp3/Nav3/Fcer1g/Lamb1/Cd74/Tnf/Mmp14/Timp1/Kit/Inhbb/Col1a1/Sfrp2/Lgals3/Slc7a11/Mxd1/H2-Aa/Aplnr/Cxcl10/Cd44/P3h2/Col3a1/Hcls1/Angptl4/Angpt2/Mctp1/Cblb/Tank/Rnf149/Dusp2/Rps6ka2/Il6/Ctla2a/Igf1/Snai1/Sox4/Thbs1/Tbx3/Arhgap28/Irx3/Dach1/Srgap1/Chd7/Nme1/Ets2/Nrros/Deptor/Enc1/Lgals1/Tspan15/Mif/Sesn3/Cyrib/Ucp2/Lmnb1/Dysf/Lbh/Cnn2/Slfn2/Ct…	AngII_HS	GO_BP	3.20.0
GO:0010212	response to ionizing radiation	13	0.508008	1.42837	0.135989	0.357258	0.283866	107	tags=46%, list=21%, signal=37%	Tnf/Cxcl2/Ccl2/Sfrp2/Tank/Ccl7	AngII_HS	GO_BP	3.20.0
GO:0098771	inorganic ion homeostasis	23	0.452814	1.36027	0.137199	0.359566	0.2857	63	tags=26%, list=13%, signal=24%	Npy/Ccl3/Spp1/Ccl2/Aplnr/Cxcl10	AngII_HS	GO_BP	3.20.0
GO:1902106	negative regulation of leukocyte differentiation	11	0.523955	1.44388	0.139009	0.360263	0.286253	224	tags=91%, list=45%, signal=51%	Ccl3/Pf4/Cd74/Cd44/Nme1/Lgals1/Nfkbid/Inpp5d/Runx1/Lyn	AngII_HS	GO_BP	3.20.0
GO:1903707	negative regulation of hemopoiesis	11	0.523955	1.44388	0.139009	0.360263	0.286253	224	tags=91%, list=45%, signal=51%	Ccl3/Pf4/Cd74/Cd44/Nme1/Lgals1/Nfkbid/Inpp5d/Runx1/Lyn	AngII_HS	GO_BP	3.20.0
GO:0046634	regulation of alpha-beta T cell activation	11	0.523773	1.44338	0.139349	0.360263	0.286253	91	tags=45%, list=18%, signal=38%	Nlrp3/Pf4/Cd44/Cblb/Il6	AngII_HS	GO_BP	3.20.0
GO:0008630	intrinsic apoptotic signaling pathway in response to DNA damage	12	0.513895	1.43146	0.139789	0.360263	0.286253	66	tags=33%, list=13%, signal=30%	Bcl2a1b/Cd74/Tnf/Cd44	AngII_HS	GO_BP	3.20.0
GO:0051924	regulation of calcium ion transport	17	0.479486	1.39262	0.139219	0.360263	0.286253	176	tags=65%, list=35%, signal=43%	Ccl3/Lgals3/Aplnr/Cxcl10/Ehd3/Igf1/Chd7/Ucp2/Dysf/Cxcl12/Gja1	AngII_HS	GO_BP	3.20.0
GO:0009719	response to endogenous stimulus	75	0.372446	1.23848	0.139459	0.360263	0.286253	106	tags=31%, list=21%, signal=28%	Acod1/Il1b/Spp1/Pf4/Fcer1g/Tnf/Mmp14/Timp1/Inhbb/Cxcl2/Ccl2/Col1a1/Sfrp2/Cd44/Col3a1/Hcls1/Angpt2/Col1a2/Tfpi/Il6/Col4a2/Igf1/Thbs1	AngII_HS	GO_BP	3.20.0
GO:0016043	cellular component organization	237	0.334888	1.16224	0.138059	0.360263	0.286253	113	tags=27%, list=23%, signal=40%	Bcl2a1b/Npy/Il1b/S100a9/Ccl3/Basp1/Nlrp3/Plek/Tyrobp/Cd14/Lcp1/Ctss/Pf4/Mmp3/Nav3/Fcer1g/Lamb1/Cd74/Tnf/Mmp14/Cotl1/Vwa1/Kit/C3/Ccl2/Col1a1/H2-Ab1/Col15a1/Ltbp2/Sfrp2/Antxr2/Lgals3/Slc7a11/H2-Aa/Aplnr/Cxcl10/Myo1b/H2-Eb1/Cd44/Col3a1/Hcls1/Tubb3/Igfbp7/Mctp1/Alcam/Ifi27l2a/Cblb/Col1a2/Marcksl1/Rps6ka2/Il6/Col4a2/Ehd3/Prex1/Igf1/Cstb/Snai1/Zfp462/Thbs1/Ccl7/Cks2/Bik/Arhgap28/Irx3	AngII_HS	GO_BP	3.20.0
GO:0048608	reproductive structure development	25	0.443954	1.34516	0.141379	0.362525	0.28805	223	tags=76%, list=45%, signal=44%	Mmp14/Kit/C3/Inhbb/Sfrp2/Antxr2/Cd44/Igf1/Bik/Tbx3/Chd7/Itgav/Cebpb/Gja1/Hmgb2/Runx1/Bcl2l11/Abcb1a/Mmp2	AngII_HS	GO_BP	3.20.0
GO:0061458	reproductive system development	25	0.443954	1.34516	0.141379	0.362525	0.28805	223	tags=76%, list=45%, signal=44%	Mmp14/Kit/C3/Inhbb/Sfrp2/Antxr2/Cd44/Igf1/Bik/Tbx3/Chd7/Itgav/Cebpb/Gja1/Hmgb2/Runx1/Bcl2l11/Abcb1a/Mmp2	AngII_HS	GO_BP	3.20.0
GO:0007610	behavior	30	0.429614	1.32712	0.141669	0.362525	0.28805	121	tags=40%, list=24%, signal=32%	Npy/Il1b/Lamb1/Vwa1/Kit/Slc7a11/Il6/Igf1/Cstb/Thbs1/Dach1/Chd7	AngII_HS	GO_BP	3.20.0
GO:0051259	protein complex oligomerization	16	0.483826	1.39544	0.142579	0.363995	0.289218	95	tags=38%, list=19%, signal=31%	Basp1/Nlrp3/Cd74/Vwa1/Col1a2/Ehd3	AngII_HS	GO_BP	3.20.0
GO:0050890	cognition	13	0.503088	1.41454	0.144759	0.364777	0.28984	121	tags=46%, list=24%, signal=36%	Il1b/Lamb1/Kit/Slc7a11/Igf1/Chd7	AngII_HS	GO_BP	3.20.0
GO:0071675	regulation of mononuclear cell migration	15	0.48843	1.39832	0.145239	0.364777	0.28984	174	tags=67%, list=35%, signal=45%	Ccl3/Mmp14/Ccl2/Lgals3/Cxcl10/Thbs1/Ccl7/Mif/Cnn2/Cxcl12	AngII_HS	GO_BP	3.20.0
GO:0031325	positive regulation of cellular metabolic process	128	0.348583	1.19149	0.144699	0.364777	0.28984	113	tags=28%, list=23%, signal=29%	Acod1/Clec4e/Il1b/Ccl3/Spp1/Nlrp3/Plek/Tyrobp/Cd14/Ccl4/Pf4/Fcer1g/Cd74/Tnf/Mmp14/Kit/C3/Ccl2/Col1a1/Sfrp2/Pik3r5/Aplnr/Lum/Cd44/Hcls1/Tank/Hilpda/Rps6ka2/Il6/Igf1/Snai1/Sox4/Zfp462/Thbs1/Tbx3/Irx3	AngII_HS	GO_BP	3.20.0
GO:0030154	cell differentiation	173	0.339622	1.17309	0.143789	0.364777	0.28984	224	tags=53%, list=45%, signal=44%	Clec4e/Npy/Il1b/S100a8/S100a9/Ccl3/Spp1/Basp1/Nlrp3/Plek/Tyrobp/Pf4/Nav3/Fcer1g/Lamb1/Cd74/Tnf/Mmp14/Kit/C3/Inhbb/Ccl2/Col1a1/Sfrp2/Lgals3/Slc7a11/H2-Aa/Aplnr/Cxcl10/Cd44/Col3a1/Hcls1/Tubb3/Angpt2/Alcam/Rps6ka2/Il6/Col4a2/Ctla2a/Prex1/Igf1/Snai1/Sox4/Tbx3/Irx3/Chd7/Nme1/Vcan/Ets2/Col4a1/Nrros/Col18a1/Enc1/Lgals1/Sema4c/Ucp2/Dysf/Lbh/Cnn2/Cd38/Tnfaip3/Sh2b2/Itgav/Cxcl12/Cebpb/Gja1/Noct/Nfkbid/Adam…	AngII_HS	GO_BP	3.20.0
GO:0048869	cellular developmental process	173	0.339622	1.17309	0.143789	0.364777	0.28984	224	tags=53%, list=45%, signal=44%	Clec4e/Npy/Il1b/S100a8/S100a9/Ccl3/Spp1/Basp1/Nlrp3/Plek/Tyrobp/Pf4/Nav3/Fcer1g/Lamb1/Cd74/Tnf/Mmp14/Kit/C3/Inhbb/Ccl2/Col1a1/Sfrp2/Lgals3/Slc7a11/H2-Aa/Aplnr/Cxcl10/Cd44/Col3a1/Hcls1/Tubb3/Angpt2/Alcam/Rps6ka2/Il6/Col4a2/Ctla2a/Prex1/Igf1/Snai1/Sox4/Tbx3/Irx3/Chd7/Nme1/Vcan/Ets2/Col4a1/Nrros/Col18a1/Enc1/Lgals1/Sema4c/Ucp2/Dysf/Lbh/Cnn2/Cd38/Tnfaip3/Sh2b2/Itgav/Cxcl12/Cebpb/Gja1/Noct/Nfkbid/Adam…	AngII_HS	GO_BP	3.20.0
GO:0048731	system development	176	0.338961	1.17138	0.145089	0.364777	0.28984	228	tags=54%, list=46%, signal=45%	Acod1/Npy/Il1b/S100a8/S100a9/Ccl3/Spp1/Basp1/Tyrobp/Pf4/Nav3/Lamb1/Tnf/Mmp14/Timp1/Kit/C3/Inhbb/Ccl2/Col1a1/Sfrp2/Antxr2/Lgals3/Slc7a11/Aplnr/Cxcl10/Cd44/Col3a1/Tubb3/Angptl4/Angpt2/Alcam/Cblb/Col1a2/Marcksl1/Rps6ka2/Il6/Col4a2/Prex1/Igf1/Snai1/Sox4/Thbs1/Bik/Tbx3/Irx3/Chd7/Nme1/Vcan/Col4a1/Nrros/Col18a1/Enc1/Lgals1/Prcp/Sema4c/Ucp2/Dysf/Vav3/Ctsc/Pcdh17/Pxdn/Cd38/Slc12a2/Tnfaip3/Sh2b2/Itgav/Csga…	AngII_HS	GO_BP	3.20.0
GO:0048518	positive regulation of biological process	260	0.33296	1.1555	0.144469	0.364777	0.28984	243	tags=54%, list=49%, signal=58%	Bcl2a1b/Acod1/Clec4e/Npy/Il1b/S100a8/Ccl6/S100a9/Ccl3/Spp1/Nlrp3/Plek/G0s2/Tyrobp/Cd14/C4b/Lcp1/Ccl4/Ctss/Pf4/Mmp3/Nav3/Fcer1g/Lamb1/Cd74/Tnf/Mmp14/Timp1/Kit/C3/Inhbb/Ccl2/Col1a1/H2-Ab1/Sfrp2/Lgals3/Pik3r5/H2-Aa/Aplnr/Lum/Cxcl10/H2-Eb1/Cd44/Col3a1/Hcls1/Angptl4/Angpt2/Cblb/Tank/Hilpda/Marcksl1/Rps6ka2/Il6/Ehd3/Prex1/Igf1/Snai1/Sox4/Zfp462/Thbs1/Ccl7/Bik/Tbx3/Irx3/Vps37b/Chd7/Nme1/Vcan/Ets2/Col18a…	AngII_HS	GO_BP	3.20.0
GO:0044057	regulation of system process	24	0.445465	1.34409	0.145689	0.365063	0.290067	223	tags=75%, list=45%, signal=44%	Ccl3/Spp1/Tnf/Kit/Inhbb/Il6/Ehd3/Igf1/Irx3/Ctsc/Cd38/Gja1/Fabp5/Ednrb/Pparg/Runx1/Abcb1a/Mmp2	AngII_HS	GO_BP	3.20.0
GO:0140352	export from cell	48	0.395225	1.27289	0.146389	0.365971	0.290789	55	tags=21%, list=11%, signal=21%	Npy/Il1b/Ccl3/Spp1/Plek/Fcer1g/Tnf/Kit/Inhbb/Lgals3	AngII_HS	GO_BP	3.20.0
GO:1903034	regulation of response to wounding	11	0.518016	1.42751	0.149539	0.369638	0.293702	106	tags=45%, list=21%, signal=37%	S100a9/Tnf/Ccl2/Tfpi/Thbs1	AngII_HS	GO_BP	3.20.0
GO:0031960	response to corticosteroid	12	0.508187	1.41556	0.149399	0.369638	0.293702	91	tags=42%, list=18%, signal=35%	Pf4/Tnf/Cxcl2/Ccl2/Il6	AngII_HS	GO_BP	3.20.0
GO:0007369	gastrulation	15	0.486663	1.39326	0.148549	0.369638	0.293702	176	tags=67%, list=35%, signal=44%	Mmp14/Sfrp2/Aplnr/Dusp2/Col4a2/Snai1/Ets2/Tnfaip3/Itgav/Gja1	AngII_HS	GO_BP	3.20.0
GO:0007420	brain development	29	0.429125	1.32113	0.149029	0.369638	0.293702	142	tags=45%, list=28%, signal=34%	Npy/Tyrobp/Lamb1/Inhbb/Sfrp2/Slc7a11/Col3a1/Igf1/Sox4/Tbx3/Chd7/Col4a1/Sema4c	AngII_HS	GO_BP	3.20.0
GO:0031326	regulation of cellular biosynthetic process	167	0.339414	1.17117	0.149559	0.369638	0.293702	124	tags=29%, list=25%, signal=33%	Acod1/Clec4e/Il1b/S100a9/Ccl3/Spp1/Basp1/Nlrp3/Plek/Tyrobp/Cd14/Ccl4/Pf4/Nav3/Fcer1g/Cd74/Tnf/Mmp14/Kit/C3/Inhbb/Ccl2/Col1a1/Sfrp2/Slc7a11/Mxd1/Aplnr/Lum/Cd44/Hcls1/Ackr1/Tank/Hilpda/Bzw2/Rps6ka2/Il6/Ctla2a/Igf1/Snai1/Sox4/Zfp462/Thbs1/Cks2/Tbx3/Irx3/Dach1/Chd7/Nme1/Ets2	AngII_HS	GO_BP	3.20.0
GO:0048525	negative regulation of viral process	10	0.525186	1.42995	0.152678	0.374358	0.297453	35	tags=30%, list=7%, signal=28%	Slpi/Cd74/Tnf	AngII_HS	GO_BP	3.20.0
GO:2001236	regulation of extrinsic apoptotic signaling pathway	17	0.472856	1.37336	0.152848	0.374358	0.297453	106	tags=41%, list=21%, signal=34%	Il1b/G0s2/Tnf/Sfrp2/Lgals3/Igf1/Thbs1	AngII_HS	GO_BP	3.20.0
GO:0042098	T cell proliferation	18	0.46783	1.36718	0.152478	0.374358	0.297453	176	tags=61%, list=35%, signal=41%	Il1b/Lgals3/H2-Aa/Cd44/Cblb/Il6/Igf1/Slfn2/Cxcl12/Cebpb/Gja1	AngII_HS	GO_BP	3.20.0
GO:0001944	vasculature development	67	0.374619	1.23649	0.152478	0.374358	0.297453	261	tags=75%, list=52%, signal=41%	Il1b/Pf4/Tnf/Mmp14/Kit/C3/Ccl2/Col1a1/Sfrp2/Lgals3/Aplnr/Cxcl10/Col3a1/Angptl4/Angpt2/Col1a2/Col4a2/Igf1/Sox4/Thbs1/Tbx3/Chd7/Col4a1/Col18a1/Prcp/Dysf/Vav3/Pxdn/Slc12a2/Itgav/Cxcl12/Gja1/Adamts9/Pgk1/Emcn/Tcf4/Pparg/Spred1/Runx1/Mmp2/Mcam/Ets1/Fkbp10/Sparc/Plk2/Robo4/Myo1e/Kdr/Hmox1/Hif1a	AngII_HS	GO_BP	3.20.0
GO:0032869	cellular response to insulin stimulus	14	0.490428	1.39225	0.153718	0.375641	0.298472	48	tags=29%, list=10%, signal=27%	Il1b/Tnf/Inhbb/Ccl2	AngII_HS	GO_BP	3.20.0
GO:0001704	formation of primary germ layer	11	0.514845	1.41878	0.155118	0.377362	0.29984	176	tags=73%, list=35%, signal=48%	Mmp14/Sfrp2/Dusp2/Col4a2/Snai1/Ets2/Itgav/Gja1	AngII_HS	GO_BP	3.20.0
GO:0045597	positive regulation of cell differentiation	54	0.385707	1.25362	0.154848	0.377362	0.29984	236	tags=67%, list=47%, signal=39%	Il1b/Ccl3/Nlrp3/Tyrobp/Lamb1/Cd74/Tnf/Mmp14/Kit/Col1a1/Sfrp2/H2-Aa/Hcls1/Il6/Igf1/Snai1/Sox4/Irx3/Vcan/Cxcl12/Cebpb/Gja1/Noct/Nfkbid/Adamts9/Inpp5d/Sema7a/Hmgb2/Plcb1/Tcf4/Pparg/Runx1/Abcb1a/Lyn/Ets1/Lamc1	AngII_HS	GO_BP	3.20.0
GO:0051051	negative regulation of transport	24	0.439254	1.32535	0.159158	0.385534	0.306333	188	tags=62%, list=38%, signal=41%	Il1b/Cd74/Tnf/Inhbb/Lgals3/Mctp1/Il6/Thbs1/Ucp2/Dysf/Cnn2/Sh2b2/Itgav/Gja1/Fabp5	AngII_HS	GO_BP	3.20.0
GO:0071840	cellular component organization or biogenesis	239	0.331056	1.14887	0.159188	0.385534	0.306333	113	tags=27%, list=23%, signal=40%	Bcl2a1b/Npy/Il1b/S100a9/Ccl3/Basp1/Nlrp3/Plek/Tyrobp/Cd14/Lcp1/Ctss/Pf4/Mmp3/Nav3/Fcer1g/Lamb1/Cd74/Tnf/Mmp14/Cotl1/Vwa1/Kit/C3/Ccl2/Col1a1/H2-Ab1/Col15a1/Ltbp2/Sfrp2/Antxr2/Lgals3/Slc7a11/H2-Aa/Aplnr/Cxcl10/Myo1b/H2-Eb1/Cd44/Col3a1/Hcls1/Tubb3/Igfbp7/Mctp1/Alcam/Ifi27l2a/Cblb/Col1a2/Marcksl1/Rps6ka2/Il6/Col4a2/Ehd3/Prex1/Igf1/Cstb/Snai1/Zfp462/Thbs1/Ccl7/Cks2/Bik/Arhgap28/Irx3	AngII_HS	GO_BP	3.20.0
GO:0001568	blood vessel development	64	0.375129	1.23417	0.160418	0.387648	0.308012	261	tags=75%, list=52%, signal=41%	Il1b/Pf4/Tnf/Mmp14/C3/Ccl2/Col1a1/Sfrp2/Lgals3/Aplnr/Cxcl10/Col3a1/Angptl4/Angpt2/Col1a2/Col4a2/Sox4/Thbs1/Tbx3/Chd7/Col4a1/Col18a1/Prcp/Dysf/Vav3/Pxdn/Slc12a2/Itgav/Cxcl12/Gja1/Adamts9/Pgk1/Emcn/Tcf4/Pparg/Spred1/Runx1/Mmp2/Mcam/Ets1/Fkbp10/Sparc/Plk2/Robo4/Myo1e/Kdr/Hmox1/Hif1a	AngII_HS	GO_BP	3.20.0
GO:2001237	negative regulation of extrinsic apoptotic signaling pathway	12	0.501942	1.39816	0.160858	0.38774	0.308085	55	tags=33%, list=11%, signal=30%	Il1b/Tnf/Sfrp2/Lgals3	AngII_HS	GO_BP	3.20.0
GO:1904018	positive regulation of vasculature development	18	0.463462	1.35442	0.161488	0.38774	0.308085	74	tags=33%, list=15%, signal=29%	Il1b/C3/Sfrp2/Lgals3/Aplnr/Angpt2	AngII_HS	GO_BP	3.20.0
GO:0043069	negative regulation of programmed cell death	55	0.382937	1.24625	0.161528	0.38774	0.308085	111	tags=35%, list=22%, signal=30%	Il1b/Spp1/Fcer1g/Cd74/Tnf/Timp1/Kit/Sfrp2/Lgals3/Slc7a11/Cd44/Hcls1/Angptl4/Cblb/Il6/Igf1/Snai1/Thbs1/Tbx3	AngII_HS	GO_BP	3.20.0
GO:0010721	negative regulation of cell development	17	0.467876	1.3589	0.163218	0.390931	0.310621	134	tags=47%, list=27%, signal=36%	Il1b/Ccl3/Pf4/Cd74/Cd44/Igf1/Nme1/Lgals1	AngII_HS	GO_BP	3.20.0
GO:0065008	regulation of biological quality	126	0.344834	1.1781	0.163618	0.391026	0.310697	112	tags=28%, list=22%, signal=29%	Cxcl3/Npy/Il1b/S100a9/Ccl3/Spp1/Cd52/Plek/Tyrobp/Ccl4/Pf4/Fcer1g/Cd74/Tnf/Cotl1/Kit/Inhbb/Cxcl2/Slc7a11/Aplnr/Hcls1/Cblb/Col1a2/Rnf149/Tfpi/Rps6ka2/Il6/Ehd3/Prex1/Igf1/Sox4/Thbs1/Ccl7/Tbx3/Arhgap28	AngII_HS	GO_BP	3.20.0
mmu05132	Salmonella infection	21	0.438292	1.30441	0.187748	0.391589	0.259742	35	tags=19%, list=7%, signal=18%	Il1b/Nlrp3/Cd14/Tnf	AngII_HS	KEGG	Release 112.0+/12-12, Dec 24
GO:0035710	CD4-positive, alpha-beta T cell activation	11	0.508351	1.40088	0.165958	0.395747	0.314447	182	tags=73%, list=36%, signal=47%	Nlrp3/Pf4/Cd44/Cblb/Il6/Lgals1/Cebpb/Nfkbid	AngII_HS	GO_BP	3.20.0
GO:0019725	cellular homeostasis	37	0.404352	1.27343	0.167678	0.398971	0.31701	104	tags=32%, list=21%, signal=28%	Npy/Ccl3/Spp1/Ccl2/Col1a1/Slc7a11/Aplnr/Cxcl10/Marcksl1/Il6/Igf1/Sox4	AngII_HS	GO_BP	3.20.0
GO:0008610	lipid biosynthetic process	22	0.442396	1.32213	0.169058	0.401375	0.318919	118	tags=41%, list=24%, signal=33%	Il1b/Cd74/Tnf/C3/Igfbp7/Igf1/Snai1/St8sia4/Pgs1	AngII_HS	GO_BP	3.20.0
GO:0008202	steroid metabolic process	13	0.489564	1.37651	0.169748	0.402081	0.319481	102	tags=46%, list=20%, signal=38%	Spp1/Tnf/Kit/Igfbp7/Igf1/Snai1	AngII_HS	GO_BP	3.20.0
GO:0071900	regulation of protein serine/threonine kinase activity	17	0.464098	1.34793	0.170838	0.402081	0.319481	58	tags=29%, list=12%, signal=27%	Il1b/Tnf/Kit/Sfrp2/Pik3r5	AngII_HS	GO_BP	3.20.0
GO:0072593	reactive oxygen species metabolic process	20	0.450273	1.33066	0.170328	0.402081	0.319481	162	tags=50%, list=32%, signal=35%	Acod1/Tyrobp/Mmp3/Tnf/Prex1/Thbs1/Nrros/Prcp/Ucp2/Pxdn	AngII_HS	GO_BP	3.20.0
GO:1902531	regulation of intracellular signal transduction	99	0.352408	1.19036	0.170518	0.402081	0.319481	225	tags=57%, list=45%, signal=39%	Npy/Il1b/S100a8/S100a9/Ccl3/Nlrp3/Samsn1/Mmp3/Cd74/Tnf/Kit/C3/Sfrp2/Pik3r5/Aplnr/Cd44/Col3a1/Hcls1/Tank/Rnf149/Dusp2/Il6/Igf1/Snai1/Sox4/Thbs1/Arhgap28/Deptor/Prcp/Akap12/Mif/Sema4c/Sesn3/Cyrib/Lmnb1/Lbh/Vav3/Tnfaip3/Sh2b2/Itgav/Cxcl12/Nfkbid/Fabp5/Smyd2/Sema7a/Ednrb/Rell1/Tnfrsf23/Plcb1/Pparg/Spred1/Bcl2l11/Gapdh/Mmp2/Lyn/Tnip1	AngII_HS	GO_BP	3.20.0
GO:0009895	negative regulation of catabolic process	12	0.49602	1.38167	0.172458	0.403079	0.320274	37	tags=25%, list=7%, signal=24%	Il1b/Tnf/Timp1	AngII_HS	GO_BP	3.20.0
GO:0003007	heart morphogenesis	13	0.488052	1.37226	0.172488	0.403079	0.320274	121	tags=54%, list=24%, signal=42%	Sfrp2/Aplnr/Snai1/Sox4/Thbs1/Tbx3/Chd7	AngII_HS	GO_BP	3.20.0
GO:0006897	endocytosis	35	0.406724	1.27485	0.172748	0.403079	0.320274	106	tags=37%, list=21%, signal=31%	Tyrobp/Cd14/Fcer1g/C3/Ccl2/Lgals3/Aplnr/Myo1b/Cd44/Mctp1/Cblb/Ehd3/Thbs1	AngII_HS	GO_BP	3.20.0
GO:0003008	system process	60	0.374963	1.22819	0.172678	0.403079	0.320274	113	tags=32%, list=23%, signal=28%	Npy/Il1b/Ccl3/Spp1/Ccl4/Lamb1/Tnf/Kit/Inhbb/Ccl2/Col1a1/Slc7a11/Col1a2/Rps6ka2/Il6/Ehd3/Igf1/Tbx3/Irx3	AngII_HS	GO_BP	3.20.0
GO:0043269	regulation of monoatomic ion transport	22	0.440509	1.31649	0.173428	0.403798	0.320844	176	tags=59%, list=35%, signal=40%	Ccl3/Ctss/Ccl2/Lgals3/Aplnr/Cxcl10/Ehd3/Igf1/Chd7/Ucp2/Dysf/Cxcl12/Gja1	AngII_HS	GO_BP	3.20.0
GO:0071478	cellular response to radiation	14	0.480318	1.36355	0.174118	0.404536	0.321431	81	tags=36%, list=16%, signal=31%	Mmp3/Tnf/Timp1/Sfrp2/Tank	AngII_HS	GO_BP	3.20.0
GO:0021543	pallium development	10	0.511788	1.39347	0.176338	0.406286	0.322821	69	tags=30%, list=14%, signal=26%	Npy/Lamb1/Col3a1	AngII_HS	GO_BP	3.20.0
GO:0043409	negative regulation of MAPK cascade	11	0.502468	1.38467	0.176358	0.406286	0.322821	100	tags=45%, list=20%, signal=37%	Il1b/Sfrp2/Rnf149/Dusp2/Igf1	AngII_HS	GO_BP	3.20.0
GO:0006909	phagocytosis	12	0.493911	1.3758	0.176498	0.406286	0.322821	237	tags=92%, list=47%, signal=49%	Tyrobp/Fcer1g/C3/Ccl2/Thbs1/Dysf/Cnn2/Itgav/Pparg/Abca1/Rab31	AngII_HS	GO_BP	3.20.0
GO:1901615	organic hydroxy compound metabolic process	20	0.447567	1.32266	0.176908	0.406286	0.322821	57	tags=25%, list=11%, signal=23%	Npy/Plek/Tnf/Kit/Slc7a11	AngII_HS	GO_BP	3.20.0
GO:0050801	monoatomic ion homeostasis	25	0.428984	1.2998	0.177118	0.406286	0.322821	63	tags=24%, list=13%, signal=22%	Npy/Ccl3/Spp1/Ccl2/Aplnr/Cxcl10	AngII_HS	GO_BP	3.20.0
GO:0055080	monoatomic cation homeostasis	25	0.428984	1.2998	0.177118	0.406286	0.322821	63	tags=24%, list=13%, signal=22%	Npy/Ccl3/Spp1/Ccl2/Aplnr/Cxcl10	AngII_HS	GO_BP	3.20.0
GO:0006631	fatty acid metabolic process	12	0.492789	1.37267	0.178738	0.40871	0.324747	44	tags=25%, list=9%, signal=23%	Il1b/Cd74/C3	AngII_HS	GO_BP	3.20.0
GO:0023061	signal release	33	0.408448	1.2735	0.178928	0.40871	0.324747	233	tags=70%, list=47%, signal=40%	Npy/Il1b/Spp1/Fcer1g/Tnf/Inhbb/Lgals3/Mctp1/Il6/Sox4/Tbx3/Chd7/Mif/Ucp2/Cd38/Cxcl12/Gja1/Ednrb/Plcb1/Pparg/Runx1/Lyn/Abca1	AngII_HS	GO_BP	3.20.0
GO:0051260	protein homooligomerization	11	0.500374	1.3789	0.180118	0.409703	0.325536	42	tags=27%, list=8%, signal=26%	Basp1/Nlrp3/Vwa1	AngII_HS	GO_BP	3.20.0
GO:0001503	ossification	29	0.417225	1.28449	0.179958	0.409703	0.325536	102	tags=34%, list=20%, signal=29%	Ccl3/Spp1/Tnf/Mmp14/Col1a1/Sfrp2/Col1a2/Il6/Igf1/Snai1	AngII_HS	GO_BP	3.20.0
GO:0030334	regulation of cell migration	86	0.355634	1.19245	0.182098	0.41334	0.328426	155	tags=41%, list=31%, signal=34%	Il1b/Ccl6/Ccl3/Ccl4/Mmp3/Nav3/Lamb1/Cd74/Tnf/Mmp14/Timp1/Kit/Ccl2/Col1a1/Sfrp2/Lgals3/Cxcl10/Col3a1/Angpt2/Mctp1/Prex1/Igf1/Snai1/Thbs1/Ccl7/Dach1/Srgap1/Col18a1/Prcp/Akap12/Mif/Sema4c/Cyrib/Dysf/Cnn2	AngII_HS	GO_BP	3.20.0
GO:0045765	regulation of angiogenesis	34	0.404854	1.266	0.182898	0.414289	0.329181	74	tags=29%, list=15%, signal=27%	Il1b/Pf4/Tnf/C3/Ccl2/Sfrp2/Lgals3/Aplnr/Cxcl10/Angpt2	AngII_HS	GO_BP	3.20.0
GO:0071674	mononuclear cell migration	20	0.443919	1.31188	0.185678	0.415383	0.33005	224	tags=75%, list=45%, signal=43%	Ccl3/Mmp14/Ccl2/Lgals3/Cxcl10/Thbs1/Ccl7/Mif/Cnn2/Slc12a2/Cxcl12/Ednrb/Plcb1/Mmp2/Lyn	AngII_HS	GO_BP	3.20.0
GO:0030099	myeloid cell differentiation	31	0.410718	1.27307	0.184938	0.415383	0.33005	43	tags=23%, list=9%, signal=22%	Ccl3/Tyrobp/Pf4/Fcer1g/Cd74/Tnf/Kit	AngII_HS	GO_BP	3.20.0
GO:0043254	regulation of protein-containing complex assembly	32	0.408055	1.26864	0.185458	0.415383	0.33005	112	tags=34%, list=22%, signal=28%	Plek/Lcp1/Mmp3/Nav3/Tnf/Cotl1/Lgals3/Hcls1/Prex1/Bik/Arhgap28	AngII_HS	GO_BP	3.20.0
GO:0006629	lipid metabolic process	40	0.393867	1.24991	0.184608	0.415383	0.33005	103	tags=32%, list=21%, signal=28%	Il1b/Spp1/Plek/Cd74/Tnf/Kit/C3/Pik3r5/Angptl4/Igfbp7/Igf1/Snai1/St8sia4	AngII_HS	GO_BP	3.20.0
GO:0051094	positive regulation of developmental process	73	0.362211	1.2022	0.184938	0.415383	0.33005	123	tags=34%, list=25%, signal=30%	Il1b/Ccl3/Nlrp3/Tyrobp/Lamb1/Cd74/Tnf/Mmp14/Kit/C3/Col1a1/Sfrp2/Lgals3/H2-Aa/Aplnr/Hcls1/Angpt2/Il6/Igf1/Snai1/Sox4/Thbs1/Irx3/Chd7/Vcan	AngII_HS	GO_BP	3.20.0
GO:0042127	regulation of cell population proliferation	93	0.351643	1.18395	0.185278	0.415383	0.33005	176	tags=46%, list=35%, signal=37%	Npy/Il1b/Tyrobp/Pf4/Cd74/Tnf/Timp1/Kit/Ccl2/Sfrp2/Lgals3/Slc7a11/H2-Aa/Aplnr/Cxcl10/Cd44/P3h2/Hcls1/Cblb/Hilpda/Marcksl1/Rps6ka2/Il6/Igf1/Sox4/Thbs1/Tbx3/Dach1/Nme1/Vcan/Col18a1/Mif/Dysf/Lbh/Cnn2/Slfn2/Vav3/Cd38/Tnfaip3/Itgav/Cxcl12/Cebpb/Gja1	AngII_HS	GO_BP	3.20.0
GO:0002793	positive regulation of peptide secretion	12	0.48863	1.36108	0.187088	0.416819	0.33119	13	tags=17%, list=3%, signal=17%	S100a8/S100a9	AngII_HS	GO_BP	3.20.0
GO:0009887	animal organ morphogenesis	45	0.386452	1.23794	0.186918	0.416819	0.33119	185	tags=56%, list=37%, signal=38%	Lamb1/Tnf/Mmp14/Ccl2/Col1a1/Sfrp2/Aplnr/Cd44/Col3a1/Col1a2/Il6/Igf1/Snai1/Sox4/Thbs1/Tbx3/Irx3/Chd7/Slc12a2/Tnfaip3/Itgav/Csgalnact1/Cebpb/Gja1/Adamts9	AngII_HS	GO_BP	3.20.0
GO:0010604	positive regulation of macromolecule metabolic process	135	0.337878	1.15718	0.188038	0.418077	0.33219	113	tags=27%, list=23%, signal=29%	Clec4e/Il1b/S100a8/S100a9/Ccl3/Spp1/Nlrp3/Tyrobp/Cd14/Ccl4/Pf4/Fcer1g/Cd74/Tnf/Mmp14/Kit/C3/Ccl2/Col1a1/Sfrp2/Pik3r5/Aplnr/Lum/Cd44/Hcls1/Cblb/Tank/Hilpda/Rps6ka2/Il6/Igf1/Snai1/Sox4/Zfp462/Thbs1/Tbx3/Irx3	AngII_HS	GO_BP	3.20.0
GO:0007548	sex differentiation	22	0.434323	1.298	0.188698	0.418686	0.332674	223	tags=77%, list=45%, signal=45%	Mmp14/Kit/Inhbb/Sfrp2/Bik/Tbx3/Dach1/Chd7/Itgav/Cebpb/Gja1/Lhfpl2/Hmgb2/Runx1/Bcl2l11/Abcb1a/Mmp2	AngII_HS	GO_BP	3.20.0
GO:0006816	calcium ion transport	20	0.441994	1.30619	0.190218	0.419485	0.333309	224	tags=75%, list=45%, signal=43%	Ccl3/Lgals3/Aplnr/Cxcl10/Ehd3/Igf1/Chd7/Ucp2/Dysf/Itgav/Cxcl12/Gja1/Ednrb/Plcb1/Lyn	AngII_HS	GO_BP	3.20.0
GO:0048468	cell development	125	0.339952	1.16106	0.190108	0.419485	0.333309	134	tags=32%, list=27%, signal=31%	Clec4e/Npy/Il1b/S100a8/S100a9/Ccl3/Nlrp3/Plek/Tyrobp/Pf4/Fcer1g/Lamb1/Cd74/Tnf/Mmp14/Kit/C3/Inhbb/Sfrp2/H2-Aa/Cd44/Hcls1/Tubb3/Angpt2/Alcam/Rps6ka2/Il6/Ctla2a/Prex1/Igf1/Sox4/Tbx3/Irx3/Chd7/Nme1/Vcan/Nrros/Col18a1/Enc1/Lgals1	AngII_HS	GO_BP	3.20.0
GO:0010468	regulation of gene expression	161	0.332932	1.14734	0.189858	0.419485	0.333309	124	tags=29%, list=25%, signal=32%	Acod1/Clec4e/Il1b/S100a9/Ccl3/Spp1/Basp1/Nlrp3/Tyrobp/Cd14/Ccl4/Pf4/Nav3/Fcer1g/Cd74/Tnf/Mmp14/Kit/C3/Inhbb/Ccl2/Col1a1/Sfrp2/Mxd1/Aplnr/Lum/Cd44/Hcls1/Ackr1/Tank/Hilpda/Bzw2/Rps6ka2/Il6/Ctla2a/Igf1/Snai1/Sox4/Zfp462/Thbs1/Cks2/Tbx3/Irx3/Dach1/Chd7/Nme1/Ets2	AngII_HS	GO_BP	3.20.0
GO:0001501	skeletal system development	35	0.400341	1.25484	0.191488	0.421429	0.334854	130	tags=43%, list=26%, signal=34%	Tyrobp/Mmp14/Timp1/Col1a1/Sfrp2/Lgals3/Col3a1/Col1a2/Igf1/Snai1/Thbs1/Tbx3/Chd7/Vcan/Col18a1	AngII_HS	GO_BP	3.20.0
GO:0065003	protein-containing complex assembly	75	0.358992	1.19374	0.192278	0.422311	0.335555	70	tags=21%, list=14%, signal=22%	Basp1/Nlrp3/Plek/Lcp1/Pf4/Mmp3/Nav3/Cd74/Tnf/Cotl1/Vwa1/H2-Ab1/Lgals3/H2-Aa/H2-Eb1/Hcls1	AngII_HS	GO_BP	3.20.0
GO:0050794	regulation of cellular process	348	0.32876	1.12766	0.192818	0.422642	0.335817	244	tags=52%, list=49%, signal=88%	Cxcl3/Bcl2a1b/Acod1/Clec4e/Npy/Il1b/S100a8/Ccl6/S100a9/Ccl3/Spp1/Basp1/Nlrp3/Plek/G0s2/Samsn1/Tyrobp/Cd14/Lcp1/Ccl4/Ctss/Pf4/Mmp3/Nav3/Fcer1g/Lamb1/Cd74/Tnf/Mmp14/Timp1/Cotl1/Kit/C3/Inhbb/Cxcl2/Ccl2/Col1a1/H2-Ab1/Sfrp2/Lgals3/Slc7a11/Pik3r5/Mxd1/H2-Aa/Aplnr/Lum/Cxcl10/H2-Eb1/Cd44/P3h2/Col3a1/Hcls1/Tubb3/Angptl4/Igfbp7/Angpt2/Ackr1/Mctp1/Ifi27l2a/Cblb/Col1a2/Tank/Rnf149/Dusp2/Hilpda/Marcksl1/Bzw2/…	AngII_HS	GO_BP	3.20.0
GO:0051235	maintenance of location	24	0.425156	1.28281	0.194308	0.425049	0.33773	224	tags=71%, list=45%, signal=41%	Il1b/Ccl3/Tnf/C3/Aplnr/Cxcl10/Hilpda/Chd7/Nrros/Ttc39b/Dysf/Itgav/Gja1/Plin2/Plcb1/Pparg/Lyn	AngII_HS	GO_BP	3.20.0
GO:0032526	response to retinoic acid	10	0.502023	1.36688	0.195188	0.425259	0.337897	233	tags=90%, list=47%, signal=49%	Tnf/Ccl2/Col1a1/Cd38/Gja1/Runx1/Mmp2/Lyn/Abca1	AngII_HS	GO_BP	3.20.0
GO:1990778	protein localization to cell periphery	12	0.484674	1.35006	0.194998	0.425259	0.337897	95	tags=42%, list=19%, signal=35%	Fcer1g/Tnf/Mmp14/Lgals3/Ehd3	AngII_HS	GO_BP	3.20.0
GO:0044255	cellular lipid metabolic process	30	0.408119	1.26072	0.198278	0.431126	0.342558	58	tags=23%, list=12%, signal=22%	Il1b/Plek/Cd74/Tnf/Kit/C3/Pik3r5	AngII_HS	GO_BP	3.20.0
GO:0050790	regulation of catalytic activity	77	0.356287	1.18679	0.199168	0.432195	0.343408	106	tags=27%, list=21%, signal=25%	Il1b/S100a8/S100a9/Nlrp3/Plek/Slpi/Cd74/Tnf/Timp1/Kit/Sfrp2/Pik3r5/Cd44/Angptl4/Cblb/Tank/Tfpi/Prex1/Igf1/Cstb/Thbs1	AngII_HS	GO_BP	3.20.0
GO:0071407	cellular response to organic cyclic compound	25	0.419894	1.27226	0.200508	0.433758	0.34465	49	tags=20%, list=10%, signal=19%	Acod1/Spp1/Inhbb/Ccl2/Col1a1	AngII_HS	GO_BP	3.20.0
GO:0035556	intracellular signal transduction	139	0.334975	1.14822	0.200688	0.433758	0.34465	226	tags=54%, list=45%, signal=41%	Bcl2a1b/Npy/Il1b/S100a8/S100a9/Ccl3/Nlrp3/Plek/Samsn1/Lcp1/Mmp3/Cd74/Tnf/Kit/C3/Sfrp2/Pik3r5/Aplnr/Cd44/Col3a1/Hcls1/Ifi27l2a/Cblb/Col1a2/Tank/Rnf149/Dusp2/Rps6ka2/Il6/Prex1/Igf1/Snai1/Sox4/Thbs1/Arhgap28/Srgap1/Rasgef1b/Deptor/Rasgrp3/Prcp/Akap12/Mif/Sema4c/Mast4/Sesn3/Cyrib/Lmnb1/Lbh/Tnfrsf10b/Vav3/Tnfaip3/Mybbp1a/Sh2b2/Itgav/Cxcl12/Cebpb/Pde7b/Nfkbid/Inpp5d/Fabp5/Smyd2/Sema7a/Ednrb/Rell1/Tnfrs…	AngII_HS	GO_BP	3.20.0
GO:0019915	lipid storage	11	0.489764	1.34966	0.201238	0.434082	0.344907	214	tags=82%, list=43%, signal=48%	Il1b/Tnf/C3/Hilpda/Ttc39b/Dysf/Itgav/Plin2/Pparg	AngII_HS	GO_BP	3.20.0
GO:0051093	negative regulation of developmental process	58	0.368013	1.20249	0.204428	0.439216	0.348987	216	tags=60%, list=43%, signal=39%	Il1b/Ccl3/Pf4/Cd74/Tnf/Kit/Ccl2/Sfrp2/Cxcl10/Cd44/Angpt2/Il6/Col4a2/Igf1/Snai1/Sox4/Thbs1/Tbx3/Irx3/Nme1/Lgals1/Lbh/Slc12a2/Itgav/Gja1/Noct/Nfkbid/Adamts9/Inpp5d/Pgk1/Ednrb/Tcf4/Pparg/Spred1/Runx1	AngII_HS	GO_BP	3.20.0
GO:0042592	homeostatic process	89	0.349295	1.17318	0.204188	0.439216	0.348987	261	tags=67%, list=52%, signal=39%	Npy/Il1b/Ccl3/Spp1/G0s2/Ctss/Fcer1g/Cd74/Tnf/Kit/Ccl2/Col1a1/Slc7a11/Aplnr/Cxcl10/Cd44/Col3a1/Hcls1/Angptl4/Marcksl1/Il6/Igf1/Sox4/Irx3/Chd7/Prcp/Mif/Sesn3/Ttc39b/Ucp2/Cd38/Slc12a2/Tnfaip3/Sh2b2/Itgav/Cebpb/Gja1/Inpp5d/Fabp5/Emcn/L3mbtl3/Ednrb/Hmgb2/Tnfrsf23/Plcb1/Pparg/Bcl2l11/Slc25a5/Abcb1a/Lyn/Ets1/Abca1/Bag3/Lrrc8d/Fabp4/Abcg1/Kdr/Car4/Hmox1/Hif1a	AngII_HS	GO_BP	3.20.0
GO:0010629	negative regulation of gene expression	51	0.37423	1.21087	0.205548	0.44075	0.350205	61	tags=20%, list=12%, signal=19%	Acod1/Il1b/Ccl3/Nlrp3/Tyrobp/Nav3/Tnf/Inhbb/Sfrp2/Aplnr	AngII_HS	GO_BP	3.20.0
GO:0071383	cellular response to steroid hormone stimulus	11	0.486985	1.342	0.206838	0.442641	0.351708	100	tags=36%, list=20%, signal=30%	Acod1/Ccl2/Tfpi/Igf1	AngII_HS	GO_BP	3.20.0
GO:0030336	negative regulation of cell migration	31	0.402878	1.24876	0.208308	0.443782	0.352614	215	tags=68%, list=43%, signal=41%	Nav3/Cd74/Tnf/Timp1/Sfrp2/Col3a1/Angpt2/Mctp1/Thbs1/Dach1/Srgap1/Mif/Cnn2/Cxcl12/Gja1/Adamts9/Plcb1/Evl/Ptprk/Pparg/Spred1	AngII_HS	GO_BP	3.20.0
GO:0032880	regulation of protein localization	47	0.377465	1.21356	0.208598	0.443782	0.352614	104	tags=30%, list=21%, signal=26%	Il1b/Tyrobp/Lcp1/Fcer1g/Tnf/Mmp14/Inhbb/Ccl2/Lgals3/Slc7a11/Hcls1/Il6/Igf1/Sox4	AngII_HS	GO_BP	3.20.0
GO:0031324	negative regulation of cellular metabolic process	98	0.344643	1.16345	0.208598	0.443782	0.352614	216	tags=53%, list=43%, signal=37%	Acod1/Il1b/Ccl3/Basp1/Nlrp3/Plek/Samsn1/Tyrobp/Mmp3/Nav3/Tnf/Timp1/Inhbb/Sfrp2/Mxd1/Aplnr/Hcls1/Il6/Ctla2a/Igf1/Snai1/Sox4/Thbs1/Tbx3/Irx3/Dach1/Nme1/Ets2/Deptor/Enc1/Mif/Lmnb1/Dysf/Lbh/Cd38/Tnfaip3/Mybbp1a/Itgav/Cebpb/Gja1/Noct/Inpp5d/Smyd2/L3mbtl3/Ednrb/Hmgb2/Plcb1/Ptprk/Tcf4/Pparg/Spred1/Runx1	AngII_HS	GO_BP	3.20.0
GO:0035295	tube development	83	0.3507	1.17345	0.209398	0.444612	0.353274	261	tags=70%, list=52%, signal=40%	Il1b/Spp1/Pf4/Tnf/Mmp14/Kit/C3/Inhbb/Ccl2/Sfrp2/Lgals3/Slc7a11/Aplnr/Cxcl10/Cd44/Col3a1/Angptl4/Angpt2/Col4a2/Igf1/Sox4/Thbs1/Tbx3/Irx3/Chd7/Vcan/Col4a1/Col18a1/Prcp/Sema4c/Dysf/Vav3/Pxdn/Slc12a2/Itgav/Cxcl12/Gja1/Adamts9/Pgk1/Emcn/Ednrb/Tcf4/Pparg/Spred1/Runx1/Bcl2l11/Mmp2/BC028528/Mcam/Ets1/Fkbp10/Sparc/Plk2/Robo4/Myo1e/Kdr/Hmox1/Hif1a	AngII_HS	GO_BP	3.20.0
GO:2001234	negative regulation of apoptotic signaling pathway	23	0.422526	1.26928	0.210158	0.445354	0.353864	219	tags=70%, list=44%, signal=41%	Il1b/Cd74/Tnf/Sfrp2/Lgals3/Cd44/Igf1/Snai1/Mif/Tnfaip3/Itgav/Cxcl12/Higd1a/Hmgb2/Tnfrsf23/Slc25a5	AngII_HS	GO_BP	3.20.0
GO:2000106	regulation of leukocyte apoptotic process	18	0.441764	1.29101	0.212658	0.449025	0.356781	70	tags=33%, list=14%, signal=30%	Fcer1g/Cd74/Lgals3/Slc7a11/Cd44/Hcls1	AngII_HS	GO_BP	3.20.0
GO:0010556	regulation of macromolecule biosynthetic process	163	0.328599	1.13286	0.212718	0.449025	0.356781	124	tags=29%, list=25%, signal=32%	Acod1/Clec4e/Il1b/S100a9/Ccl3/Spp1/Basp1/Nlrp3/Tyrobp/Cd14/Ccl4/Pf4/Nav3/Fcer1g/Cd74/Tnf/Mmp14/Kit/C3/Inhbb/Ccl2/Col1a1/Sfrp2/Mxd1/Aplnr/Lum/Cd44/Hcls1/Ackr1/Tank/Hilpda/Bzw2/Rps6ka2/Il6/Ctla2a/Igf1/Snai1/Sox4/Zfp462/Thbs1/Cks2/Tbx3/Irx3/Dach1/Chd7/Nme1/Ets2	AngII_HS	GO_BP	3.20.0
GO:0061138	morphogenesis of a branching epithelium	17	0.445186	1.293	0.214558	0.45203	0.359168	174	tags=59%, list=35%, signal=40%	Tnf/Mmp14/Sfrp2/Cd44/Il6/Igf1/Tbx3/Col4a1/Slc12a2/Cxcl12	AngII_HS	GO_BP	3.20.0
GO:0048732	gland development	26	0.411836	1.25348	0.215298	0.452694	0.359696	223	tags=73%, list=45%, signal=43%	Tnf/Inhbb/Ccl2/Cd44/Il6/Igf1/Tbx3/Nme1/Ucp2/Lbh/Slc12a2/Tnfaip3/Cebpb/Gja1/Aprt/Runx1/Bcl2l11/Abcb1a/Mmp2	AngII_HS	GO_BP	3.20.0
GO:0048513	animal organ development	117	0.337256	1.14818	0.215708	0.452694	0.359696	223	tags=55%, list=45%, signal=40%	Npy/Il1b/Spp1/Basp1/Tyrobp/Lcp1/Lamb1/Tnf/Mmp14/Timp1/Kit/C3/Inhbb/Ccl2/Col1a1/Sfrp2/Antxr2/Slc7a11/Aplnr/Cd44/Col3a1/Igfbp7/Angpt2/Col1a2/Rps6ka2/Il6/Igf1/Snai1/Sox4/Thbs1/Bik/Tbx3/Irx3/Chd7/Nme1/Vcan/Col4a1/Col18a1/Sema4c/Ucp2/Lbh/Pxdn/Slc12a2/Tnfaip3/Itgav/Csgalnact1/Cxcl12/Cebpb/Gja1/Adamts9/Aprt/Smyd2/Sema7a/Meox1/Ednrb/Hmgb2/Plcb1/Kazn/Pparg/Spred1/Runx1/Bcl2l11/Abcb1a/Mmp2	AngII_HS	GO_BP	3.20.0
GO:1901342	regulation of vasculature development	35	0.392425	1.23003	0.216288	0.453035	0.359967	74	tags=29%, list=15%, signal=26%	Il1b/Pf4/Tnf/C3/Ccl2/Sfrp2/Lgals3/Aplnr/Cxcl10/Angpt2	AngII_HS	GO_BP	3.20.0
GO:0048514	blood vessel morphogenesis	61	0.362233	1.1876	0.218818	0.457451	0.363476	261	tags=74%, list=52%, signal=40%	Il1b/Pf4/Tnf/Mmp14/C3/Ccl2/Sfrp2/Lgals3/Aplnr/Cxcl10/Col3a1/Angptl4/Angpt2/Col4a2/Sox4/Thbs1/Chd7/Col4a1/Col18a1/Prcp/Dysf/Vav3/Pxdn/Slc12a2/Itgav/Cxcl12/Gja1/Adamts9/Pgk1/Emcn/Tcf4/Pparg/Spred1/Runx1/Mmp2/Mcam/Ets1/Fkbp10/Sparc/Plk2/Robo4/Myo1e/Kdr/Hmox1/Hif1a	AngII_HS	GO_BP	3.20.0
GO:0048144	fibroblast proliferation	10	0.490238	1.33479	0.219878	0.458174	0.36405	141	tags=60%, list=28%, signal=44%	Cd74/Col3a1/Igf1/Cks2/Dach1/Mif	AngII_HS	GO_BP	3.20.0
GO:0032502	developmental process	245	0.321436	1.11556	0.220008	0.458174	0.36405	228	tags=51%, list=46%, signal=54%	Acod1/Clec4e/Npy/Il1b/S100a8/S100a9/Ccl3/Spp1/Basp1/Nlrp3/Plek/Tyrobp/Lcp1/Pf4/Nav3/Fcer1g/Lamb1/Cd74/Tnf/Mmp14/Timp1/Kit/C3/Inhbb/Ccl2/Col1a1/Sfrp2/Antxr2/Lgals3/Slc7a11/H2-Aa/Aplnr/Cxcl10/Cd44/Col3a1/Hcls1/Tubb3/Angptl4/Igfbp7/Angpt2/Alcam/Cblb/Col1a2/Dusp2/Marcksl1/Rps6ka2/Il6/Col4a2/Ctla2a/Prex1/Igf1/Snai1/Sox4/Thbs1/Ccl7/Cks2/Bik/Tbx3/Irx3/Dach1/Chd7/Nme1/Vcan/Ets2/Col4a1/Nrros/Col18a1/Enc1/…	AngII_HS	GO_BP	3.20.0
GO:0002456	T cell mediated immunity	11	0.479722	1.32199	0.222558	0.45866	0.364436	18	tags=18%, list=4%, signal=18%	Il1b/Nlrp3	AngII_HS	GO_BP	3.20.0
GO:0048754	branching morphogenesis of an epithelial tube	15	0.451965	1.29393	0.222778	0.45866	0.364436	174	tags=60%, list=35%, signal=40%	Tnf/Mmp14/Sfrp2/Cd44/Igf1/Tbx3/Col4a1/Slc12a2/Cxcl12	AngII_HS	GO_BP	3.20.0
GO:2001242	regulation of intrinsic apoptotic signaling pathway	16	0.447021	1.28928	0.222338	0.45866	0.364436	66	tags=25%, list=13%, signal=22%	S100a8/S100a9/Cd74/Cd44	AngII_HS	GO_BP	3.20.0
GO:0072359	circulatory system development	78	0.35064	1.16872	0.222188	0.45866	0.364436	261	tags=71%, list=52%, signal=40%	Il1b/Pf4/Tnf/Mmp14/Kit/C3/Ccl2/Col1a1/Sfrp2/Lgals3/Aplnr/Cxcl10/Col3a1/Angptl4/Angpt2/Col1a2/Rps6ka2/Col4a2/Igf1/Snai1/Sox4/Thbs1/Tbx3/Irx3/Chd7/Vcan/Col4a1/Col18a1/Prcp/Dysf/Vav3/Pxdn/Slc12a2/Itgav/Cxcl12/Gja1/Adamts9/Pgk1/Smyd2/Emcn/Tcf4/Pparg/Spred1/Runx1/Mmp2/Mcam/Ets1/Fkbp10/Sparc/Plk2/Robo4/Myo1e/Kdr/Hmox1/Hif1a	AngII_HS	GO_BP	3.20.0
GO:0009890	negative regulation of biosynthetic process	86	0.346875	1.16308	0.221488	0.45866	0.364436	220	tags=55%, list=44%, signal=37%	Acod1/Il1b/Ccl3/Basp1/Nlrp3/Plek/Tyrobp/Nav3/Tnf/Inhbb/Sfrp2/Mxd1/Aplnr/Hcls1/Il6/Ctla2a/Igf1/Snai1/Sox4/Thbs1/Tbx3/Irx3/Dach1/Nme1/Ets2/Enc1/Mif/Lmnb1/Dysf/Lbh/Cd38/Tnfaip3/Mybbp1a/Cebpb/Gja1/Noct/Inpp5d/Smyd2/L3mbtl3/Ednrb/Hmgb2/Plcb1/Ptprk/Tcf4/Pparg/Runx1/Gapdh	AngII_HS	GO_BP	3.20.0
GO:0031327	negative regulation of cellular biosynthetic process	86	0.346875	1.16308	0.221488	0.45866	0.364436	220	tags=55%, list=44%, signal=37%	Acod1/Il1b/Ccl3/Basp1/Nlrp3/Plek/Tyrobp/Nav3/Tnf/Inhbb/Sfrp2/Mxd1/Aplnr/Hcls1/Il6/Ctla2a/Igf1/Snai1/Sox4/Thbs1/Tbx3/Irx3/Dach1/Nme1/Ets2/Enc1/Mif/Lmnb1/Dysf/Lbh/Cd38/Tnfaip3/Mybbp1a/Cebpb/Gja1/Noct/Inpp5d/Smyd2/L3mbtl3/Ednrb/Hmgb2/Plcb1/Ptprk/Tcf4/Pparg/Runx1/Gapdh	AngII_HS	GO_BP	3.20.0
mmu04514	Cell adhesion molecules	10	0.481789	1.3083	0.239298	0.460318	0.30533	183	tags=70%, list=37%, signal=45%	H2-Ab1/H2-Aa/H2-Eb1/Alcam/Vcan/Itgav/Sele	AngII_HS	KEGG	Release 112.0+/12-12, Dec 24
mmu04820	Cytoskeleton in muscle cells	16	0.439065	1.26643	0.239618	0.460318	0.30533	172	tags=62%, list=34%, signal=42%	Col1a1/Col3a1/Col1a2/Nid2/Col4a2/Thbs1/Vcan/Col4a1/Lmnb1/Itgav	AngII_HS	KEGG	Release 112.0+/12-12, Dec 24
mmu04210	Apoptosis	18	0.431172	1.26048	0.237418	0.460318	0.30533	35	tags=17%, list=7%, signal=16%	Bcl2a1b/Ctss/Tnf	AngII_HS	KEGG	Release 112.0+/12-12, Dec 24
GO:0051128	regulation of cellular component organization	121	0.33442	1.14041	0.226108	0.464634	0.369183	113	tags=29%, list=23%, signal=30%	Il1b/S100a9/Plek/Tyrobp/Cd14/Lcp1/Mmp3/Nav3/Fcer1g/Lamb1/Tnf/Mmp14/Cotl1/Kit/C3/Ccl2/Sfrp2/Lgals3/Slc7a11/Aplnr/Cxcl10/Cd44/Hcls1/Igfbp7/Mctp1/Cblb/Rps6ka2/Il6/Ehd3/Prex1/Igf1/Snai1/Bik/Arhgap28/Irx3	AngII_HS	GO_BP	3.20.0
GO:1903530	regulation of secretion by cell	37	0.386012	1.21567	0.226978	0.464662	0.369205	176	tags=49%, list=35%, signal=34%	Npy/Il1b/Spp1/Fcer1g/Tnf/Inhbb/Lgals3/Mctp1/Il6/Igf1/Sox4/Chd7/Mif/Ucp2/Cd38/Slc12a2/Cxcl12/Gja1	AngII_HS	GO_BP	3.20.0
GO:0060255	regulation of macromolecule metabolic process	197	0.322671	1.11784	0.226898	0.464662	0.369205	113	tags=26%, list=23%, signal=33%	Acod1/Clec4e/Il1b/S100a8/S100a9/Ccl3/Spp1/Basp1/Nlrp3/Samsn1/Tyrobp/Cd14/Ccl4/Pf4/Nav3/Fcer1g/Slpi/Cd74/Tnf/Mmp14/Timp1/Kit/C3/Inhbb/Ccl2/Col1a1/Sfrp2/Pik3r5/Mxd1/Aplnr/Lum/Cd44/Hcls1/Ackr1/Cblb/Tank/Hilpda/Bzw2/Tfpi/Rps6ka2/Il6/Ctla2a/Igf1/Cstb/Snai1/Sox4/Zfp462/Thbs1/Cks2/Tbx3/Irx3	AngII_HS	GO_BP	3.20.0
GO:0034765	regulation of monoatomic ion transmembrane transport	14	0.454759	1.29099	0.229988	0.468435	0.372203	224	tags=79%, list=45%, signal=45%	Ctss/Ccl2/Aplnr/Cxcl10/Ehd3/Chd7/Ucp2/Dysf/Plcb1/Abcb1a/Lyn	AngII_HS	GO_BP	3.20.0
GO:0070588	calcium ion transmembrane transport	14	0.454646	1.29067	0.230278	0.468435	0.372203	224	tags=79%, list=45%, signal=45%	Ccl3/Aplnr/Cxcl10/Ehd3/Chd7/Ucp2/Dysf/Itgav/Ednrb/Plcb1/Lyn	AngII_HS	GO_BP	3.20.0
GO:0097435	supramolecular fiber organization	53	0.366087	1.18805	0.230548	0.468435	0.372203	101	tags=30%, list=20%, signal=27%	Basp1/Plek/Lcp1/Nav3/Cotl1/Col1a1/Ltbp2/Sfrp2/Antxr2/Myo1b/Col3a1/Hcls1/Col1a2/Marcksl1/Prex1/Cstb	AngII_HS	GO_BP	3.20.0
GO:0009892	negative regulation of metabolic process	110	0.336792	1.14339	0.229368	0.468435	0.372203	216	tags=52%, list=43%, signal=38%	Acod1/Il1b/Ccl3/Basp1/Nlrp3/Plek/Samsn1/Tyrobp/Mmp3/Nav3/Slpi/Tnf/Timp1/Inhbb/Sfrp2/Mxd1/Aplnr/Cd44/Hcls1/Tfpi/Il6/Ctla2a/Igf1/Cstb/Snai1/Sox4/Thbs1/Tbx3/Irx3/Dach1/Nme1/Ets2/Deptor/Enc1/Mif/Lmnb1/Dysf/Lbh/Slfn2/Cd38/Tnfaip3/Mybbp1a/Itgav/Cebpb/Gja1/Noct/Inpp5d/Smyd2/L3mbtl3/Ednrb/Hmgb2/Plcb1/Ptprk/Tcf4/Pparg/Spred1/Runx1	AngII_HS	GO_BP	3.20.0
GO:0048646	anatomical structure formation involved in morphogenesis	78	0.348566	1.16181	0.231918	0.470338	0.373715	231	tags=62%, list=46%, signal=39%	Il1b/Tyrobp/Pf4/Tnf/Mmp14/C3/Ccl2/Col1a1/Sfrp2/Lgals3/Aplnr/Cxcl10/Cd44/Col3a1/Angptl4/Angpt2/Dusp2/Col4a2/Snai1/Thbs1/Tbx3/Irx3/Ets2/Col4a1/Col18a1/Prcp/Sema4c/Dysf/Vav3/Pxdn/Slc12a2/Tnfaip3/Itgav/Cxcl12/Gja1/Adamts9/Pgk1/Emcn/Ptpn18/Meox1/Tcf4/Pparg/Spred1/Runx1/Bcl2l11/Mmp2/Mcam/Ets1	AngII_HS	GO_BP	3.20.0
GO:0009416	response to light stimulus	14	0.453551	1.28756	0.232948	0.471545	0.374674	57	tags=29%, list=11%, signal=26%	Mmp3/Timp1/Kit/Slc7a11	AngII_HS	GO_BP	3.20.0
GO:0045444	fat cell differentiation	13	0.459564	1.29216	0.234538	0.47388	0.376529	214	tags=77%, list=43%, signal=45%	Tnf/Inhbb/Sfrp2/Igf1/Dysf/Sh2b2/Cebpb/Noct/Plcb1/Pparg	AngII_HS	GO_BP	3.20.0
GO:0016525	negative regulation of angiogenesis	18	0.431761	1.26178	0.237808	0.477817	0.379658	276	tags=94%, list=55%, signal=44%	Pf4/Tnf/Ccl2/Cxcl10/Angpt2/Col4a2/Thbs1/Slc12a2/Adamts9/Pgk1/Tcf4/Pparg/Spred1/Sparc/Plk2/Dcn/Gadd45a	AngII_HS	GO_BP	3.20.0
GO:1901343	negative regulation of vasculature development	18	0.431761	1.26178	0.237808	0.477817	0.379658	276	tags=94%, list=55%, signal=44%	Pf4/Tnf/Ccl2/Cxcl10/Angpt2/Col4a2/Thbs1/Slc12a2/Adamts9/Pgk1/Tcf4/Pparg/Spred1/Sparc/Plk2/Dcn/Gadd45a	AngII_HS	GO_BP	3.20.0
GO:2000181	negative regulation of blood vessel morphogenesis	18	0.431761	1.26178	0.237808	0.477817	0.379658	276	tags=94%, list=55%, signal=44%	Pf4/Tnf/Ccl2/Cxcl10/Angpt2/Col4a2/Thbs1/Slc12a2/Adamts9/Pgk1/Tcf4/Pparg/Spred1/Sparc/Plk2/Dcn/Gadd45a	AngII_HS	GO_BP	3.20.0
GO:0051384	response to glucocorticoid	10	0.480488	1.30824	0.240728	0.47964	0.381106	91	tags=40%, list=18%, signal=33%	Tnf/Cxcl2/Ccl2/Il6	AngII_HS	GO_BP	3.20.0
GO:0006865	amino acid transport	11	0.470508	1.29659	0.243228	0.47964	0.381106	57	tags=27%, list=11%, signal=25%	Il1b/Tnf/Slc7a11	AngII_HS	GO_BP	3.20.0
GO:0018105	peptidyl-serine phosphorylation	12	0.463887	1.29216	0.239788	0.47964	0.381106	91	tags=42%, list=18%, signal=35%	Tnf/Sfrp2/Cd44/Rps6ka2/Il6	AngII_HS	GO_BP	3.20.0
GO:0051896	regulation of phosphatidylinositol 3-kinase/protein kinase B signal transduction	17	0.433797	1.25992	0.243268	0.47964	0.381106	174	tags=59%, list=35%, signal=40%	Mmp3/Tnf/Pik3r5/Hcls1/Il6/Igf1/Thbs1/Sesn3/Vav3/Cxcl12	AngII_HS	GO_BP	3.20.0
GO:0031099	regeneration	18	0.430333	1.2576	0.241568	0.47964	0.381106	176	tags=61%, list=35%, signal=41%	Lcp1/Tnf/Ccl2/Angpt2/Il6/Igf1/Ucp2/Dysf/Cxcl12/Cebpb/Gja1	AngII_HS	GO_BP	3.20.0
GO:0001822	kidney development	18	0.429764	1.25594	0.243328	0.47964	0.381106	123	tags=39%, list=25%, signal=30%	Spp1/Basp1/Cd44/Angpt2/Sox4/Irx3/Vcan	AngII_HS	GO_BP	3.20.0
GO:0006417	regulation of translation	18	0.429737	1.25586	0.243408	0.47964	0.381106	133	tags=44%, list=27%, signal=34%	S100a9/Tnf/Bzw2/Il6/Igf1/Sox4/Thbs1/Enc1	AngII_HS	GO_BP	3.20.0
GO:0010638	positive regulation of organelle organization	30	0.393485	1.21551	0.243578	0.47964	0.381106	35	tags=17%, list=7%, signal=16%	Il1b/Plek/Lcp1/Nav3/Tnf	AngII_HS	GO_BP	3.20.0
GO:0040012	regulation of locomotion	89	0.341347	1.14648	0.243088	0.47964	0.381106	150	tags=38%, list=30%, signal=33%	Il1b/Ccl6/Ccl3/Ccl4/Mmp3/Nav3/Lamb1/Cd74/Tnf/Mmp14/Timp1/Kit/Ccl2/Col1a1/Sfrp2/Lgals3/Cxcl10/Col3a1/Angpt2/Mctp1/Prex1/Igf1/Snai1/Thbs1/Ccl7/Dach1/Srgap1/Col18a1/Prcp/Akap12/Mif/Sema4c/Cyrib/Dysf	AngII_HS	GO_BP	3.20.0
GO:2000145	regulation of cell motility	89	0.341347	1.14648	0.243088	0.47964	0.381106	150	tags=38%, list=30%, signal=33%	Il1b/Ccl6/Ccl3/Ccl4/Mmp3/Nav3/Lamb1/Cd74/Tnf/Mmp14/Timp1/Kit/Ccl2/Col1a1/Sfrp2/Lgals3/Cxcl10/Col3a1/Angpt2/Mctp1/Prex1/Igf1/Snai1/Thbs1/Ccl7/Dach1/Srgap1/Col18a1/Prcp/Akap12/Mif/Sema4c/Cyrib/Dysf	AngII_HS	GO_BP	3.20.0
GO:0065009	regulation of molecular function	103	0.337028	1.14044	0.239578	0.47964	0.381106	106	tags=26%, list=21%, signal=26%	Acod1/Il1b/S100a8/S100a9/Nlrp3/Plek/Ctss/Slpi/Cd74/Tnf/Timp1/Kit/Ccl2/Sfrp2/Pik3r5/Cd44/Angptl4/Cblb/Tank/Tfpi/Il6/Ehd3/Prex1/Igf1/Cstb/Zfp462/Thbs1	AngII_HS	GO_BP	3.20.0
GO:0008637	apoptotic mitochondrial changes	10	0.478594	1.30309	0.245188	0.481064	0.382238	109	tags=40%, list=22%, signal=32%	Bcl2a1b/Ifi27l2a/Igf1/Bik	AngII_HS	GO_BP	3.20.0
GO:0001932	regulation of protein phosphorylation	46	0.369385	1.18538	0.244888	0.481064	0.382238	106	tags=30%, list=21%, signal=26%	Il1b/Samsn1/Cd74/Tnf/Kit/C3/Sfrp2/Pik3r5/Aplnr/Cd44/Hcls1/Il6/Igf1/Thbs1	AngII_HS	GO_BP	3.20.0
GO:0007423	sensory organ development	21	0.417079	1.23958	0.245908	0.481606	0.382668	261	tags=86%, list=52%, signal=43%	Kit/C3/Inhbb/Slc7a11/Igfbp7/Igf1/Sox4/Tbx3/Chd7/Col4a1/Pxdn/Gja1/Adamts9/Spred1/Bcl2l11/Sparc/Kdr/Hif1a	AngII_HS	GO_BP	3.20.0
GO:0022607	cellular component assembly	116	0.332108	1.13013	0.246638	0.482165	0.383113	70	tags=20%, list=14%, signal=22%	Il1b/Basp1/Nlrp3/Plek/Lcp1/Pf4/Mmp3/Nav3/Lamb1/Cd74/Tnf/Mmp14/Cotl1/Vwa1/Kit/H2-Ab1/Lgals3/H2-Aa/Aplnr/Myo1b/H2-Eb1/Col3a1/Hcls1	AngII_HS	GO_BP	3.20.0
GO:0044087	regulation of cellular component biogenesis	56	0.359166	1.17039	0.247718	0.483406	0.384098	113	tags=30%, list=23%, signal=26%	Il1b/Plek/Lcp1/Mmp3/Nav3/Tnf/Mmp14/Cotl1/Kit/Lgals3/Aplnr/Hcls1/Prex1/Snai1/Bik/Arhgap28/Irx3	AngII_HS	GO_BP	3.20.0
GO:0080090	regulation of primary metabolic process	180	0.320959	1.10974	0.248198	0.483473	0.384152	113	tags=26%, list=23%, signal=32%	Acod1/Npy/Il1b/S100a8/S100a9/Ccl3/Spp1/Basp1/Nlrp3/Plek/Samsn1/Pf4/Slpi/Cd74/Tnf/Mmp14/Timp1/Kit/C3/Inhbb/Col1a1/Sfrp2/Slc7a11/Pik3r5/Mxd1/Aplnr/Lum/Cd44/Hcls1/Angptl4/Igfbp7/Cblb/Tank/Bzw2/Tfpi/Rps6ka2/Il6/Ctla2a/Igf1/Cstb/Snai1/Sox4/Zfp462/Thbs1/Cks2/Tbx3/Irx3	AngII_HS	GO_BP	3.20.0
GO:1904062	regulation of monoatomic cation transmembrane transport	12	0.459879	1.281	0.248728	0.483637	0.384282	150	tags=58%, list=30%, signal=42%	Ctss/Aplnr/Cxcl10/Ehd3/Chd7/Ucp2/Dysf	AngII_HS	GO_BP	3.20.0
GO:1903900	regulation of viral life cycle	13	0.451492	1.26946	0.253327	0.484762	0.385176	134	tags=46%, list=27%, signal=35%	Slpi/Cd74/Tnf/Fam111a/Vps37b/Lgals1	AngII_HS	GO_BP	3.20.0
GO:1905954	positive regulation of lipid localization	14	0.446599	1.26782	0.249868	0.484762	0.385176	44	tags=21%, list=9%, signal=20%	Il1b/Spp1/C3	AngII_HS	GO_BP	3.20.0
GO:0010959	regulation of metal ion transport	19	0.42168	1.23964	0.253187	0.484762	0.385176	176	tags=58%, list=35%, signal=39%	Ccl3/Lgals3/Aplnr/Cxcl10/Ehd3/Igf1/Chd7/Ucp2/Dysf/Cxcl12/Gja1	AngII_HS	GO_BP	3.20.0
GO:0040013	negative regulation of locomotion	32	0.386975	1.2031	0.252217	0.484762	0.385176	215	tags=66%, list=43%, signal=40%	Nav3/Cd74/Tnf/Timp1/Sfrp2/Col3a1/Angpt2/Mctp1/Thbs1/Dach1/Srgap1/Mif/Cnn2/Cxcl12/Gja1/Adamts9/Plcb1/Evl/Ptprk/Pparg/Spred1	AngII_HS	GO_BP	3.20.0
GO:2000146	negative regulation of cell motility	32	0.386975	1.2031	0.252217	0.484762	0.385176	215	tags=66%, list=43%, signal=40%	Nav3/Cd74/Tnf/Timp1/Sfrp2/Col3a1/Angpt2/Mctp1/Thbs1/Dach1/Srgap1/Mif/Cnn2/Cxcl12/Gja1/Adamts9/Plcb1/Evl/Ptprk/Pparg/Spred1	AngII_HS	GO_BP	3.20.0
GO:0060341	regulation of cellular localization	49	0.364354	1.1754	0.252227	0.484762	0.385176	104	tags=29%, list=21%, signal=25%	Il1b/Tyrobp/Lcp1/Fcer1g/Tnf/Mmp14/Inhbb/Ccl2/Lgals3/Slc7a11/Hcls1/Il6/Igf1/Sox4	AngII_HS	GO_BP	3.20.0
GO:0019220	regulation of phosphate metabolic process	53	0.360577	1.17017	0.252477	0.484762	0.385176	70	tags=23%, list=14%, signal=22%	Il1b/Plek/Samsn1/Cd74/Tnf/Kit/C3/Sfrp2/Pik3r5/Aplnr/Cd44/Hcls1	AngII_HS	GO_BP	3.20.0
GO:0051174	regulation of phosphorus metabolic process	53	0.360577	1.17017	0.252477	0.484762	0.385176	70	tags=23%, list=14%, signal=22%	Il1b/Plek/Samsn1/Cd74/Tnf/Kit/C3/Sfrp2/Pik3r5/Aplnr/Cd44/Hcls1	AngII_HS	GO_BP	3.20.0
GO:0001525	angiogenesis	53	0.360552	1.17008	0.252557	0.484762	0.385176	261	tags=74%, list=52%, signal=39%	Il1b/Pf4/Tnf/Mmp14/C3/Ccl2/Sfrp2/Lgals3/Aplnr/Cxcl10/Angptl4/Angpt2/Col4a2/Thbs1/Col4a1/Col18a1/Prcp/Dysf/Vav3/Pxdn/Slc12a2/Itgav/Cxcl12/Adamts9/Pgk1/Emcn/Tcf4/Pparg/Spred1/Runx1/Mmp2/Mcam/Ets1/Sparc/Plk2/Robo4/Kdr/Hmox1/Hif1a	AngII_HS	GO_BP	3.20.0
GO:0001776	leukocyte homeostasis	16	0.433958	1.25161	0.254697	0.485671	0.385898	224	tags=75%, list=45%, signal=43%	Fcer1g/Cd74/Ccl2/Slc7a11/Cd44/Il6/Mif/Tnfaip3/Sh2b2/Tnfrsf23/Bcl2l11/Lyn	AngII_HS	GO_BP	3.20.0
GO:0051246	regulation of protein metabolic process	108	0.332888	1.12898	0.254417	0.485671	0.385898	106	tags=27%, list=21%, signal=27%	Il1b/S100a8/S100a9/Nlrp3/Samsn1/Slpi/Cd74/Tnf/Mmp14/Timp1/Kit/C3/Inhbb/Sfrp2/Pik3r5/Aplnr/Cd44/Hcls1/Cblb/Tank/Bzw2/Tfpi/Rps6ka2/Il6/Ctla2a/Igf1/Cstb/Sox4/Thbs1	AngII_HS	GO_BP	3.20.0
GO:0045137	development of primary sexual characteristics	20	0.417486	1.23377	0.255437	0.486227	0.38634	223	tags=75%, list=45%, signal=43%	Mmp14/Kit/Inhbb/Sfrp2/Bik/Dach1/Itgav/Cebpb/Gja1/Lhfpl2/Hmgb2/Runx1/Bcl2l11/Abcb1a/Mmp2	AngII_HS	GO_BP	3.20.0
GO:0009267	cellular response to starvation	11	0.462411	1.27428	0.261607	0.491204	0.390295	202	tags=73%, list=40%, signal=44%	Inhbb/Angptl4/Upp1/Sesn3/Ucp2/Mybbp1a/Higd1a/Plin2	AngII_HS	GO_BP	3.20.0
GO:0042594	response to starvation	11	0.462411	1.27428	0.261607	0.491204	0.390295	202	tags=73%, list=40%, signal=44%	Inhbb/Angptl4/Upp1/Sesn3/Ucp2/Mybbp1a/Higd1a/Plin2	AngII_HS	GO_BP	3.20.0
GO:0031669	cellular response to nutrient levels	13	0.447119	1.25717	0.263887	0.491204	0.390295	202	tags=69%, list=40%, signal=42%	Inhbb/Col1a1/Angptl4/Upp1/Sesn3/Ucp2/Mybbp1a/Higd1a/Plin2	AngII_HS	GO_BP	3.20.0
GO:0009746	response to hexose	16	0.431954	1.24583	0.259747	0.491204	0.390295	106	tags=44%, list=21%, signal=36%	Tnf/Ccl2/Col1a1/Angpt2/Igf1/Sox4/Thbs1	AngII_HS	GO_BP	3.20.0
GO:0015849	organic acid transport	20	0.415032	1.22651	0.262467	0.491204	0.390295	246	tags=80%, list=49%, signal=42%	Il1b/Tnf/Slc7a11/Thbs1/Mif/Ucp2/Slc12a2/Gja1/Fabp5/Plin2/Pparg/Abcb1a/Lyn/Lrrc8d/Fabp4/Slc6a6	AngII_HS	GO_BP	3.20.0
GO:0046942	carboxylic acid transport	20	0.415032	1.22651	0.262467	0.491204	0.390295	246	tags=80%, list=49%, signal=42%	Il1b/Tnf/Slc7a11/Thbs1/Mif/Ucp2/Slc12a2/Gja1/Fabp5/Plin2/Pparg/Abcb1a/Lyn/Lrrc8d/Fabp4/Slc6a6	AngII_HS	GO_BP	3.20.0
GO:0043434	response to peptide hormone	26	0.396498	1.2068	0.263807	0.491204	0.390295	69	tags=27%, list=14%, signal=24%	Il1b/Tnf/Timp1/Inhbb/Ccl2/Col1a1/Col3a1	AngII_HS	GO_BP	3.20.0
GO:0044089	positive regulation of cellular component biogenesis	33	0.382599	1.1929	0.261177	0.491204	0.390295	55	tags=21%, list=11%, signal=20%	Plek/Lcp1/Mmp3/Nav3/Tnf/Kit/Lgals3	AngII_HS	GO_BP	3.20.0
GO:0007169	transmembrane receptor protein tyrosine kinase signaling pathway	33	0.382452	1.19244	0.261797	0.491204	0.390295	106	tags=33%, list=21%, signal=28%	Il1b/Tnf/Mmp14/Kit/Ccl2/Col1a1/Angpt2/Cblb/Col4a2/Igf1/Thbs1	AngII_HS	GO_BP	3.20.0
GO:0051248	negative regulation of protein metabolic process	44	0.366827	1.17289	0.262997	0.491204	0.390295	106	tags=32%, list=21%, signal=27%	Il1b/Samsn1/Slpi/Tnf/Timp1/Inhbb/Sfrp2/Cd44/Tfpi/Ctla2a/Igf1/Cstb/Sox4/Thbs1	AngII_HS	GO_BP	3.20.0
GO:0043066	negative regulation of apoptotic process	52	0.35922	1.16423	0.262717	0.491204	0.390295	111	tags=33%, list=22%, signal=28%	Il1b/Spp1/Fcer1g/Cd74/Tnf/Timp1/Sfrp2/Lgals3/Cd44/Hcls1/Angptl4/Cblb/Il6/Igf1/Snai1/Thbs1/Tbx3	AngII_HS	GO_BP	3.20.0
GO:0010605	negative regulation of macromolecule metabolic process	106	0.33178	1.1243	0.263937	0.491204	0.390295	216	tags=52%, list=43%, signal=37%	Acod1/Il1b/Ccl3/Basp1/Nlrp3/Samsn1/Tyrobp/Nav3/Slpi/Tnf/Timp1/Inhbb/Sfrp2/Mxd1/Aplnr/Cd44/Hcls1/Tfpi/Il6/Ctla2a/Igf1/Cstb/Snai1/Sox4/Thbs1/Tbx3/Irx3/Dach1/Nme1/Ets2/Deptor/Enc1/Mif/Lmnb1/Dysf/Lbh/Slfn2/Cd38/Tnfaip3/Mybbp1a/Itgav/Cebpb/Gja1/Noct/Inpp5d/Smyd2/L3mbtl3/Ednrb/Hmgb2/Plcb1/Ptprk/Tcf4/Pparg/Spred1/Runx1	AngII_HS	GO_BP	3.20.0
GO:0001654	eye development	13	0.445225	1.25184	0.268317	0.495953	0.394068	261	tags=92%, list=52%, signal=45%	C3/Inhbb/Slc7a11/Sox4/Chd7/Col4a1/Pxdn/Gja1/Adamts9/Spred1/Kdr/Hif1a	AngII_HS	GO_BP	3.20.0
GO:0048880	sensory system development	13	0.445225	1.25184	0.268317	0.495953	0.394068	261	tags=92%, list=52%, signal=45%	C3/Inhbb/Slc7a11/Sox4/Chd7/Col4a1/Pxdn/Gja1/Adamts9/Spred1/Kdr/Hif1a	AngII_HS	GO_BP	3.20.0
GO:0150063	visual system development	13	0.445225	1.25184	0.268317	0.495953	0.394068	261	tags=92%, list=52%, signal=45%	C3/Inhbb/Slc7a11/Sox4/Chd7/Col4a1/Pxdn/Gja1/Adamts9/Spred1/Kdr/Hif1a	AngII_HS	GO_BP	3.20.0
GO:0016032	viral process	20	0.413364	1.22159	0.267087	0.495953	0.394068	35	tags=20%, list=7%, signal=19%	Ccl3/Slpi/Cd74/Tnf	AngII_HS	GO_BP	3.20.0
GO:0015908	fatty acid transport	10	0.468415	1.27537	0.269527	0.497342	0.395172	242	tags=90%, list=48%, signal=47%	Il1b/Thbs1/Mif/Ucp2/Fabp5/Plin2/Pparg/Lyn/Fabp4	AngII_HS	GO_BP	3.20.0
GO:0072001	renal system development	20	0.412255	1.21831	0.270117	0.497584	0.395364	128	tags=40%, list=26%, signal=31%	Spp1/Basp1/Cd44/Angpt2/Sox4/Irx3/Vcan/Col4a1	AngII_HS	GO_BP	3.20.0
GO:0010558	negative regulation of macromolecule biosynthetic process	85	0.336938	1.12895	0.273967	0.503821	0.40032	220	tags=54%, list=44%, signal=36%	Acod1/Il1b/Ccl3/Basp1/Nlrp3/Tyrobp/Nav3/Tnf/Inhbb/Sfrp2/Mxd1/Aplnr/Hcls1/Il6/Ctla2a/Igf1/Snai1/Sox4/Thbs1/Tbx3/Irx3/Dach1/Nme1/Ets2/Enc1/Mif/Lmnb1/Dysf/Lbh/Cd38/Tnfaip3/Mybbp1a/Cebpb/Gja1/Noct/Inpp5d/Smyd2/L3mbtl3/Ednrb/Hmgb2/Plcb1/Ptprk/Tcf4/Pparg/Runx1/Gapdh	AngII_HS	GO_BP	3.20.0
mmu05167	Kaposi sarcoma-associated herpesvirus infection	25	0.396643	1.20285	0.269757	0.50493	0.334921	99	tags=28%, list=20%, signal=24%	Cxcl3/C3/Cxcl2/Pik3r5/Angpt2/Il6/Prex1	AngII_HS	KEGG	Release 112.0+/12-12, Dec 24
GO:0071375	cellular response to peptide hormone stimulus	17	0.421745	1.22492	0.275267	0.505355	0.401539	48	tags=24%, list=10%, signal=22%	Il1b/Tnf/Inhbb/Ccl2	AngII_HS	GO_BP	3.20.0
GO:0031323	regulation of cellular metabolic process	195	0.315936	1.09413	0.276457	0.506683	0.402593	220	tags=49%, list=44%, signal=45%	Acod1/Clec4e/Il1b/S100a9/Ccl3/Spp1/Basp1/Nlrp3/Plek/Samsn1/Tyrobp/Cd14/Ccl4/Pf4/Mmp3/Nav3/Fcer1g/Cd74/Tnf/Mmp14/Timp1/Kit/C3/Inhbb/Ccl2/Col1a1/Sfrp2/Slc7a11/Pik3r5/Mxd1/Aplnr/Lum/Cd44/Hcls1/Ackr1/Tank/Hilpda/Bzw2/Rps6ka2/Il6/Ctla2a/Igf1/Snai1/Sox4/Zfp462/Thbs1/Cks2/Tbx3/Irx3/Dach1/Chd7/Nme1/Ets2/Deptor/Enc1/Prcp/Maml3/Akap12/Tspan15/Mif/Sesn3/Cyrib/Lmnb1/Dysf/Lbh/Cnn2/Slfn2/Cd38/Tnfaip3/Mybbp1a/I…	AngII_HS	GO_BP	3.20.0
GO:0051495	positive regulation of cytoskeleton organization	11	0.455095	1.25412	0.279037	0.508725	0.404216	30	tags=18%, list=6%, signal=17%	Plek/Nav3	AngII_HS	GO_BP	3.20.0
GO:1902905	positive regulation of supramolecular fiber organization	11	0.455095	1.25412	0.279037	0.508725	0.404216	30	tags=18%, list=6%, signal=17%	Plek/Nav3	AngII_HS	GO_BP	3.20.0
GO:0046631	alpha-beta T cell activation	14	0.434453	1.23334	0.279447	0.508725	0.404216	91	tags=36%, list=18%, signal=30%	Nlrp3/Pf4/Cd44/Cblb/Il6	AngII_HS	GO_BP	3.20.0
GO:0015711	organic anion transport	22	0.403053	1.20455	0.278087	0.508725	0.404216	256	tags=82%, list=51%, signal=42%	Il1b/Tnf/Slc7a11/Thbs1/Mif/Ucp2/Slc12a2/Gja1/Fabp5/Plin2/Pparg/Slc25a5/Abcb1a/Lyn/Lrrc8d/Fabp4/Slc6a6/Car4	AngII_HS	GO_BP	3.20.0
GO:0050679	positive regulation of epithelial cell proliferation	16	0.42436	1.22392	0.279947	0.508782	0.404261	174	tags=62%, list=35%, signal=42%	Tnf/Ccl2/Aplnr/Il6/Igf1/Nme1/Col18a1/Dysf/Tnfaip3/Cxcl12	AngII_HS	GO_BP	3.20.0
GO:0022008	neurogenesis	86	0.335404	1.12462	0.280627	0.509165	0.404566	134	tags=33%, list=27%, signal=29%	Npy/Il1b/S100a8/S100a9/Ccl3/Nav3/Lamb1/Tnf/Mmp14/Kit/C3/Ccl2/Sfrp2/Cd44/Col3a1/Tubb3/Alcam/Il6/Prex1/Igf1/Sox4/Irx3/Chd7/Nme1/Vcan/Nrros/Enc1/Lgals1	AngII_HS	GO_BP	3.20.0
GO:0140014	mitotic nuclear division	11	0.453188	1.24887	0.283587	0.513676	0.40815	35	tags=18%, list=7%, signal=17%	Il1b/Tnf	AngII_HS	GO_BP	3.20.0
GO:0071705	nitrogen compound transport	68	0.343265	1.13411	0.284407	0.514303	0.408648	70	tags=21%, list=14%, signal=20%	Il1b/S100a8/S100a9/Plek/Lcp1/Fcer1g/Cd74/Tnf/Inhbb/Col1a1/Lgals3/Slc7a11/Myo1b/Hcls1	AngII_HS	GO_BP	3.20.0
GO:0018209	peptidyl-serine modification	13	0.438554	1.23309	0.285447	0.515325	0.40946	91	tags=38%, list=18%, signal=32%	Tnf/Sfrp2/Cd44/Rps6ka2/Il6	AngII_HS	GO_BP	3.20.0
GO:0008015	blood circulation	23	0.396729	1.19179	0.288087	0.518366	0.411876	261	tags=78%, list=52%, signal=39%	Npy/Ccl4/Tnf/Col1a2/Rps6ka2/Ehd3/Irx3/Chd7/Prcp/Akap12/Cd38/Gja1/Ednrb/Pparg/Mmp2/Kdr/Hmox1/Hif1a	AngII_HS	GO_BP	3.20.0
GO:1903829	positive regulation of protein localization	26	0.389134	1.18438	0.287947	0.518366	0.411876	104	tags=35%, list=21%, signal=29%	Tyrobp/Fcer1g/Tnf/Ccl2/Lgals3/Hcls1/Il6/Igf1/Sox4	AngII_HS	GO_BP	3.20.0
GO:1903169	regulation of calcium ion transmembrane transport	10	0.459098	1.25001	0.291027	0.522789	0.415391	150	tags=60%, list=30%, signal=43%	Aplnr/Cxcl10/Ehd3/Chd7/Ucp2/Dysf	AngII_HS	GO_BP	3.20.0
GO:0045664	regulation of neuron differentiation	10	0.458744	1.24904	0.292047	0.522925	0.415499	213	tags=70%, list=43%, signal=41%	Il1b/Sfrp2/Il6/Irx3/Cxcl12/Ednrb/Tcf4	AngII_HS	GO_BP	3.20.0
GO:0008585	female gonad development	10	0.458732	1.24901	0.292067	0.522925	0.415499	45	tags=30%, list=9%, signal=28%	Mmp14/Kit/Inhbb	AngII_HS	GO_BP	3.20.0
mmu05205	Proteoglycans in cancer	20	0.405832	1.20133	0.286697	0.523222	0.347054	106	tags=40%, list=21%, signal=33%	Tnf/Col1a1/Lum/Cd44/Hcls1/Col1a2/Igf1/Thbs1	AngII_HS	KEGG	Release 112.0+/12-12, Dec 24
GO:0080135	regulation of cellular response to stress	20	0.40416	1.19439	0.292897	0.523547	0.415994	142	tags=45%, list=28%, signal=34%	Il1b/Cd74/Mmp14/Slc7a11/Cd44/Snai1/Sox4/Mif/Sema4c	AngII_HS	GO_BP	3.20.0
GO:0072006	nephron development	10	0.457352	1.24525	0.295357	0.526941	0.41869	113	tags=40%, list=23%, signal=32%	Basp1/Cd44/Angpt2/Irx3	AngII_HS	GO_BP	3.20.0
GO:0045732	positive regulation of protein catabolic process	10	0.457205	1.24485	0.295767	0.526941	0.41869	79	tags=30%, list=16%, signal=26%	Il1b/Tnf/Cblb	AngII_HS	GO_BP	3.20.0
GO:0030879	mammary gland development	14	0.427877	1.21467	0.296367	0.527145	0.418852	221	tags=79%, list=44%, signal=45%	Ccl2/Igf1/Tbx3/Nme1/Lbh/Slc12a2/Cebpb/Gja1/Aprt/Bcl2l11/Abcb1a	AngII_HS	GO_BP	3.20.0
GO:0050792	regulation of viral process	14	0.427176	1.21268	0.298337	0.528406	0.419854	134	tags=43%, list=27%, signal=32%	Slpi/Cd74/Tnf/Fam111a/Vps37b/Lgals1	AngII_HS	GO_BP	3.20.0
GO:0032368	regulation of lipid transport	14	0.427085	1.21242	0.298537	0.528406	0.419854	15	tags=14%, list=3%, signal=14%	Il1b/Spp1	AngII_HS	GO_BP	3.20.0
GO:0043523	regulation of neuron apoptotic process	18	0.409823	1.19766	0.298397	0.528406	0.419854	35	tags=17%, list=7%, signal=16%	Il1b/Ccl3/Tnf	AngII_HS	GO_BP	3.20.0
GO:0003006	developmental process involved in reproduction	44	0.357975	1.14458	0.300237	0.530549	0.421557	121	tags=36%, list=24%, signal=30%	Il1b/Mmp14/Kit/C3/Inhbb/Sfrp2/Antxr2/Cd44/Angpt2/Rps6ka2/Igf1/Snai1/Bik/Tbx3/Dach1/Chd7	AngII_HS	GO_BP	3.20.0
GO:0008584	male gonad development	13	0.431518	1.2133	0.303217	0.534944	0.425049	53	tags=31%, list=11%, signal=28%	Mmp14/Kit/Inhbb/Sfrp2	AngII_HS	GO_BP	3.20.0
GO:0046661	male sex differentiation	15	0.419153	1.19999	0.305987	0.538365	0.427767	221	tags=73%, list=44%, signal=42%	Mmp14/Kit/Inhbb/Sfrp2/Bik/Tbx3/Gja1/Lhfpl2/Hmgb2/Bcl2l11/Abcb1a	AngII_HS	GO_BP	3.20.0
GO:0021537	telencephalon development	16	0.414332	1.195	0.307637	0.538365	0.427767	69	tags=25%, list=14%, signal=22%	Npy/Lamb1/Slc7a11/Col3a1	AngII_HS	GO_BP	3.20.0
GO:0030036	actin cytoskeleton organization	41	0.359387	1.14279	0.307137	0.538365	0.427767	70	tags=22%, list=14%, signal=21%	S100a9/Plek/Tyrobp/Lcp1/Tnf/Cotl1/Kit/Myo1b/Hcls1	AngII_HS	GO_BP	3.20.0
GO:0007167	enzyme-linked receptor protein signaling pathway	48	0.352314	1.13468	0.307357	0.538365	0.427767	106	tags=31%, list=21%, signal=27%	Il1b/Tnf/Mmp14/Kit/Inhbb/Ccl2/Col1a1/Sfrp2/Col3a1/Angpt2/Cblb/Col1a2/Col4a2/Igf1/Thbs1	AngII_HS	GO_BP	3.20.0
GO:0022603	regulation of anatomical structure morphogenesis	56	0.34626	1.12833	0.306217	0.538365	0.427767	107	tags=30%, list=21%, signal=27%	Il1b/Ccl3/Pf4/Tnf/Kit/C3/Ccl2/Sfrp2/Lgals3/Aplnr/Cxcl10/Cd44/Angpt2/Il6/Col4a2/Thbs1/Ccl7	AngII_HS	GO_BP	3.20.0
GO:1903532	positive regulation of secretion by cell	24	0.388136	1.17111	0.308397	0.538826	0.428133	216	tags=62%, list=43%, signal=37%	Il1b/Spp1/Fcer1g/Inhbb/Lgals3/Igf1/Sox4/Mif/Cd38/Slc12a2/Cxcl12/Gja1/Plcb1/Pparg/Runx1	AngII_HS	GO_BP	3.20.0
GO:0031647	regulation of protein stability	16	0.413251	1.19188	0.310557	0.541727	0.430438	111	tags=38%, list=22%, signal=30%	Tyrobp/Cd74/Rnf149/Igf1/Sox4/Tbx3	AngII_HS	GO_BP	3.20.0
GO:0048878	chemical homeostasis	48	0.351295	1.1314	0.311937	0.543261	0.431657	261	tags=71%, list=52%, signal=37%	Npy/Ccl3/Spp1/Ccl2/Col1a1/Slc7a11/Aplnr/Cxcl10/Angptl4/Marcksl1/Il6/Igf1/Sox4/Chd7/Prcp/Sesn3/Ttc39b/Ucp2/Slc12a2/Sh2b2/Itgav/Fabp5/Ednrb/Plcb1/Pparg/Lyn/Abca1/Lrrc8d/Fabp4/Abcg1/Kdr/Car4/Hmox1/Hif1a	AngII_HS	GO_BP	3.20.0
GO:0050821	protein stabilization	11	0.44182	1.21754	0.312477	0.543329	0.431711	104	tags=36%, list=21%, signal=29%	Tyrobp/Cd74/Igf1/Sox4	AngII_HS	GO_BP	3.20.0
GO:1901888	regulation of cell junction assembly	17	0.407595	1.18382	0.314777	0.543842	0.432119	113	tags=35%, list=23%, signal=28%	Il1b/Tnf/Mmp14/Aplnr/Snai1/Irx3	AngII_HS	GO_BP	3.20.0
GO:0043542	endothelial cell migration	26	0.381455	1.16101	0.314317	0.543842	0.432119	276	tags=85%, list=55%, signal=40%	S100a9/Tnf/Angpt2/Igf1/Thbs1/Col18a1/Prcp/Itgav/Cxcl12/Adamts9/Pparg/Spred1/Ets1/Sparc/Plk2/Robo4/Kdr/Hmox1/Hif1a/Scarb1/Dcn/Gadd45a	AngII_HS	GO_BP	3.20.0
GO:0035239	tube morphogenesis	75	0.333886	1.11026	0.314047	0.543842	0.432119	261	tags=69%, list=52%, signal=39%	Il1b/Pf4/Tnf/Mmp14/C3/Ccl2/Sfrp2/Lgals3/Aplnr/Cxcl10/Cd44/Col3a1/Angptl4/Angpt2/Col4a2/Igf1/Sox4/Thbs1/Tbx3/Irx3/Chd7/Col4a1/Col18a1/Prcp/Sema4c/Dysf/Vav3/Pxdn/Slc12a2/Itgav/Cxcl12/Gja1/Adamts9/Pgk1/Emcn/Tcf4/Pparg/Spred1/Runx1/Bcl2l11/Mmp2/BC028528/Mcam/Ets1/Fkbp10/Sparc/Plk2/Robo4/Myo1e/Kdr/Hmox1/Hif1a	AngII_HS	GO_BP	3.20.0
GO:0043933	protein-containing complex organization	82	0.331081	1.107	0.313877	0.543842	0.432119	70	tags=20%, list=14%, signal=20%	Basp1/Nlrp3/Plek/Lcp1/Pf4/Mmp3/Nav3/Cd74/Tnf/Cotl1/Vwa1/H2-Ab1/Lgals3/H2-Aa/H2-Eb1/Hcls1	AngII_HS	GO_BP	3.20.0
GO:0045446	endothelial cell differentiation	11	0.438219	1.20761	0.321467	0.553344	0.439669	35	tags=18%, list=7%, signal=17%	Il1b/Tnf	AngII_HS	GO_BP	3.20.0
GO:0043491	phosphatidylinositol 3-kinase/protein kinase B signal transduction	18	0.401929	1.17459	0.321507	0.553344	0.439669	174	tags=56%, list=35%, signal=38%	Mmp3/Tnf/Pik3r5/Hcls1/Il6/Igf1/Thbs1/Sesn3/Vav3/Cxcl12	AngII_HS	GO_BP	3.20.0
GO:0070201	regulation of establishment of protein localization	32	0.367698	1.14317	0.321807	0.553344	0.439669	104	tags=31%, list=21%, signal=26%	Il1b/Lcp1/Tnf/Inhbb/Ccl2/Slc7a11/Hcls1/Il6/Igf1/Sox4	AngII_HS	GO_BP	3.20.0
GO:0043534	blood vessel endothelial cell migration	19	0.397949	1.16988	0.322997	0.553636	0.439901	276	tags=89%, list=55%, signal=42%	Tnf/Angpt2/Igf1/Thbs1/Col18a1/Prcp/Cxcl12/Pparg/Spred1/Ets1/Plk2/Robo4/Kdr/Hmox1/Hif1a/Scarb1/Gadd45a	AngII_HS	GO_BP	3.20.0
GO:0051604	protein maturation	27	0.376794	1.15145	0.322507	0.553636	0.439901	139	tags=41%, list=28%, signal=31%	Nlrp3/Ctss/Cd74/Mmp14/Rps6ka2/Fam111a/Ctla2a/Sox4/Thbs1/Prcp/Tspan15	AngII_HS	GO_BP	3.20.0
GO:0015850	organic hydroxy compound transport	12	0.429552	1.19652	0.324747	0.555757	0.441587	55	tags=25%, list=11%, signal=23%	Spp1/Fcer1g/Lgals3	AngII_HS	GO_BP	3.20.0
GO:0001894	tissue homeostasis	14	0.416289	1.18178	0.328427	0.55888	0.444067	186	tags=57%, list=37%, signal=37%	Spp1/Ctss/Col3a1/Il6/Cd38/Slc12a2/Itgav/Inpp5d	AngII_HS	GO_BP	3.20.0
GO:0060249	anatomical structure homeostasis	14	0.416289	1.18178	0.328427	0.55888	0.444067	186	tags=57%, list=37%, signal=37%	Spp1/Ctss/Col3a1/Il6/Cd38/Slc12a2/Itgav/Inpp5d	AngII_HS	GO_BP	3.20.0
GO:0051216	cartilage development	16	0.406592	1.17268	0.329147	0.55888	0.444067	106	tags=38%, list=21%, signal=31%	Timp1/Col1a1/Sfrp2/Col3a1/Snai1/Thbs1	AngII_HS	GO_BP	3.20.0
GO:0034284	response to monosaccharide	17	0.403029	1.17056	0.327447	0.55888	0.444067	106	tags=41%, list=21%, signal=34%	Tnf/Ccl2/Col1a1/Angpt2/Igf1/Sox4/Thbs1	AngII_HS	GO_BP	3.20.0
GO:0008406	gonad development	18	0.399315	1.16696	0.328887	0.55888	0.444067	223	tags=72%, list=45%, signal=41%	Mmp14/Kit/Inhbb/Sfrp2/Bik/Itgav/Cebpb/Gja1/Hmgb2/Runx1/Bcl2l11/Abcb1a/Mmp2	AngII_HS	GO_BP	3.20.0
GO:0003002	regionalization	15	0.409973	1.17371	0.330607	0.560482	0.44534	124	tags=47%, list=25%, signal=36%	C3/Sfrp2/Aplnr/Snai1/Tbx3/Irx3/Ets2	AngII_HS	GO_BP	3.20.0
GO:0042325	regulation of phosphorylation	49	0.345879	1.1158	0.332497	0.562806	0.447187	70	tags=22%, list=14%, signal=21%	Il1b/Samsn1/Cd74/Tnf/Kit/C3/Sfrp2/Pik3r5/Aplnr/Cd44/Hcls1	AngII_HS	GO_BP	3.20.0
GO:0031399	regulation of protein modification process	59	0.338633	1.10795	0.333567	0.563738	0.447928	106	tags=29%, list=21%, signal=26%	Il1b/Samsn1/Cd74/Tnf/Kit/C3/Sfrp2/Pik3r5/Aplnr/Cd44/Hcls1/Cblb/Tank/Il6/Igf1/Sox4/Thbs1	AngII_HS	GO_BP	3.20.0
GO:0043010	camera-type eye development	11	0.432763	1.19258	0.335357	0.565525	0.449348	261	tags=91%, list=52%, signal=44%	C3/Slc7a11/Sox4/Chd7/Col4a1/Gja1/Adamts9/Spred1/Kdr/Hif1a	AngII_HS	GO_BP	3.20.0
GO:0043086	negative regulation of catalytic activity	33	0.362746	1.131	0.335667	0.565525	0.449348	106	tags=30%, list=21%, signal=26%	Il1b/Slpi/Tnf/Timp1/Sfrp2/Cd44/Angptl4/Tfpi/Cstb/Thbs1	AngII_HS	GO_BP	3.20.0
GO:0071887	leukocyte apoptotic process	21	0.386687	1.14926	0.338587	0.5678	0.451155	91	tags=33%, list=18%, signal=28%	Fcer1g/Cd74/Lgals3/Slc7a11/Cd44/Hcls1/Il6	AngII_HS	GO_BP	3.20.0
GO:0030001	metal ion transport	26	0.374429	1.13963	0.338547	0.5678	0.451155	176	tags=54%, list=35%, signal=37%	Ccl3/Lgals3/Aplnr/Cxcl10/Myo1b/Ehd3/Igf1/Chd7/Ucp2/Dysf/Slc12a2/Itgav/Cxcl12/Gja1	AngII_HS	GO_BP	3.20.0
GO:0006810	transport	145	0.31271	1.07368	0.338357	0.5678	0.451155	70	tags=18%, list=14%, signal=22%	Npy/Il1b/S100a8/S100a9/Ccl3/Spp1/Plek/Tyrobp/Cd14/Lcp1/Ctss/Fcer1g/Cd74/Tnf/Kit/C3/Inhbb/Ccl2/Col1a1/Lgals3/Slc7a11/Aplnr/Cxcl10/Myo1b/Cd44/Hcls1	AngII_HS	GO_BP	3.20.0
GO:0003012	muscle system process	12	0.423219	1.17888	0.341567	0.571701	0.454255	214	tags=67%, list=43%, signal=39%	Tnf/Kit/Ehd3/Igf1/Tbx3/Cd38/Ednrb/Pparg	AngII_HS	GO_BP	3.20.0
GO:0043549	regulation of kinase activity	27	0.371415	1.13501	0.341967	0.571701	0.454255	58	tags=22%, list=12%, signal=21%	Il1b/Cd74/Tnf/Kit/Sfrp2/Pik3r5	AngII_HS	GO_BP	3.20.0
GO:0050769	positive regulation of neurogenesis	15	0.405099	1.15975	0.343687	0.571932	0.454439	123	tags=40%, list=25%, signal=31%	Il1b/Tnf/Kit/Il6/Igf1/Vcan	AngII_HS	GO_BP	3.20.0
GO:0016485	protein processing	16	0.40149	1.15796	0.343597	0.571932	0.454439	106	tags=38%, list=21%, signal=31%	Ctss/Mmp14/Rps6ka2/Fam111a/Ctla2a/Thbs1	AngII_HS	GO_BP	3.20.0
GO:0003013	circulatory system process	27	0.370939	1.13355	0.343597	0.571932	0.454439	261	tags=74%, list=52%, signal=37%	Npy/Ccl4/Tnf/Col1a2/Rps6ka2/Ehd3/Irx3/Chd7/Prcp/Akap12/Cd38/Gja1/Fabp5/Ednrb/Pparg/Abcb1a/Mmp2/Kdr/Hmox1/Hif1a	AngII_HS	GO_BP	3.20.0
GO:0032870	cellular response to hormone stimulus	30	0.364178	1.12498	0.347347	0.577138	0.458575	48	tags=17%, list=10%, signal=16%	Acod1/Il1b/Tnf/Inhbb/Ccl2	AngII_HS	GO_BP	3.20.0
GO:0008217	regulation of blood pressure	13	0.414612	1.16577	0.348477	0.577529	0.458885	90	tags=31%, list=18%, signal=26%	Npy/Tnf/Col1a2/Rps6ka2	AngII_HS	GO_BP	3.20.0
GO:0060562	epithelial tube morphogenesis	27	0.369532	1.12925	0.348647	0.577529	0.458885	176	tags=52%, list=35%, signal=35%	Tnf/Mmp14/Sfrp2/Aplnr/Cxcl10/Cd44/Igf1/Tbx3/Irx3/Col4a1/Sema4c/Slc12a2/Cxcl12/Gja1	AngII_HS	GO_BP	3.20.0
GO:0048872	homeostasis of number of cells	33	0.359109	1.11966	0.349557	0.578154	0.459382	231	tags=67%, list=46%, signal=38%	Fcer1g/Cd74/Kit/Ccl2/Slc7a11/Cd44/Hcls1/Il6/Sox4/Mif/Tnfaip3/Sh2b2/Inpp5d/Emcn/L3mbtl3/Hmgb2/Tnfrsf23/Plcb1/Bcl2l11/Slc25a5/Lyn/Ets1	AngII_HS	GO_BP	3.20.0
GO:0031331	positive regulation of cellular catabolic process	16	0.399134	1.15117	0.350626	0.578897	0.459972	275	tags=88%, list=55%, signal=41%	Il1b/Tnf/Igf1/Deptor/Sesn3/Bcl2l11/Slc25a5/Bag3/Plk2/Kdr/Hspb8/Hmox1/Hif1a/Dcn	AngII_HS	GO_BP	3.20.0
GO:0071559	response to transforming growth factor beta	18	0.391627	1.14449	0.351606	0.578897	0.459972	216	tags=67%, list=43%, signal=39%	Ccl2/Col1a1/Col3a1/Col1a2/Col4a2/Thbs1/Nrros/Snx25/Ptprk/Pparg/Spred1/Runx1	AngII_HS	GO_BP	3.20.0
GO:0071560	cellular response to transforming growth factor beta stimulus	18	0.391627	1.14449	0.351606	0.578897	0.459972	216	tags=67%, list=43%, signal=39%	Ccl2/Col1a1/Col3a1/Col1a2/Col4a2/Thbs1/Nrros/Snx25/Ptprk/Pparg/Spred1/Runx1	AngII_HS	GO_BP	3.20.0
GO:0046546	development of primary male sexual characteristics	14	0.407195	1.15596	0.353336	0.580864	0.461535	221	tags=71%, list=44%, signal=41%	Mmp14/Kit/Inhbb/Sfrp2/Bik/Gja1/Lhfpl2/Hmgb2/Bcl2l11/Abcb1a	AngII_HS	GO_BP	3.20.0
GO:0002064	epithelial cell development	13	0.412411	1.15958	0.354416	0.581758	0.462246	261	tags=85%, list=52%, signal=41%	Il1b/Tnf/Col18a1/Gja1/Ednrb/Plcb1/Abcb1a/Robo4/Myo1e/Kdr/Hif1a	AngII_HS	GO_BP	3.20.0
GO:0015718	monocarboxylic acid transport	13	0.410943	1.15545	0.358036	0.586812	0.466261	242	tags=77%, list=48%, signal=41%	Il1b/Tnf/Thbs1/Mif/Ucp2/Fabp5/Plin2/Pparg/Lyn/Fabp4	AngII_HS	GO_BP	3.20.0
GO:0007281	germ cell development	12	0.417075	1.16177	0.358596	0.586843	0.466286	100	tags=42%, list=20%, signal=34%	Kit/Inhbb/Angpt2/Rps6ka2/Igf1	AngII_HS	GO_BP	3.20.0
GO:0033500	carbohydrate homeostasis	17	0.391422	1.13685	0.361486	0.589794	0.468631	279	tags=88%, list=56%, signal=40%	Ccl2/Col1a1/Il6/Igf1/Sox4/Prcp/Sesn3/Ucp2/Sh2b2/Fabp5/Pparg/Lrrc8d/Abcg1/Hif1a/Tbc1d1	AngII_HS	GO_BP	3.20.0
GO:0042593	glucose homeostasis	17	0.391422	1.13685	0.361486	0.589794	0.468631	279	tags=88%, list=56%, signal=40%	Ccl2/Col1a1/Il6/Igf1/Sox4/Prcp/Sesn3/Ucp2/Sh2b2/Fabp5/Pparg/Lrrc8d/Abcg1/Hif1a/Tbc1d1	AngII_HS	GO_BP	3.20.0
GO:0060070	canonical Wnt signaling pathway	10	0.428622	1.16703	0.364586	0.593279	0.4714	104	tags=40%, list=21%, signal=32%	Col1a1/Sfrp2/Snai1/Sox4	AngII_HS	GO_BP	3.20.0
GO:0043122	regulation of canonical NF-kappaB signal transduction	17	0.390344	1.13372	0.364716	0.593279	0.4714	35	tags=18%, list=7%, signal=17%	Il1b/Cd74/Tnf	AngII_HS	GO_BP	3.20.0
GO:0043535	regulation of blood vessel endothelial cell migration	17	0.389823	1.1322	0.366326	0.593376	0.471477	276	tags=88%, list=55%, signal=41%	Tnf/Angpt2/Igf1/Thbs1/Col18a1/Prcp/Pparg/Spred1/Ets1/Plk2/Robo4/Kdr/Hmox1/Hif1a/Gadd45a	AngII_HS	GO_BP	3.20.0
GO:0061448	connective tissue development	19	0.383862	1.12847	0.366366	0.593376	0.471477	106	tags=37%, list=21%, signal=30%	Timp1/Col1a1/Sfrp2/Col3a1/Igf1/Snai1/Thbs1	AngII_HS	GO_BP	3.20.0
GO:0007399	nervous system development	109	0.314981	1.06888	0.366416	0.593376	0.471477	227	tags=53%, list=45%, signal=37%	Npy/Il1b/S100a8/S100a9/Ccl3/Tyrobp/Nav3/Lamb1/Tnf/Mmp14/Kit/C3/Inhbb/Ccl2/Sfrp2/Slc7a11/Cd44/Col3a1/Tubb3/Alcam/Marcksl1/Il6/Prex1/Igf1/Sox4/Tbx3/Irx3/Chd7/Nme1/Vcan/Col4a1/Nrros/Enc1/Lgals1/Sema4c/Ctsc/Pcdh17/Cd38/Sh2b2/Cxcl12/Cebpb/Gja1/Adgrl2/Sema7a/Zfp521/Ednrb/Hmgb2/Plcb1/Evl/Hecw2/Ptprk/Tcf4/Pparg/Runx1/Abcb1a/Mmp2/Lyn/Neu1	AngII_HS	GO_BP	3.20.0
GO:0048736	appendage development	11	0.418904	1.15439	0.371026	0.595508	0.473171	121	tags=45%, list=24%, signal=35%	Sfrp2/Slc7a11/Col3a1/Tbx3/Chd7	AngII_HS	GO_BP	3.20.0
GO:0060173	limb development	11	0.418904	1.15439	0.371026	0.595508	0.473171	121	tags=45%, list=24%, signal=35%	Sfrp2/Slc7a11/Col3a1/Tbx3/Chd7	AngII_HS	GO_BP	3.20.0
GO:0008360	regulation of cell shape	12	0.413049	1.15055	0.369256	0.595508	0.473171	107	tags=33%, list=21%, signal=27%	Ccl3/Kit/Il6/Ccl7	AngII_HS	GO_BP	3.20.0
GO:0003158	endothelium development	13	0.406169	1.14203	0.370936	0.595508	0.473171	63	tags=23%, list=13%, signal=21%	Il1b/Tnf/Cxcl10	AngII_HS	GO_BP	3.20.0
GO:0051960	regulation of nervous system development	21	0.377424	1.12173	0.368906	0.595508	0.473171	224	tags=67%, list=45%, signal=38%	Il1b/Tnf/Kit/Il6/Igf1/Chd7/Vcan/Ctsc/Cxcl12/Adgrl2/Sema7a/Hmgb2/Pparg/Lyn	AngII_HS	GO_BP	3.20.0
GO:0008283	cell population proliferation	109	0.314382	1.06684	0.370386	0.595508	0.473171	176	tags=42%, list=35%, signal=35%	Npy/Il1b/Tyrobp/Pf4/Cd74/Tnf/Mmp14/Timp1/Kit/Ccl2/Sfrp2/Lgals3/Slc7a11/H2-Aa/Aplnr/Cxcl10/Cd44/P3h2/Col3a1/Hcls1/Cblb/Hilpda/Marcksl1/Rps6ka2/Il6/Igf1/Sox4/Thbs1/Cks2/Tbx3/Dach1/Nme1/Vcan/Col18a1/Mif/Dysf/Lbh/Cnn2/Slfn2/Vav3/Cd38/Tnfaip3/Itgav/Cxcl12/Cebpb/Gja1	AngII_HS	GO_BP	3.20.0
GO:0051897	positive regulation of phosphatidylinositol 3-kinase/protein kinase B signal transduction	15	0.394691	1.12996	0.373876	0.599196	0.476101	106	tags=40%, list=21%, signal=32%	Tnf/Pik3r5/Hcls1/Il6/Igf1/Thbs1	AngII_HS	GO_BP	3.20.0
GO:0043588	skin development	14	0.399498	1.13411	0.375386	0.600729	0.477319	102	tags=36%, list=20%, signal=29%	Tnf/Col1a1/Col3a1/Col1a2/Snai1	AngII_HS	GO_BP	3.20.0
mmu05166	Human T-cell leukemia virus 1 infection	14	0.412666	1.17025	0.337977	0.601763	0.399151	124	tags=43%, list=25%, signal=33%	Tnf/H2-Ab1/H2-Aa/H2-Eb1/Il6/Ets2	AngII_HS	KEGG	Release 112.0+/12-12, Dec 24
GO:0050767	regulation of neurogenesis	18	0.38267	1.11831	0.378156	0.60427	0.480133	123	tags=39%, list=25%, signal=30%	Il1b/Tnf/Kit/Il6/Igf1/Chd7/Vcan	AngII_HS	GO_BP	3.20.0
mmu05165	Human papillomavirus infection	23	0.37839	1.13728	0.347947	0.604764	0.401141	137	tags=39%, list=27%, signal=30%	Spp1/Lamb1/Tnf/Col1a1/Col1a2/Col4a2/Thbs1/Col4a1/Maml3	AngII_HS	KEGG	Release 112.0+/12-12, Dec 24
GO:0010508	positive regulation of autophagy	12	0.407795	1.13592	0.383456	0.611838	0.486146	275	tags=92%, list=55%, signal=42%	Deptor/Sesn3/Bcl2l11/Slc25a5/Bag3/Plk2/Kdr/Hspb8/Hmox1/Hif1a/Dcn	AngII_HS	GO_BP	3.20.0
GO:0002262	myeloid cell homeostasis	22	0.369613	1.10461	0.386976	0.615644	0.48917	261	tags=77%, list=52%, signal=39%	Fcer1g/Kit/Ccl2/Slc7a11/Cd44/Hcls1/Il6/Inpp5d/L3mbtl3/Hmgb2/Plcb1/Bcl2l11/Slc25a5/Lyn/Ets1/Hmox1/Hif1a	AngII_HS	GO_BP	3.20.0
GO:0044092	negative regulation of molecular function	46	0.337121	1.08185	0.386816	0.615644	0.48917	112	tags=28%, list=22%, signal=24%	Acod1/Il1b/Slpi/Tnf/Timp1/Sfrp2/Cd44/Angptl4/Tfpi/Cstb/Zfp462/Thbs1/Arhgap28	AngII_HS	GO_BP	3.20.0
GO:0007249	canonical NF-kappaB signal transduction	18	0.379211	1.1082	0.389056	0.617413	0.490576	35	tags=17%, list=7%, signal=16%	Il1b/Cd74/Tnf	AngII_HS	GO_BP	3.20.0
GO:1905952	regulation of lipid localization	18	0.379169	1.10808	0.389226	0.617413	0.490576	233	tags=67%, list=47%, signal=37%	Il1b/Spp1/C3/Hilpda/Thbs1/Mif/Ttc39b/Itgav/Plin2/Pparg/Runx1/Abca1	AngII_HS	GO_BP	3.20.0
GO:0046486	glycerolipid metabolic process	12	0.404215	1.12594	0.393236	0.622863	0.494906	58	tags=25%, list=12%, signal=23%	Plek/C3/Pik3r5	AngII_HS	GO_BP	3.20.0
GO:0046660	female sex differentiation	14	0.392878	1.11532	0.393816	0.622872	0.494914	223	tags=71%, list=45%, signal=41%	Mmp14/Kit/Inhbb/Tbx3/Dach1/Chd7/Cebpb/Lhfpl2/Runx1/Mmp2	AngII_HS	GO_BP	3.20.0
GO:0030029	actin filament-based process	44	0.336946	1.07735	0.395436	0.624524	0.496226	70	tags=20%, list=14%, signal=19%	S100a9/Plek/Tyrobp/Lcp1/Tnf/Cotl1/Kit/Myo1b/Hcls1	AngII_HS	GO_BP	3.20.0
GO:0010876	lipid localization	28	0.354119	1.08643	0.398186	0.627953	0.498951	254	tags=71%, list=51%, signal=37%	Il1b/Spp1/Tnf/C3/Hilpda/Thbs1/Mif/Ttc39b/Ucp2/Dysf/Itgav/Fabp5/Plin2/Pparg/Runx1/Abcb1a/Lyn/Abca1/Fabp4/Abcg1	AngII_HS	GO_BP	3.20.0
GO:0071322	cellular response to carbohydrate stimulus	12	0.401511	1.11841	0.400626	0.62997	0.500553	104	tags=42%, list=21%, signal=34%	Ccl2/Col1a1/Rps6ka2/Igf1/Sox4	AngII_HS	GO_BP	3.20.0
GO:0051223	regulation of protein transport	30	0.350455	1.08259	0.400296	0.62997	0.500553	104	tags=30%, list=21%, signal=25%	Il1b/Lcp1/Tnf/Inhbb/Slc7a11/Hcls1/Il6/Igf1/Sox4	AngII_HS	GO_BP	3.20.0
GO:0022412	cellular process involved in reproduction in multicellular organism	13	0.394766	1.10997	0.403496	0.632472	0.502541	267	tags=85%, list=54%, signal=40%	Kit/Inhbb/Angpt2/Rps6ka2/Igf1/Cxcl12/Hmgb2/Plcb1/Runx1/Ran/Trim28	AngII_HS	GO_BP	3.20.0
GO:0071695	anatomical structure maturation	16	0.380935	1.09868	0.403966	0.632472	0.502541	261	tags=81%, list=52%, signal=40%	C3/Rps6ka2/Igf1/Gja1/L3mbtl3/Ednrb/Plcb1/Pparg/Runx1/Mmp2/Xylt1/Kdr/Hif1a	AngII_HS	GO_BP	3.20.0
GO:0009914	hormone transport	26	0.356726	1.08575	0.403896	0.632472	0.502541	224	tags=62%, list=45%, signal=36%	Il1b/Spp1/Tnf/Inhbb/Il6/Sox4/Tbx3/Chd7/Ucp2/Cd38/Gja1/Plcb1/Pparg/Runx1/Abcb1a/Lyn	AngII_HS	GO_BP	3.20.0
GO:0042176	regulation of protein catabolic process	18	0.373636	1.09191	0.406386	0.633388	0.503269	37	tags=17%, list=7%, signal=16%	Il1b/Tnf/Timp1	AngII_HS	GO_BP	3.20.0
GO:0032787	monocarboxylic acid metabolic process	22	0.363859	1.08742	0.406526	0.633388	0.503269	44	tags=18%, list=9%, signal=17%	Il1b/Cd74/Kit/C3	AngII_HS	GO_BP	3.20.0
GO:0007507	heart development	29	0.350513	1.07911	0.406886	0.633388	0.503269	123	tags=41%, list=25%, signal=33%	Sfrp2/Aplnr/Col3a1/Rps6ka2/Igf1/Snai1/Sox4/Thbs1/Tbx3/Irx3/Chd7/Vcan	AngII_HS	GO_BP	3.20.0
GO:0044085	cellular component biogenesis	124	0.306279	1.04575	0.406006	0.633388	0.503269	70	tags=19%, list=14%, signal=21%	Il1b/Basp1/Nlrp3/Plek/Lcp1/Pf4/Mmp3/Nav3/Lamb1/Cd74/Tnf/Mmp14/Cotl1/Vwa1/Kit/H2-Ab1/Lgals3/H2-Aa/Aplnr/Myo1b/H2-Eb1/Col3a1/Hcls1	AngII_HS	GO_BP	3.20.0
GO:0019058	viral life cycle	15	0.382162	1.09409	0.411406	0.639062	0.507777	134	tags=40%, list=27%, signal=30%	Slpi/Cd74/Tnf/Fam111a/Vps37b/Lgals1	AngII_HS	GO_BP	3.20.0
GO:0034220	monoatomic ion transmembrane transport	28	0.350552	1.07549	0.411876	0.639062	0.507777	246	tags=68%, list=49%, signal=36%	Ccl3/Ctss/Ccl2/Aplnr/Cxcl10/Ehd3/Chd7/Ucp2/Dysf/Slc12a2/Itgav/Gja1/Ednrb/Plcb1/Slc25a5/Abcb1a/Lyn/Lrrc8d/Slc6a6	AngII_HS	GO_BP	3.20.0
GO:0060485	mesenchyme development	27	0.351828	1.07515	0.413366	0.639062	0.507777	111	tags=33%, list=22%, signal=27%	Il1b/Col1a1/Sfrp2/Aplnr/Il6/Snai1/Sox4/Thbs1/Tbx3	AngII_HS	GO_BP	3.20.0
GO:1901698	response to nitrogen compound	52	0.326838	1.05928	0.413476	0.639062	0.507777	49	tags=17%, list=10%, signal=17%	Il1b/Nlrp3/Fcer1g/Tnf/Timp1/Inhbb/Cxcl2/Ccl2/Col1a1	AngII_HS	GO_BP	3.20.0
GO:0141124	GO:0141124	94	0.311195	1.04823	0.412976	0.639062	0.507777	226	tags=54%, list=45%, signal=37%	Npy/Il1b/Ccl3/Nlrp3/Mmp3/Cd74/Tnf/Kit/C3/Sfrp2/Pik3r5/Aplnr/Cd44/Col3a1/Hcls1/Col1a2/Tank/Rnf149/Dusp2/Il6/Igf1/Thbs1/Arhgap28/Srgap1/Rasgef1b/Rasgrp3/Akap12/Mif/Sema4c/Sesn3/Cyrib/Lmnb1/Lbh/Vav3/Tnfaip3/Sh2b2/Itgav/Cxcl12/Pde7b/Nfkbid/Sema7a/Ednrb/Rell1/Tnfrsf23/Plcb1/Pparg/Spred1/Gapdh/Lyn/Tnip1/BC028528	AngII_HS	GO_BP	3.20.0
GO:0007389	pattern specification process	17	0.373615	1.08513	0.415336	0.641023	0.509336	124	tags=41%, list=25%, signal=32%	C3/Sfrp2/Aplnr/Snai1/Tbx3/Irx3/Ets2	AngII_HS	GO_BP	3.20.0
GO:0006468	protein phosphorylation	61	0.321714	1.05476	0.416026	0.641176	0.509457	106	tags=26%, list=21%, signal=24%	Il1b/Ccl3/Samsn1/Cd74/Tnf/Kit/C3/Sfrp2/Pik3r5/Aplnr/Cd44/Hcls1/Rps6ka2/Il6/Igf1/Thbs1	AngII_HS	GO_BP	3.20.0
GO:0046883	regulation of hormone secretion	23	0.358529	1.07703	0.417446	0.642452	0.510471	45	tags=17%, list=9%, signal=17%	Il1b/Spp1/Tnf/Inhbb	AngII_HS	GO_BP	3.20.0
GO:0008625	extrinsic apoptotic signaling pathway via death domain receptors	12	0.394656	1.09932	0.418756	0.642749	0.510707	259	tags=83%, list=52%, signal=41%	Tnf/Sfrp2/Lgals3/Thbs1/Tnfrsf10b/Tnfaip3/Hmgb2/Tnfrsf23/Bag3/Hmox1	AngII_HS	GO_BP	3.20.0
GO:0022604	regulation of cell morphogenesis	16	0.375957	1.08432	0.419416	0.642749	0.510707	107	tags=31%, list=21%, signal=25%	Ccl3/Kit/Cd44/Il6/Ccl7	AngII_HS	GO_BP	3.20.0
GO:0009888	tissue development	98	0.309227	1.04389	0.419026	0.642749	0.510707	130	tags=33%, list=26%, signal=30%	Il1b/Spp1/Basp1/Lamb1/Tnf/Mmp14/Timp1/C3/Col1a1/Sfrp2/Slc7a11/Aplnr/Cxcl10/Cd44/Col3a1/Tubb3/Angpt2/Col1a2/Dusp2/Il6/Col4a2/Igf1/Snai1/Sox4/Thbs1/Tbx3/Irx3/Chd7/Vcan/Ets2/Col4a1/Col18a1	AngII_HS	GO_BP	3.20.0
GO:0009749	response to glucose	15	0.378789	1.08443	0.421116	0.644444	0.512054	106	tags=40%, list=21%, signal=32%	Ccl2/Col1a1/Angpt2/Igf1/Sox4/Thbs1	AngII_HS	GO_BP	3.20.0
GO:0071331	cellular response to hexose stimulus	10	0.403889	1.09969	0.423416	0.645659	0.51302	148	tags=50%, list=30%, signal=36%	Ccl2/Col1a1/Igf1/Sox4/Ucp2	AngII_HS	GO_BP	3.20.0
GO:0071333	cellular response to glucose stimulus	10	0.403889	1.09969	0.423416	0.645659	0.51302	148	tags=50%, list=30%, signal=36%	Ccl2/Col1a1/Igf1/Sox4/Ucp2	AngII_HS	GO_BP	3.20.0
GO:0072073	kidney epithelium development	11	0.396936	1.09385	0.426266	0.645659	0.51302	123	tags=36%, list=25%, signal=28%	Basp1/Cd44/Irx3/Vcan	AngII_HS	GO_BP	3.20.0
GO:0010038	response to metal ion	14	0.381577	1.08324	0.425976	0.645659	0.51302	261	tags=79%, list=52%, signal=39%	Cd14/Kit/Inhbb/Thbs1/Ucp2/Slc12a2/Pparg/Abcb1a/Fabp4/Hmox1/Hif1a	AngII_HS	GO_BP	3.20.0
GO:0001933	negative regulation of protein phosphorylation	17	0.370192	1.07519	0.425756	0.645659	0.51302	53	tags=18%, list=11%, signal=16%	Il1b/Samsn1/Sfrp2	AngII_HS	GO_BP	3.20.0
GO:0051962	positive regulation of nervous system development	17	0.369909	1.07436	0.426776	0.645659	0.51302	224	tags=65%, list=45%, signal=37%	Il1b/Tnf/Kit/Il6/Igf1/Vcan/Cxcl12/Adgrl2/Sema7a/Pparg/Lyn	AngII_HS	GO_BP	3.20.0
GO:0055085	transmembrane transport	45	0.329844	1.0566	0.424876	0.645659	0.51302	261	tags=67%, list=52%, signal=35%	Il1b/Ccl3/Ctss/Tnf/C3/Ccl2/Slc7a11/Aplnr/Cxcl10/Ehd3/Igf1/Thbs1/Chd7/Ucp2/Dysf/Slc12a2/Sh2b2/Itgav/Gja1/Fabp5/Ednrb/Plcb1/Slc25a5/Abcb1a/Lyn/Abca1/Lrrc8d/Slc6a6/Abcg1/Hif1a	AngII_HS	GO_BP	3.20.0
GO:0008285	negative regulation of cell population proliferation	50	0.325593	1.05199	0.427266	0.645659	0.51302	116	tags=32%, list=23%, signal=27%	Il1b/Tyrobp/Tnf/Sfrp2/Lgals3/H2-Aa/Cd44/P3h2/Cblb/Rps6ka2/Il6/Igf1/Sox4/Thbs1/Tbx3/Dach1	AngII_HS	GO_BP	3.20.0
GO:0051234	establishment of localization	151	0.300354	1.03275	0.426876	0.645659	0.51302	70	tags=17%, list=14%, signal=21%	Npy/Il1b/S100a8/S100a9/Ccl3/Spp1/Plek/Tyrobp/Cd14/Lcp1/Ctss/Fcer1g/Cd74/Tnf/Kit/C3/Inhbb/Ccl2/Col1a1/Lgals3/Slc7a11/Aplnr/Cxcl10/Myo1b/Cd44/Hcls1	AngII_HS	GO_BP	3.20.0
GO:0007346	regulation of mitotic cell cycle	13	0.385885	1.085	0.428916	0.646352	0.51357	108	tags=31%, list=22%, signal=25%	Il1b/Tnf/Igf1/Cks2	AngII_HS	GO_BP	3.20.0
GO:0019752	carboxylic acid metabolic process	25	0.351653	1.06549	0.428876	0.646352	0.51357	57	tags=20%, list=11%, signal=19%	Il1b/Cd74/Kit/C3/Slc7a11	AngII_HS	GO_BP	3.20.0
GO:0007010	cytoskeleton organization	62	0.318542	1.04571	0.429756	0.64672	0.513862	71	tags=19%, list=14%, signal=19%	S100a9/Ccl3/Plek/Tyrobp/Lcp1/Nav3/Tnf/Cotl1/Kit/Myo1b/Hcls1/Tubb3	AngII_HS	GO_BP	3.20.0
GO:0048469	cell maturation	12	0.389921	1.08613	0.431276	0.648108	0.514965	261	tags=83%, list=52%, signal=41%	C3/Rps6ka2/Gja1/L3mbtl3/Ednrb/Plcb1/Pparg/Runx1/Kdr/Hif1a	AngII_HS	GO_BP	3.20.0
GO:0005975	carbohydrate metabolic process	20	0.361232	1.06752	0.431896	0.648142	0.514992	227	tags=65%, list=45%, signal=37%	Plek/Tnf/Il6/Igf1/St8sia4/Ucp2/Dysf/Csgalnact1/Fabp5/Pgk1/B4galt3/Gapdh/Neu1	AngII_HS	GO_BP	3.20.0
GO:0046879	hormone secretion	25	0.349947	1.06032	0.434796	0.649546	0.516108	224	tags=60%, list=45%, signal=35%	Il1b/Spp1/Tnf/Inhbb/Il6/Sox4/Tbx3/Chd7/Ucp2/Cd38/Gja1/Plcb1/Pparg/Runx1/Lyn	AngII_HS	GO_BP	3.20.0
GO:0071692	protein localization to extracellular region	26	0.348166	1.05969	0.434966	0.649546	0.516108	214	tags=58%, list=43%, signal=35%	Il1b/Plek/Tnf/Inhbb/Il6/Igf1/Sox4/Nrros/Ucp2/Cd38/Slc12a2/Gja1/Ednrb/Plcb1/Pparg	AngII_HS	GO_BP	3.20.0
GO:1901699	cellular response to nitrogen compound	30	0.341987	1.05643	0.434726	0.649546	0.516108	48	tags=17%, list=10%, signal=16%	Il1b/Nlrp3/Tnf/Inhbb/Ccl2	AngII_HS	GO_BP	3.20.0
GO:0006508	proteolysis	81	0.310866	1.03873	0.435226	0.649546	0.516108	106	tags=25%, list=21%, signal=23%	Il1b/S100a8/S100a9/Nlrp3/Ctss/Mmp3/Slpi/Tnf/Mmp14/Timp1/Sfrp2/Cd44/Tank/Rnf149/Tfpi/Rps6ka2/Fam111a/Ctla2a/Cstb/Thbs1	AngII_HS	GO_BP	3.20.0
GO:0007623	circadian rhythm	10	0.39666	1.08	0.439546	0.652313	0.518306	221	tags=70%, list=44%, signal=40%	Tnf/Il6/Igf1/Mybbp1a/Noct/Pparg/Abcb1a	AngII_HS	GO_BP	3.20.0
GO:0003018	vascular process in circulatory system	14	0.377406	1.0714	0.438196	0.652313	0.518306	261	tags=79%, list=52%, signal=39%	Ccl4/Tnf/Akap12/Cd38/Gja1/Fabp5/Ednrb/Abcb1a/Mmp2/Kdr/Hif1a	AngII_HS	GO_BP	3.20.0
GO:0016055	Wnt signaling pathway	14	0.376815	1.06972	0.440056	0.652313	0.518306	104	tags=36%, list=21%, signal=29%	Col1a1/Sfrp2/Cd44/Snai1/Sox4	AngII_HS	GO_BP	3.20.0
GO:0033554	cellular response to stress	83	0.309752	1.03644	0.438296	0.652313	0.518306	224	tags=54%, list=45%, signal=36%	Bcl2a1b/Il1b/Spp1/Nlrp3/Mmp3/Cd74/Tnf/Mmp14/Inhbb/Slc7a11/Cd44/Angptl4/Tank/Hilpda/Il6/Fam111a/Snai1/Sox4/Thbs1/Tbx3/Nrros/Upp1/Mif/Sema4c/Sesn3/Ucp2/Dysf/Tnfrsf10b/Vav3/Tnfaip3/Mybbp1a/Cxcl12/Cebpb/Higd1a/Pgk1/Smyd2/Plin2/Tnfrsf23/Ptprk/Pparg/Spred1/Bcl2l11/Abcb1a/Mmp2/Lyn	AngII_HS	GO_BP	3.20.0
GO:0051641	cellular localization	112	0.303729	1.032	0.440086	0.652313	0.518306	79	tags=20%, list=16%, signal=21%	Npy/Il1b/Ccl3/Plek/Tyrobp/Lcp1/Fcer1g/Cd74/Tnf/Mmp14/Kit/Inhbb/Ccl2/Col1a1/Lgals3/Slc7a11/Aplnr/Cxcl10/Myo1b/Hcls1/Mctp1/Cblb	AngII_HS	GO_BP	3.20.0
GO:1903828	negative regulation of protein localization	13	0.380331	1.06938	0.444706	0.658261	0.523033	45	tags=15%, list=9%, signal=14%	Il1b/Inhbb	AngII_HS	GO_BP	3.20.0
GO:0141091	GO:0141091	18	0.361133	1.05537	0.446096	0.659419	0.523953	215	tags=61%, list=43%, signal=36%	Inhbb/Ccl2/Sfrp2/Col3a1/Col1a2/Thbs1/Nrros/Snx25/Ptprk/Pparg/Spred1	AngII_HS	GO_BP	3.20.0
GO:1903522	regulation of blood circulation	10	0.391154	1.06501	0.452445	0.660665	0.524943	223	tags=70%, list=45%, signal=40%	Tnf/Ehd3/Irx3/Cd38/Gja1/Ednrb/Mmp2	AngII_HS	GO_BP	3.20.0
GO:0007411	axon guidance	11	0.385451	1.0622	0.454245	0.660665	0.524943	236	tags=73%, list=47%, signal=39%	Lamb1/Tubb3/Alcam/Sema4c/Cxcl12/Sema7a/Evl/Lamc1	AngII_HS	GO_BP	3.20.0
GO:0097485	neuron projection guidance	11	0.385451	1.0622	0.454245	0.660665	0.524943	236	tags=73%, list=47%, signal=39%	Lamb1/Tubb3/Alcam/Sema4c/Cxcl12/Sema7a/Evl/Lamc1	AngII_HS	GO_BP	3.20.0
GO:0051402	neuron apoptotic process	22	0.351789	1.05134	0.448346	0.660665	0.524943	35	tags=14%, list=7%, signal=13%	Il1b/Ccl3/Tnf	AngII_HS	GO_BP	3.20.0
GO:0048568	embryonic organ development	21	0.353475	1.05055	0.450715	0.660665	0.524943	176	tags=52%, list=35%, signal=35%	Tnf/Mmp14/Kit/Aplnr/Snai1/Tbx3/Chd7/Col18a1/Itgav/Cebpb/Gja1	AngII_HS	GO_BP	3.20.0
GO:0010594	regulation of endothelial cell migration	22	0.351401	1.05019	0.449826	0.660665	0.524943	276	tags=82%, list=55%, signal=38%	Tnf/Angpt2/Igf1/Thbs1/Col18a1/Prcp/Adamts9/Pparg/Spred1/Ets1/Sparc/Plk2/Robo4/Kdr/Hmox1/Hif1a/Dcn/Gadd45a	AngII_HS	GO_BP	3.20.0
GO:0001936	regulation of endothelial cell proliferation	18	0.359135	1.04953	0.452375	0.660665	0.524943	259	tags=78%, list=52%, signal=39%	Tnf/Ccl2/Aplnr/Igf1/Thbs1/Col18a1/Dysf/Cxcl12/Gja1/Hmgb2/Pparg/Sparc/Kdr/Hmox1	AngII_HS	GO_BP	3.20.0
GO:0006082	organic acid metabolic process	26	0.343217	1.04463	0.453485	0.660665	0.524943	57	tags=19%, list=11%, signal=18%	Il1b/Cd74/Kit/C3/Slc7a11	AngII_HS	GO_BP	3.20.0
GO:0043436	oxoacid metabolic process	26	0.343217	1.04463	0.453485	0.660665	0.524943	57	tags=19%, list=11%, signal=18%	Il1b/Cd74/Kit/C3/Slc7a11	AngII_HS	GO_BP	3.20.0
GO:0006811	monoatomic ion transport	36	0.331546	1.04194	0.450455	0.660665	0.524943	224	tags=58%, list=45%, signal=35%	Ccl3/Ctss/Ccl2/Lgals3/Aplnr/Cxcl10/Myo1b/Ehd3/Igf1/Chd7/Ucp2/Dysf/Slc12a2/Itgav/Cxcl12/Gja1/Ednrb/Plcb1/Slc25a5/Abcb1a/Lyn	AngII_HS	GO_BP	3.20.0
GO:0045893	positive regulation of DNA-templated transcription	68	0.312434	1.03225	0.450225	0.660665	0.524943	124	tags=29%, list=25%, signal=26%	Il1b/Ccl3/Spp1/Nlrp3/Pf4/Cd74/Tnf/Col1a1/Sfrp2/Lum/Hcls1/Il6/Igf1/Snai1/Sox4/Zfp462/Tbx3/Irx3/Chd7/Ets2	AngII_HS	GO_BP	3.20.0
GO:1902680	positive regulation of RNA biosynthetic process	68	0.312434	1.03225	0.450225	0.660665	0.524943	124	tags=29%, list=25%, signal=26%	Il1b/Ccl3/Spp1/Nlrp3/Pf4/Cd74/Tnf/Col1a1/Sfrp2/Lum/Hcls1/Il6/Igf1/Snai1/Sox4/Zfp462/Tbx3/Irx3/Chd7/Ets2	AngII_HS	GO_BP	3.20.0
GO:0030073	insulin secretion	17	0.359336	1.04366	0.459705	0.666819	0.529832	176	tags=47%, list=35%, signal=32%	Il1b/Tnf/Inhbb/Il6/Sox4/Ucp2/Cd38/Gja1	AngII_HS	GO_BP	3.20.0
GO:0050796	regulation of insulin secretion	17	0.359336	1.04366	0.459705	0.666819	0.529832	176	tags=47%, list=35%, signal=32%	Il1b/Tnf/Inhbb/Il6/Sox4/Ucp2/Cd38/Gja1	AngII_HS	GO_BP	3.20.0
GO:1903531	negative regulation of secretion by cell	11	0.382253	1.05339	0.461865	0.669057	0.531611	91	tags=27%, list=18%, signal=23%	Il1b/Inhbb/Il6	AngII_HS	GO_BP	3.20.0
GO:0042326	negative regulation of phosphorylation	18	0.355801	1.03979	0.463085	0.66993	0.532304	53	tags=17%, list=11%, signal=15%	Il1b/Samsn1/Sfrp2	AngII_HS	GO_BP	3.20.0
GO:0007179	transforming growth factor beta receptor signaling pathway	14	0.36875	1.04682	0.464735	0.671022	0.533172	215	tags=64%, list=43%, signal=38%	Ccl2/Col3a1/Col1a2/Thbs1/Nrros/Snx25/Ptprk/Pparg/Spred1	AngII_HS	GO_BP	3.20.0
GO:0015031	protein transport	53	0.316209	1.02618	0.465215	0.671022	0.533172	104	tags=26%, list=21%, signal=23%	Il1b/Plek/Lcp1/Cd74/Tnf/Inhbb/Col1a1/Slc7a11/Myo1b/Hcls1/Il6/Ehd3/Igf1/Sox4	AngII_HS	GO_BP	3.20.0
GO:0010467	gene expression	198	0.292906	1.01485	0.465695	0.671022	0.533172	113	tags=25%, list=23%, signal=32%	Acod1/Clec4e/Il1b/S100a9/Ccl3/Spp1/Basp1/Nlrp3/Tyrobp/Cd14/Ccl4/Ctss/Pf4/Nav3/Fcer1g/Cd74/Tnf/Mmp14/Kit/C3/Inhbb/Ccl2/Col1a1/Sfrp2/Lgals3/Mxd1/Aplnr/Lum/Cd44/Col3a1/Hcls1/Angpt2/Ackr1/Tank/Hilpda/Bzw2/Rps6ka2/Il6/Col4a2/Fam111a/Ctla2a/Igf1/Snai1/Sox4/Zfp462/Thbs1/Cks2/Tbx3/Irx3	AngII_HS	GO_BP	3.20.0
GO:0001938	positive regulation of endothelial cell proliferation	11	0.380054	1.04733	0.467435	0.671917	0.533883	259	tags=82%, list=52%, signal=40%	Ccl2/Aplnr/Igf1/Col18a1/Dysf/Cxcl12/Hmgb2/Kdr/Hmox1	AngII_HS	GO_BP	3.20.0
GO:0002260	lymphocyte homeostasis	11	0.380018	1.04723	0.467555	0.671917	0.533883	224	tags=73%, list=45%, signal=41%	Cd74/Cd44/Mif/Tnfaip3/Sh2b2/Tnfrsf23/Bcl2l11/Lyn	AngII_HS	GO_BP	3.20.0
mmu05169	Epstein-Barr virus infection	24	0.361904	1.09315	0.396746	0.673546	0.446764	91	tags=29%, list=18%, signal=25%	Tnf/H2-Ab1/H2-Aa/Cxcl10/H2-Eb1/Cd44/Il6	AngII_HS	KEGG	Release 112.0+/12-12, Dec 24
GO:0046545	development of primary female sexual characteristics	12	0.374939	1.0444	0.470195	0.674817	0.536188	45	tags=25%, list=9%, signal=23%	Mmp14/Kit/Inhbb	AngII_HS	GO_BP	3.20.0
GO:0001935	endothelial cell proliferation	20	0.349363	1.03245	0.471215	0.675388	0.536641	273	tags=80%, list=55%, signal=38%	Tnf/Mmp14/Ccl2/Aplnr/Igf1/Thbs1/Col18a1/Dysf/Cxcl12/Gja1/Hmgb2/Pparg/Sparc/Kdr/Hmox1/Scarb1	AngII_HS	GO_BP	3.20.0
GO:0060348	bone development	20	0.348398	1.0296	0.474365	0.678111	0.538805	106	tags=30%, list=21%, signal=25%	Tyrobp/Mmp14/Col1a1/Col3a1/Igf1/Thbs1	AngII_HS	GO_BP	3.20.0
GO:0006812	monoatomic cation transport	33	0.32874	1.02498	0.473945	0.678111	0.538805	224	tags=58%, list=45%, signal=34%	Ccl3/Ctss/Lgals3/Aplnr/Cxcl10/Myo1b/Ehd3/Igf1/Chd7/Ucp2/Dysf/Slc12a2/Itgav/Cxcl12/Gja1/Ednrb/Plcb1/Slc25a5/Lyn	AngII_HS	GO_BP	3.20.0
GO:1901796	regulation of signal transduction by p53 class mediator	11	0.37566	1.03522	0.477685	0.679302	0.539751	215	tags=64%, list=43%, signal=37%	Cd74/Cd44/Snai1/Sox4/Mif/Smyd2/Spred1	AngII_HS	GO_BP	3.20.0
GO:0051017	actin filament bundle assembly	15	0.360029	1.03072	0.478955	0.679302	0.539751	64	tags=20%, list=13%, signal=18%	Plek/Lcp1/Myo1b	AngII_HS	GO_BP	3.20.0
GO:0061572	actin filament bundle organization	15	0.360029	1.03072	0.478955	0.679302	0.539751	64	tags=20%, list=13%, signal=18%	Plek/Lcp1/Myo1b	AngII_HS	GO_BP	3.20.0
GO:0009306	protein secretion	25	0.338362	1.02522	0.477415	0.679302	0.539751	214	tags=56%, list=43%, signal=34%	Il1b/Plek/Tnf/Inhbb/Il6/Igf1/Sox4/Ucp2/Cd38/Slc12a2/Gja1/Ednrb/Plcb1/Pparg	AngII_HS	GO_BP	3.20.0
GO:0035592	establishment of protein localization to extracellular region	25	0.338362	1.02522	0.477415	0.679302	0.539751	214	tags=56%, list=43%, signal=34%	Il1b/Plek/Tnf/Inhbb/Il6/Igf1/Sox4/Ucp2/Cd38/Slc12a2/Gja1/Ednrb/Plcb1/Pparg	AngII_HS	GO_BP	3.20.0
GO:0030855	epithelial cell differentiation	35	0.325835	1.02131	0.478375	0.679302	0.539751	261	tags=69%, list=52%, signal=35%	Il1b/Basp1/Tnf/Slc7a11/Igf1/Sox4/Tbx3/Col4a1/Col18a1/Lbh/Cebpb/Gja1/Pgk1/Ednrb/Plcb1/Kazn/Pparg/Spred1/Abcb1a/Lamc1/Robo4/Myo1e/Kdr/Hif1a	AngII_HS	GO_BP	3.20.0
GO:0000280	nuclear division	17	0.352851	1.02482	0.481195	0.680637	0.540811	108	tags=29%, list=22%, signal=24%	Il1b/Tnf/Rps6ka2/Igf1/Cks2	AngII_HS	GO_BP	3.20.0
GO:0051338	regulation of transferase activity	32	0.327618	1.01856	0.482405	0.680637	0.540811	58	tags=19%, list=12%, signal=18%	Il1b/Cd74/Tnf/Kit/Sfrp2/Pik3r5	AngII_HS	GO_BP	3.20.0
GO:0045892	negative regulation of DNA-templated transcription	45	0.317678	1.01763	0.481995	0.680637	0.540811	216	tags=56%, list=43%, signal=35%	Il1b/Basp1/Tnf/Sfrp2/Mxd1/Hcls1/Snai1/Sox4/Tbx3/Irx3/Dach1/Ets2/Lbh/Cd38/Mybbp1a/Cebpb/Smyd2/L3mbtl3/Ednrb/Hmgb2/Plcb1/Ptprk/Tcf4/Pparg/Runx1	AngII_HS	GO_BP	3.20.0
GO:1902679	negative regulation of RNA biosynthetic process	45	0.317678	1.01763	0.481995	0.680637	0.540811	216	tags=56%, list=43%, signal=35%	Il1b/Basp1/Tnf/Sfrp2/Mxd1/Hcls1/Snai1/Sox4/Tbx3/Irx3/Dach1/Ets2/Lbh/Cd38/Mybbp1a/Cebpb/Smyd2/L3mbtl3/Ednrb/Hmgb2/Plcb1/Ptprk/Tcf4/Pparg/Runx1	AngII_HS	GO_BP	3.20.0
GO:0006650	glycerophospholipid metabolic process	10	0.37771	1.02841	0.483215	0.680894	0.541016	207	tags=60%, list=41%, signal=36%	Plek/Pik3r5/Pgs1/Inpp5d/Fabp5/Plcb1	AngII_HS	GO_BP	3.20.0
GO:0042770	signal transduction in response to DNA damage	12	0.369077	1.02807	0.485805	0.681006	0.541105	224	tags=67%, list=45%, signal=38%	Cd74/Cd44/Snai1/Sox4/Mif/Smyd2/Spred1/Lyn	AngII_HS	GO_BP	3.20.0
GO:0051640	organelle localization	17	0.351535	1.021	0.485255	0.681006	0.541105	43	tags=18%, list=9%, signal=17%	Plek/Fcer1g/Kit	AngII_HS	GO_BP	3.20.0
GO:0070482	response to oxygen levels	25	0.336332	1.01907	0.484865	0.681006	0.541105	261	tags=72%, list=52%, signal=36%	Tnf/Mmp14/Ccl2/Col1a1/Angptl4/Angpt2/Hilpda/Sox4/Ucp2/Cd38/Higd1a/Pgk1/Pparg/Abcb1a/Mmp2/Kdr/Hmox1/Hif1a	AngII_HS	GO_BP	3.20.0
GO:0002009	morphogenesis of an epithelium	35	0.324525	1.0172	0.484155	0.681006	0.541105	176	tags=49%, list=35%, signal=34%	Tnf/Mmp14/Sfrp2/Aplnr/Cxcl10/Cd44/Il6/Igf1/Snai1/Tbx3/Irx3/Col4a1/Sema4c/Slc12a2/Itgav/Cxcl12/Gja1	AngII_HS	GO_BP	3.20.0
GO:0140694	non-membrane-bounded organelle assembly	11	0.37181	1.02461	0.487105	0.681351	0.541379	35	tags=18%, list=7%, signal=17%	Lcp1/Tnf	AngII_HS	GO_BP	3.20.0
GO:0002244	hematopoietic progenitor cell differentiation	11	0.371397	1.02347	0.487935	0.681351	0.541379	43	tags=18%, list=9%, signal=17%	Plek/Kit	AngII_HS	GO_BP	3.20.0
GO:0050793	regulation of developmental process	120	0.295818	1.00835	0.487625	0.681351	0.541379	224	tags=52%, list=45%, signal=38%	Il1b/Ccl3/Nlrp3/Tyrobp/Pf4/Lamb1/Cd74/Tnf/Mmp14/Kit/C3/Ccl2/Col1a1/Sfrp2/Lgals3/H2-Aa/Aplnr/Cxcl10/Cd44/Hcls1/Angpt2/Il6/Col4a2/Ctla2a/Prex1/Igf1/Snai1/Sox4/Thbs1/Ccl7/Tbx3/Irx3/Chd7/Nme1/Vcan/Lgals1/Cyrib/Lbh/Ctsc/Slc12a2/Tnfaip3/Itgav/Cxcl12/Cebpb/Gja1/Noct/Nfkbid/Adamts9/Inpp5d/Adgrl2/Pgk1/Sema7a/Ednrb/Hmgb2/Plcb1/Hecw2/Tcf4/Pparg/Spred1/Runx1/Bcl2l11/Abcb1a/Lyn	AngII_HS	GO_BP	3.20.0
GO:0010595	positive regulation of endothelial cell migration	11	0.369641	1.01863	0.492395	0.685813	0.544925	261	tags=82%, list=52%, signal=40%	Igf1/Thbs1/Col18a1/Ets1/Sparc/Plk2/Kdr/Hmox1/Hif1a	AngII_HS	GO_BP	3.20.0
GO:0071495	cellular response to endogenous stimulus	60	0.307873	1.00844	0.491985	0.685813	0.544925	106	tags=27%, list=21%, signal=24%	Acod1/Il1b/Tnf/Inhbb/Ccl2/Col1a1/Sfrp2/Cd44/Col3a1/Angpt2/Col1a2/Tfpi/Il6/Col4a2/Igf1/Thbs1	AngII_HS	GO_BP	3.20.0
GO:0048661	positive regulation of smooth muscle cell proliferation	10	0.372388	1.01392	0.495915	0.689626	0.547954	261	tags=80%, list=52%, signal=39%	Tnf/Il6/Igf1/Thbs1/Gja1/Mmp2/Hmox1/Hif1a	AngII_HS	GO_BP	3.20.0
GO:0034329	cell junction assembly	24	0.334889	1.01045	0.497235	0.689626	0.547954	189	tags=50%, list=38%, signal=33%	Il1b/Tnf/Mmp14/Aplnr/Snai1/Irx3/Sema4c/Fscn1/Pcdh17/Itgav/Gja1/Adgrl2	AngII_HS	GO_BP	3.20.0
GO:0006974	DNA damage response	29	0.327387	1.00791	0.496795	0.689626	0.547954	104	tags=28%, list=21%, signal=23%	Bcl2a1b/Cd74/Tnf/Cd44/Tank/Fam111a/Snai1/Sox4	AngII_HS	GO_BP	3.20.0
GO:0009653	anatomical structure morphogenesis	125	0.293817	1.0035	0.497675	0.689626	0.547954	236	tags=56%, list=47%, signal=39%	Il1b/Ccl3/Tyrobp/Pf4/Lamb1/Tnf/Mmp14/Kit/C3/Ccl2/Col1a1/Sfrp2/Lgals3/Aplnr/Cxcl10/Cd44/Col3a1/Tubb3/Angptl4/Angpt2/Alcam/Col1a2/Dusp2/Il6/Col4a2/Igf1/Snai1/Sox4/Thbs1/Ccl7/Tbx3/Irx3/Chd7/Ets2/Col4a1/Col18a1/Prcp/Sema4c/Cyrib/Dysf/Vav3/Pxdn/Slc12a2/Tnfaip3/Itgav/Csgalnact1/Cxcl12/Cebpb/Gja1/Adamts9/Pgk1/Sema7a/Emcn/Ptpn18/Meox1/Evl/Hecw2/Tcf4/Pparg/Spred1/Runx1/Bcl2l11/Mmp2/Lyn/BC028528/Mcam/Ets1/…	AngII_HS	GO_BP	3.20.0
GO:0048705	skeletal system morphogenesis	12	0.364018	1.01398	0.498595	0.689741	0.548046	106	tags=33%, list=21%, signal=27%	Mmp14/Col1a1/Col3a1/Thbs1	AngII_HS	GO_BP	3.20.0
GO:0051651	maintenance of location in cell	13	0.360534	1.01372	0.499665	0.689741	0.548046	63	tags=23%, list=13%, signal=21%	Ccl3/Aplnr/Cxcl10	AngII_HS	GO_BP	3.20.0
GO:0050673	epithelial cell proliferation	36	0.320201	1.00629	0.499035	0.689741	0.548046	214	tags=58%, list=43%, signal=36%	Tnf/Mmp14/Kit/Ccl2/Sfrp2/Aplnr/Il6/Igf1/Thbs1/Dach1/Nme1/Col18a1/Dysf/Tnfaip3/Cxcl12/Cebpb/Gja1/Ednrb/Hmgb2/Ptprk/Pparg	AngII_HS	GO_BP	3.20.0
GO:0030183	B cell differentiation	11	0.365062	1.00601	0.503705	0.694434	0.551775	219	tags=64%, list=44%, signal=37%	Mmp14/Kit/Il6/Lgals1/Tnfaip3/Inpp5d/Slc25a5	AngII_HS	GO_BP	3.20.0
GO:0010817	regulation of hormone levels	31	0.323269	1.00201	0.504945	0.69526	0.552431	224	tags=58%, list=45%, signal=34%	Il1b/Spp1/Tnf/Inhbb/Il6/Igf1/Sox4/Tbx3/Chd7/Ucp2/Cd38/Gja1/Ednrb/Plcb1/Pparg/Runx1/Abcb1a/Lyn	AngII_HS	GO_BP	3.20.0
GO:0001782	B cell homeostasis	10	0.368098	1.00224	0.506055	0.695906	0.552944	319	tags=100%, list=64%, signal=37%	Cd74/Cd44/Mif/Tnfaip3/Sh2b2/Bcl2l11/Lyn/Hif1a/Bax/Casp3	AngII_HS	GO_BP	3.20.0
GO:0051222	positive regulation of protein transport	18	0.34099	0.996508	0.510655	0.701342	0.557264	267	tags=78%, list=54%, signal=38%	Tnf/Hcls1/Il6/Igf1/Sox4/Cd38/Gja1/Plcb1/Pparg/Bag3/Abcg1/Hif1a/Ran/Trim28	AngII_HS	GO_BP	3.20.0
GO:0045859	regulation of protein kinase activity	26	0.326749	0.994506	0.514435	0.705641	0.560679	58	tags=19%, list=12%, signal=18%	Il1b/Tnf/Kit/Sfrp2/Pik3r5	AngII_HS	GO_BP	3.20.0
GO:0044403	biological process involved in symbiotic interaction	12	0.357003	0.994435	0.516945	0.706486	0.561351	34	tags=17%, list=7%, signal=16%	Ccl3/Cd74	AngII_HS	GO_BP	3.20.0
GO:0048729	tissue morphogenesis	41	0.312653	0.994184	0.517005	0.706486	0.561351	176	tags=46%, list=35%, signal=33%	Tnf/Mmp14/Sfrp2/Aplnr/Cxcl10/Cd44/Col3a1/Il6/Igf1/Snai1/Tbx3/Irx3/Chd7/Col4a1/Sema4c/Slc12a2/Itgav/Cxcl12/Gja1	AngII_HS	GO_BP	3.20.0
GO:0098655	monoatomic cation transmembrane transport	24	0.329482	0.994136	0.515955	0.706486	0.561351	224	tags=58%, list=45%, signal=34%	Ccl3/Ctss/Aplnr/Cxcl10/Ehd3/Chd7/Ucp2/Dysf/Slc12a2/Itgav/Ednrb/Plcb1/Slc25a5/Lyn	AngII_HS	GO_BP	3.20.0
GO:0045944	positive regulation of transcription by RNA polymerase II	54	0.305548	0.993087	0.518315	0.707386	0.562065	124	tags=30%, list=25%, signal=25%	Il1b/Ccl3/Nlrp3/Pf4/Tnf/Sfrp2/Lum/Hcls1/Il6/Igf1/Sox4/Zfp462/Tbx3/Irx3/Chd7/Ets2	AngII_HS	GO_BP	3.20.0
GO:0010608	post-transcriptional regulation of gene expression	23	0.329932	0.991128	0.519055	0.707506	0.562161	106	tags=30%, list=21%, signal=25%	S100a9/Tnf/Bzw2/Il6/Igf1/Sox4/Thbs1	AngII_HS	GO_BP	3.20.0
GO:0044248	cellular catabolic process	42	0.310392	0.988877	0.525005	0.710837	0.564807	37	tags=12%, list=7%, signal=12%	Il1b/S100a8/S100a9/Tnf/Timp1	AngII_HS	GO_BP	3.20.0
GO:0048863	stem cell differentiation	14	0.347775	0.987276	0.525545	0.710837	0.564807	200	tags=57%, list=40%, signal=35%	Kit/Sfrp2/Tbx3/Sema4c/Lbh/Sema7a/Meox1/Ednrb	AngII_HS	GO_BP	3.20.0
GO:0072331	signal transduction by p53 class mediator	13	0.351027	0.986986	0.525325	0.710837	0.564807	215	tags=62%, list=43%, signal=36%	Cd74/Cd44/Snai1/Sox4/Mif/Mybbp1a/Smyd2/Spred1	AngII_HS	GO_BP	3.20.0
GO:0034101	erythrocyte homeostasis	14	0.34758	0.986724	0.526085	0.710837	0.564807	261	tags=79%, list=52%, signal=39%	Kit/Hcls1/Inpp5d/L3mbtl3/Hmgb2/Plcb1/Slc25a5/Lyn/Ets1/Hmox1/Hif1a	AngII_HS	GO_BP	3.20.0
GO:0001678	intracellular glucose homeostasis	11	0.357284	0.98458	0.522225	0.710837	0.564807	104	tags=36%, list=21%, signal=29%	Ccl2/Col1a1/Igf1/Sox4	AngII_HS	GO_BP	3.20.0
GO:0008064	regulation of actin polymerization or depolymerization	17	0.338871	0.984216	0.526075	0.710837	0.564807	112	tags=29%, list=22%, signal=24%	Plek/Cotl1/Hcls1/Prex1/Arhgap28	AngII_HS	GO_BP	3.20.0
GO:0030832	regulation of actin filament length	17	0.338871	0.984216	0.526075	0.710837	0.564807	112	tags=29%, list=22%, signal=24%	Plek/Cotl1/Hcls1/Prex1/Arhgap28	AngII_HS	GO_BP	3.20.0
GO:0044281	small molecule metabolic process	53	0.302685	0.98229	0.535495	0.7146	0.567798	264	tags=64%, list=53%, signal=34%	Il1b/Spp1/Plek/Cd74/Tnf/Kit/C3/Slc7a11/Il6/Igf1/Snai1/Nme1/Upp1/Mif/Ttc39b/Ucp2/Dysf/Csgalnact1/Pde7b/Noct/Aprt/Fabp5/Pgk1/Ednrb/Plcb1/Pparg/Gapdh/Abca1/Fabp4/Aig1/Abcg1/Car4/Hif1a/Ran	AngII_HS	GO_BP	3.20.0
GO:0051253	negative regulation of RNA metabolic process	50	0.303764	0.981457	0.535805	0.7146	0.567798	216	tags=54%, list=43%, signal=34%	Il1b/Basp1/Tnf/Sfrp2/Mxd1/Hcls1/Snai1/Sox4/Tbx3/Irx3/Dach1/Ets2/Lbh/Slfn2/Cd38/Mybbp1a/Cebpb/Noct/Smyd2/L3mbtl3/Ednrb/Hmgb2/Plcb1/Ptprk/Tcf4/Pparg/Runx1	AngII_HS	GO_BP	3.20.0
GO:0009896	positive regulation of catabolic process	28	0.319568	0.980429	0.531995	0.7146	0.567798	275	tags=75%, list=55%, signal=36%	Il1b/Tnf/Cblb/Il6/Igf1/Deptor/Sesn3/Tnfaip3/Gja1/Noct/L3mbtl3/Bcl2l11/Slc25a5/Bag3/Plk2/Kdr/Hspb8/Hmox1/Hif1a/Hspa1a/Dcn	AngII_HS	GO_BP	3.20.0
GO:0030072	peptide hormone secretion	20	0.331054	0.97834	0.531855	0.7146	0.567798	176	tags=45%, list=35%, signal=30%	Il1b/Tnf/Inhbb/Il6/Sox4/Chd7/Ucp2/Cd38/Gja1	AngII_HS	GO_BP	3.20.0
GO:0090276	regulation of peptide hormone secretion	20	0.331054	0.97834	0.531855	0.7146	0.567798	176	tags=45%, list=35%, signal=30%	Il1b/Tnf/Inhbb/Il6/Sox4/Chd7/Ucp2/Cd38/Gja1	AngII_HS	GO_BP	3.20.0
GO:0071326	cellular response to monosaccharide stimulus	11	0.354361	0.976524	0.529945	0.7146	0.567798	279	tags=82%, list=56%, signal=37%	Ccl2/Col1a1/Igf1/Sox4/Ucp2/Plcb1/Abcg1/Hif1a/Tbc1d1	AngII_HS	GO_BP	3.20.0
GO:0021700	developmental maturation	19	0.331855	0.97558	0.534625	0.7146	0.567798	261	tags=74%, list=52%, signal=37%	C3/Rps6ka2/Igf1/Gja1/Sema7a/L3mbtl3/Ednrb/Plcb1/Pparg/Runx1/Mmp2/Xylt1/Kdr/Hif1a	AngII_HS	GO_BP	3.20.0
GO:0050708	regulation of protein secretion	22	0.326278	0.975104	0.535935	0.7146	0.567798	176	tags=45%, list=35%, signal=31%	Il1b/Tnf/Inhbb/Il6/Igf1/Sox4/Ucp2/Cd38/Slc12a2/Gja1	AngII_HS	GO_BP	3.20.0
GO:1904951	positive regulation of establishment of protein localization	20	0.329649	0.974189	0.536115	0.7146	0.567798	267	tags=75%, list=54%, signal=36%	Tnf/Ccl2/Hcls1/Il6/Igf1/Sox4/Cd38/Gja1/Plcb1/Pparg/Bag3/Abcg1/Hif1a/Ran/Trim28	AngII_HS	GO_BP	3.20.0
GO:0032386	regulation of intracellular transport	11	0.352171	0.97049	0.535155	0.7146	0.567798	91	tags=27%, list=18%, signal=23%	Lcp1/Hcls1/Il6	AngII_HS	GO_BP	3.20.0
GO:0010596	negative regulation of endothelial cell migration	11	0.352082	0.970244	0.535355	0.7146	0.567798	276	tags=82%, list=55%, signal=37%	Tnf/Angpt2/Thbs1/Adamts9/Pparg/Spred1/Robo4/Dcn/Gadd45a	AngII_HS	GO_BP	3.20.0
GO:0006351	DNA-templated transcription	100	0.291302	0.984245	0.538485	0.715376	0.568414	124	tags=27%, list=25%, signal=25%	Acod1/Il1b/Ccl3/Spp1/Basp1/Nlrp3/Pf4/Cd74/Tnf/Kit/Col1a1/Sfrp2/Mxd1/Lum/Hcls1/Il6/Col4a2/Igf1/Snai1/Sox4/Zfp462/Cks2/Tbx3/Irx3/Dach1/Chd7/Ets2	AngII_HS	GO_BP	3.20.0
GO:0001666	response to hypoxia	24	0.323057	0.974749	0.538675	0.715376	0.568414	261	tags=71%, list=52%, signal=35%	Tnf/Mmp14/Ccl2/Angptl4/Angpt2/Hilpda/Sox4/Ucp2/Cd38/Higd1a/Pgk1/Pparg/Abcb1a/Mmp2/Kdr/Hmox1/Hif1a	AngII_HS	GO_BP	3.20.0
GO:0036293	response to decreased oxygen levels	24	0.323057	0.974749	0.538675	0.715376	0.568414	261	tags=71%, list=52%, signal=35%	Tnf/Mmp14/Ccl2/Angptl4/Angpt2/Hilpda/Sox4/Ucp2/Cd38/Higd1a/Pgk1/Pparg/Abcb1a/Mmp2/Kdr/Hmox1/Hif1a	AngII_HS	GO_BP	3.20.0
GO:0051179	localization	163	0.285563	0.984487	0.542295	0.718424	0.570836	70	tags=17%, list=14%, signal=21%	Npy/Il1b/S100a8/S100a9/Ccl3/Spp1/Plek/Tyrobp/Cd14/Lcp1/Ctss/Fcer1g/Cd74/Tnf/Mmp14/Kit/C3/Inhbb/Ccl2/Col1a1/Lgals3/Slc7a11/Aplnr/Cxcl10/Myo1b/Cd44/Hcls1	AngII_HS	GO_BP	3.20.0
GO:0072522	purine-containing compound biosynthetic process	10	0.353585	0.962722	0.541755	0.718424	0.570836	15	tags=10%, list=3%, signal=10%	Spp1	AngII_HS	GO_BP	3.20.0
GO:0051254	positive regulation of RNA metabolic process	71	0.295503	0.979077	0.542995	0.718475	0.570876	124	tags=28%, list=25%, signal=25%	Il1b/Ccl3/Spp1/Nlrp3/Pf4/Cd74/Tnf/Col1a1/Sfrp2/Lum/Hcls1/Il6/Igf1/Snai1/Sox4/Zfp462/Tbx3/Irx3/Chd7/Ets2	AngII_HS	GO_BP	3.20.0
GO:0045934	negative regulation of nucleobase-containing compound metabolic process	52	0.301578	0.977415	0.543995	0.718921	0.571231	216	tags=54%, list=43%, signal=34%	Il1b/Basp1/Tnf/Sfrp2/Mxd1/Hcls1/Snai1/Sox4/Tbx3/Irx3/Dach1/Ets2/Lbh/Slfn2/Cd38/Mybbp1a/Cebpb/Gja1/Noct/Smyd2/L3mbtl3/Ednrb/Hmgb2/Plcb1/Ptprk/Tcf4/Pparg/Runx1	AngII_HS	GO_BP	3.20.0
GO:0045184	establishment of protein localization	60	0.298194	0.976735	0.544675	0.718944	0.571249	104	tags=25%, list=21%, signal=22%	Il1b/Plek/Lcp1/Cd74/Tnf/Inhbb/Ccl2/Col1a1/Slc7a11/Myo1b/Hcls1/Il6/Ehd3/Igf1/Sox4	AngII_HS	GO_BP	3.20.0
GO:0006412	translation	25	0.319496	0.968059	0.546705	0.720747	0.572681	106	tags=28%, list=21%, signal=23%	S100a9/Tnf/Bzw2/Il6/Igf1/Sox4/Thbs1	AngII_HS	GO_BP	3.20.0
GO:0048562	embryonic organ morphogenesis	10	0.351365	0.956677	0.547485	0.720899	0.572803	121	tags=40%, list=24%, signal=31%	Mmp14/Aplnr/Tbx3/Chd7	AngII_HS	GO_BP	3.20.0
GO:0031329	regulation of cellular catabolic process	25	0.318563	0.965233	0.549965	0.723287	0.5747	283	tags=76%, list=57%, signal=35%	Il1b/Tnf/Timp1/Igf1/Deptor/Tspan15/Sesn3/Tnfaip3/Bcl2l11/Slc25a5/Bag3/Plk2/Kdr/Hspb8/Hmox1/Hif1a/Scarb1/Dcn/Depp1	AngII_HS	GO_BP	3.20.0
GO:1903825	organic acid transmembrane transport	10	0.349314	0.951092	0.552144	0.725275	0.576279	246	tags=70%, list=49%, signal=36%	Tnf/Slc7a11/Thbs1/Ucp2/Abcb1a/Lrrc8d/Slc6a6	AngII_HS	GO_BP	3.20.0
GO:0006644	phospholipid metabolic process	11	0.344267	0.948706	0.554444	0.727415	0.57798	207	tags=55%, list=41%, signal=33%	Plek/Pik3r5/Pgs1/Inpp5d/Fabp5/Plcb1	AngII_HS	GO_BP	3.20.0
GO:0030218	erythrocyte differentiation	13	0.338074	0.950567	0.559644	0.73335	0.582696	261	tags=77%, list=52%, signal=38%	Kit/Hcls1/Inpp5d/L3mbtl3/Hmgb2/Plcb1/Slc25a5/Lyn/Ets1/Hif1a	AngII_HS	GO_BP	3.20.0
GO:0006355	regulation of DNA-templated transcription	98	0.287732	0.971328	0.562814	0.735727	0.584585	124	tags=27%, list=25%, signal=25%	Acod1/Il1b/Ccl3/Spp1/Basp1/Nlrp3/Pf4/Cd74/Tnf/Kit/Col1a1/Sfrp2/Mxd1/Lum/Hcls1/Il6/Igf1/Snai1/Sox4/Zfp462/Cks2/Tbx3/Irx3/Dach1/Chd7/Ets2	AngII_HS	GO_BP	3.20.0
GO:2001141	regulation of RNA biosynthetic process	98	0.287732	0.971328	0.562814	0.735727	0.584585	124	tags=27%, list=25%, signal=25%	Acod1/Il1b/Ccl3/Spp1/Basp1/Nlrp3/Pf4/Cd74/Tnf/Kit/Col1a1/Sfrp2/Mxd1/Lum/Hcls1/Il6/Igf1/Snai1/Sox4/Zfp462/Cks2/Tbx3/Irx3/Dach1/Chd7/Ets2	AngII_HS	GO_BP	3.20.0
GO:0045787	positive regulation of cell cycle	15	0.331804	0.949917	0.564174	0.736618	0.585292	35	tags=13%, list=7%, signal=13%	Il1b/Tnf	AngII_HS	GO_BP	3.20.0
GO:0008104	protein localization	83	0.289287	0.967964	0.566424	0.737493	0.585988	70	tags=18%, list=14%, signal=19%	Il1b/Plek/Tyrobp/Lcp1/Fcer1g/Cd74/Tnf/Mmp14/Inhbb/Ccl2/Col1a1/Lgals3/Slc7a11/Myo1b/Hcls1	AngII_HS	GO_BP	3.20.0
GO:0070727	cellular macromolecule localization	83	0.289287	0.967964	0.566424	0.737493	0.585988	70	tags=18%, list=14%, signal=19%	Il1b/Plek/Tyrobp/Lcp1/Fcer1g/Cd74/Tnf/Mmp14/Inhbb/Ccl2/Col1a1/Lgals3/Slc7a11/Myo1b/Hcls1	AngII_HS	GO_BP	3.20.0
GO:0007178	transmembrane receptor protein serine/threonine kinase signaling pathway	20	0.320346	0.946696	0.566884	0.737493	0.585988	215	tags=55%, list=43%, signal=33%	Inhbb/Ccl2/Sfrp2/Col3a1/Col1a2/Thbs1/Nrros/Snx25/Ptprk/Pparg/Spred1	AngII_HS	GO_BP	3.20.0
GO:0048511	rhythmic process	14	0.331472	0.940996	0.570504	0.740868	0.58867	223	tags=64%, list=45%, signal=37%	Tnf/Il6/Igf1/Mybbp1a/Noct/Pparg/Runx1/Abcb1a/Mmp2	AngII_HS	GO_BP	3.20.0
GO:0045165	cell fate commitment	13	0.333568	0.937896	0.570844	0.740868	0.58867	216	tags=62%, list=43%, signal=36%	Sfrp2/Il6/Tbx3/Ets2/Lgals1/Zfp521/Pparg/Runx1	AngII_HS	GO_BP	3.20.0
GO:0006643	membrane lipid metabolic process	10	0.340845	0.928034	0.572314	0.741889	0.58948	103	tags=30%, list=21%, signal=24%	Tnf/Kit/St8sia4	AngII_HS	GO_BP	3.20.0
GO:0006869	lipid transport	24	0.31323	0.9451	0.573984	0.743166	0.590495	281	tags=75%, list=56%, signal=34%	Il1b/Spp1/Thbs1/Mif/Ttc39b/Ucp2/Itgav/Fabp5/Plin2/Pparg/Runx1/Abcb1a/Lyn/Abca1/Fabp4/Abcg1/Scarb1/Rbp7	AngII_HS	GO_BP	3.20.0
GO:0042391	regulation of membrane potential	11	0.336066	0.926107	0.574884	0.743444	0.590716	335	tags=100%, list=67%, signal=34%	Tnf/Il6/Ehd3/Ucp2/Gja1/Plk2/Kdr/Dcn/Bax/Rapgef4/Myc	AngII_HS	GO_BP	3.20.0
GO:0006914	autophagy	24	0.310672	0.937383	0.582444	0.749917	0.595859	13	tags=8%, list=3%, signal=9%	S100a8/S100a9	AngII_HS	GO_BP	3.20.0
GO:0061919	process utilizing autophagic mechanism	24	0.310672	0.937383	0.582444	0.749917	0.595859	13	tags=8%, list=3%, signal=9%	S100a8/S100a9	AngII_HS	GO_BP	3.20.0
GO:0090287	regulation of cellular response to growth factor stimulus	13	0.32913	0.925418	0.582564	0.749917	0.595859	290	tags=85%, list=58%, signal=36%	Sfrp2/Thbs1/Nrros/Snx25/Tcf4/Pparg/Spred1/Kdr/Hif1a/Dcn/Tmem204	AngII_HS	GO_BP	3.20.0
GO:0046434	organophosphate catabolic process	12	0.330595	0.920877	0.582654	0.749917	0.595859	338	tags=100%, list=68%, signal=33%	Igf1/Upp1/Ucp2/Pde7b/Pgk1/Plcb1/Gapdh/Hif1a/Scarb1/Pkm/Myc/Acot7	AngII_HS	GO_BP	3.20.0
GO:0032535	regulation of cellular component size	23	0.310524	0.932823	0.585524	0.752718	0.598085	209	tags=52%, list=42%, signal=32%	Plek/Cotl1/Hcls1/Prex1/Arhgap28/Deptor/Cyrib/Vav3/Slc12a2/Cxcl12/Sema7a/Evl	AngII_HS	GO_BP	3.20.0
GO:0010976	positive regulation of neuron projection development	12	0.327961	0.913539	0.588934	0.756205	0.600856	133	tags=33%, list=27%, signal=25%	S100a9/Il6/Nme1/Enc1	AngII_HS	GO_BP	3.20.0
GO:0048738	cardiac muscle tissue development	11	0.329119	0.906965	0.592314	0.759646	0.60359	185	tags=55%, list=37%, signal=35%	Igf1/Tbx3/Irx3/Chd7/Gja1/Adamts9	AngII_HS	GO_BP	3.20.0
GO:0045935	positive regulation of nucleobase-containing compound metabolic process	73	0.286003	0.949259	0.594944	0.762118	0.605554	124	tags=27%, list=25%, signal=24%	Il1b/Ccl3/Spp1/Nlrp3/Pf4/Cd74/Tnf/Col1a1/Sfrp2/Lum/Hcls1/Il6/Igf1/Snai1/Sox4/Zfp462/Tbx3/Irx3/Chd7/Ets2	AngII_HS	GO_BP	3.20.0
GO:0007160	cell-matrix adhesion	13	0.323538	0.909695	0.596814	0.763612	0.606741	218	tags=62%, list=44%, signal=36%	Mmp14/Col3a1/Nid2/Thbs1/Itgav/Adamts9/Ptprk/Bcl2l11	AngII_HS	GO_BP	3.20.0
GO:0001558	regulation of cell growth	18	0.313435	0.91598	0.599614	0.766291	0.60887	214	tags=56%, list=43%, signal=33%	Mmp14/Sfrp2/Cd44/Igfbp7/Igf1/Cd38/Cxcl12/Gja1/Sema7a/Pparg	AngII_HS	GO_BP	3.20.0
GO:1901292	nucleoside phosphate catabolic process	10	0.329243	0.896445	0.600624	0.766679	0.609178	338	tags=100%, list=68%, signal=33%	Igf1/Upp1/Ucp2/Pde7b/Pgk1/Gapdh/Hif1a/Pkm/Myc/Acot7	AngII_HS	GO_BP	3.20.0
GO:0051129	negative regulation of cellular component organization	40	0.294024	0.933069	0.602784	0.768532	0.61065	172	tags=40%, list=34%, signal=28%	Il1b/Nav3/Tnf/Mmp14/Lgals3/Cxcl10/Mctp1/Rps6ka2/Igf1/Arhgap28/Lgals1/Cyrib/Dysf/Cnn2/Cd38/Itgav	AngII_HS	GO_BP	3.20.0
GO:0050678	regulation of epithelial cell proliferation	30	0.298271	0.92139	0.606284	0.769594	0.611494	214	tags=57%, list=43%, signal=34%	Tnf/Ccl2/Sfrp2/Aplnr/Il6/Igf1/Thbs1/Nme1/Col18a1/Dysf/Tnfaip3/Cxcl12/Gja1/Ednrb/Hmgb2/Ptprk/Pparg	AngII_HS	GO_BP	3.20.0
GO:0048762	mesenchymal cell differentiation	22	0.30555	0.913155	0.606994	0.769594	0.611494	111	tags=27%, list=22%, signal=22%	Il1b/Col1a1/Sfrp2/Il6/Snai1/Tbx3	AngII_HS	GO_BP	3.20.0
GO:0008154	actin polymerization or depolymerization	18	0.311477	0.910258	0.605594	0.769594	0.611494	112	tags=28%, list=22%, signal=22%	Plek/Cotl1/Hcls1/Prex1/Arhgap28	AngII_HS	GO_BP	3.20.0
GO:0048638	regulation of developmental growth	13	0.319458	0.898224	0.607164	0.769594	0.611494	218	tags=62%, list=44%, signal=36%	C3/Igf1/Chd7/Cxcl12/Gja1/Sema7a/Plcb1/Bcl2l11	AngII_HS	GO_BP	3.20.0
GO:1901136	carbohydrate derivative catabolic process	12	0.32132	0.89504	0.605694	0.769594	0.611494	261	tags=75%, list=52%, signal=37%	Cd44/Igf1/Upp1/Ucp2/Pde7b/Pgk1/Gapdh/Neu1/Hif1a	AngII_HS	GO_BP	3.20.0
GO:0060429	epithelium development	71	0.283154	0.938163	0.611794	0.771914	0.613337	226	tags=54%, list=45%, signal=34%	Il1b/Basp1/Tnf/Mmp14/C3/Sfrp2/Slc7a11/Aplnr/Cxcl10/Cd44/Il6/Igf1/Snai1/Sox4/Tbx3/Irx3/Chd7/Vcan/Col4a1/Col18a1/Sema4c/Lbh/Slc12a2/Itgav/Cxcl12/Cebpb/Gja1/Pgk1/Meox1/Ednrb/Plcb1/Kazn/Pparg/Spred1/Runx1/Abcb1a/Mmp2/BC028528	AngII_HS	GO_BP	3.20.0
GO:0040008	regulation of growth	25	0.30045	0.910351	0.613744	0.771914	0.613337	218	tags=56%, list=44%, signal=33%	Mmp14/C3/Sfrp2/Cd44/Igfbp7/Igf1/Chd7/Cd38/Cxcl12/Gja1/Sema7a/Plcb1/Pparg/Bcl2l11	AngII_HS	GO_BP	3.20.0
GO:0098660	inorganic ion transmembrane transport	23	0.302014	0.90726	0.613974	0.771914	0.613337	224	tags=57%, list=45%, signal=33%	Ccl3/Aplnr/Cxcl10/Ehd3/Chd7/Ucp2/Dysf/Slc12a2/Itgav/Ednrb/Plcb1/Slc25a5/Lyn	AngII_HS	GO_BP	3.20.0
GO:0098662	inorganic cation transmembrane transport	23	0.302014	0.90726	0.613974	0.771914	0.613337	224	tags=57%, list=45%, signal=33%	Ccl3/Aplnr/Cxcl10/Ehd3/Chd7/Ucp2/Dysf/Slc12a2/Itgav/Ednrb/Plcb1/Slc25a5/Lyn	AngII_HS	GO_BP	3.20.0
GO:0006469	negative regulation of protein kinase activity	14	0.315745	0.896349	0.611744	0.771914	0.613337	53	tags=14%, list=11%, signal=13%	Il1b/Sfrp2	AngII_HS	GO_BP	3.20.0
GO:0033673	negative regulation of kinase activity	14	0.315745	0.896349	0.611744	0.771914	0.613337	53	tags=14%, list=11%, signal=13%	Il1b/Sfrp2	AngII_HS	GO_BP	3.20.0
GO:0070228	regulation of lymphocyte apoptotic process	13	0.317183	0.891825	0.612914	0.771914	0.613337	66	tags=23%, list=13%, signal=21%	Cd74/Lgals3/Cd44	AngII_HS	GO_BP	3.20.0
GO:0048659	smooth muscle cell proliferation	14	0.313146	0.888972	0.618804	0.776187	0.616733	261	tags=71%, list=52%, signal=35%	Tnf/Il6/Igf1/Thbs1/Tnfaip3/Gja1/Pparg/Mmp2/Hmox1/Hif1a	AngII_HS	GO_BP	3.20.0
GO:0048660	regulation of smooth muscle cell proliferation	14	0.313146	0.888972	0.618804	0.776187	0.616733	261	tags=71%, list=52%, signal=35%	Tnf/Il6/Igf1/Thbs1/Tnfaip3/Gja1/Pparg/Mmp2/Hmox1/Hif1a	AngII_HS	GO_BP	3.20.0
GO:0062197	cellular response to chemical stress	17	0.309224	0.898109	0.619634	0.776331	0.616847	91	tags=24%, list=18%, signal=20%	Nlrp3/Mmp3/Slc7a11/Il6	AngII_HS	GO_BP	3.20.0
GO:0051056	regulation of small GTPase mediated signal transduction	12	0.314992	0.877414	0.621374	0.777613	0.617866	172	tags=50%, list=34%, signal=34%	Col3a1/Igf1/Arhgap28/Cyrib/Sh2b2/Itgav	AngII_HS	GO_BP	3.20.0
GO:0000122	negative regulation of transcription by RNA polymerase II	32	0.29261	0.909721	0.622734	0.778233	0.618358	216	tags=53%, list=43%, signal=32%	Il1b/Tnf/Mxd1/Hcls1/Snai1/Sox4/Tbx3/Irx3/Dach1/Ets2/Cebpb/Smyd2/Ednrb/Hmgb2/Tcf4/Pparg/Runx1	AngII_HS	GO_BP	3.20.0
GO:0016049	cell growth	21	0.301385	0.895734	0.623304	0.778233	0.618358	192	tags=48%, list=38%, signal=31%	Mmp14/Sfrp2/Cd44/Igfbp7/Alcam/Igf1/Cd38/Cxcl12/Gja1/Sema7a	AngII_HS	GO_BP	3.20.0
mmu04926	Relaxin signaling pathway	12	0.373519	1.03907	0.475945	0.778728	0.516532	223	tags=67%, list=45%, signal=38%	Col1a1/Col3a1/Col1a2/Col4a2/Col4a1/Ednrb/Plcb1/Mmp2	AngII_HS	KEGG	Release 112.0+/12-12, Dec 24
mmu05162	Measles	12	0.367754	1.02303	0.490705	0.778728	0.516532	91	tags=25%, list=18%, signal=21%	Il1b/Cblb/Il6	AngII_HS	KEGG	Release 112.0+/12-12, Dec 24
mmu04932	Non-alcoholic fatty liver disease	16	0.353545	1.01976	0.488345	0.778728	0.516532	35	tags=12%, list=7%, signal=12%	Il1b/Tnf	AngII_HS	KEGG	Release 112.0+/12-12, Dec 24
GO:0036211	protein modification process	112	0.277107	0.941546	0.625024	0.779484	0.619352	106	tags=23%, list=21%, signal=24%	Il1b/S100a8/S100a9/Ccl3/Samsn1/Cd74/Tnf/Kit/C3/Sfrp2/Pik3r5/Aplnr/Cd44/P3h2/Col3a1/Hcls1/Cblb/Tank/Rnf149/Dusp2/Rps6ka2/Il6/Igf1/St8sia4/Sox4/Thbs1	AngII_HS	GO_BP	3.20.0
GO:0006066	alcohol metabolic process	11	0.313932	0.865112	0.629914	0.78468	0.623481	273	tags=73%, list=55%, signal=34%	Plek/Ttc39b/Dysf/Ednrb/Plcb1/Abca1/Abcg1/Scarb1	AngII_HS	GO_BP	3.20.0
GO:0031400	negative regulation of protein modification process	22	0.298384	0.891739	0.630804	0.784888	0.623646	165	tags=36%, list=33%, signal=25%	Il1b/Samsn1/Sfrp2/Igf1/Sox4/Deptor/Dysf/Tnfaip3	AngII_HS	GO_BP	3.20.0
GO:0016241	regulation of macroautophagy	10	0.315801	0.859846	0.633104	0.786847	0.625203	275	tags=80%, list=55%, signal=37%	Sesn3/Slc25a5/Bag3/Kdr/Hspb8/Hmox1/Hif1a/Dcn	AngII_HS	GO_BP	3.20.0
GO:0006979	response to oxidative stress	27	0.29244	0.89367	0.635574	0.789013	0.626924	165	tags=41%, list=33%, signal=29%	Mmp3/Mmp14/Col1a1/Slc7a11/Mctp1/Il6/Sesn3/Ucp2/Pxdn/Cd38/Tnfaip3	AngII_HS	GO_BP	3.20.0
GO:0010564	regulation of cell cycle process	20	0.298108	0.880977	0.638904	0.79224	0.629488	224	tags=55%, list=45%, signal=32%	Il1b/Tnf/Rps6ka2/Igf1/Dach1/Lmnb1/Mybbp1a/Gja1/Plcb1/Hecw2/Lyn	AngII_HS	GO_BP	3.20.0
R-MMU-195258	RHO GTPase Effectors	12	0.495172	1.3772	0.173268	0.796285	0.688814	13	tags=17%, list=3%, signal=17%	S100a8/S100a9	AngII_HS	Reactome	1.89.0
R-MMU-76002	Platelet activation, signaling and aggregation	22	0.440708	1.31642	0.173448	0.796285	0.688814	100	tags=36%, list=20%, signal=30%	Plek/Pf4/Fcer1g/Timp1/Col1a1/Pik3r5/Col1a2/Igf1	AngII_HS	Reactome	1.89.0
GO:0051348	negative regulation of transferase activity	15	0.30238	0.865682	0.643794	0.797393	0.633582	53	tags=13%, list=11%, signal=12%	Il1b/Sfrp2	AngII_HS	GO_BP	3.20.0
GO:0044249	cellular biosynthetic process	222	0.272013	0.943687	0.648304	0.797565	0.633719	124	tags=26%, list=25%, signal=35%	Acod1/Clec4e/Il1b/S100a9/Ccl3/Spp1/Basp1/Nlrp3/Plek/Tyrobp/Cd14/Ccl4/Ctss/Pf4/Nav3/Fcer1g/Cd74/Tnf/Mmp14/Kit/C3/Inhbb/Ccl2/Col1a1/Sfrp2/Lgals3/Slc7a11/Mxd1/Aplnr/Lum/Cd44/Col3a1/Hcls1/Angpt2/Ackr1/Tank/Hilpda/Bzw2/Rps6ka2/Il6/Col4a2/Fam111a/Ctla2a/Igf1/Snai1/St8sia4/Sox4/Zfp462/Thbs1/Cks2/Tbx3/Irx3/Dach1/Pgs1/Chd7/Nme1/Ets2	AngII_HS	GO_BP	3.20.0
GO:0046887	positive regulation of hormone secretion	15	0.300078	0.85909	0.649814	0.797565	0.633719	261	tags=67%, list=52%, signal=33%	Spp1/Inhbb/Sox4/Cd38/Gja1/Plcb1/Pparg/Runx1/Abcg1/Hif1a	AngII_HS	GO_BP	3.20.0
GO:0060537	muscle tissue development	14	0.301858	0.856927	0.647434	0.797565	0.633719	185	tags=50%, list=37%, signal=32%	Col3a1/Igf1/Tbx3/Irx3/Chd7/Gja1/Adamts9	AngII_HS	GO_BP	3.20.0
GO:0002040	sprouting angiogenesis	11	0.30707	0.846202	0.646604	0.797565	0.633719	261	tags=73%, list=52%, signal=35%	Aplnr/Thbs1/Adamts9/Spred1/Plk2/Kdr/Hmox1/Hif1a	AngII_HS	GO_BP	3.20.0
GO:0010657	muscle cell apoptotic process	10	0.309995	0.844036	0.646734	0.797565	0.633719	259	tags=70%, list=52%, signal=34%	Sfrp2/Rps6ka2/Igf1/Pparg/Gapdh/Bag3/Hmox1	AngII_HS	GO_BP	3.20.0
GO:0005996	monosaccharide metabolic process	10	0.308818	0.840831	0.649574	0.797565	0.633719	220	tags=60%, list=44%, signal=34%	Tnf/Il6/Igf1/Fabp5/Pgk1/Gapdh	AngII_HS	GO_BP	3.20.0
GO:0006006	glucose metabolic process	10	0.308818	0.840831	0.649574	0.797565	0.633719	220	tags=60%, list=44%, signal=34%	Tnf/Il6/Igf1/Fabp5/Pgk1/Gapdh	AngII_HS	GO_BP	3.20.0
GO:0019318	hexose metabolic process	10	0.308818	0.840831	0.649574	0.797565	0.633719	220	tags=60%, list=44%, signal=34%	Tnf/Il6/Igf1/Fabp5/Pgk1/Gapdh	AngII_HS	GO_BP	3.20.0
GO:0001667	ameboidal-type cell migration	20	0.292199	0.863515	0.657333	0.805883	0.640328	209	tags=55%, list=42%, signal=33%	Timp1/Kit/Snai1/Thbs1/Akap12/Sema4c/Cxcl12/Gja1/Sema7a/Ednrb/Evl	AngII_HS	GO_BP	3.20.0
GO:0051649	establishment of localization in cell	61	0.27498	0.901541	0.664043	0.813191	0.646135	95	tags=20%, list=19%, signal=18%	Npy/Ccl3/Plek/Lcp1/Fcer1g/Cd74/Kit/Hcls1/Mctp1/Cblb/Il6/Ehd3	AngII_HS	GO_BP	3.20.0
GO:0051301	cell division	17	0.292863	0.850591	0.665923	0.814574	0.647233	53	tags=12%, list=11%, signal=11%	Il1b/Sfrp2	AngII_HS	GO_BP	3.20.0
GO:0009059	macromolecule biosynthetic process	212	0.269639	0.935082	0.667033	0.815013	0.647582	113	tags=24%, list=23%, signal=32%	Acod1/Clec4e/Il1b/S100a9/Ccl3/Spp1/Basp1/Nlrp3/Tyrobp/Cd14/Ccl4/Ctss/Pf4/Nav3/Fcer1g/Cd74/Tnf/Mmp14/Kit/C3/Inhbb/Ccl2/Col1a1/Sfrp2/Lgals3/Mxd1/Aplnr/Lum/Cd44/Col3a1/Hcls1/Angpt2/Ackr1/Tank/Hilpda/Bzw2/Rps6ka2/Il6/Col4a2/Fam111a/Ctla2a/Igf1/Snai1/St8sia4/Sox4/Zfp462/Thbs1/Cks2/Tbx3/Irx3	AngII_HS	GO_BP	3.20.0
GO:0034599	cellular response to oxidative stress	12	0.295325	0.822631	0.669833	0.817513	0.649569	91	tags=25%, list=18%, signal=21%	Mmp3/Slc7a11/Il6	AngII_HS	GO_BP	3.20.0
GO:0016310	phosphorylation	69	0.271875	0.898925	0.675133	0.820995	0.652336	70	tags=17%, list=14%, signal=17%	Il1b/Ccl3/Samsn1/Cd74/Tnf/Kit/C3/Sfrp2/Pik3r5/Aplnr/Cd44/Hcls1	AngII_HS	GO_BP	3.20.0
GO:0090066	regulation of anatomical structure size	32	0.279291	0.868312	0.673993	0.820995	0.652336	209	tags=50%, list=42%, signal=31%	Plek/Tnf/Cotl1/Hcls1/Prex1/Arhgap28/Deptor/Cyrib/Vav3/Cd38/Slc12a2/Cxcl12/Gja1/Sema7a/Ednrb/Evl	AngII_HS	GO_BP	3.20.0
GO:0070227	lymphocyte apoptotic process	14	0.290588	0.824933	0.675023	0.820995	0.652336	224	tags=57%, list=45%, signal=32%	Cd74/Lgals3/Cd44/Mif/Nfkbid/Tnfrsf23/Bcl2l11/Lyn	AngII_HS	GO_BP	3.20.0
GO:0050851	antigen receptor-mediated signaling pathway	12	0.292902	0.815883	0.675713	0.820995	0.652336	308	tags=83%, list=62%, signal=33%	Lgals3/Cblb/Vav3/Cd38/Sh2b2/Nfkbid/Lyn/Cmtm3/Malt1/Bax	AngII_HS	GO_BP	3.20.0
GO:0043412	macromolecule modification	114	0.269091	0.914973	0.676963	0.821594	0.652812	106	tags=23%, list=21%, signal=23%	Il1b/S100a8/S100a9/Ccl3/Samsn1/Cd74/Tnf/Kit/C3/Sfrp2/Pik3r5/Aplnr/Cd44/P3h2/Col3a1/Hcls1/Cblb/Tank/Rnf149/Dusp2/Rps6ka2/Il6/Igf1/St8sia4/Sox4/Thbs1	AngII_HS	GO_BP	3.20.0
GO:0070848	response to growth factor	35	0.276727	0.867383	0.680223	0.823708	0.654491	106	tags=29%, list=21%, signal=24%	Ccl2/Col1a1/Sfrp2/Cd44/Col3a1/Angpt2/Col1a2/Il6/Col4a2/Thbs1	AngII_HS	GO_BP	3.20.0
GO:0071363	cellular response to growth factor stimulus	35	0.276727	0.867383	0.680223	0.823708	0.654491	106	tags=29%, list=21%, signal=24%	Ccl2/Col1a1/Sfrp2/Cd44/Col3a1/Angpt2/Col1a2/Il6/Col4a2/Thbs1	AngII_HS	GO_BP	3.20.0
GO:0010821	regulation of mitochondrion organization	12	0.288527	0.803695	0.686433	0.830301	0.65973	275	tags=75%, list=55%, signal=34%	Igf1/Bik/Cyrib/Higd1a/Pparg/Bcl2l11/Slc25a5/Kdr/Dcn	AngII_HS	GO_BP	3.20.0
GO:0048285	organelle fission	22	0.279888	0.836462	0.687793	0.83102	0.660301	275	tags=68%, list=55%, signal=32%	Il1b/Tnf/Rps6ka2/Igf1/Cks2/Cyrib/Ucp2/Gja1/Plcb1/Pparg/Bcl2l11/Kdr/Ran/Hspa1a/Dcn	AngII_HS	GO_BP	3.20.0
GO:0001890	placenta development	11	0.287353	0.791867	0.693543	0.837035	0.66508	267	tags=73%, list=54%, signal=35%	Snai1/Itgav/Cebpb/Gja1/Pparg/Abcb1a/Hif1a/Trim28	AngII_HS	GO_BP	3.20.0
GO:0033043	regulation of organelle organization	54	0.269049	0.874458	0.695523	0.838492	0.666238	112	tags=24%, list=22%, signal=21%	Il1b/Plek/Lcp1/Nav3/Tnf/Cotl1/Hcls1/Rps6ka2/Ehd3/Prex1/Igf1/Bik/Arhgap28	AngII_HS	GO_BP	3.20.0
GO:0061024	membrane organization	26	0.274483	0.835429	0.697263	0.839656	0.667163	57	tags=15%, list=11%, signal=14%	S100a9/Fcer1g/C3/Slc7a11	AngII_HS	GO_BP	3.20.0
GO:0007015	actin filament organization	32	0.272549	0.847352	0.698573	0.840068	0.66749	155	tags=34%, list=31%, signal=25%	Plek/Lcp1/Cotl1/Myo1b/Hcls1/Marcksl1/Prex1/Arhgap28/Fscn1/Cyrib/Cnn2	AngII_HS	GO_BP	3.20.0
GO:0000302	response to reactive oxygen species	15	0.280174	0.802108	0.699153	0.840068	0.66749	261	tags=67%, list=52%, signal=33%	Mmp3/Col1a1/Il6/Sesn3/Ucp2/Tnfaip3/Ptprk/Mmp2/Hmox1/Hif1a	AngII_HS	GO_BP	3.20.0
GO:0006357	regulation of transcription by RNA polymerase II	73	0.266186	0.883486	0.701003	0.841359	0.668516	124	tags=27%, list=25%, signal=24%	Il1b/Ccl3/Nlrp3/Pf4/Tnf/Sfrp2/Mxd1/Lum/Hcls1/Il6/Igf1/Snai1/Sox4/Zfp462/Cks2/Tbx3/Irx3/Dach1/Chd7/Ets2	AngII_HS	GO_BP	3.20.0
GO:1902903	regulation of supramolecular fiber organization	25	0.272643	0.826097	0.705463	0.845381	0.671712	112	tags=24%, list=22%, signal=20%	Plek/Nav3/Cotl1/Hcls1/Prex1/Arhgap28	AngII_HS	GO_BP	3.20.0
GO:0050714	positive regulation of protein secretion	12	0.280279	0.780721	0.705913	0.845381	0.671712	311	tags=83%, list=62%, signal=32%	Igf1/Sox4/Cd38/Gja1/Plcb1/Pparg/Abcg1/Hif1a/Frmd4a/Rapgef4	AngII_HS	GO_BP	3.20.0
GO:0051252	regulation of RNA metabolic process	104	0.263974	0.893702	0.709873	0.847939	0.673744	124	tags=25%, list=25%, signal=24%	Acod1/Il1b/Ccl3/Spp1/Basp1/Nlrp3/Pf4/Cd74/Tnf/Kit/Col1a1/Sfrp2/Mxd1/Lum/Hcls1/Il6/Igf1/Snai1/Sox4/Zfp462/Cks2/Tbx3/Irx3/Dach1/Chd7/Ets2	AngII_HS	GO_BP	3.20.0
GO:0010506	regulation of autophagy	17	0.275837	0.80114	0.709273	0.847939	0.673744	283	tags=76%, list=57%, signal=34%	Deptor/Sesn3/Tnfaip3/Bcl2l11/Slc25a5/Bag3/Plk2/Kdr/Hspb8/Hmox1/Hif1a/Dcn/Depp1	AngII_HS	GO_BP	3.20.0
GO:0030522	intracellular receptor signaling pathway	17	0.27539	0.799844	0.710393	0.847939	0.673744	232	tags=53%, list=46%, signal=29%	Nlrp3/Tnf/Igf1/Prcp/Lbh/Tnfaip3/Fabp5/Pparg/Unc93b1	AngII_HS	GO_BP	3.20.0
GO:0048598	embryonic morphogenesis	32	0.268592	0.835049	0.712523	0.849305	0.67483	176	tags=44%, list=35%, signal=30%	Mmp14/Sfrp2/Aplnr/Dusp2/Col4a2/Snai1/Tbx3/Irx3/Chd7/Ets2/Sema4c/Tnfaip3/Itgav/Gja1	AngII_HS	GO_BP	3.20.0
GO:0110053	regulation of actin filament organization	20	0.273535	0.80836	0.713103	0.849305	0.67483	112	tags=25%, list=22%, signal=20%	Plek/Cotl1/Hcls1/Prex1/Arhgap28	AngII_HS	GO_BP	3.20.0
GO:0051656	establishment of organelle localization	13	0.274394	0.771515	0.717653	0.853787	0.678391	320	tags=85%, list=64%, signal=31%	Fcer1g/Kit/Lmnb1/Gja1/Lyn/Hmox1/Hif1a/Ran/Dnm3/Cfl1/Eml4	AngII_HS	GO_BP	3.20.0
GO:0030182	neuron differentiation	63	0.262767	0.863527	0.721073	0.856916	0.680877	227	tags=51%, list=45%, signal=32%	Npy/Il1b/S100a9/Lamb1/C3/Sfrp2/Cd44/Tubb3/Alcam/Il6/Prex1/Sox4/Irx3/Nme1/Enc1/Lgals1/Sema4c/Cd38/Cxcl12/Cebpb/Gja1/Sema7a/Zfp521/Ednrb/Evl/Hecw2/Ptprk/Tcf4/Runx1/Mmp2/Lyn/Neu1	AngII_HS	GO_BP	3.20.0
GO:0033036	macromolecule localization	102	0.261787	0.885352	0.723163	0.858459	0.682103	70	tags=17%, list=14%, signal=18%	Il1b/Spp1/Plek/Tyrobp/Lcp1/Fcer1g/Cd74/Tnf/Mmp14/C3/Inhbb/Ccl2/Col1a1/Lgals3/Slc7a11/Myo1b/Hcls1	AngII_HS	GO_BP	3.20.0
GO:0010256	endomembrane system organization	14	0.269935	0.766301	0.724573	0.859193	0.682686	13	tags=7%, list=3%, signal=7%	S100a9	AngII_HS	GO_BP	3.20.0
GO:0006366	transcription by RNA polymerase II	74	0.260712	0.866088	0.728113	0.862448	0.685273	124	tags=27%, list=25%, signal=24%	Il1b/Ccl3/Nlrp3/Pf4/Tnf/Sfrp2/Mxd1/Lum/Hcls1/Il6/Igf1/Snai1/Sox4/Zfp462/Cks2/Tbx3/Irx3/Dach1/Chd7/Ets2	AngII_HS	GO_BP	3.20.0
GO:0032956	regulation of actin cytoskeleton organization	22	0.265502	0.793468	0.732193	0.865391	0.687611	147	tags=32%, list=29%, signal=23%	Plek/Cotl1/Hcls1/Prex1/Arhgap28/Fscn1/Cyrib	AngII_HS	GO_BP	3.20.0
GO:0006886	intracellular protein transport	20	0.266967	0.78895	0.731813	0.865391	0.687611	115	tags=25%, list=23%, signal=20%	Lcp1/Cd74/Hcls1/Il6/Vps37b	AngII_HS	GO_BP	3.20.0
GO:0007409	axonogenesis	14	0.265527	0.753788	0.734963	0.86772	0.689462	236	tags=57%, list=47%, signal=31%	Lamb1/Tubb3/Alcam/Sema4c/Cxcl12/Sema7a/Evl/Lamc1	AngII_HS	GO_BP	3.20.0
GO:0043603	amide metabolic process	16	0.261426	0.753996	0.743683	0.87706	0.696883	103	tags=25%, list=21%, signal=20%	Tnf/Slc7a11/Igf1/St8sia4	AngII_HS	GO_BP	3.20.0
GO:0090092	regulation of transmembrane receptor protein serine/threonine kinase signaling pathway	11	0.263354	0.725733	0.745153	0.87784	0.697503	215	tags=55%, list=43%, signal=32%	Sfrp2/Thbs1/Nrros/Snx25/Pparg/Spred1	AngII_HS	GO_BP	3.20.0
GO:0048699	generation of neurons	68	0.256542	0.847585	0.747613	0.879783	0.699046	227	tags=50%, list=45%, signal=32%	Npy/Il1b/S100a9/Lamb1/C3/Sfrp2/Cd44/Col3a1/Tubb3/Alcam/Il6/Prex1/Sox4/Irx3/Nme1/Vcan/Enc1/Lgals1/Sema4c/Cd38/Cxcl12/Cebpb/Gja1/Sema7a/Zfp521/Ednrb/Evl/Hecw2/Ptprk/Tcf4/Runx1/Mmp2/Lyn/Neu1	AngII_HS	GO_BP	3.20.0
GO:0051098	regulation of binding	20	0.260727	0.770509	0.748893	0.880334	0.699484	122	tags=30%, list=24%, signal=24%	Slpi/Cblb/Igf1/Zfp462/Arhgap28/Nme1	AngII_HS	GO_BP	3.20.0
GO:0009790	embryo development	57	0.254848	0.831681	0.755582	0.886278	0.704207	267	tags=63%, list=54%, signal=33%	Tnf/Mmp14/Kit/Col1a1/Sfrp2/Aplnr/Col3a1/Dusp2/Col4a2/Igf1/Snai1/Cks2/Tbx3/Irx3/Chd7/Ets2/Col18a1/Sema4c/Tnfaip3/Itgav/Cebpb/Gja1/Noct/Ptpn18/Meox1/Plcb1/Runx1/Bcl2l11/Mmp2/Fkbp10/Sparc/Myo1e/Xylt1/Kdr/Hif1a/Trim28	AngII_HS	GO_BP	3.20.0
GO:0016358	dendrite development	11	0.258197	0.711521	0.755052	0.886278	0.704207	290	tags=91%, list=58%, signal=39%	Hecw2/Plk2/Dnm3/Cfl1/Marcks/Rapgef4/Mapk6/Scarf1/Asap1/Actr3	AngII_HS	GO_BP	3.20.0
GO:0019219	regulation of nucleobase-containing compound metabolic process	106	0.255367	0.86536	0.758512	0.887364	0.705071	124	tags=25%, list=25%, signal=23%	Acod1/Il1b/Ccl3/Spp1/Basp1/Nlrp3/Pf4/Cd74/Tnf/Kit/Col1a1/Sfrp2/Mxd1/Lum/Hcls1/Il6/Igf1/Snai1/Sox4/Zfp462/Cks2/Tbx3/Irx3/Dach1/Chd7/Ets2	AngII_HS	GO_BP	3.20.0
GO:0051493	regulation of cytoskeleton organization	27	0.254153	0.776669	0.758882	0.887364	0.705071	147	tags=30%, list=29%, signal=22%	Plek/Nav3/Cotl1/Hcls1/Prex1/Arhgap28/Fscn1/Cyrib	AngII_HS	GO_BP	3.20.0
GO:0032271	regulation of protein polymerization	20	0.256675	0.758535	0.758962	0.887364	0.705071	112	tags=25%, list=22%, signal=20%	Nav3/Cotl1/Hcls1/Prex1/Arhgap28	AngII_HS	GO_BP	3.20.0
GO:0032774	RNA biosynthetic process	115	0.254744	0.866522	0.762702	0.887693	0.705332	124	tags=24%, list=25%, signal=24%	Acod1/Il1b/Ccl3/Spp1/Basp1/Nlrp3/Pf4/Cd74/Tnf/Kit/Col1a1/Sfrp2/Lgals3/Mxd1/Lum/Hcls1/Il6/Col4a2/Igf1/Snai1/Sox4/Zfp462/Cks2/Tbx3/Irx3/Dach1/Chd7/Ets2	AngII_HS	GO_BP	3.20.0
GO:0048667	cell morphogenesis involved in neuron differentiation	18	0.254177	0.742805	0.762282	0.887693	0.705332	307	tags=78%, list=62%, signal=31%	Lamb1/Tubb3/Alcam/Sema4c/Cxcl12/Sema7a/Evl/Hecw2/Lamc1/Dnm3/Adarb1/Hspg2/Cfl1/Marcks	AngII_HS	GO_BP	3.20.0
GO:0033002	muscle cell proliferation	16	0.253462	0.731027	0.761962	0.887693	0.705332	261	tags=62%, list=52%, signal=31%	Tnf/Il6/Igf1/Thbs1/Tnfaip3/Gja1/Pparg/Mmp2/Hmox1/Hif1a	AngII_HS	GO_BP	3.20.0
GO:0019362	pyridine nucleotide metabolic process	10	0.25186	0.685751	0.764152	0.887693	0.705332	342	tags=90%, list=69%, signal=29%	Igf1/Ucp2/Noct/Pgk1/Gapdh/Hif1a/Pkm/Myc/Prdx5	AngII_HS	GO_BP	3.20.0
GO:0046496	nicotinamide nucleotide metabolic process	10	0.25186	0.685751	0.764152	0.887693	0.705332	342	tags=90%, list=69%, signal=29%	Igf1/Ucp2/Noct/Pgk1/Gapdh/Hif1a/Pkm/Myc/Prdx5	AngII_HS	GO_BP	3.20.0
GO:0072524	pyridine-containing compound metabolic process	10	0.25186	0.685751	0.764152	0.887693	0.705332	342	tags=90%, list=69%, signal=29%	Igf1/Ucp2/Noct/Pgk1/Gapdh/Hif1a/Pkm/Myc/Prdx5	AngII_HS	GO_BP	3.20.0
GO:0034330	cell junction organization	39	0.250712	0.793705	0.769352	0.888029	0.705599	61	tags=15%, list=12%, signal=15%	Il1b/Tnf/Mmp14/C3/Slc7a11/Aplnr	AngII_HS	GO_BP	3.20.0
GO:0031344	regulation of cell projection organization	33	0.251812	0.785122	0.767222	0.888029	0.705599	227	tags=52%, list=45%, signal=30%	S100a9/Kit/Sfrp2/Cd44/Il6/Prex1/Nme1/Enc1/Lgals1/Fscn1/Cd38/Cxcl12/Sema7a/Evl/Hecw2/Lyn/Neu1	AngII_HS	GO_BP	3.20.0
GO:0120035	regulation of plasma membrane bounded cell projection organization	33	0.251812	0.785122	0.767222	0.888029	0.705599	227	tags=52%, list=45%, signal=30%	S100a9/Kit/Sfrp2/Cd44/Il6/Prex1/Nme1/Enc1/Lgals1/Fscn1/Cd38/Cxcl12/Sema7a/Evl/Hecw2/Lyn/Neu1	AngII_HS	GO_BP	3.20.0
GO:0048858	cell projection morphogenesis	22	0.251995	0.753102	0.769292	0.888029	0.705599	307	tags=77%, list=62%, signal=31%	Lamb1/Cd44/Tubb3/Alcam/Sema4c/Cxcl12/Gja1/Sema7a/Evl/Hecw2/Lamc1/Kdr/Dnm3/Adarb1/Hspg2/Cfl1/Marcks	AngII_HS	GO_BP	3.20.0
GO:0120039	plasma membrane bounded cell projection morphogenesis	22	0.251995	0.753102	0.769292	0.888029	0.705599	307	tags=77%, list=62%, signal=31%	Lamb1/Cd44/Tubb3/Alcam/Sema4c/Cxcl12/Gja1/Sema7a/Evl/Hecw2/Lamc1/Kdr/Dnm3/Adarb1/Hspg2/Cfl1/Marcks	AngII_HS	GO_BP	3.20.0
GO:0014706	striated muscle tissue development	13	0.251298	0.706577	0.769332	0.888029	0.705599	185	tags=46%, list=37%, signal=30%	Igf1/Tbx3/Irx3/Chd7/Gja1/Adamts9	AngII_HS	GO_BP	3.20.0
GO:0043170	macromolecule metabolic process	276	0.257032	0.891032	0.773812	0.889737	0.706956	106	tags=22%, list=21%, signal=38%	Acod1/Clec4e/Il1b/S100a8/S100a9/Ccl3/Spp1/Basp1/Nlrp3/Samsn1/Tyrobp/Cd14/Ccl4/Ctss/Pf4/Mmp3/Nav3/Fcer1g/Slpi/Cd74/Tnf/Mmp14/Timp1/Kit/C3/Inhbb/Ccl2/Col1a1/Sfrp2/Lgals3/Pik3r5/Mxd1/Aplnr/Lum/Cd44/P3h2/Col3a1/Hcls1/Angpt2/Ackr1/Cblb/Tank/Rnf149/Dusp2/Hilpda/Bzw2/Tfpi/Rps6ka2/Il6/Col4a2/Fam111a/Ehd3/Ctla2a/Igf1/Cstb/Snai1/St8sia4/Sox4/Zfp462/Thbs1	AngII_HS	GO_BP	3.20.0
GO:0030163	protein catabolic process	55	0.250405	0.814931	0.772842	0.889737	0.706956	37	tags=11%, list=7%, signal=11%	Il1b/Ctss/Mmp3/Tnf/Mmp14/Timp1	AngII_HS	GO_BP	3.20.0
GO:0031346	positive regulation of cell projection organization	20	0.250464	0.740178	0.774112	0.889737	0.706956	227	tags=50%, list=45%, signal=28%	S100a9/Kit/Il6/Nme1/Enc1/Fscn1/Cxcl12/Sema7a/Lyn/Neu1	AngII_HS	GO_BP	3.20.0
GO:0031396	regulation of protein ubiquitination	10	0.246774	0.671902	0.773632	0.889737	0.706956	165	tags=40%, list=33%, signal=27%	Cblb/Sox4/Dysf/Tnfaip3	AngII_HS	GO_BP	3.20.0
GO:0009058	biosynthetic process	233	0.254916	0.88455	0.780032	0.895593	0.711608	124	tags=25%, list=25%, signal=35%	Acod1/Clec4e/Il1b/S100a9/Ccl3/Spp1/Basp1/Nlrp3/Plek/Tyrobp/Cd14/Ccl4/Ctss/Pf4/Nav3/Fcer1g/Cd74/Tnf/Mmp14/Kit/C3/Inhbb/Ccl2/Col1a1/Sfrp2/Lgals3/Slc7a11/Mxd1/Aplnr/Lum/Cd44/Col3a1/Hcls1/Igfbp7/Angpt2/Ackr1/Tank/Hilpda/Bzw2/Rps6ka2/Il6/Col4a2/Fam111a/Ctla2a/Igf1/Snai1/St8sia4/Sox4/Zfp462/Thbs1/Cks2/Tbx3/Irx3/Dach1/Pgs1/Chd7/Nme1/Ets2	AngII_HS	GO_BP	3.20.0
GO:0019953	sexual reproduction	31	0.245443	0.760777	0.784642	0.898458	0.713885	223	tags=52%, list=45%, signal=30%	Kit/Inhbb/Antxr2/Angpt2/Rps6ka2/Igf1/Cks2/Bik/Itgav/Cxcl12/Gja1/Lhfpl2/Hmgb2/Plcb1/Bcl2l11/Mmp2	AngII_HS	GO_BP	3.20.0
GO:0007005	mitochondrion organization	22	0.245773	0.734508	0.785012	0.898458	0.713885	5	tags=5%, list=1%, signal=5%	Bcl2a1b	AngII_HS	GO_BP	3.20.0
GO:0045786	negative regulation of cell cycle	11	0.242564	0.668441	0.784282	0.898458	0.713885	231	tags=55%, list=46%, signal=30%	Tnf/Rps6ka2/Tnfaip3/Ptprk/Lyn/Ets1	AngII_HS	GO_BP	3.20.0
GO:0035148	tube formation	10	0.239556	0.65225	0.786652	0.899386	0.714623	319	tags=80%, list=64%, signal=29%	Sfrp2/Irx3/Sema4c/Bcl2l11/Hif1a/Casp8/Cfl1/Casp3	AngII_HS	GO_BP	3.20.0
GO:0141187	GO:0141187	116	0.250076	0.850979	0.788722	0.900804	0.715749	124	tags=24%, list=25%, signal=24%	Acod1/Il1b/Ccl3/Spp1/Basp1/Nlrp3/Pf4/Cd74/Tnf/Kit/Col1a1/Sfrp2/Lgals3/Mxd1/Lum/Hcls1/Il6/Col4a2/Igf1/Snai1/Sox4/Zfp462/Cks2/Tbx3/Irx3/Dach1/Chd7/Ets2	AngII_HS	GO_BP	3.20.0
GO:0007264	small GTPase mediated signal transduction	26	0.243732	0.741834	0.789792	0.901077	0.715966	172	tags=42%, list=34%, signal=29%	Col3a1/Col1a2/Igf1/Arhgap28/Srgap1/Rasgef1b/Rasgrp3/Cyrib/Vav3/Sh2b2/Itgav	AngII_HS	GO_BP	3.20.0
GO:0001701	in utero embryonic development	23	0.240736	0.723178	0.797682	0.909123	0.722359	267	tags=65%, list=54%, signal=32%	Col3a1/Igf1/Snai1/Tbx3/Chd7/Itgav/Cebpb/Gja1/Ptpn18/Runx1/Bcl2l11/Fkbp10/Myo1e/Hif1a/Trim28	AngII_HS	GO_BP	3.20.0
GO:0048812	neuron projection morphogenesis	21	0.239777	0.71263	0.799272	0.909979	0.723039	340	tags=86%, list=68%, signal=29%	Lamb1/Tubb3/Alcam/Sema4c/Cxcl12/Gja1/Sema7a/Evl/Hecw2/Lamc1/Kdr/Dnm3/Adarb1/Hspg2/Cfl1/Marcks/Stmn1/Map4k4	AngII_HS	GO_BP	3.20.0
GO:0048666	neuron development	53	0.242702	0.787631	0.800162	0.910037	0.723086	255	tags=57%, list=51%, signal=31%	Npy/S100a9/Lamb1/C3/Sfrp2/Cd44/Tubb3/Alcam/Il6/Prex1/Nme1/Enc1/Lgals1/Sema4c/Cd38/Cxcl12/Gja1/Sema7a/Ednrb/Evl/Hecw2/Ptprk/Runx1/Mmp2/Lyn/Neu1/Lamc1/Plk2/Xylt1/Kdr	AngII_HS	GO_BP	3.20.0
GO:0030030	cell projection organization	60	0.242955	0.795798	0.802712	0.910076	0.723116	99	tags=20%, list=20%, signal=18%	Npy/S100a9/Plek/Lamb1/Kit/Sfrp2/Cd44/Tubb3/Alcam/Il6/Ehd3/Prex1	AngII_HS	GO_BP	3.20.0
GO:0120036	plasma membrane bounded cell projection organization	60	0.242955	0.795798	0.802712	0.910076	0.723116	99	tags=20%, list=20%, signal=18%	Npy/S100a9/Plek/Lamb1/Kit/Sfrp2/Cd44/Tubb3/Alcam/Il6/Ehd3/Prex1	AngII_HS	GO_BP	3.20.0
GO:0050680	negative regulation of epithelial cell proliferation	13	0.235509	0.662184	0.801442	0.910076	0.723116	240	tags=54%, list=48%, signal=29%	Tnf/Sfrp2/Thbs1/Gja1/Ptprk/Pparg/Sparc	AngII_HS	GO_BP	3.20.0
GO:0032970	regulation of actin filament-based process	25	0.238451	0.722497	0.803982	0.910564	0.723504	155	tags=32%, list=31%, signal=23%	Plek/Cotl1/Hcls1/Prex1/Arhgap28/Fscn1/Cyrib/Cnn2	AngII_HS	GO_BP	3.20.0
GO:0030833	regulation of actin filament polymerization	16	0.231548	0.667823	0.810812	0.917342	0.72889	147	tags=31%, list=29%, signal=23%	Cotl1/Hcls1/Prex1/Arhgap28/Cyrib	AngII_HS	GO_BP	3.20.0
GO:0031175	neuron projection development	48	0.238327	0.767572	0.813082	0.918952	0.730169	255	tags=56%, list=51%, signal=30%	Npy/S100a9/Lamb1/Sfrp2/Cd44/Tubb3/Alcam/Il6/Prex1/Nme1/Enc1/Lgals1/Sema4c/Cd38/Cxcl12/Gja1/Sema7a/Evl/Hecw2/Ptprk/Mmp2/Lyn/Neu1/Lamc1/Plk2/Xylt1/Kdr	AngII_HS	GO_BP	3.20.0
GO:0070925	organelle assembly	19	0.232038	0.68214	0.814302	0.919373	0.730504	35	tags=11%, list=7%, signal=10%	Lcp1/Tnf	AngII_HS	GO_BP	3.20.0
GO:0006119	oxidative phosphorylation	11	0.222625	0.613495	0.819322	0.92312	0.73348	166	tags=91%, list=33%, signal=62%	Myc/Cycs/Uqcrq/Uqcc2/Cox5a/Ndufs8/Cox7b/Cox5b/Ndufa8/Ndufb7	AngII_HS	GO_BP	3.20.0
GO:0009060	aerobic respiration	11	0.222625	0.613495	0.819322	0.92312	0.73348	166	tags=91%, list=33%, signal=62%	Myc/Cycs/Uqcrq/Uqcc2/Cox5a/Ndufs8/Cox7b/Cox5b/Ndufa8/Ndufb7	AngII_HS	GO_BP	3.20.0
GO:0051726	regulation of cell cycle	33	0.22973	0.716273	0.829982	0.927197	0.73672	243	tags=55%, list=49%, signal=30%	Il1b/Tnf/Rps6ka2/Igf1/Cks2/Tbx3/Dach1/Lmnb1/Tnfaip3/Mybbp1a/Gja1/Plcb1/Hecw2/Ptprk/Bcl2l11/Lyn/Ets1/Plk2	AngII_HS	GO_BP	3.20.0
GO:0010975	regulation of neuron projection development	26	0.228762	0.696269	0.827732	0.927197	0.73672	227	tags=50%, list=45%, signal=29%	S100a9/Sfrp2/Il6/Prex1/Nme1/Enc1/Lgals1/Cd38/Cxcl12/Sema7a/Hecw2/Lyn/Neu1	AngII_HS	GO_BP	3.20.0
GO:0090407	organophosphate biosynthetic process	18	0.22503	0.657627	0.827332	0.927197	0.73672	190	tags=39%, list=38%, signal=25%	Plek/Pgs1/Nme1/Upp1/Aprt/Fabp5/Pgk1	AngII_HS	GO_BP	3.20.0
GO:0009259	ribonucleotide metabolic process	16	0.221715	0.639463	0.830632	0.927197	0.73672	264	tags=62%, list=53%, signal=30%	Igf1/Nme1/Upp1/Ucp2/Pde7b/Aprt/Pgk1/Gapdh/Hif1a/Ran	AngII_HS	GO_BP	3.20.0
GO:0019693	ribose phosphate metabolic process	16	0.221715	0.639463	0.830632	0.927197	0.73672	264	tags=62%, list=53%, signal=30%	Igf1/Nme1/Upp1/Ucp2/Pde7b/Aprt/Pgk1/Gapdh/Hif1a/Ran	AngII_HS	GO_BP	3.20.0
GO:0050803	regulation of synapse structure or activity	15	0.222521	0.637052	0.828412	0.927197	0.73672	373	tags=93%, list=75%, signal=24%	Tnf/Slc7a11/Sema4c/Adgrl2/Sema7a/Sparc/Dnm3/Cfl1/Marcks/Rapgef4/Asap1/Adgrl4/Gna13/Actr3	AngII_HS	GO_BP	3.20.0
GO:0050807	regulation of synapse organization	15	0.222521	0.637052	0.828412	0.927197	0.73672	373	tags=93%, list=75%, signal=24%	Tnf/Slc7a11/Sema4c/Adgrl2/Sema7a/Sparc/Dnm3/Cfl1/Marcks/Rapgef4/Asap1/Adgrl4/Gna13/Actr3	AngII_HS	GO_BP	3.20.0
GO:0008544	epidermis development	10	0.216827	0.590364	0.826622	0.927197	0.73672	236	tags=50%, list=47%, signal=27%	Tnf/Snai1/Kazn/Runx1/Lamc1	AngII_HS	GO_BP	3.20.0
GO:0007265	Ras protein signal transduction	10	0.214346	0.583608	0.830632	0.927197	0.73672	171	tags=40%, list=34%, signal=27%	Igf1/Rasgef1b/Rasgrp3/Sh2b2	AngII_HS	GO_BP	3.20.0
GO:0009987	cellular process	435	0.253637	0.826193	0.834832	0.930927	0.739684	261	tags=53%, list=52%, signal=197%	Cxcl3/Bcl2a1b/Acod1/Clec4e/Npy/Il1b/S100a8/Ccl6/S100a9/Ccl3/Spp1/Basp1/Nlrp3/Plek/G0s2/Samsn1/Tyrobp/Cd14/Lcp1/Ccl4/Ctss/Pf4/Mmp3/Nav3/Fcer1g/Lamb1/Cd74/Tnf/Mmp14/Timp1/Lyz2/Cotl1/Vwa1/Kit/C3/Inhbb/Cxcl2/Ccl2/Col1a1/H2-Ab1/Col15a1/Ltbp2/Sfrp2/Antxr2/Lgals3/Slc7a11/Pik3r5/Mxd1/H2-Aa/Aplnr/Lum/Cxcl10/Myo1b/H2-Eb1/Cd44/P3h2/Col3a1/Hcls1/Tubb3/Angptl4/Igfbp7/Angpt2/Ackr1/Mctp1/Alcam/Ifi27l2a/Cblb/Col…	AngII_HS	GO_BP	3.20.0
GO:0090304	nucleic acid metabolic process	126	0.23847	0.814714	0.844832	0.941111	0.747776	124	tags=24%, list=25%, signal=24%	Acod1/Il1b/Ccl3/Spp1/Basp1/Nlrp3/Pf4/Cd74/Tnf/Kit/Col1a1/Sfrp2/Lgals3/Mxd1/Lum/Hcls1/Il6/Col4a2/Fam111a/Igf1/Snai1/Sox4/Zfp462/Cks2/Tbx3/Irx3/Dach1/Chd7/Nme1/Ets2	AngII_HS	GO_BP	3.20.0
GO:0043524	negative regulation of neuron apoptotic process	10	0.204499	0.556798	0.845752	0.94117	0.747822	399	tags=100%, list=80%, signal=20%	Il6/Ucp2/Cebpb/Kdr/Hmox1/Hif1a/Bax/Lgmn/Npm1/Jak2	AngII_HS	GO_BP	3.20.0
GO:0019637	organophosphate metabolic process	33	0.222616	0.694091	0.847722	0.942395	0.748796	190	tags=42%, list=38%, signal=28%	Plek/Pik3r5/Igf1/Pgs1/Nme1/Upp1/Ucp2/Csgalnact1/Pde7b/Noct/Inpp5d/Aprt/Fabp5/Pgk1	AngII_HS	GO_BP	3.20.0
GO:0034504	protein localization to nucleus	15	0.211586	0.605747	0.848912	0.942752	0.74908	91	tags=20%, list=18%, signal=17%	Col1a1/Hcls1/Il6	AngII_HS	GO_BP	3.20.0
GO:0016070	RNA metabolic process	120	0.237052	0.808031	0.850201	0.943219	0.749451	124	tags=23%, list=25%, signal=23%	Acod1/Il1b/Ccl3/Spp1/Basp1/Nlrp3/Pf4/Cd74/Tnf/Kit/Col1a1/Sfrp2/Lgals3/Mxd1/Lum/Hcls1/Il6/Col4a2/Igf1/Snai1/Sox4/Zfp462/Cks2/Tbx3/Irx3/Dach1/Chd7/Ets2	AngII_HS	GO_BP	3.20.0
GO:1903047	mitotic cell cycle process	25	0.216168	0.654981	0.855521	0.948152	0.75337	35	tags=8%, list=7%, signal=8%	Il1b/Tnf	AngII_HS	GO_BP	3.20.0
GO:1900180	regulation of protein localization to nucleus	10	0.196406	0.534762	0.857271	0.949122	0.754141	91	tags=20%, list=18%, signal=17%	Hcls1/Il6	AngII_HS	GO_BP	3.20.0
GO:0000902	cell morphogenesis	40	0.219675	0.697124	0.859751	0.949184	0.75419	385	tags=95%, list=77%, signal=24%	Ccl3/Lamb1/Kit/Cd44/Tubb3/Alcam/Il6/Ccl7/Col18a1/Sema4c/Cxcl12/Gja1/Sema7a/Evl/Hecw2/Lyn/Unc93b1/Lamc1/Sparc/Kdr/Dnm3/Cap1/Magi1/Adarb1/Hspg2/Fmnl2/Cfl1/Marcks/Dab2/Stmn1/Arhgap18/Map4k4/Fam171a1/Vasp/Gna13/Actr3/Eps8/Myo10	AngII_HS	GO_BP	3.20.0
GO:0007283	spermatogenesis	16	0.20558	0.592928	0.860821	0.949184	0.75419	45	tags=12%, list=9%, signal=12%	Kit/Inhbb	AngII_HS	GO_BP	3.20.0
GO:0048232	male gamete generation	16	0.20558	0.592928	0.860821	0.949184	0.75419	45	tags=12%, list=9%, signal=12%	Kit/Inhbb	AngII_HS	GO_BP	3.20.0
GO:0051052	regulation of DNA metabolic process	13	0.199597	0.56121	0.861701	0.949184	0.75419	116	tags=23%, list=23%, signal=18%	Tnf/Il6/Dach1	AngII_HS	GO_BP	3.20.0
GO:0090277	positive regulation of peptide hormone secretion	10	0.193718	0.527444	0.861311	0.949184	0.75419	397	tags=100%, list=80%, signal=21%	Cd38/Gja1/Plcb1/Abcg1/Hif1a/Rapgef4/Arhgef7/Jak2/Mpc2	AngII_HS	GO_BP	3.20.0
GO:0034654	nucleobase-containing compound biosynthetic process	125	0.230881	0.788546	0.875251	0.953408	0.757547	124	tags=23%, list=25%, signal=23%	Acod1/Il1b/Ccl3/Spp1/Basp1/Nlrp3/Pf4/Cd74/Tnf/Kit/Col1a1/Sfrp2/Lgals3/Mxd1/Lum/Hcls1/Il6/Col4a2/Igf1/Snai1/Sox4/Zfp462/Cks2/Tbx3/Irx3/Dach1/Chd7/Nme1/Ets2	AngII_HS	GO_BP	3.20.0
GO:0006793	phosphorus metabolic process	99	0.227993	0.770111	0.873891	0.953408	0.757547	215	tags=44%, list=43%, signal=32%	Il1b/Ccl3/Plek/Samsn1/Cd74/Tnf/Kit/C3/Sfrp2/Pik3r5/Aplnr/Cd44/Hcls1/Dusp2/Rps6ka2/Il6/Igf1/Thbs1/Ppa1/Pgs1/Nme1/Upp1/Deptor/Mif/Mast4/Ucp2/Tnfaip3/Csgalnact1/Pde7b/Ppp1r14b/Noct/Higd1a/Inpp5d/Aprt/Fabp5/Pgk1/Sema7a/Ptpn18/Ednrb/Plcb1/Stk17b/Ptprk/Pparg/Spred1	AngII_HS	GO_BP	3.20.0
GO:0006796	phosphate-containing compound metabolic process	99	0.227993	0.770111	0.873891	0.953408	0.757547	215	tags=44%, list=43%, signal=32%	Il1b/Ccl3/Plek/Samsn1/Cd74/Tnf/Kit/C3/Sfrp2/Pik3r5/Aplnr/Cd44/Hcls1/Dusp2/Rps6ka2/Il6/Igf1/Thbs1/Ppa1/Pgs1/Nme1/Upp1/Deptor/Mif/Mast4/Ucp2/Tnfaip3/Csgalnact1/Pde7b/Ppp1r14b/Noct/Higd1a/Inpp5d/Aprt/Fabp5/Pgk1/Sema7a/Ptpn18/Ednrb/Plcb1/Stk17b/Ptprk/Pparg/Spred1	AngII_HS	GO_BP	3.20.0
GO:1901135	carbohydrate derivative metabolic process	40	0.215133	0.682712	0.871101	0.953408	0.757547	227	tags=48%, list=45%, signal=28%	Il1b/Kit/Cd44/Igf1/St8sia4/Nme1/Upp1/Ucp2/Mlec/Csgalnact1/Pde7b/Aprt/Pgk1/Ednrb/B4galt3/Plcb1/Gapdh/Tnip1/Neu1	AngII_HS	GO_BP	3.20.0
GO:1901137	carbohydrate derivative biosynthetic process	29	0.208012	0.640397	0.876081	0.953408	0.757547	225	tags=45%, list=45%, signal=26%	Il1b/Igf1/St8sia4/Nme1/Upp1/Mlec/Csgalnact1/Aprt/Pgk1/B4galt3/Plcb1/Gapdh/Tnip1	AngII_HS	GO_BP	3.20.0
GO:0051258	protein polymerization	23	0.206225	0.619508	0.871611	0.953408	0.757547	112	tags=22%, list=22%, signal=18%	Nav3/Cotl1/Hcls1/Prex1/Arhgap28	AngII_HS	GO_BP	3.20.0
GO:0030041	actin filament polymerization	17	0.200302	0.581756	0.871301	0.953408	0.757547	112	tags=24%, list=22%, signal=19%	Cotl1/Hcls1/Prex1/Arhgap28	AngII_HS	GO_BP	3.20.0
GO:0009150	purine ribonucleotide metabolic process	15	0.197403	0.565142	0.871751	0.953408	0.757547	401	tags=100%, list=80%, signal=20%	Nme1/Ucp2/Pde7b/Aprt/Pgk1/Gapdh/Hif1a/Ran/Pkm/Myc/Ndufs8/Ndufa8/Ndufb7/Atp5g3	AngII_HS	GO_BP	3.20.0
GO:1901873	regulation of post-translational protein modification	14	0.19425	0.551443	0.873121	0.953408	0.757547	165	tags=36%, list=33%, signal=25%	Cblb/Tank/Sox4/Dysf/Tnfaip3	AngII_HS	GO_BP	3.20.0
GO:1903320	regulation of protein modification by small protein conjugation or removal	14	0.19425	0.551443	0.873121	0.953408	0.757547	165	tags=36%, list=33%, signal=25%	Cblb/Tank/Sox4/Dysf/Tnfaip3	AngII_HS	GO_BP	3.20.0
GO:0034976	response to endoplasmic reticulum stress	12	0.192193	0.535357	0.870491	0.953408	0.757547	395	tags=100%, list=79%, signal=21%	Nrros/Tnfrsf10b/Cebpb/Bcl2l11/Trim25/Marcks/Bax/Casp3/Trp53/Man1a/Sec61b	AngII_HS	GO_BP	3.20.0
GO:0035264	multicellular organism growth	12	0.188154	0.524106	0.875991	0.953408	0.757547	164	tags=33%, list=33%, signal=23%	Col3a1/Igf1/Chd7/Slc12a2	AngII_HS	GO_BP	3.20.0
GO:0061564	axon development	19	0.198413	0.583289	0.877741	0.954258	0.758222	373	tags=89%, list=75%, signal=23%	Lamb1/Tubb3/Alcam/Sema4c/Cxcl12/Sema7a/Evl/Mmp2/Lamc1/Xylt1/Adarb1/Hspg2/Casp3/Stmn1/Scarf1/Vasp/Actr3	AngII_HS	GO_BP	3.20.0
GO:0009792	embryo development ending in birth or egg hatching	38	0.209483	0.661432	0.882681	0.956752	0.760204	321	tags=74%, list=64%, signal=28%	Mmp14/Col1a1/Sfrp2/Col3a1/Igf1/Snai1/Tbx3/Chd7/Sema4c/Itgav/Cebpb/Gja1/Ptpn18/Meox1/Runx1/Bcl2l11/Fkbp10/Myo1e/Xylt1/Hif1a/Trim28/Cmtm3/Hspg2/Casp8/Cfl1/Marcks/Casp3/Dab2	AngII_HS	GO_BP	3.20.0
GO:0043009	chordate embryonic development	38	0.209483	0.661432	0.882681	0.956752	0.760204	321	tags=74%, list=64%, signal=28%	Mmp14/Col1a1/Sfrp2/Col3a1/Igf1/Snai1/Tbx3/Chd7/Sema4c/Itgav/Cebpb/Gja1/Ptpn18/Meox1/Runx1/Bcl2l11/Fkbp10/Myo1e/Xylt1/Hif1a/Trim28/Cmtm3/Hspg2/Casp8/Cfl1/Marcks/Casp3/Dab2	AngII_HS	GO_BP	3.20.0
GO:0051494	negative regulation of cytoskeleton organization	12	0.184407	0.513668	0.881001	0.956752	0.760204	30	tags=8%, list=6%, signal=8%	Nav3	AngII_HS	GO_BP	3.20.0
GO:0072521	purine-containing compound metabolic process	21	0.197445	0.586818	0.883901	0.956986	0.76039	190	tags=38%, list=38%, signal=25%	Spp1/Igf1/Nme1/Ucp2/Pde7b/Noct/Aprt/Pgk1	AngII_HS	GO_BP	3.20.0
GO:1902904	negative regulation of supramolecular fiber organization	12	0.181769	0.50632	0.884661	0.956986	0.76039	30	tags=8%, list=6%, signal=8%	Nav3	AngII_HS	GO_BP	3.20.0
GO:0045926	negative regulation of growth	11	0.17623	0.485641	0.889111	0.960463	0.763153	413	tags=100%, list=83%, signal=18%	Sfrp2/Gja1/Pparg/Hif1a/Hspa1a/Cfl1/Dab2/Actr3/Lgmn/Trp53/Vgll4	AngII_HS	GO_BP	3.20.0
GO:0060491	regulation of cell projection assembly	10	0.172923	0.470824	0.890531	0.960463	0.763153	43	tags=10%, list=9%, signal=9%	Kit	AngII_HS	GO_BP	3.20.0
GO:0120032	regulation of plasma membrane bounded cell projection assembly	10	0.172923	0.470824	0.890531	0.960463	0.763153	43	tags=10%, list=9%, signal=9%	Kit	AngII_HS	GO_BP	3.20.0
GO:0006996	organelle organization	117	0.225081	0.766285	0.893121	0.96057	0.763237	112	tags=21%, list=22%, signal=21%	Bcl2a1b/Il1b/S100a9/Ccl3/Plek/Tyrobp/Lcp1/Nav3/Tnf/Cotl1/Kit/Myo1b/Hcls1/Tubb3/Ifi27l2a/Marcksl1/Rps6ka2/Ehd3/Prex1/Igf1/Ccl7/Cks2/Bik/Arhgap28	AngII_HS	GO_BP	3.20.0
GO:0048609	multicellular organismal reproductive process	32	0.20082	0.624347	0.894011	0.96057	0.763237	223	tags=47%, list=45%, signal=28%	Kit/Inhbb/Ccl2/Angpt2/Rps6ka2/Igf1/Bik/Cxcl12/Gja1/Ednrb/Hmgb2/Plcb1/Runx1/Bcl2l11/Mmp2	AngII_HS	GO_BP	3.20.0
GO:0007276	gamete generation	26	0.196427	0.597853	0.893731	0.96057	0.763237	310	tags=69%, list=62%, signal=28%	Kit/Inhbb/Angpt2/Rps6ka2/Igf1/Bik/Cxcl12/Gja1/Hmgb2/Plcb1/Bcl2l11/Mmp2/Ran/Trim28/Snrpa1/Sgpl1/Bax/H2aj	AngII_HS	GO_BP	3.20.0
GO:0043087	regulation of GTPase activity	12	0.17464	0.486461	0.894171	0.96057	0.763237	159	tags=33%, list=32%, signal=23%	Cblb/Prex1/Rasgrp3/Vav3	AngII_HS	GO_BP	3.20.0
GO:0040007	growth	42	0.205447	0.654532	0.895651	0.961208	0.763744	218	tags=45%, list=44%, signal=28%	Mmp14/C3/Sfrp2/Cd44/Col3a1/Igfbp7/Alcam/Igf1/Thbs1/Chd7/Dysf/Cd38/Slc12a2/Cxcl12/Gja1/Sema7a/Plcb1/Pparg/Bcl2l11	AngII_HS	GO_BP	3.20.0
GO:0000226	microtubule cytoskeleton organization	19	0.186663	0.548747	0.896721	0.961405	0.763901	394	tags=95%, list=79%, signal=21%	Nav3/Tubb3/Tubb6/Gja1/Gapdh/Plk2/Tuba1c/Hspa1a/Gadd45a/Cfl1/Eml4/Stmn1/Csnk1d/Sik3/Zfp207/Npm1/Ranbp1/Arhgef7	AngII_HS	GO_BP	3.20.0
GO:0000278	mitotic cell cycle	29	0.194011	0.597293	0.902531	0.966679	0.768092	119	tags=21%, list=24%, signal=17%	Il1b/Tnf/Tubb3/Igf1/Cks2/Tubb6	AngII_HS	GO_BP	3.20.0
GO:0008152	metabolic process	330	0.233111	0.802838	0.910331	0.971491	0.771915	106	tags=21%, list=21%, signal=49%	Acod1/Clec4e/Npy/Il1b/S100a8/S100a9/Ccl3/Spp1/Basp1/Nlrp3/Plek/G0s2/Samsn1/Tyrobp/Cd14/Ccl4/Ctss/Pf4/Mmp3/Nav3/Fcer1g/Slpi/Cd74/Tnf/Mmp14/Timp1/Kit/C3/Inhbb/Ccl2/Col1a1/Sfrp2/Lgals3/Smox/Slc7a11/Pik3r5/Mxd1/Aplnr/Lum/Cd44/P3h2/Col3a1/Hcls1/Angptl4/Igfbp7/Angpt2/Ackr1/Cblb/Col1a2/Tank/Rnf149/Dusp2/Hilpda/Bzw2/Tfpi/Rps6ka2/Il6/Col4a2/Fam111a/Ehd3/Ctla2a/Prex1/Igf1/Cstb/Snai1/St8sia4/Sox4/Zfp462/Thb…	AngII_HS	GO_BP	3.20.0
GO:0009894	regulation of catabolic process	45	0.198103	0.634591	0.913291	0.971491	0.771915	283	tags=60%, list=57%, signal=29%	Il1b/Tnf/Timp1/Cblb/Il6/Igf1/Deptor/Tspan15/Sesn3/Dysf/Slfn2/Tnfaip3/Gja1/Noct/L3mbtl3/Bcl2l11/Slc25a5/Bag3/Plk2/Kdr/Hspb8/Hmox1/Hif1a/Scarb1/Hspa1a/Dcn/Depp1	AngII_HS	GO_BP	3.20.0
GO:0050808	synapse organization	24	0.18226	0.549927	0.912521	0.971491	0.771915	57	tags=12%, list=11%, signal=12%	Tnf/C3/Slc7a11	AngII_HS	GO_BP	3.20.0
GO:0009117	nucleotide metabolic process	19	0.178548	0.524892	0.908931	0.971491	0.771915	401	tags=100%, list=80%, signal=20%	Nme1/Upp1/Ucp2/Pde7b/Noct/Aprt/Pgk1/Gapdh/Hif1a/Ran/Pkm/Myc/Prdx5/Trp53/Ndufs8/Ndufa8/Ndufb7/Atp5g3	AngII_HS	GO_BP	3.20.0
GO:0072089	stem cell proliferation	12	0.162628	0.453002	0.908691	0.971491	0.771915	344	tags=75%, list=69%, signal=24%	Sfrp2/Tbx3/Gja1/Hmgb2/Abcb1a/Kdr/Cxcl1/Dab2/Etv6	AngII_HS	GO_BP	3.20.0
GO:0099173	postsynapse organization	12	0.160298	0.446513	0.911281	0.971491	0.771915	231	tags=83%, list=46%, signal=46%	Dnm3/Cfl1/Marcks/Rapgef4/Asap1/Gna13/Actr3/Lgmn/Arhgef7/Dock4	AngII_HS	GO_BP	3.20.0
GO:0035265	organ growth	10	0.154908	0.421775	0.912091	0.971491	0.771915	401	tags=30%, list=80%, signal=6%	Smad1/Ext1/Stc1	AngII_HS	GO_BP	3.20.0
GO:0044772	mitotic cell cycle phase transition	14	0.162383	0.460979	0.915711	0.973111	0.773202	393	tags=86%, list=79%, signal=19%	Plcb1/Hecw2/Abcb1a/Plk2/Fbxl7/Rgcc/Myc/Zfp207/Eps8/Cacul1/Trp53/Eif4e	AngII_HS	GO_BP	3.20.0
GO:0019538	protein metabolic process	184	0.224571	0.776878	0.917071	0.973603	0.773593	106	tags=21%, list=21%, signal=26%	Il1b/S100a8/S100a9/Ccl3/Nlrp3/Samsn1/Ctss/Mmp3/Slpi/Cd74/Tnf/Mmp14/Timp1/Kit/C3/Inhbb/Sfrp2/Pik3r5/Aplnr/Cd44/P3h2/Col3a1/Hcls1/Cblb/Tank/Rnf149/Dusp2/Bzw2/Tfpi/Rps6ka2/Il6/Fam111a/Ctla2a/Igf1/Cstb/St8sia4/Sox4/Thbs1	AngII_HS	GO_BP	3.20.0
GO:0010639	negative regulation of organelle organization	21	0.172186	0.511748	0.920851	0.976215	0.775668	219	tags=43%, list=44%, signal=25%	Nav3/Rps6ka2/Igf1/Arhgap28/Cyrib/Higd1a/Evl/Pparg/Slc25a5	AngII_HS	GO_BP	3.20.0
GO:0045333	cellular respiration	14	0.157239	0.446375	0.921331	0.976215	0.775668	193	tags=86%, list=39%, signal=54%	Bax/Myc/Cycs/Cisd1/Uqcrq/Uqcc2/Cox5a/Ndufs8/Cox7b/Cox5b/Ndufa8/Ndufb7	AngII_HS	GO_BP	3.20.0
GO:0048589	developmental growth	32	0.183908	0.57177	0.923201	0.976289	0.775727	218	tags=44%, list=44%, signal=26%	C3/Sfrp2/Col3a1/Alcam/Igf1/Thbs1/Chd7/Dysf/Slc12a2/Cxcl12/Gja1/Sema7a/Plcb1/Bcl2l11	AngII_HS	GO_BP	3.20.0
GO:0031345	negative regulation of cell projection organization	11	0.147737	0.407124	0.923081	0.976289	0.775727	367	tags=100%, list=74%, signal=27%	Cd38/Evl/Xylt1/Dnm3/Cfl1/Dab2/Map4k4/Actr3/Dpysl3/Itm2c	AngII_HS	GO_BP	3.20.0
GO:0009057	macromolecule catabolic process	66	0.199991	0.65944	0.926621	0.978952	0.777843	37	tags=9%, list=7%, signal=10%	Il1b/Ctss/Mmp3/Tnf/Mmp14/Timp1	AngII_HS	GO_BP	3.20.0
GO:0009056	catabolic process	106	0.205711	0.697091	0.938691	0.980006	0.778681	37	tags=8%, list=7%, signal=10%	Il1b/S100a8/S100a9/Spp1/Ctss/Mmp3/Tnf/Mmp14/Timp1	AngII_HS	GO_BP	3.20.0
GO:0006338	chromatin remodeling	23	0.163401	0.490862	0.935451	0.980006	0.778681	411	tags=100%, list=82%, signal=18%	Chd7/Mast4/Lmnb1/Mybbp1a/Smyd2/L3mbtl3/Stk17b/Ddx21/Trim28/Csnk1g3/H2aj/Pkm/Myc/Csnk1d/Map4k4/Sik3/Npm1/Trp53/Jak2/Baz1a/Mapkapk2/Tet3	AngII_HS	GO_BP	3.20.0
GO:0034655	nucleobase-containing compound catabolic process	20	0.163844	0.484197	0.930401	0.980006	0.778681	410	tags=100%, list=82%, signal=19%	Igf1/Upp1/Ucp2/Slfn2/Pde7b/Noct/Pgk1/Gapdh/Hif1a/Hspa1a/Bax/Pkm/Myc/Acot7/Npm1/Mapkapk2/Lsm6/Lsm4/Zc3hav1	AngII_HS	GO_BP	3.20.0
GO:0007017	microtubule-based process	22	0.161651	0.483104	0.935581	0.980006	0.778681	394	tags=91%, list=79%, signal=20%	Nav3/Tubb3/Tubb6/Gja1/Gapdh/Plk2/Hif1a/Tuba1c/Hspa1a/Gadd45a/Cfl1/Eml4/Stmn1/Csnk1d/Sik3/Zfp207/Actr3/Npm1/Ranbp1/Arhgef7	AngII_HS	GO_BP	3.20.0
GO:0006753	nucleoside phosphate metabolic process	22	0.160634	0.480065	0.936881	0.980006	0.778681	401	tags=100%, list=80%, signal=21%	Nme1/Upp1/Ucp2/Csgalnact1/Pde7b/Noct/Aprt/Pgk1/Gapdh/Hif1a/Ran/Pkm/Myc/Acot7/Prdx5/Trp53/Ndufs8/Ndufa8/Ndufb7/Atp5g3/Mpc2	AngII_HS	GO_BP	3.20.0
GO:0055086	nucleobase-containing small molecule metabolic process	22	0.160634	0.480065	0.936881	0.980006	0.778681	401	tags=100%, list=80%, signal=21%	Nme1/Upp1/Ucp2/Csgalnact1/Pde7b/Noct/Aprt/Pgk1/Gapdh/Hif1a/Ran/Pkm/Myc/Acot7/Prdx5/Trp53/Ndufs8/Ndufa8/Ndufb7/Atp5g3/Mpc2	AngII_HS	GO_BP	3.20.0
GO:0006163	purine nucleotide metabolic process	18	0.154452	0.451368	0.935941	0.980006	0.778681	401	tags=100%, list=80%, signal=20%	Nme1/Ucp2/Pde7b/Noct/Aprt/Pgk1/Gapdh/Hif1a/Ran/Pkm/Myc/Prdx5/Trp53/Ndufs8/Ndufa8/Ndufb7/Atp5g3	AngII_HS	GO_BP	3.20.0
GO:0016236	macroautophagy	15	0.143343	0.410377	0.939361	0.980006	0.778681	282	tags=93%, list=57%, signal=42%	Slc25a5/Arhgap26/Bag3/Kdr/Hspb8/Hmox1/Hif1a/Dcn/Vmp1/Znrf1/Trp53/Timm23/Iigp1/Sting1	AngII_HS	GO_BP	3.20.0
GO:0009141	nucleoside triphosphate metabolic process	13	0.143881	0.404552	0.932641	0.980006	0.778681	401	tags=100%, list=80%, signal=20%	Nme1/Ucp2/Pgk1/Gapdh/Hif1a/Ran/Pkm/Myc/Ndufs8/Ndufa8/Ndufb7/Atp5g3	AngII_HS	GO_BP	3.20.0
GO:0009144	purine nucleoside triphosphate metabolic process	13	0.143881	0.404552	0.932641	0.980006	0.778681	401	tags=100%, list=80%, signal=20%	Nme1/Ucp2/Pgk1/Gapdh/Hif1a/Ran/Pkm/Myc/Ndufs8/Ndufa8/Ndufb7/Atp5g3	AngII_HS	GO_BP	3.20.0
GO:0009199	ribonucleoside triphosphate metabolic process	13	0.143881	0.404552	0.932641	0.980006	0.778681	401	tags=100%, list=80%, signal=20%	Nme1/Ucp2/Pgk1/Gapdh/Hif1a/Ran/Pkm/Myc/Ndufs8/Ndufa8/Ndufb7/Atp5g3	AngII_HS	GO_BP	3.20.0
GO:0009205	purine ribonucleoside triphosphate metabolic process	13	0.143881	0.404552	0.932641	0.980006	0.778681	401	tags=100%, list=80%, signal=20%	Nme1/Ucp2/Pgk1/Gapdh/Hif1a/Ran/Pkm/Myc/Ndufs8/Ndufa8/Ndufb7/Atp5g3	AngII_HS	GO_BP	3.20.0
GO:0051276	chromosome organization	12	0.135482	0.377387	0.937991	0.980006	0.778681	332	tags=100%, list=67%, signal=34%	Hmgb2/Hecw2/Ran/Trim28/Hspa1a/Eml4/Myc/Zfp207/Trp53/Sub1/Banf1	AngII_HS	GO_BP	3.20.0
GO:0006259	DNA metabolic process	22	0.15442	0.461493	0.943891	0.982904	0.780983	122	tags=23%, list=24%, signal=18%	Tnf/Il6/Fam111a/Dach1/Nme1	AngII_HS	GO_BP	3.20.0
GO:0044770	cell cycle phase transition	17	0.143154	0.415775	0.943951	0.982904	0.780983	294	tags=88%, list=59%, signal=38%	Plcb1/Hecw2/Abcb1a/Lyn/Plk2/Fbxl7/Rgcc/Myc/Zfp207/Npm1/Eps8/Cacul1/Trp53/Tcim/Eif4e	AngII_HS	GO_BP	3.20.0
GO:0030031	cell projection assembly	17	0.134424	0.390421	0.95174	0.988711	0.785597	397	tags=88%, list=80%, signal=19%	Kit/Ehd3/Fscn1/Vav3/Evl/Dnm3/Cfl1/Csnk1d/Asap1/Actr3/Eps8/Itga6/Myo10/Arhgef7/Dpysl3	AngII_HS	GO_BP	3.20.0
GO:0120031	plasma membrane bounded cell projection assembly	17	0.134424	0.390421	0.95174	0.988711	0.785597	397	tags=88%, list=80%, signal=19%	Kit/Ehd3/Fscn1/Vav3/Evl/Dnm3/Cfl1/Csnk1d/Asap1/Actr3/Eps8/Itga6/Myo10/Arhgef7/Dpysl3	AngII_HS	GO_BP	3.20.0
GO:0051099	positive regulation of binding	10	0.109598	0.298406	0.95226	0.988711	0.785597	401	tags=100%, list=80%, signal=20%	Nme1/Hmgb2/Ran/Trim28/Stmn1/Txn1/Arhgef7/Sting1/Plaur	AngII_HS	GO_BP	3.20.0
GO:0006139	nucleobase-containing compound metabolic process	140	0.203398	0.697394	0.95685	0.991579	0.787876	216	tags=41%, list=43%, signal=33%	Acod1/Il1b/Ccl3/Spp1/Basp1/Nlrp3/Pf4/Cd74/Tnf/Kit/Col1a1/Sfrp2/Lgals3/Mxd1/Lum/Hcls1/Il6/Col4a2/Fam111a/Igf1/Snai1/Sox4/Zfp462/Cks2/Tbx3/Irx3/Dach1/Chd7/Nme1/Ets2/Upp1/Maml3/Ucp2/Lbh/Slfn2/Cd38/Tnfaip3/Mybbp1a/Nhp2/Csgalnact1/Cebpb/Gja1/Pde7b/Noct/Nfkbid/Aprt/Pgk1/Smyd2/L3mbtl3/Zfp521/Meox1/Ednrb/Hmgb2/Plcb1/Ptprk/Tcf4/Pparg/Runx1	AngII_HS	GO_BP	3.20.0
GO:0007049	cell cycle	50	0.172305	0.556716	0.95626	0.991579	0.787876	337	tags=74%, list=68%, signal=27%	Il1b/Tnf/Tubb3/Rps6ka2/Igf1/Cks2/Tbx3/Dach1/Tubb6/Lmnb1/Tnfaip3/Mybbp1a/Gja1/Plcb1/Hecw2/Ptprk/Bcl2l11/Slc25a5/Abcb1a/Lyn/Ets1/Plk2/Ran/Tuba1c/Hspa1a/Gadd45a/Adarb1/Fbxl7/Cfl1/Bax/Rgcc/Casp3/Eml4/Birc3/Stmn1/Myc/Csnk1d	AngII_HS	GO_BP	3.20.0
GO:0072594	establishment of protein localization to organelle	15	0.119238	0.341367	0.95916	0.993024	0.789024	431	tags=40%, list=86%, signal=6%	Trp53/Jak2/Man1a/Sec61b/Timm23/Nolc1	AngII_HS	GO_BP	3.20.0
GO:0006325	chromatin organization	27	0.144176	0.440588	0.96175	0.993776	0.789622	411	tags=100%, list=82%, signal=19%	Snai1/Zfp462/Chd7/Mast4/Lmnb1/Mybbp1a/Smyd2/L3mbtl3/Stk17b/Lamc1/Ddx21/Trim28/Csnk1g3/H2aj/Pkm/Myc/Csnk1d/Map4k4/Sik3/Npm1/Trp53/Jak2/Baz1a/Mapkapk2/Banf1/Tet3	AngII_HS	GO_BP	3.20.0
GO:0009100	glycoprotein metabolic process	18	0.124845	0.364847	0.96151	0.993776	0.789622	401	tags=100%, list=80%, signal=20%	St8sia4/Mlec/Csgalnact1/B4galt3/Plcb1/Tnip1/Xylt1/Hif1a/Galnt18/Gcnt2/Galnt1/Man1a/Nus1/Ext1/Itm2c/Galnt15/Tet3	AngII_HS	GO_BP	3.20.0
GO:0009101	glycoprotein biosynthetic process	17	0.118908	0.345355	0.96355	0.993776	0.789622	401	tags=100%, list=80%, signal=20%	St8sia4/Mlec/Csgalnact1/B4galt3/Plcb1/Tnip1/Xylt1/Galnt18/Gcnt2/Galnt1/Man1a/Nus1/Ext1/Itm2c/Galnt15/Tet3	AngII_HS	GO_BP	3.20.0
GO:0141188	GO:0141188	10	0.0937698	0.255311	0.96267	0.993776	0.789622	410	tags=50%, list=82%, signal=9%	Npm1/Mapkapk2/Lsm6/Lsm4/Zc3hav1	AngII_HS	GO_BP	3.20.0
GO:0015980	energy derivation by oxidation of organic compounds	17	0.114606	0.332861	0.96654	0.995913	0.79132	166	tags=76%, list=33%, signal=53%	Myc/Cycs/Cisd1/Uqcrq/Uqcc2/Cox5a/Trp53/Ndufs8/Cox7b/Cox5b/Ndufa8/Ndufb7/Ppp1r2	AngII_HS	GO_BP	3.20.0
GO:0008380	RNA splicing	14	0.102981	0.292346	0.96859	0.996586	0.791854	122	tags=79%, list=24%, signal=61%	Npm1/Snrpe/Ivns1abp/Rps26/Phf5a/Lsm6/Snrpd2/Lsm4/Snrpb/Snrpc/Snrpd1	AngII_HS	GO_BP	3.20.0
GO:1901293	nucleoside phosphate biosynthetic process	10	0.0837903	0.228139	0.96903	0.996586	0.791854	379	tags=70%, list=76%, signal=17%	Myc/Acot7/Ndufs8/Ndufa8/Ndufb7/Atp5g3/Mpc2	AngII_HS	GO_BP	3.20.0
GO:0008150	biological_process	481	0.188558	0.532262	0.97043	0.99708	0.792247	308	tags=62%, list=62%, signal=655%	Cxcl3/Bcl2a1b/Acod1/Clec4e/Npy/Il1b/S100a8/Ccl6/Wfdc17/S100a9/Ccl3/Spp1/Cd52/Basp1/Nlrp3/Plek/G0s2/Samsn1/Tyrobp/Cd14/C4b/Lcp1/Ccl4/Ctss/Pf4/Mmp3/Nav3/Fcer1g/Lamb1/Slpi/Cd74/Tnf/Mmp14/Timp1/Lyz2/Cotl1/AA467197/Fam167b/Vwa1/Kit/C3/Inhbb/Cxcl2/Ccl2/Col1a1/H2-Ab1/Col15a1/Ltbp2/Sfrp2/Antxr2/Lgals3/Smox/Slc7a11/Pik3r5/Mxd1/H2-Aa/Aplnr/Lum/Cxcl10/Myo1b/H2-Eb1/Cd44/P3h2/Col3a1/Hcls1/Tubb3/Angptl4/Igfbp7…	AngII_HS	GO_BP	3.20.0
GO:0046907	intracellular transport	34	0.137012	0.428441	0.97421	0.997453	0.792543	115	tags=18%, list=23%, signal=15%	Lcp1/Cd74/Hcls1/Il6/Ehd3/Vps37b	AngII_HS	GO_BP	3.20.0
GO:0006913	nucleocytoplasmic transport	15	0.0958335	0.274361	0.97447	0.997453	0.792543	262	tags=87%, list=53%, signal=42%	Bag3/Ran/Trim28/Malt1/Cfl1/Txn1/Npm1/Ranbp1/Trp53/Jak2/Ube2i/Eif4e/Nolc1	AngII_HS	GO_BP	3.20.0
GO:0051169	nuclear transport	15	0.0958335	0.274361	0.97447	0.997453	0.792543	262	tags=87%, list=53%, signal=42%	Bag3/Ran/Trim28/Malt1/Cfl1/Txn1/Npm1/Ranbp1/Trp53/Jak2/Ube2i/Eif4e/Nolc1	AngII_HS	GO_BP	3.20.0
GO:0046034	ATP metabolic process	11	0.0796226	0.219419	0.97436	0.997453	0.792543	401	tags=100%, list=80%, signal=20%	Ucp2/Pgk1/Gapdh/Hif1a/Pkm/Myc/Ndufs8/Ndufa8/Ndufb7/Atp5g3	AngII_HS	GO_BP	3.20.0
GO:0044237	cellular metabolic process	290	0.204355	0.707577	0.97737	0.998537	0.793405	62	tags=12%, list=12%, signal=25%	Acod1/Clec4e/Il1b/S100a8/S100a9/Ccl3/Spp1/Basp1/Nlrp3/Plek/Samsn1/Tyrobp/Cd14/Ccl4/Ctss/Pf4/Mmp3/Nav3/Fcer1g/Cd74/Tnf/Mmp14/Timp1/Kit/C3/Inhbb/Ccl2/Col1a1/Sfrp2/Lgals3/Slc7a11/Pik3r5/Mxd1/Aplnr/Lum	AngII_HS	GO_BP	3.20.0
GO:0022402	cell cycle process	38	0.139311	0.439866	0.97649	0.998537	0.793405	395	tags=87%, list=79%, signal=20%	Il1b/Tnf/Rps6ka2/Igf1/Cks2/Dach1/Lmnb1/Mybbp1a/Gja1/Plcb1/Hecw2/Bcl2l11/Slc25a5/Abcb1a/Lyn/Plk2/Ran/Hspa1a/Gadd45a/Fbxl7/Cfl1/Rgcc/Eml4/Stmn1/Myc/Csnk1d/Zfp207/Actr3/Npm1/Eps8/Cacul1/Ranbp1/Trp53	AngII_HS	GO_BP	3.20.0
GO:0044238	primary metabolic process	280	0.188504	0.65334	0.99124	0.99989	0.79448	106	tags=19%, list=21%, signal=35%	Acod1/Npy/Il1b/S100a8/S100a9/Ccl3/Spp1/Basp1/Nlrp3/Plek/Samsn1/Ctss/Pf4/Mmp3/Slpi/Cd74/Tnf/Mmp14/Timp1/Kit/C3/Inhbb/Col1a1/Sfrp2/Lgals3/Slc7a11/Pik3r5/Mxd1/Aplnr/Lum/Cd44/P3h2/Col3a1/Hcls1/Angptl4/Igfbp7/Cblb/Tank/Rnf149/Dusp2/Bzw2/Tfpi/Rps6ka2/Il6/Col4a2/Fam111a/Ctla2a/Igf1/Cstb/Snai1/St8sia4/Sox4/Zfp462/Thbs1	AngII_HS	GO_BP	3.20.0
GO:0016567	protein ubiquitination	22	0.100494	0.300332	0.98249	0.99989	0.79448	422	tags=68%, list=85%, signal=11%	Trim25/Fbxl7/Birc3/Rps2/Uba1/Rnf19b/N4bp1/Trim24/Npm1/Znrf1/Ivns1abp/Septin4/Ubc/Klhl2/Wwtr1	AngII_HS	GO_BP	3.20.0
GO:0006397	mRNA processing	15	0.0808302	0.231408	0.98159	0.99989	0.79448	207	tags=87%, list=41%, signal=52%	Adarb1/Snrpa1/Snrpd3/Npm1/Snrpe/Ivns1abp/Phf5a/Lsm6/Snrpd2/Lsm4/Snrpb/Snrpc/Snrpd1	AngII_HS	GO_BP	3.20.0
GO:0006091	generation of precursor metabolites and energy	22	0.0755549	0.225801	0.99119	0.99989	0.79448	193	tags=68%, list=39%, signal=44%	Bax/Pkm/Myc/Cycs/Cisd1/Uqcrq/Uqcc2/Cox5a/Trp53/Ndufs8/Cox7b/Cox5b/Ndufa8/Ndufb7/Ppp1r2	AngII_HS	GO_BP	3.20.0
GO:0070647	protein modification by small protein conjugation or removal	28	0.0693267	0.212693	0.99564	0.99989	0.79448	422	tags=100%, list=85%, signal=16%	Tank/Rnf149/Sox4/Enc1/Dysf/Tnfaip3/Hecw2/Tnip1/Hif1a/Trim28/Trim25/Fbxl7/Birc3/Rps2/Uba1/Rnf19b/N4bp1/Trim24/Npm1/Znrf1/Ivns1abp/Ube2i/Septin4/Ubc/Klhl2/Wwtr1/Psmd14	AngII_HS	GO_BP	3.20.0
GO:0032446	protein modification by small protein conjugation	25	0.0687395	0.208278	0.99456	0.99989	0.79448	422	tags=100%, list=85%, signal=16%	Rnf149/Sox4/Enc1/Dysf/Tnfaip3/Hecw2/Hif1a/Trim28/Trim25/Fbxl7/Birc3/Rps2/Uba1/Rnf19b/N4bp1/Trim24/Npm1/Znrf1/Ivns1abp/Ube2i/Septin4/Ubc/Klhl2/Wwtr1	AngII_HS	GO_BP	3.20.0
GO:0006396	RNA processing	22	0.0686861	0.205273	0.99297	0.99989	0.79448	122	tags=55%, list=24%, signal=43%	Npm1/Trp53/Snrpe/Ivns1abp/Rps26/Phf5a/Lsm6/Snrpd2/Lsm4/Snrpb/Snrpc/Snrpd1	AngII_HS	GO_BP	3.20.0
GO:0033365	protein localization to organelle	28	0.064222	0.197032	0.99641	0.99989	0.79448	452	tags=71%, list=91%, signal=7%	Ran/Nbea/Trim28/Cfl1/Bax/Rapgef4/Csnk1d/Txn1/Asap1/Npm1/Trp53/Jak2/Man1a/Sec61b/Maged1/Timm23/Btf3/Nolc1/Sting1/Wwtr1	AngII_HS	GO_BP	3.20.0
GO:0043687	post-translational protein modification	29	0.0585151	0.180148	0.99743	0.99989	0.79448	422	tags=100%, list=85%, signal=16%	Tank/Rnf149/Sox4/Enc1/Dysf/Tnfaip3/Hecw2/Tnip1/Hif1a/Trim28/Trim25/Fbxl7/Birc3/Rps2/Uba1/Rnf19b/N4bp1/Trim24/Npm1/Znrf1/Jak2/Ivns1abp/Ube2i/Septin4/Ubc/Klhl2/Wwtr1/Psmd14	AngII_HS	GO_BP	3.20.0
GO:0022613	ribonucleoprotein complex biogenesis	17	0.0547057	0.158887	0.99254	0.99989	0.79448	380	tags=53%, list=76%, signal=13%	Snrpe/Eif2s2/Eif3b/Lsm6/Snrpd2/Lsm4/Snrpb/Snrpc/Snrpd1	AngII_HS	GO_BP	3.20.0
GO:0016071	mRNA metabolic process	21	0.0481172	0.143007	0.99615	0.99989	0.79448	122	tags=62%, list=24%, signal=49%	Npm1/Trp53/Snrpe/Ivns1abp/Mapkapk2/Phf5a/Lsm6/Snrpd2/Lsm4/Snrpb/Snrpc/Snrpd1/Zc3hav1	AngII_HS	GO_BP	3.20.0
GO:0000375	RNA splicing, via transesterification reactions	11	0.0491803	0.135528	0.98696	0.99989	0.79448	202	tags=100%, list=40%, signal=61%	Snrpd3/Npm1/Snrpe/Phf5a/Lsm6/Snrpd2/Lsm4/Snrpb/Snrpc/Snrpd1	AngII_HS	GO_BP	3.20.0
GO:0000377	RNA splicing, via transesterification reactions with bulged adenosine as nucleophile	11	0.0491803	0.135528	0.98696	0.99989	0.79448	202	tags=100%, list=40%, signal=61%	Snrpd3/Npm1/Snrpe/Phf5a/Lsm6/Snrpd2/Lsm4/Snrpb/Snrpc/Snrpd1	AngII_HS	GO_BP	3.20.0
GO:0000398	mRNA splicing, via spliceosome	11	0.0491803	0.135528	0.98696	0.99989	0.79448	202	tags=100%, list=40%, signal=61%	Snrpd3/Npm1/Snrpe/Phf5a/Lsm6/Snrpd2/Lsm4/Snrpb/Snrpc/Snrpd1	AngII_HS	GO_BP	3.20.0
GO:0051603	proteolysis involved in protein catabolic process	39	0.035255	0.11161	0.99974	0.99989	0.79448	205	tags=69%, list=41%, signal=44%	Malt1/Trim25/Fbxl7/Casp8/Dab2/Ddi2/Ctsb/Uba1/Csnk1d/Rnf19b/N4bp1/Psmb5/Lgmn/Znrf1/Cacul1/Psmb2/Ivns1abp/Man1a/Sec61b/Psmb3/Psmd2/Psmd8/Ubc/Klhl2/Psmd3/Wwtr1/Psmd14	AngII_HS	GO_BP	3.20.0
GO:0006486	protein glycosylation	11	0.021404	0.0589838	0.99342	0.99989	0.79448	167	tags=73%, list=33%, signal=49%	Galnt18/Gcnt2/Galnt1/Man1a/Nus1/Ext1/Galnt15/Tet3	AngII_HS	GO_BP	3.20.0
GO:0043413	macromolecule glycosylation	11	0.021404	0.0589838	0.99342	0.99989	0.79448	167	tags=73%, list=33%, signal=49%	Galnt18/Gcnt2/Galnt1/Man1a/Nus1/Ext1/Galnt15/Tet3	AngII_HS	GO_BP	3.20.0
GO:0070085	glycosylation	11	0.021404	0.0589838	0.99342	0.99989	0.79448	167	tags=73%, list=33%, signal=49%	Galnt18/Gcnt2/Galnt1/Man1a/Nus1/Ext1/Galnt15/Tet3	AngII_HS	GO_BP	3.20.0
GO:0019941	modification-dependent protein catabolic process	28	0.00212314	0.00651376	0.99986	0.99989	0.79448	234	tags=79%, list=47%, signal=44%	Trim28/Hspa1a/Trim25/Fbxl7/Dab2/Uba1/Csnk1d/Rnf19b/N4bp1/Psmb5/Znrf1/Cacul1/Psmb2/Ivns1abp/Psmb3/Psmd2/Psmd8/Ubc/Klhl2/Psmd3/Wwtr1/Psmd14	AngII_HS	GO_BP	3.20.0
GO:0043632	modification-dependent macromolecule catabolic process	28	0.00212314	0.00651376	0.99986	0.99989	0.79448	234	tags=79%, list=47%, signal=44%	Trim28/Hspa1a/Trim25/Fbxl7/Dab2/Uba1/Csnk1d/Rnf19b/N4bp1/Psmb5/Znrf1/Cacul1/Psmb2/Ivns1abp/Psmb3/Psmd2/Psmd8/Ubc/Klhl2/Psmd3/Wwtr1/Psmd14	AngII_HS	GO_BP	3.20.0
GO:0006511	ubiquitin-dependent protein catabolic process	27	0.00211864	0.00647438	0.99989	0.99989	0.79448	234	tags=78%, list=47%, signal=44%	Trim28/Hspa1a/Trim25/Fbxl7/Dab2/Uba1/Csnk1d/Rnf19b/N4bp1/Psmb5/Znrf1/Cacul1/Psmb2/Ivns1abp/Psmb3/Psmd2/Psmd8/Klhl2/Psmd3/Wwtr1/Psmd14	AngII_HS	GO_BP	3.20.0
GO:0010498	proteasomal protein catabolic process	23	0.00210084	0.006311	0.99965	0.99989	0.79448	258	tags=91%, list=52%, signal=46%	Plk2/Trim28/Hspa1a/Trim25/Fbxl7/Dab2/Ddi2/Csnk1d/N4bp1/Psmb5/Znrf1/Psmb2/Ivns1abp/Man1a/Sec61b/Psmb3/Psmd2/Psmd8/Klhl2/Wwtr1/Psmd14	AngII_HS	GO_BP	3.20.0
GO:0043161	proteasome-mediated ubiquitin-dependent protein catabolic process	17	0.00207469	0.00602573	0.99896	0.99989	0.79448	258	tags=100%, list=52%, signal=50%	Trim28/Hspa1a/Fbxl7/Dab2/Csnk1d/N4bp1/Psmb5/Znrf1/Psmb2/Ivns1abp/Psmb3/Psmd2/Psmd8/Klhl2/Wwtr1/Psmd14	AngII_HS	GO_BP	3.20.0
mmu04015	Rap1 signaling pathway	15	0.28979	0.829003	0.677063	0.99994	0.663262	209	tags=53%, list=42%, signal=32%	Kit/Angpt2/Igf1/Thbs1/Rasgrp3/Vav3/Plcb1/Evl	AngII_HS	KEGG	Release 112.0+/12-12, Dec 24
mmu04014	Ras signaling pathway	15	0.267776	0.766027	0.731803	0.99994	0.663262	135	tags=33%, list=27%, signal=25%	Kit/Angpt2/Igf1/Ets2/Rasgrp3	AngII_HS	KEGG	Release 112.0+/12-12, Dec 24
mmu05022	Pathways of neurodegeneration - multiple diseases	30	0.244385	0.754923	0.789372	0.99994	0.663262	91	tags=17%, list=18%, signal=14%	Il1b/Tnf/Tubb3/Tank/Il6	AngII_HS	KEGG	Release 112.0+/12-12, Dec 24
mmu05020	Prion disease	27	0.228742	0.699394	0.829492	0.99994	0.663262	91	tags=15%, list=18%, signal=13%	Il1b/Tnf/Tubb3/Il6	AngII_HS	KEGG	Release 112.0+/12-12, Dec 24
mmu05010	Alzheimer disease	27	0.225787	0.690358	0.836912	0.99994	0.663262	91	tags=15%, list=18%, signal=13%	Il1b/Tnf/Tubb3/Il6	AngII_HS	KEGG	Release 112.0+/12-12, Dec 24
mmu05160	Hepatitis C	14	0.229016	0.649448	0.818012	0.99994	0.663262	63	tags=14%, list=13%, signal=13%	Tnf/Cxcl10	AngII_HS	KEGG	Release 112.0+/12-12, Dec 24
mmu04115	p53 signaling pathway	10	0.239146	0.649401	0.790182	0.99994	0.663262	349	tags=90%, list=70%, signal=28%	Igf1/Thbs1/Sesn3/Tnfrsf10b/Gadd45a/Casp8/Bax/Casp3/Cycs	AngII_HS	KEGG	Release 112.0+/12-12, Dec 24
mmu05222	Small cell lung cancer	15	0.224085	0.641041	0.828062	0.99994	0.663262	349	tags=87%, list=70%, signal=27%	Lamb1/Col4a2/Cks2/Col4a1/Itgav/Lamc1/Traf3/Gadd45a/Bax/Casp3/Birc3/Myc/Cycs	AngII_HS	KEGG	Release 112.0+/12-12, Dec 24
mmu05415	Diabetic cardiomyopathy	17	0.214022	0.621704	0.848322	0.99994	0.663262	80	tags=18%, list=16%, signal=15%	Col1a1/Col3a1/Col1a2	AngII_HS	KEGG	Release 112.0+/12-12, Dec 24
mmu05170	Human immunodeficiency virus 1 infection	11	0.202531	0.556885	0.853481	0.99994	0.663262	233	tags=91%, list=47%, signal=50%	Gng11/Casp8/Cfl1/Bax/Casp3/H2-Q7/Cycs/Gngt2/Sting1/Gng5	AngII_HS	KEGG	Release 112.0+/12-12, Dec 24
mmu05206	MicroRNAs in cancer	14	0.196372	0.556877	0.871131	0.99994	0.663262	335	tags=79%, list=67%, signal=27%	Cd44/Sox4/Thbs1/Fscn1/Bcl2l11/Abcb1a/Hmox1/Marcks/Casp3/Stmn1/Myc	AngII_HS	KEGG	Release 112.0+/12-12, Dec 24
mmu05161	Hepatitis B	12	0.184985	0.514596	0.881731	0.99994	0.663262	91	tags=17%, list=18%, signal=14%	Tnf/Il6	AngII_HS	KEGG	Release 112.0+/12-12, Dec 24
mmu05200	Pathways in cancer	40	0.161156	0.511265	0.96079	0.99994	0.663262	276	tags=57%, list=55%, signal=28%	Lamb1/Kit/Il6/Col4a2/Igf1/Cks2/Col4a1/Rasgrp3/Itgav/Cxcl12/Ednrb/Plcb1/Pparg/Runx1/Bcl2l11/Mmp2/Ets1/Lamc1/Hmox1/Hif1a/Traf3/Gng11/Gadd45a	AngII_HS	KEGG	Release 112.0+/12-12, Dec 24
mmu04666	Fc gamma R-mediated phagocytosis	11	0.17666	0.485749	0.888701	0.99994	0.663262	385	tags=91%, list=77%, signal=21%	Marcksl1/Vav3/Inpp5d/Lyn/Cfl1/Marcks/Vasp/Asap1/Actr3/Myo10	AngII_HS	KEGG	Release 112.0+/12-12, Dec 24
mmu01100	Metabolic pathways	46	0.144552	0.464051	0.9792	0.99994	0.663262	259	tags=48%, list=52%, signal=25%	Acod1/Smox/Pgs1/Nme1/Upp1/Mif/Cd38/Csgalnact1/Pde7b/Inpp5d/Aprt/Pgk1/Smyd2/B4galt3/Plcb1/Gapdh/Neu1/Dgkh/Cerk/Xylt1/Car4/Hmox1	AngII_HS	KEGG	Release 112.0+/12-12, Dec 24
mmu04144	Endocytosis	14	0.141773	0.402044	0.937231	0.99994	0.663262	422	tags=79%, list=85%, signal=12%	Rab31/Dnm3/Hspa1a/Dab2/H2-Q7/Asap1/Actr3/Agap1/Rab5c/Arap3/Arpc3	AngII_HS	KEGG	Release 112.0+/12-12, Dec 24
mmu05014	Amyotrophic lateral sclerosis	25	0.132348	0.401357	0.96832	0.99994	0.663262	152	tags=72%, list=30%, signal=53%	Cycs/Uqcrq/Psmb5/Cox5a/Psmb2/Trp53/Ndufs8/Cox7b/Pfn1/Cox5b/Ndufa8/Psmb3/Psmd2/Ndufb7/Psmd8/Atp5g3/Psmd3/Psmd14	AngII_HS	KEGG	Release 112.0+/12-12, Dec 24
mmu05203	Viral carcinogenesis	14	0.119723	0.339514	0.95581	0.99994	0.663262	198	tags=79%, list=40%, signal=49%	Casp8/Bax/Casp3/Pkm/H2-Q7/Ranbp1/Trp53/Mapkapk2/Grb2/Ywhag/Rel	AngII_HS	KEGG	Release 112.0+/12-12, Dec 24
mmu04810	Regulation of actin cytoskeleton	12	0.114524	0.318586	0.95674	0.99994	0.663262	354	tags=100%, list=71%, signal=30%	Vav3/Itgav/Cxcl12/Cfl1/Rgcc/Gna13/Actr3/Itga6/Arhgef7/Pfn1/Arpc3	AngII_HS	KEGG	Release 112.0+/12-12, Dec 24
mmu04148	Efferocytosis	15	0.109729	0.313903	0.96566	0.99994	0.663262	416	tags=100%, list=83%, signal=17%	Thbs1/Itgav/Cebpb/Pparg/Abca1/Hif1a/Casp3/Dusp16/Scarf1/Atp8a1/Jak2/Mapkapk2/Rab5c/Odc1	AngII_HS	KEGG	Release 112.0+/12-12, Dec 24
mmu05208	Chemical carcinogenesis - reactive oxygen species	12	0.0554415	0.154229	0.98724	0.99994	0.663262	282	tags=100%, list=57%, signal=45%	Hmox1/Hif1a/Uqcrq/Cox5a/Ndufs8/Grb2/Cox7b/Cox5b/Ndufa8/Ndufb7/Atp5g3	AngII_HS	KEGG	Release 112.0+/12-12, Dec 24
mmu00190	Oxidative phosphorylation	11	0.0553279	0.152131	0.98556	0.99994	0.663262	152	tags=91%, list=30%, signal=65%	Cycs/Uqcrq/Cox5a/Ndufs8/Cox7b/Cox5b/Ndufa8/Atp6v1e1/Ndufb7/Atp5g3	AngII_HS	KEGG	Release 112.0+/12-12, Dec 24
mmu04714	Thermogenesis	11	0.0553279	0.152131	0.98556	0.99994	0.663262	147	tags=82%, list=29%, signal=59%	Uqcrq/Cox5a/Ndufs8/Grb2/Cox7b/Cox5b/Ndufa8/Ndufb7/Atp5g3	AngII_HS	KEGG	Release 112.0+/12-12, Dec 24
mmu03040	Spliceosome	12	0.0492813	0.137092	0.98934	0.99994	0.663262	227	tags=100%, list=45%, signal=56%	Snrpa1/Snrpd3/Snrpe/Phf5a/Lsm6/Snrpd2/Lsm4/Ccdc12/Snrpb/Snrpc/Snrpd1	AngII_HS	KEGG	Release 112.0+/12-12, Dec 24
mmu05016	Huntington disease	27	0.00211864	0.00647788	0.99994	0.99994	0.663262	294	tags=93%, list=59%, signal=40%	Plcb1/Pparg/Slc25a5/Tuba1c/Polr2e/Casp8/Bax/Casp3/Cycs/Uqcrq/Psmb5/Cox5a/Psmb2/Trp53/Ndufs8/Cox7b/Cox5b/Ndufa8/Psmb3/Psmd2/Ndufb7/Psmd8/Atp5g3/Psmd3/Psmd14	AngII_HS	KEGG	Release 112.0+/12-12, Dec 24
mmu05012	Parkinson disease	26	0.00211416	0.00643908	0.9999	0.99994	0.663262	193	tags=85%, list=39%, signal=55%	Bax/Casp3/Uba1/Txn1/Cycs/Uqcrq/Psmb5/Cox5a/Psmb2/Trp53/Ndufs8/Cox7b/Cox5b/Ndufa8/Psmb3/Psmd2/Ndufb7/Psmd8/Atp5g3/Ubc/Psmd3/Psmd14	AngII_HS	KEGG	Release 112.0+/12-12, Dec 24
mmu05017	Spinocerebellar ataxia	10	0.00204499	0.00555317	0.99875	0.99994	0.663262	294	tags=80%, list=59%, signal=34%	Cycs/Psmb5/Psmb2/Psmb3/Psmd2/Psmd8/Psmd3/Psmd14	AngII_HS	KEGG	Release 112.0+/12-12, Dec 24
R-MMU-446652	Interleukin-1 family signaling	11	0.446529	1.22908	0.298737	1	0.865034	9	tags=9%, list=2%, signal=9%	Il1b	AngII_HS	Reactome	1.89.0
R-MMU-9020702	Interleukin-1 signaling	11	0.446529	1.22908	0.298737	1	0.865034	9	tags=9%, list=2%, signal=9%	Il1b	AngII_HS	Reactome	1.89.0
R-MMU-5357801	Programmed Cell Death	14	0.432158	1.22451	0.283577	1	0.865034	23	tags=14%, list=5%, signal=14%	Il1b/Cd14	AngII_HS	Reactome	1.89.0
R-MMU-5607764	CLEC7A (Dectin-1) signaling	11	0.443477	1.22068	0.306797	1	0.865034	9	tags=9%, list=2%, signal=9%	Il1b	AngII_HS	Reactome	1.89.0
R-MMU-416476	G alpha (q) signalling events	11	0.429146	1.18123	0.343967	1	0.865034	29	tags=18%, list=6%, signal=18%	Ccl6/Mmp3	AngII_HS	Reactome	1.89.0
R-MMU-9006934	Signaling by Receptor Tyrosine Kinases	24	0.390512	1.17762	0.298147	1	0.865034	224	tags=67%, list=45%, signal=39%	Spp1/Kit/Col1a1/Col3a1/Col1a2/Rps6ka2/Col4a2/Igf1/Col4a1/Vav3/Sh2b2/Itgav/Ptpn18/Ptprk/Spred1/Lyn	AngII_HS	Reactome	1.89.0
R-MMU-1266738	Developmental Biology	29	0.368382	1.13259	0.338437	1	0.865034	224	tags=66%, list=45%, signal=38%	Tyrobp/Kit/Col3a1/Tubb3/Col4a2/St8sia4/Tbx3/Tubb6/Col4a1/Vav3/Itgav/Cxcl12/Sema7a/Evl/Kazn/Tcf4/Pparg/Mmp2/Lyn	AngII_HS	Reactome	1.89.0
R-MMU-166016	Toll Like Receptor 4 (TLR4) Cascade	10	0.393947	1.07169	0.447216	1	0.865034	90	tags=30%, list=18%, signal=25%	Cd14/Tank/Rps6ka2	AngII_HS	Reactome	1.89.0
R-MMU-1280218	Adaptive Immune System	38	0.334836	1.05519	0.428346	1	0.865034	80	tags=24%, list=16%, signal=22%	Tyrobp/Ctss/Cd74/C3/Col1a1/Col3a1/Tubb3/Cblb/Col1a2	AngII_HS	Reactome	1.89.0
R-MMU-194315	Signaling by Rho GTPases	29	0.33334	1.02486	0.475135	1	0.865034	159	tags=38%, list=32%, signal=27%	S100a8/S100a9/Basp1/Tubb3/Prex1/Arhgap28/Tubb6/Srgap1/Akap12/Lmnb1/Vav3	AngII_HS	Reactome	1.89.0
R-MMU-9716542	Signaling by Rho GTPases, Miro GTPases and RHOBTB3	29	0.33334	1.02486	0.475135	1	0.865034	159	tags=38%, list=32%, signal=27%	S100a8/S100a9/Basp1/Tubb3/Prex1/Arhgap28/Tubb6/Srgap1/Akap12/Lmnb1/Vav3	AngII_HS	Reactome	1.89.0
R-MMU-597592	Post-translational protein modification	53	0.298804	0.968834	0.555674	1	0.865034	44	tags=13%, list=9%, signal=13%	Spp1/Cd52/Nlrp3/C4b/Timp1/Vwa1/C3	AngII_HS	Reactome	1.89.0
R-MMU-422475	Axon guidance	24	0.313143	0.944312	0.572564	1	0.865034	224	tags=58%, list=45%, signal=34%	Tyrobp/Col3a1/Tubb3/Col4a2/St8sia4/Tubb6/Col4a1/Vav3/Itgav/Cxcl12/Sema7a/Evl/Mmp2/Lyn	AngII_HS	Reactome	1.89.0
R-MMU-9675108	Nervous system development	24	0.313143	0.944312	0.572564	1	0.865034	224	tags=58%, list=45%, signal=34%	Tyrobp/Col3a1/Tubb3/Col4a2/St8sia4/Tubb6/Col4a1/Vav3/Itgav/Cxcl12/Sema7a/Evl/Mmp2/Lyn	AngII_HS	Reactome	1.89.0
R-MMU-71387	Metabolism of carbohydrates	11	0.328239	0.903486	0.598454	1	0.865034	284	tags=82%, list=57%, signal=36%	Lum/Cd44/Csgalnact1/Pgk1/B4galt3/Gapdh/Xylt1/Dcn/Sdc3	AngII_HS	Reactome	1.89.0
R-MMU-392499	Metabolism of proteins	72	0.244736	0.810696	0.801212	1	0.865034	45	tags=11%, list=9%, signal=12%	Spp1/Cd52/Nlrp3/C4b/Timp1/Vwa1/C3/Inhbb	AngII_HS	Reactome	1.89.0
R-MMU-9012999	RHO GTPase cycle	19	0.268015	0.787471	0.731693	1	0.865034	176	tags=42%, list=35%, signal=28%	Basp1/Prex1/Arhgap28/Srgap1/Akap12/Lmnb1/Vav3/Gja1	AngII_HS	Reactome	1.89.0
R-MMU-449147	Signaling by Interleukins	21	0.240525	0.714941	0.799792	1	0.865034	9	tags=5%, list=2%, signal=5%	Il1b	AngII_HS	Reactome	1.89.0
R-MMU-109581	Apoptosis	11	0.252372	0.69466	0.766712	1	0.865034	23	tags=9%, list=5%, signal=9%	Cd14	AngII_HS	Reactome	1.89.0
R-MMU-2871837	FCERI mediated NF-kB activation	11	0.249159	0.685816	0.772742	1	0.865034	55	tags=55%, list=11%, signal=50%	Psmb3/Psmd2/Psmd8/Ubc/Psmd3/Psmd14	AngII_HS	Reactome	1.89.0
R-MMU-73887	Death Receptor Signaling	13	0.241836	0.679435	0.790672	1	0.865034	165	tags=38%, list=33%, signal=26%	Tnf/Prex1/Tnfrsf10b/Vav3/Tnfaip3	AngII_HS	Reactome	1.89.0
R-MMU-5688426	Deubiquitination	18	0.218009	0.636708	0.843552	1	0.865034	18	tags=6%, list=4%, signal=6%	Nlrp3	AngII_HS	Reactome	1.89.0
R-MMU-1257604	PIP3 activates AKT signaling	10	0.233046	0.633976	0.799002	1	0.865034	136	tags=90%, list=27%, signal=67%	Psmb5/Psmb2/Grb2/Psmb3/Psmd2/Psmd8/Ubc/Psmd3/Psmd14	AngII_HS	Reactome	1.89.0
R-MMU-9006925	Intracellular signaling by second messengers	10	0.233046	0.633976	0.799002	1	0.865034	136	tags=90%, list=27%, signal=67%	Psmb5/Psmb2/Grb2/Psmb3/Psmd2/Psmd8/Ubc/Psmd3/Psmd14	AngII_HS	Reactome	1.89.0
R-MMU-5668541	TNFR2 non-canonical NF-kB pathway	11	0.228935	0.630149	0.808482	1	0.865034	55	tags=55%, list=11%, signal=50%	Psmb3/Psmd2/Psmd8/Ubc/Psmd3/Psmd14	AngII_HS	Reactome	1.89.0
R-MMU-1280215	Cytokine Signaling in Immune system	35	0.193633	0.605853	0.912881	1	0.865034	91	tags=14%, list=18%, signal=13%	Il1b/Tnf/Tubb3/Rps6ka2/Il6	AngII_HS	Reactome	1.89.0
R-MMU-446203	Asparagine N-linked glycosylation	12	0.215983	0.600703	0.833702	1	0.865034	227	tags=50%, list=45%, signal=28%	Tubb3/St8sia4/Tubb6/Ctsc/B4galt3/Neu1	AngII_HS	Reactome	1.89.0
R-MMU-2454202	Fc epsilon receptor (FCERI) signaling	13	0.198835	0.558625	0.863211	1	0.865034	136	tags=69%, list=27%, signal=52%	Psmb5/Psmb2/Grb2/Psmb3/Psmd2/Psmd8/Ubc/Psmd3/Psmd14	AngII_HS	Reactome	1.89.0
R-MMU-5684996	MAPK1/MAPK3 signaling	19	0.157762	0.46353	0.936801	1	0.865034	136	tags=63%, list=27%, signal=48%	Psmb5/Rgl1/Psmb2/Jak2/Grb2/Csf2rb/Psmb3/Psmd2/Psmd8/Ubc/Psmd3/Psmd14	AngII_HS	Reactome	1.89.0
R-MMU-556833	Metabolism of lipids	15	0.156777	0.447957	0.926191	1	0.865034	264	tags=53%, list=53%, signal=26%	Pik3r5/Hilpda/Inpp5d/Fabp5/Neu1/Fabp4/Cerk/Ran	AngII_HS	Reactome	1.89.0
R-MMU-2559583	Cellular Senescence	11	0.161645	0.444931	0.907541	1	0.865034	411	tags=100%, list=82%, signal=18%	Ets2/Lmnb1/Cebpb/Ets1/H2aj/Map4k4/Txn1/Trp53/Mapkapk2/Ubc	AngII_HS	Reactome	1.89.0
R-MMU-5683057	MAPK family signaling cascades	20	0.142742	0.421947	0.95254	1	0.865034	136	tags=60%, list=27%, signal=45%	Psmb5/Rgl1/Psmb2/Jak2/Grb2/Csf2rb/Psmb3/Psmd2/Psmd8/Ubc/Psmd3/Psmd14	AngII_HS	Reactome	1.89.0
R-MMU-2467813	Separation of Sister Chromatids	11	0.131959	0.363221	0.938481	1	0.865034	55	tags=55%, list=11%, signal=50%	Psmb3/Psmd2/Psmd8/Ubc/Psmd3/Psmd14	AngII_HS	Reactome	1.89.0
R-MMU-5358351	Signaling by Hedgehog	11	0.131959	0.363221	0.938481	1	0.865034	55	tags=55%, list=11%, signal=50%	Psmb3/Psmd2/Psmd8/Ubc/Psmd3/Psmd14	AngII_HS	Reactome	1.89.0
R-MMU-5610787	Hedgehog 'off' state	11	0.131959	0.363221	0.938481	1	0.865034	55	tags=55%, list=11%, signal=50%	Psmb3/Psmd2/Psmd8/Ubc/Psmd3/Psmd14	AngII_HS	Reactome	1.89.0
R-MMU-5653656	Vesicle-mediated transport	19	0.120202	0.353172	0.96781	1	0.865034	430	tags=95%, list=86%, signal=14%	Vps37b/Tubb6/Ctsc/Gja1/Rab31/Sparc/Tuba1c/Dnm3/Scarb1/Dab2/Csnk1d/Actr3/Galnt1/Grb2/Rab5c/Ubc/Ankrd28/Arpc3	AngII_HS	Reactome	1.89.0
R-MMU-8852276	The role of GTSE1 in G2/M progression after G2 checkpoint	12	0.106024	0.29488	0.96234	1	0.865034	136	tags=75%, list=27%, signal=56%	Psmb5/Psmb2/Trp53/Psmb3/Psmd2/Psmd8/Ubc/Psmd3/Psmd14	AngII_HS	Reactome	1.89.0
R-MMU-199991	Membrane Trafficking	17	0.100589	0.291848	0.97571	1	0.865034	430	tags=18%, list=86%, signal=3%	Ubc/Ankrd28/Arpc3	AngII_HS	Reactome	1.89.0
R-MMU-5673001	RAF/MAP kinase cascade	18	0.0995349	0.290697	0.97795	1	0.865034	136	tags=67%, list=27%, signal=50%	Psmb5/Rgl1/Psmb2/Jak2/Grb2/Csf2rb/Psmb3/Psmd2/Psmd8/Ubc/Psmd3/Psmd14	AngII_HS	Reactome	1.89.0
R-MMU-3700989	Transcriptional Regulation by TP53	16	0.0849341	0.244634	0.98209	1	0.865034	258	tags=88%, list=52%, signal=44%	Plk2/Gadd45a/Polr2e/Bax/Prdx5/Txn1/Cycs/Npm1/Cox5a/Trp53/Gsr/Cox7b/Ywhag/Ubc	AngII_HS	Reactome	1.89.0
R-MMU-913531	Interferon Signaling	12	0.0854554	0.237673	0.97466	1	0.865034	232	tags=83%, list=46%, signal=46%	Tuba1c/Hspa1a/Trim25/Npm1/Trp53/Jak2/Abce1/Eif4e/Ubc/Ifnar2	AngII_HS	Reactome	1.89.0
R-MMU-2555396	Mitotic Metaphase and Anaphase	15	0.0683543	0.195308	0.98736	1	0.865034	75	tags=53%, list=15%, signal=47%	Ube2i/Psmb3/Banf1/Psmd2/Psmd8/Ubc/Psmd3/Psmd14	AngII_HS	Reactome	1.89.0
R-MMU-68882	Mitotic Anaphase	15	0.0683543	0.195308	0.98736	1	0.865034	75	tags=53%, list=15%, signal=47%	Ube2i/Psmb3/Banf1/Psmd2/Psmd8/Ubc/Psmd3/Psmd14	AngII_HS	Reactome	1.89.0
R-MMU-382551	Transport of small molecules	28	0.0577209	0.176844	0.99704	1	0.865034	282	tags=89%, list=57%, signal=41%	Slc25a5/Abcb1a/Abca1/Lrrc8d/Slc6a6/Abcg1/Car4/Hmox1/Gng11/Scarb1/Bmp1/Psmb5/Atp8a1/Gngt2/Gpihbp1/Psmb2/Eif2s2/Psmb3/Psmd2/Atp6v1e1/Psmd8/Ubc/Gng5/Psmd3/Psmd14	AngII_HS	Reactome	1.89.0
R-MMU-72203	Processing of Capped Intron-Containing Pre-mRNA	13	0.0493827	0.13874	0.99068	1	0.865034	223	tags=100%, list=45%, signal=57%	Snrpa1/Snrpd3/Snrpe/Phf5a/Eif4e/Lsm6/Snrpd2/Lsm4/Ccdc12/Snrpb/Snrpc/Snrpd1	AngII_HS	Reactome	1.89.0
R-MMU-72163	mRNA Splicing - Major Pathway	12	0.0492813	0.137064	0.98961	1	0.865034	223	tags=100%, list=45%, signal=57%	Snrpa1/Snrpd3/Snrpe/Phf5a/Lsm6/Snrpd2/Lsm4/Ccdc12/Snrpb/Snrpc/Snrpd1	AngII_HS	Reactome	1.89.0
R-MMU-72172	mRNA Splicing	12	0.0492813	0.137064	0.98961	1	0.865034	223	tags=100%, list=45%, signal=57%	Snrpa1/Snrpd3/Snrpe/Phf5a/Lsm6/Snrpd2/Lsm4/Ccdc12/Snrpb/Snrpc/Snrpd1	AngII_HS	Reactome	1.89.0
R-MMU-453274	Mitotic G2-G2/M phases	15	0.0412241	0.117789	0.9945	1	0.865034	232	tags=73%, list=46%, signal=40%	Csnk1d/Psmb5/Psmb2/Trp53/Ywhag/Psmb3/Psmd2/Psmd8/Ubc/Psmd3/Psmd14	AngII_HS	Reactome	1.89.0
R-MMU-69275	G2/M Transition	15	0.0412241	0.117789	0.9945	1	0.865034	232	tags=73%, list=46%, signal=40%	Csnk1d/Psmb5/Psmb2/Trp53/Ywhag/Psmb3/Psmd2/Psmd8/Ubc/Psmd3/Psmd14	AngII_HS	Reactome	1.89.0
R-MMU-1428517	Aerobic respiration and respiratory electron transport	13	0.0390947	0.109836	0.9933	1	0.865034	176	tags=85%, list=35%, signal=56%	Pkm/Cycs/Uqcrq/Cox5a/Ndufs8/Cox7b/Ndufa8/Ndufb7/Atp5g3/Atp5md/Ubc	AngII_HS	Reactome	1.89.0
R-MMU-1430728	Metabolism	65	0.0257388	0.0847135	1	1	0.865034	445	tags=100%, list=89%, signal=12%	Pik3r5/Lum/Cd44/Hilpda/Ppa1/Nme1/Upp1/Ucp2/Cd38/Csgalnact1/Higd1a/Inpp5d/Aprt/Fabp5/Pgk1/B4galt3/Plcb1/Gapdh/Neu1/Fabp4/Cerk/Xylt1/Car4/Hmox1/Ran/Gng11/Dcn/Sdc3/Sgpl1/Marcks/Rapgef4/Pkm/Acot7/Txn1/Cycs/Uqcrq/Psmb5/Gngt2/Gpihbp1/Cox5a/Psmb2/Ndufs8/Mapkapk2/Gsr/Cox7b/Ube2i/Ndufa8/Mtarc2/Dbi/Psmb3/Psmd2/Ndufb7/Ext1/Ugcg/Psmd8/Atp5g3/Atp5md/Odc1/Ubc/Gng5/Psmd3/Itpkb/Degs1/Psmd14	AngII_HS	Reactome	1.89.0
R-MMU-72766	Translation	10	0.0265849	0.0723212	0.9928	1	0.865034	117	tags=70%, list=23%, signal=55%	Mrpl52/Eif2s2/Rps26/Eif3b/Eif4e/Rpl36al/Mrpl54	AngII_HS	Reactome	1.89.0
R-MMU-983168	Antigen processing: Ubiquitination & Proteasome degradation	14	0.0088277	0.0250131	0.99868	1	0.865034	201	tags=86%, list=40%, signal=53%	Fbxl7/Uba1/Psmb5/Znrf1/Psmb2/Psmb3/Psmd2/Psmd8/Ubc/Klhl2/Psmd3/Psmd14	AngII_HS	Reactome	1.89.0
R-MMU-2262752	Cellular responses to stress	35	0.00229475	0.00718	0.99998	1	0.865034	270	tags=83%, list=54%, signal=41%	Ets1/Bag3/Hspb8/Hmox1/Hif1a/Tuba1c/Hspa1a/Bach1/H2aj/Map4k4/Prdx5/Txn1/Cycs/Psmb5/Cox5a/Psmb2/Trp53/Eif2s2/Mapkapk2/Gsr/Cox7b/Fnip1/Psmb3/Psmd2/Atp6v1e1/Psmd8/Ubc/Psmd3/Psmd14	AngII_HS	Reactome	1.89.0
R-MMU-8953897	Cellular responses to stimuli	35	0.00229475	0.00718	0.99998	1	0.865034	270	tags=83%, list=54%, signal=41%	Ets1/Bag3/Hspb8/Hmox1/Hif1a/Tuba1c/Hspa1a/Bach1/H2aj/Map4k4/Prdx5/Txn1/Cycs/Psmb5/Cox5a/Psmb2/Trp53/Eif2s2/Mapkapk2/Gsr/Cox7b/Fnip1/Psmb3/Psmd2/Atp6v1e1/Psmd8/Ubc/Psmd3/Psmd14	AngII_HS	Reactome	1.89.0
R-MMU-74160	Gene expression (Transcription)	38	0.0021692	0.00683593	0.99998	1	0.865034	258	tags=87%, list=52%, signal=45%	Plk2/Ddx21/Ran/Trim28/Gadd45a/Polr2e/Snrpd3/Bax/H2aj/Myc/Prdx5/Txn1/Cycs/Psmb5/Npm1/Cox5a/Psmb2/Trp53/Snrpe/Gsr/Cox7b/Maged1/Ube2i/Ywhag/Psmb3/Snrpb/Psmd2/Smad1/Psmd8/Ubc/Psmd3/Wwtr1/Psmd14	AngII_HS	Reactome	1.89.0
R-MMU-73857	RNA Polymerase II Transcription	35	0.00215517	0.00674327	0.99999	1	0.865034	234	tags=86%, list=47%, signal=49%	Trim28/Gadd45a/Polr2e/Snrpd3/Bax/H2aj/Myc/Prdx5/Txn1/Cycs/Psmb5/Npm1/Cox5a/Psmb2/Trp53/Snrpe/Gsr/Cox7b/Maged1/Ube2i/Ywhag/Psmb3/Snrpb/Psmd2/Smad1/Psmd8/Ubc/Psmd3/Wwtr1/Psmd14	AngII_HS	Reactome	1.89.0
R-MMU-212436	Generic Transcription Pathway	32	0.00214133	0.0066451	0.99994	1	0.865034	234	tags=84%, list=47%, signal=48%	Trim28/Gadd45a/Polr2e/Bax/H2aj/Myc/Prdx5/Txn1/Cycs/Psmb5/Npm1/Cox5a/Psmb2/Trp53/Gsr/Cox7b/Maged1/Ube2i/Ywhag/Psmb3/Psmd2/Smad1/Psmd8/Ubc/Psmd3/Wwtr1/Psmd14	AngII_HS	Reactome	1.89.0
R-MMU-8953854	Metabolism of RNA	29	0.00212766	0.00654151	0.99993	1	0.865034	227	tags=97%, list=45%, signal=56%	Hspa1a/Polr2e/Adarb1/Snrpa1/Snrpd3/Rps2/Csnk1d/Psmb5/Psmb2/Snrpe/Mapkapk2/Rps26/Phf5a/Eif4e/Lsm6/Snrpd2/Lsm4/Ccdc12/Psmb3/Snrpb/Snrpc/Psmd2/Rpl36al/Psmd8/Snrpd1/Ubc/Psmd3/Psmd14	AngII_HS	Reactome	1.89.0
R-MMU-1640170	Cell Cycle	26	0.00211416	0.00642787	0.9999	1	0.865034	237	tags=81%, list=47%, signal=45%	Ran/Tuba1c/Fbxl7/H2aj/Eml4/Csnk1d/Psmb5/Npm1/Psmb2/Trp53/Jak2/Ube2i/Ywhag/Psmb3/Banf1/Psmd2/Psmd8/Ubc/Ankrd28/Psmd3/Psmd14	AngII_HS	Reactome	1.89.0
R-MMU-69278	Cell Cycle, Mitotic	23	0.00210084	0.0063063	0.99992	1	0.865034	237	tags=83%, list=47%, signal=45%	Ran/Tuba1c/Fbxl7/H2aj/Eml4/Csnk1d/Psmb5/Psmb2/Trp53/Jak2/Ube2i/Ywhag/Psmb3/Banf1/Psmd2/Psmd8/Ubc/Psmd3/Psmd14	AngII_HS	Reactome	1.89.0
R-MMU-68886	M Phase	19	0.00208333	0.00612117	0.99974	1	0.865034	237	tags=84%, list=47%, signal=46%	Ran/Tuba1c/H2aj/Eml4/Csnk1d/Psmb5/Psmb2/Ube2i/Ywhag/Psmb3/Banf1/Psmd2/Psmd8/Ubc/Psmd3/Psmd14	AngII_HS	Reactome	1.89.0
R-MMU-9711123	Cellular response to chemical stress	16	0.00207039	0.00596332	0.99943	1	0.865034	159	tags=88%, list=32%, signal=62%	Prdx5/Txn1/Cycs/Psmb5/Cox5a/Psmb2/Gsr/Cox7b/Psmb3/Psmd2/Psmd8/Ubc/Psmd3/Psmd14	AngII_HS	Reactome	1.89.0
R-MMU-983169	Class I MHC mediated antigen processing & presentation	16	0.00207039	0.00596332	0.99943	1	0.865034	201	tags=81%, list=40%, signal=50%	Fbxl7/H2-Q7/Uba1/Psmb5/Znrf1/Psmb2/Psmb3/Psmd2/Psmd8/Ubc/Klhl2/Psmd3/Psmd14	AngII_HS	Reactome	1.89.0
R-MMU-195721	Signaling by WNT	14	0.00206186	0.00584222	0.99934	1	0.865034	136	tags=79%, list=27%, signal=59%	Psmb5/Gngt2/Psmb2/Pfn1/Psmb3/Psmd2/Psmd8/Ubc/Gng5/Psmd3/Psmd14	AngII_HS	Reactome	1.89.0
R-MMU-5689880	Ub-specific processing proteases	14	0.00206186	0.00584222	0.99934	1	0.865034	240	tags=93%, list=48%, signal=50%	H2aj/Birc3/Myc/Psmb5/Psmb2/Trp53/Psmb3/Psmd2/Smad1/Psmd8/Ubc/Psmd3/Psmd14	AngII_HS	Reactome	1.89.0
R-MMU-3858494	Beta-catenin independent WNT signaling	13	0.00205761	0.00578084	0.99916	1	0.865034	136	tags=85%, list=27%, signal=63%	Psmb5/Gngt2/Psmb2/Pfn1/Psmb3/Psmd2/Psmd8/Ubc/Gng5/Psmd3/Psmd14	AngII_HS	Reactome	1.89.0
R-MMU-8951664	Neddylation	12	0.00205339	0.00571099	0.99891	1	0.865034	240	tags=83%, list=48%, signal=44%	Psmb5/Psmb2/Commd3/Psmb3/Psmd2/Psmd8/Ubc/Klhl2/Psmd3/Psmd14	AngII_HS	Reactome	1.89.0
R-MMU-983705	Signaling by the B Cell Receptor (BCR)	12	0.00205339	0.00571099	0.99891	1	0.865034	136	tags=75%, list=27%, signal=56%	Psmb5/Psmb2/Grb2/Psmb3/Psmd2/Psmd8/Ubc/Psmd3/Psmd14	AngII_HS	Reactome	1.89.0
R-MMU-382556	ABC-family proteins mediated transport	11	0.00204918	0.00564041	0.99886	1	0.865034	136	tags=82%, list=27%, signal=61%	Psmb5/Psmb2/Eif2s2/Psmb3/Psmd2/Psmd8/Ubc/Psmd3/Psmd14	AngII_HS	Reactome	1.89.0
R-MMU-1168372	Downstream signaling events of B Cell Receptor (BCR)	10	0.00204499	0.00556317	0.99843	1	0.865034	136	tags=80%, list=27%, signal=59%	Psmb5/Psmb2/Psmb3/Psmd2/Psmd8/Ubc/Psmd3/Psmd14	AngII_HS	Reactome	1.89.0
R-MMU-202403	TCR signaling	10	0.00204499	0.00556317	0.99843	1	0.865034	136	tags=80%, list=27%, signal=59%	Psmb5/Psmb2/Psmb3/Psmd2/Psmd8/Ubc/Psmd3/Psmd14	AngII_HS	Reactome	1.89.0
R-MMU-202424	Downstream TCR signaling	10	0.00204499	0.00556317	0.99843	1	0.865034	136	tags=80%, list=27%, signal=59%	Psmb5/Psmb2/Psmb3/Psmd2/Psmd8/Ubc/Psmd3/Psmd14	AngII_HS	Reactome	1.89.0
R-MMU-450531	Regulation of mRNA stability by proteins that bind AU-rich elements	10	0.00204499	0.00556317	0.99843	1	0.865034	136	tags=90%, list=27%, signal=67%	Psmb5/Psmb2/Mapkapk2/Psmb3/Psmd2/Psmd8/Ubc/Psmd3/Psmd14	AngII_HS	Reactome	1.89.0
R-MMU-453279	Mitotic G1 phase and G1/S transition	10	0.00204499	0.00556317	0.99843	1	0.865034	136	tags=90%, list=27%, signal=67%	Psmb5/Psmb2/Jak2/Psmb3/Psmd2/Psmd8/Ubc/Psmd3/Psmd14	AngII_HS	Reactome	1.89.0
R-MMU-5658442	Regulation of RAS by GAPs	10	0.00204499	0.00556317	0.99843	1	0.865034	136	tags=80%, list=27%, signal=59%	Psmb5/Psmb2/Psmb3/Psmd2/Psmd8/Ubc/Psmd3/Psmd14	AngII_HS	Reactome	1.89.0
R-MMU-69481	G2/M Checkpoints	10	0.00204499	0.00556317	0.99843	1	0.865034	136	tags=100%, list=27%, signal=74%	Psmb2/Trp53/Ywhag/Psmb3/Psmd2/Psmd8/Ubc/Psmd3/Psmd14	AngII_HS	Reactome	1.89.0
R-MMU-69620	Cell Cycle Checkpoints	10	0.00204499	0.00556317	0.99843	1	0.865034	136	tags=100%, list=27%, signal=74%	Psmb2/Trp53/Ywhag/Psmb3/Psmd2/Psmd8/Ubc/Psmd3/Psmd14	AngII_HS	Reactome	1.89.0
R-MMU-8878159	Transcriptional regulation by RUNX3	10	0.00204499	0.00556317	0.99843	1	0.865034	136	tags=90%, list=27%, signal=67%	Psmb5/Psmb2/Trp53/Psmb3/Psmd2/Psmd8/Ubc/Psmd3/Psmd14	AngII_HS	Reactome	1.89.0
