# Supplementary material for: Single-cell RNA sequencing reveals endothelial cell heterogeneity and Sox18-mediated EndMT in abdominal aortic aneurysm
Source: Theranostics. 2025 Aug 30;15(18):9486–507. doi: 10.7150/thno.110254 (PMC12486145; doi:10.7150/thno.110254)
Supplement: Supplementary file 2 — Supplementary tables 2-13. [file thnov15p9486s2.zip › Supplementary tables/Table S13-metascape_result.upDEGs_KEGG_VEC.xlsx]

## Sheet: Annotation
MyList	Gene ID	Type	Tax ID	Homologene Gene ID	Homologene Gene Tax ID	mmu05417 Lipid and atherosclerosis - Mu	mmu05200 Pathways in cancer - Mus muscu	mmu04151 PI3K-Akt signaling pathway - M	mmu05146 Amoebiasis - Mus musculus (hou	mmu05205 Proteoglycans in cancer - Mus	mmu05169 Epstein-Barr virus infection -	mmu05020 Prion disease - Mus musculus (	mmu04668 TNF signaling pathway - Mus mu	mmu04145 Phagosome - Mus musculus (hous	mmu05132 Salmonella infection - Mus mus	mmu04666 Fc gamma R-mediated phagocytos	mmu04015 Rap1 signaling pathway - Mus m	mmu04062 Chemokine signaling pathway -	mmu04148 Efferocytosis - Mus musculus (	mmu04066 HIF-1 signaling pathway - Mus	mmu03320 PPAR signaling pathway - Mus m	mmu04810 Regulation of actin cytoskelet	mmu04217 Necroptosis - Mus musculus (ho	mmu04144 Endocytosis - Mus musculus (ho	mmu05144 Malaria - Mus musculus (house
Cxcl2	20310	symbol	M. musculus	20310	M. musculus	1.0	0.0	0.0	1.0	0.0	0.0	0.0	1.0	0.0	0.0	0.0	0.0	1.0	0.0	0.0	0.0	0.0	0.0	0.0	0.0
Igfbp7	29817	symbol	M. musculus	29817	M. musculus	0.0	0.0	0.0	0.0	0.0	0.0	0.0	0.0	0.0	0.0	0.0	0.0	0.0	0.0	0.0	0.0	0.0	0.0	0.0	0.0
Ctla2a	13024	symbol	M. musculus	13024	M. musculus	0.0	0.0	0.0	0.0	0.0	0.0	0.0	0.0	0.0	0.0	0.0	0.0	0.0	0.0	0.0	0.0	0.0	0.0	0.0	0.0
Col1a1	12842	symbol	M. musculus	12842	M. musculus	0.0	0.0	1.0	1.0	1.0	0.0	1.0	0.0	0.0	0.0	0.0	0.0	0.0	0.0	0.0	0.0	0.0	0.0	0.0	0.0
Sparc	20692	symbol	M. musculus	20692	M. musculus	0.0	0.0	0.0	0.0	0.0	0.0	0.0	0.0	0.0	0.0	0.0	0.0	0.0	0.0	0.0	0.0	0.0	0.0	0.0	0.0
Col3a1	12825	symbol	M. musculus	12825	M. musculus	0.0	0.0	1.0	1.0	0.0	0.0	1.0	0.0	0.0	0.0	0.0	0.0	0.0	0.0	0.0	0.0	0.0	0.0	0.0	0.0
Tcf4	21413	symbol	M. musculus	21413	M. musculus	0.0	0.0	0.0	0.0	0.0	0.0	0.0	0.0	0.0	0.0	0.0	0.0	0.0	0.0	0.0	0.0	0.0	0.0	0.0	0.0
Col4a2	12827	symbol	M. musculus	12827	M. musculus	0.0	1.0	1.0	1.0	0.0	0.0	0.0	0.0	0.0	0.0	0.0	0.0	0.0	0.0	0.0	0.0	0.0	0.0	0.0	0.0
Emcn	59308	symbol	M. musculus	59308	M. musculus	0.0	0.0	0.0	0.0	0.0	0.0	0.0	0.0	0.0	0.0	0.0	0.0	0.0	0.0	0.0	0.0	0.0	0.0	0.0	0.0
Ccl2	20296	symbol	M. musculus	20296	M. musculus	1.0	0.0	0.0	1.0	1.0	1.0	0.0	1.0	0.0	0.0	0.0	0.0	1.0	0.0	0.0	0.0	1.0	0.0	0.0	1.0
Col4a1	12826	symbol	M. musculus	12826	M. musculus	0.0	1.0	1.0	1.0	0.0	0.0	0.0	0.0	0.0	0.0	0.0	0.0	0.0	0.0	0.0	0.0	0.0	0.0	0.0	0.0
Col1a2	12843	symbol	M. musculus	12843	M. musculus	0.0	0.0	1.0	1.0	1.0	0.0	1.0	0.0	0.0	0.0	0.0	0.0	0.0	0.0	0.0	0.0	0.0	0.0	0.0	0.0
Cd74	16149	symbol	M. musculus	16149	M. musculus	0.0	0.0	0.0	0.0	0.0	1.0	0.0	0.0	0.0	0.0	0.0	0.0	0.0	0.0	0.0	0.0	0.0	0.0	0.0	0.0
Mast4	328329	symbol	M. musculus	328329	M. musculus	0.0	0.0	0.0	0.0	0.0	0.0	0.0	0.0	0.0	0.0	0.0	0.0	0.0	0.0	0.0	0.0	0.0	0.0	0.0	0.0
Rpl41	67945	symbol	M. musculus	67945	M. musculus	0.0	0.0	0.0	0.0	0.0	0.0	0.0	0.0	0.0	0.0	0.0	0.0	0.0	0.0	0.0	0.0	0.0	0.0	0.0	0.0
Marcksl1	17357	symbol	M. musculus	17357	M. musculus	0.0	0.0	0.0	0.0	0.0	1.0	0.0	0.0	0.0	0.0	1.0	0.0	0.0	0.0	0.0	0.0	0.0	0.0	0.0	0.0
Lamb1	16777	symbol	M. musculus	16777	M. musculus	0.0	1.0	1.0	1.0	0.0	1.0	0.0	0.0	0.0	0.0	0.0	0.0	0.0	0.0	0.0	0.0	0.0	0.0	0.0	0.0
Thbs1	21825	symbol	M. musculus	21825	M. musculus	0.0	1.0	1.0	0.0	1.0	0.0	0.0	0.0	1.0	0.0	0.0	1.0	0.0	1.0	0.0	0.0	0.0	0.0	0.0	1.0
Eng	13805	symbol	M. musculus	13805	M. musculus	0.0	0.0	0.0	0.0	0.0	0.0	0.0	0.0	0.0	0.0	0.0	0.0	0.0	0.0	0.0	0.0	0.0	0.0	0.0	0.0
Adamts9	101401	symbol	M. musculus	101401	M. musculus	0.0	0.0	0.0	0.0	0.0	0.0	0.0	0.0	0.0	0.0	0.0	0.0	0.0	0.0	0.0	0.0	0.0	0.0	0.0	0.0
Hspg2	15530	symbol	M. musculus	15530	M. musculus	1.0	0.0	1.0	0.0	1.0	0.0	0.0	0.0	0.0	0.0	0.0	0.0	0.0	0.0	0.0	0.0	0.0	0.0	0.0	0.0
Lyz2	17105	symbol	M. musculus	17105	M. musculus	0.0	0.0	0.0	0.0	0.0	0.0	0.0	0.0	0.0	0.0	0.0	0.0	0.0	0.0	0.0	0.0	0.0	0.0	0.0	0.0
Rps26	27370	symbol	M. musculus	27370	M. musculus	0.0	0.0	0.0	0.0	0.0	0.0	0.0	0.0	0.0	0.0	0.0	0.0	0.0	0.0	0.0	0.0	0.0	0.0	0.0	0.0
Cebpb	12608	symbol	M. musculus	12608	M. musculus	0.0	0.0	0.0	0.0	0.0	1.0	0.0	1.0	0.0	0.0	0.0	0.0	0.0	1.0	0.0	0.0	0.0	0.0	0.0	0.0
Col15a1	12819	symbol	M. musculus	12819	M. musculus	0.0	0.0	0.0	1.0	0.0	0.0	0.0	0.0	0.0	0.0	0.0	0.0	0.0	0.0	0.0	0.0	0.0	0.0	0.0	0.0
Fabp4	11770	symbol	M. musculus	11770	M. musculus	0.0	0.0	0.0	0.0	0.0	0.0	0.0	0.0	0.0	0.0	0.0	0.0	0.0	0.0	0.0	1.0	0.0	0.0	0.0	0.0
Tmsb10	19240	symbol	M. musculus	19240	M. musculus	0.0	0.0	0.0	0.0	0.0	0.0	0.0	0.0	0.0	0.0	0.0	0.0	0.0	0.0	0.0	0.0	0.0	0.0	0.0	0.0
Kdr	16542	symbol	M. musculus	16542	M. musculus	0.0	0.0	1.0	0.0	1.0	0.0	0.0	0.0	0.0	0.0	0.0	1.0	0.0	0.0	0.0	0.0	0.0	0.0	0.0	0.0
Gapdh	14433	symbol	M. musculus	14433	M. musculus	0.0	0.0	0.0	0.0	0.0	0.0	1.0	0.0	0.0	1.0	0.0	0.0	0.0	0.0	1.0	0.0	0.0	0.0	0.0	0.0
Myo1b	17912	symbol	M. musculus	17912	M. musculus	0.0	0.0	0.0	0.0	0.0	0.0	0.0	0.0	0.0	0.0	0.0	0.0	0.0	0.0	0.0	0.0	0.0	0.0	0.0	0.0
Cstb	13014	symbol	M. musculus	13014	M. musculus	0.0	0.0	0.0	0.0	0.0	0.0	0.0	0.0	0.0	0.0	0.0	0.0	0.0	0.0	0.0	0.0	0.0	0.0	0.0	0.0
Ets1	23871	symbol	M. musculus	23871	M. musculus	0.0	1.0	0.0	0.0	0.0	1.0	0.0	0.0	0.0	0.0	0.0	1.0	0.0	0.0	0.0	0.0	0.0	0.0	0.0	0.0
Sox4	20677	symbol	M. musculus	20677	M. musculus	0.0	0.0	0.0	0.0	0.0	0.0	0.0	0.0	0.0	0.0	0.0	0.0	0.0	0.0	0.0	0.0	0.0	0.0	0.0	0.0
Btg1	12226	symbol	M. musculus	12226	M. musculus	0.0	0.0	0.0	0.0	0.0	0.0	0.0	0.0	0.0	0.0	0.0	0.0	0.0	0.0	0.0	0.0	0.0	0.0	0.0	0.0
Dach1	13134	symbol	M. musculus	13134	M. musculus	0.0	0.0	0.0	0.0	0.0	0.0	0.0	0.0	0.0	0.0	0.0	0.0	0.0	0.0	0.0	0.0	0.0	0.0	0.0	0.0
Noct	12457	symbol	M. musculus	12457	M. musculus	0.0	0.0	0.0	0.0	0.0	0.0	0.0	0.0	0.0	0.0	0.0	0.0	0.0	0.0	0.0	0.0	0.0	0.0	0.0	0.0
Mmp14	17387	symbol	M. musculus	17387	M. musculus	0.0	0.0	0.0	0.0	0.0	0.0	0.0	1.0	0.0	0.0	0.0	0.0	0.0	0.0	0.0	0.0	0.0	0.0	0.0	0.0
Ptprk	19272	symbol	M. musculus	19272	M. musculus	0.0	0.0	0.0	0.0	0.0	0.0	0.0	0.0	0.0	0.0	0.0	0.0	0.0	0.0	0.0	0.0	0.0	0.0	0.0	0.0
Hmox1	15368	symbol	M. musculus	15368	M. musculus	0.0	1.0	0.0	0.0	1.0	0.0	0.0	0.0	0.0	0.0	0.0	0.0	0.0	0.0	1.0	0.0	0.0	0.0	0.0	0.0
Fabp5	16592	symbol	M. musculus	16592	M. musculus	0.0	0.0	0.0	0.0	0.0	0.0	0.0	0.0	0.0	0.0	0.0	0.0	0.0	0.0	0.0	1.0	0.0	0.0	0.0	0.0
Ebf1	13591	symbol	M. musculus	13591	M. musculus	0.0	0.0	0.0	0.0	0.0	0.0	0.0	0.0	0.0	0.0	0.0	0.0	0.0	0.0	0.0	0.0	0.0	0.0	0.0	0.0
Gja1	14609	symbol	M. musculus	14609	M. musculus	0.0	0.0	0.0	0.0	0.0	0.0	0.0	0.0	0.0	0.0	0.0	0.0	0.0	0.0	0.0	0.0	0.0	0.0	0.0	0.0
Rasgrp3	240168	symbol	M. musculus	240168	M. musculus	0.0	1.0	0.0	0.0	0.0	0.0	0.0	0.0	0.0	0.0	0.0	1.0	0.0	0.0	0.0	0.0	0.0	0.0	0.0	0.0
Abca1	11303	symbol	M. musculus	11303	M. musculus	1.0	0.0	0.0	0.0	0.0	0.0	0.0	0.0	0.0	0.0	0.0	0.0	0.0	1.0	0.0	0.0	0.0	0.0	0.0	0.0
Txn1	22166	symbol	M. musculus	22166	M. musculus	0.0	0.0	0.0	0.0	1.0	0.0	1.0	1.0	0.0	1.0	0.0	0.0	0.0	0.0	0.0	0.0	0.0	0.0	0.0	0.0
Vwa1	246228	symbol	M. musculus	246228	M. musculus	0.0	0.0	0.0	0.0	0.0	0.0	0.0	0.0	0.0	0.0	0.0	0.0	0.0	0.0	0.0	0.0	0.0	0.0	0.0	0.0
Aplnr	23796	symbol	M. musculus	23796	M. musculus	0.0	0.0	0.0	0.0	0.0	0.0	0.0	0.0	0.0	0.0	0.0	0.0	0.0	0.0	0.0	0.0	0.0	0.0	0.0	0.0
Magi1	14924	symbol	M. musculus	14924	M. musculus	0.0	0.0	1.0	0.0	0.0	0.0	0.0	0.0	0.0	0.0	0.0	1.0	0.0	0.0	0.0	0.0	0.0	0.0	0.0	0.0
Tmem252	226040	symbol	M. musculus	226040	M. musculus	0.0	0.0	0.0	0.0	0.0	0.0	0.0	0.0	0.0	0.0	0.0	0.0	0.0	0.0	0.0	0.0	0.0	0.0	0.0	0.0
H2-Eb1	14969	symbol	M. musculus	14969	M. musculus	0.0	0.0	0.0	0.0	0.0	1.0	0.0	1.0	1.0	0.0	0.0	0.0	0.0	0.0	0.0	0.0	0.0	0.0	0.0	0.0
H2-Ab1	14961	symbol	M. musculus	14961	M. musculus	0.0	0.0	0.0	0.0	0.0	1.0	0.0	1.0	1.0	0.0	0.0	0.0	0.0	0.0	0.0	0.0	0.0	0.0	0.0	0.0
Gng11	66066	symbol	M. musculus	66066	M. musculus	1.0	1.0	1.0	1.0	0.0	0.0	0.0	0.0	0.0	0.0	0.0	1.0	1.0	0.0	0.0	0.0	0.0	0.0	0.0	0.0
Pfn1	18643	symbol	M. musculus	18643	M. musculus	0.0	0.0	0.0	0.0	0.0	0.0	1.0	0.0	0.0	1.0	0.0	1.0	0.0	0.0	0.0	0.0	1.0	0.0	0.0	0.0
Pcdh17	219228	symbol	M. musculus	219228	M. musculus	0.0	0.0	0.0	0.0	0.0	0.0	0.0	0.0	0.0	0.0	0.0	0.0	0.0	0.0	0.0	0.0	0.0	0.0	0.0	0.0
Ccl7	20306	symbol	M. musculus	20306	M. musculus	0.0	0.0	0.0	0.0	0.0	0.0	0.0	1.0	0.0	0.0	0.0	0.0	1.0	0.0	0.0	0.0	0.0	0.0	0.0	0.0
Cfl1	12631	symbol	M. musculus	12631	M. musculus	0.0	0.0	0.0	0.0	0.0	0.0	0.0	0.0	0.0	0.0	1.0	0.0	0.0	0.0	0.0	0.0	1.0	0.0	0.0	0.0
Pcdh1	75599	symbol	M. musculus	75599	M. musculus	0.0	0.0	0.0	0.0	0.0	0.0	0.0	0.0	0.0	0.0	0.0	0.0	0.0	0.0	0.0	0.0	0.0	0.0	0.0	0.0
Timp1	21857	symbol	M. musculus	21857	M. musculus	0.0	0.0	0.0	0.0	0.0	0.0	0.0	0.0	0.0	0.0	0.0	0.0	0.0	0.0	1.0	0.0	0.0	0.0	0.0	0.0
Chd7	320790	symbol	M. musculus	320790	M. musculus	0.0	0.0	0.0	0.0	0.0	0.0	0.0	0.0	0.0	0.0	0.0	0.0	0.0	0.0	0.0	0.0	0.0	0.0	0.0	0.0
Flt1	14254	symbol	M. musculus	14254	M. musculus	0.0	0.0	1.0	0.0	0.0	0.0	0.0	1.0	0.0	0.0	0.0	1.0	0.0	0.0	1.0	0.0	0.0	0.0	0.0	0.0
C3	12266	symbol	M. musculus	12266	M. musculus	1.0	0.0	0.0	0.0	0.0	1.0	0.0	0.0	1.0	0.0	0.0	0.0	0.0	0.0	0.0	0.0	0.0	0.0	0.0	0.0
Tnfaip3	21929	symbol	M. musculus	21929	M. musculus	1.0	0.0	0.0	0.0	0.0	1.0	0.0	1.0	0.0	0.0	0.0	0.0	0.0	0.0	0.0	0.0	0.0	1.0	0.0	0.0
Ets2	23872	symbol	M. musculus	23872	M. musculus	0.0	0.0	0.0	0.0	0.0	1.0	0.0	0.0	0.0	0.0	0.0	1.0	0.0	0.0	0.0	0.0	0.0	0.0	0.0	0.0
Tnf	21926	symbol	M. musculus	21926	M. musculus	1.0	1.0	1.0	1.0	1.0	1.0	1.0	1.0	0.0	1.0	0.0	1.0	0.0	0.0	0.0	0.0	1.0	1.0	0.0	1.0
Rgcc	66214	symbol	M. musculus	66214	M. musculus	0.0	0.0	0.0	0.0	0.0	0.0	0.0	0.0	0.0	0.0	0.0	0.0	0.0	0.0	0.0	0.0	1.0	0.0	0.0	0.0
Lgals1	16852	symbol	M. musculus	16852	M. musculus	0.0	0.0	0.0	0.0	0.0	0.0	0.0	0.0	0.0	0.0	0.0	0.0	0.0	0.0	0.0	0.0	0.0	0.0	0.0	0.0
H2-K1	14972	symbol	M. musculus	14972	M. musculus	1.0	0.0	1.0	0.0	0.0	1.0	0.0	0.0	1.0	0.0	0.0	0.0	0.0	0.0	0.0	0.0	0.0	0.0	1.0	0.0
Rps2	16898	symbol	M. musculus	16898	M. musculus	0.0	0.0	0.0	0.0	0.0	0.0	0.0	0.0	0.0	0.0	0.0	0.0	0.0	0.0	0.0	0.0	0.0	0.0	0.0	0.0
H2-Aa	14960	symbol	M. musculus	14960	M. musculus	0.0	0.0	0.0	0.0	0.0	1.0	0.0	1.0	1.0	0.0	0.0	0.0	0.0	0.0	0.0	0.0	0.0	0.0	0.0	0.0
Cxcl12	20315	symbol	M. musculus	20315	M. musculus	1.0	1.0	0.0	0.0	0.0	0.0	0.0	1.0	0.0	0.0	0.0	0.0	1.0	0.0	0.0	0.0	1.0	0.0	0.0	0.0
Ctsb	13030	symbol	M. musculus	13030	M. musculus	0.0	1.0	0.0	0.0	0.0	1.0	0.0	1.0	0.0	0.0	0.0	0.0	0.0	0.0	0.0	0.0	0.0	0.0	0.0	0.0
Slc25a5	11740	symbol	M. musculus	11740	M. musculus	0.0	0.0	0.0	0.0	0.0	1.0	1.0	0.0	0.0	0.0	0.0	0.0	0.0	0.0	0.0	0.0	0.0	1.0	0.0	0.0
Cblb	208650	symbol	M. musculus	208650	M. musculus	1.0	0.0	0.0	0.0	0.0	0.0	0.0	0.0	0.0	0.0	0.0	0.0	0.0	0.0	0.0	0.0	0.0	0.0	1.0	0.0
Btf3	218490	symbol	M. musculus	218490	M. musculus	0.0	0.0	0.0	0.0	0.0	0.0	0.0	0.0	0.0	0.0	0.0	0.0	0.0	0.0	0.0	0.0	0.0	0.0	0.0	0.0
Lum	17022	symbol	M. musculus	17022	M. musculus	0.0	0.0	0.0	0.0	1.0	0.0	0.0	0.0	0.0	0.0	0.0	0.0	0.0	0.0	0.0	0.0	0.0	0.0	0.0	0.0
Fam167b	230766	symbol	M. musculus	230766	M. musculus	0.0	0.0	0.0	0.0	0.0	0.0	0.0	0.0	0.0	0.0	0.0	0.0	0.0	0.0	0.0	0.0	0.0	0.0	0.0	0.0
Rasal2	226525	symbol	M. musculus	226525	M. musculus	0.0	0.0	0.0	0.0	0.0	0.0	0.0	0.0	0.0	0.0	0.0	1.0	0.0	0.0	0.0	0.0	0.0	0.0	0.0	0.0
Ltbp2	16997	symbol	M. musculus	16997	M. musculus	0.0	0.0	0.0	0.0	0.0	0.0	0.0	0.0	0.0	0.0	0.0	0.0	0.0	0.0	0.0	0.0	0.0	0.0	0.0	0.0
Plk2	20620	symbol	M. musculus	20620	M. musculus	0.0	0.0	0.0	0.0	0.0	0.0	0.0	0.0	0.0	0.0	0.0	0.0	0.0	0.0	0.0	0.0	0.0	0.0	0.0	0.0
Hmgb2	97165	symbol	M. musculus	97165	M. musculus	0.0	0.0	0.0	0.0	0.0	0.0	0.0	0.0	0.0	0.0	0.0	0.0	0.0	0.0	0.0	0.0	0.0	0.0	0.0	0.0
AA467197	433470	symbol	M. musculus	433470	M. musculus	0.0	0.0	0.0	0.0	0.0	0.0	0.0	0.0	0.0	0.0	0.0	0.0	0.0	0.0	0.0	0.0	0.0	0.0	0.0	0.0
Rpl35	66489	symbol	M. musculus	66489	M. musculus	0.0	0.0	0.0	0.0	0.0	0.0	0.0	0.0	0.0	0.0	0.0	0.0	0.0	0.0	0.0	0.0	0.0	0.0	0.0	0.0
Myo10	17909	symbol	M. musculus	17909	M. musculus	0.0	0.0	0.0	0.0	0.0	0.0	0.0	0.0	0.0	0.0	1.0	0.0	0.0	0.0	0.0	0.0	0.0	0.0	0.0	0.0
Hif1a	15251	symbol	M. musculus	15251	M. musculus	1.0	1.0	0.0	0.0	1.0	0.0	0.0	0.0	0.0	0.0	0.0	0.0	0.0	1.0	1.0	0.0	0.0	0.0	0.0	0.0
Npm1	18148	symbol	M. musculus	18148	M. musculus	0.0	0.0	0.0	0.0	0.0	0.0	0.0	0.0	0.0	0.0	0.0	0.0	0.0	0.0	0.0	0.0	0.0	0.0	0.0	0.0
Map4k4	26921	symbol	M. musculus	26921	M. musculus	0.0	0.0	0.0	0.0	0.0	0.0	0.0	0.0	0.0	0.0	0.0	1.0	0.0	0.0	0.0	0.0	0.0	0.0	0.0	0.0
Inhbb	16324	symbol	M. musculus	16324	M. musculus	0.0	0.0	0.0	0.0	0.0	0.0	0.0	0.0	0.0	0.0	0.0	0.0	0.0	0.0	0.0	0.0	0.0	0.0	0.0	0.0
Rplp0	11837	symbol	M. musculus	11837	M. musculus	0.0	0.0	0.0	0.0	0.0	0.0	0.0	0.0	0.0	0.0	0.0	0.0	0.0	0.0	0.0	0.0	0.0	0.0	0.0	0.0
Ubc	22190	symbol	M. musculus	22190	M. musculus	1.0	0.0	0.0	0.0	0.0	0.0	1.0	0.0	0.0	0.0	0.0	0.0	0.0	0.0	0.0	1.0	0.0	0.0	0.0	0.0
Prdx1	18477	symbol	M. musculus	18477	M. musculus	0.0	0.0	0.0	1.0	0.0	0.0	0.0	0.0	0.0	0.0	0.0	0.0	0.0	0.0	0.0	0.0	0.0	0.0	0.0	0.0
Akap12	83397	symbol	M. musculus	83397	M. musculus	0.0	0.0	0.0	0.0	0.0	0.0	0.0	0.0	0.0	0.0	0.0	0.0	0.0	0.0	0.0	0.0	0.0	0.0	0.0	0.0
Adgrl4	170757	symbol	M. musculus	170757	M. musculus	0.0	0.0	0.0	0.0	0.0	0.0	0.0	0.0	0.0	0.0	0.0	0.0	0.0	0.0	0.0	0.0	0.0	0.0	0.0	0.0
Actb	11461	symbol	M. musculus	11461	M. musculus	0.0	1.0	1.0	1.0	1.0	1.0	1.0	0.0	1.0	1.0	0.0	1.0	0.0	0.0	0.0	0.0	1.0	0.0	0.0	0.0
Mxd1	17119	symbol	M. musculus	17119	M. musculus	0.0	0.0	0.0	0.0	0.0	0.0	0.0	0.0	0.0	0.0	0.0	0.0	0.0	0.0	0.0	0.0	0.0	0.0	0.0	0.0
Maml3	433586	symbol	M. musculus	433586	M. musculus	0.0	0.0	1.0	0.0	0.0	0.0	0.0	0.0	0.0	0.0	0.0	0.0	0.0	0.0	0.0	0.0	0.0	0.0	0.0	0.0
Fscn1	14086	symbol	M. musculus	14086	M. musculus	0.0	0.0	0.0	0.0	0.0	0.0	0.0	0.0	0.0	0.0	0.0	0.0	0.0	0.0	0.0	0.0	0.0	0.0	0.0	0.0
Gng5	14707	symbol	M. musculus	14707	M. musculus	1.0	1.0	1.0	1.0	0.0	0.0	0.0	0.0	0.0	0.0	0.0	1.0	1.0	0.0	0.0	0.0	0.0	0.0	0.0	0.0
Cd44	12505	symbol	M. musculus	12505	M. musculus	0.0	0.0	1.0	0.0	1.0	1.0	0.0	0.0	0.0	0.0	0.0	0.0	0.0	0.0	0.0	0.0	0.0	0.0	0.0	0.0
Csgalnact1	234356	symbol	M. musculus	234356	M. musculus	0.0	0.0	0.0	0.0	0.0	0.0	0.0	0.0	0.0	0.0	0.0	0.0	0.0	0.0	0.0	0.0	0.0	0.0	0.0	0.0
Adgrl2	99633	symbol	M. musculus	99633	M. musculus	0.0	0.0	0.0	0.0	0.0	0.0	0.0	0.0	0.0	0.0	0.0	0.0	0.0	0.0	0.0	0.0	0.0	0.0	0.0	0.0
Fbxl7	448987	symbol	M. musculus	448987	M. musculus	0.0	0.0	0.0	0.0	0.0	0.0	0.0	0.0	0.0	0.0	0.0	0.0	0.0	0.0	0.0	0.0	0.0	0.0	0.0	0.0
Prcp	72461	symbol	M. musculus	72461	M. musculus	0.0	0.0	0.0	1.0	0.0	0.0	0.0	0.0	0.0	0.0	0.0	0.0	0.0	0.0	0.0	0.0	0.0	0.0	0.0	0.0
Litaf	56722	symbol	M. musculus	56722	M. musculus	0.0	0.0	0.0	0.0	0.0	0.0	0.0	0.0	0.0	0.0	0.0	0.0	0.0	0.0	0.0	0.0	0.0	0.0	0.0	0.0
Rell1	100532	symbol	M. musculus	100532	M. musculus	0.0	0.0	0.0	0.0	0.0	0.0	0.0	0.0	0.0	0.0	0.0	0.0	0.0	0.0	0.0	0.0	0.0	0.0	0.0	0.0
Bzw2	66912	symbol	M. musculus	66912	M. musculus	0.0	0.0	0.0	0.0	0.0	0.0	0.0	0.0	0.0	0.0	0.0	0.0	0.0	0.0	0.0	0.0	0.0	0.0	0.0	0.0
Rps6ka2	20112	symbol	M. musculus	20112	M. musculus	0.0	0.0	0.0	0.0	0.0	0.0	0.0	0.0	0.0	0.0	0.0	1.0	0.0	0.0	0.0	0.0	1.0	0.0	0.0	0.0
Dysf	26903	symbol	M. musculus	26903	M. musculus	0.0	0.0	0.0	0.0	0.0	0.0	0.0	0.0	0.0	0.0	0.0	0.0	0.0	0.0	0.0	0.0	0.0	0.0	0.0	0.0
Lgals3	16854	symbol	M. musculus	16854	M. musculus	0.0	0.0	0.0	0.0	0.0	0.0	0.0	0.0	0.0	0.0	0.0	0.0	0.0	0.0	0.0	0.0	0.0	0.0	0.0	0.0
Dgkh	380921	symbol	M. musculus	380921	M. musculus	0.0	0.0	0.0	0.0	0.0	0.0	0.0	0.0	0.0	0.0	0.0	0.0	0.0	0.0	0.0	0.0	0.0	0.0	0.0	0.0
Cxcl1	14825	symbol	M. musculus	14825	M. musculus	1.0	0.0	0.0	1.0	0.0	0.0	0.0	1.0	0.0	0.0	0.0	0.0	1.0	0.0	0.0	0.0	0.0	0.0	0.0	0.0
Pdlim1	54132	symbol	M. musculus	54132	M. musculus	0.0	0.0	1.0	0.0	0.0	0.0	0.0	0.0	0.0	0.0	0.0	0.0	0.0	0.0	0.0	0.0	0.0	0.0	0.0	0.0
Wwtr1	97064	symbol	M. musculus	97064	M. musculus	0.0	0.0	0.0	0.0	0.0	0.0	0.0	0.0	0.0	0.0	0.0	0.0	0.0	0.0	0.0	0.0	0.0	0.0	0.0	0.0
Tank	21353	symbol	M. musculus	21353	M. musculus	1.0	0.0	0.0	0.0	0.0	0.0	1.0	1.0	0.0	0.0	0.0	0.0	0.0	0.0	0.0	0.0	0.0	0.0	0.0	0.0
Evl	14026	symbol	M. musculus	14026	M. musculus	0.0	0.0	0.0	0.0	0.0	0.0	0.0	0.0	0.0	0.0	0.0	1.0	0.0	0.0	0.0	0.0	0.0	0.0	0.0	0.0
Ppp1r14b	18938	symbol	M. musculus	18938	M. musculus	0.0	0.0	0.0	0.0	0.0	0.0	0.0	0.0	0.0	0.0	0.0	0.0	0.0	0.0	0.0	0.0	0.0	0.0	0.0	0.0
Cd36	12491	symbol	M. musculus	12491	M. musculus	1.0	0.0	1.0	0.0	0.0	1.0	1.0	0.0	1.0	0.0	0.0	0.0	0.0	1.0	0.0	1.0	0.0	0.0	0.0	1.0
Col18a1	12822	symbol	M. musculus	12822	M. musculus	0.0	0.0	0.0	1.0	0.0	0.0	0.0	0.0	0.0	0.0	0.0	0.0	0.0	0.0	0.0	0.0	0.0	0.0	0.0	0.0
Scarb1	20778	symbol	M. musculus	20778	M. musculus	1.0	0.0	0.0	0.0	0.0	0.0	0.0	0.0	1.0	0.0	0.0	0.0	0.0	0.0	0.0	0.0	0.0	0.0	0.0	0.0
Sub1	20024	symbol	M. musculus	20024	M. musculus	0.0	0.0	0.0	0.0	0.0	0.0	0.0	0.0	0.0	0.0	0.0	0.0	0.0	0.0	0.0	0.0	0.0	0.0	0.0	0.0
Bag3	29810	symbol	M. musculus	29810	M. musculus	0.0	0.0	0.0	0.0	0.0	0.0	0.0	0.0	0.0	0.0	0.0	0.0	0.0	0.0	0.0	0.0	0.0	0.0	0.0	0.0
St8sia4	20452	symbol	M. musculus	20452	M. musculus	0.0	0.0	0.0	0.0	0.0	0.0	0.0	0.0	0.0	0.0	0.0	0.0	0.0	0.0	0.0	0.0	0.0	0.0	0.0	0.0
Ppa1	67895	symbol	M. musculus	67895	M. musculus	0.0	0.0	0.0	0.0	0.0	0.0	1.0	0.0	0.0	0.0	0.0	0.0	0.0	0.0	0.0	0.0	0.0	0.0	0.0	0.0
Mctp1	78771	symbol	M. musculus	78771	M. musculus	0.0	0.0	0.0	0.0	0.0	0.0	0.0	0.0	0.0	0.0	0.0	0.0	0.0	0.0	0.0	0.0	0.0	0.0	0.0	0.0
Tubb6	67951	symbol	M. musculus	67951	M. musculus	0.0	0.0	0.0	0.0	0.0	0.0	1.0	0.0	1.0	1.0	0.0	0.0	0.0	0.0	0.0	0.0	0.0	0.0	0.0	0.0
Mapk6	50772	symbol	M. musculus	50772	M. musculus	0.0	0.0	0.0	0.0	0.0	0.0	0.0	1.0	0.0	0.0	0.0	0.0	0.0	0.0	0.0	0.0	0.0	0.0	0.0	0.0
Zfp462	242466	symbol	M. musculus	242466	M. musculus	0.0	0.0	0.0	0.0	0.0	0.0	0.0	0.0	0.0	0.0	0.0	0.0	0.0	0.0	0.0	0.0	0.0	0.0	0.0	0.0
Itga6	16403	symbol	M. musculus	16403	M. musculus	0.0	1.0	1.0	0.0	0.0	1.0	0.0	0.0	0.0	0.0	0.0	0.0	0.0	0.0	0.0	0.0	1.0	0.0	0.0	0.0
Efhd2	27984	symbol	M. musculus	27984	M. musculus	0.0	0.0	0.0	0.0	0.0	0.0	0.0	0.0	0.0	0.0	0.0	0.0	0.0	0.0	0.0	0.0	0.0	0.0	0.0	0.0
Plcb1	18795	symbol	M. musculus	18795	M. musculus	1.0	1.0	0.0	1.0	0.0	0.0	1.0	1.0	0.0	0.0	0.0	1.0	1.0	0.0	0.0	0.0	0.0	0.0	0.0	0.0
Slpi	20568	symbol	M. musculus	20568	M. musculus	0.0	0.0	0.0	0.0	0.0	0.0	0.0	0.0	0.0	0.0	0.0	0.0	0.0	0.0	0.0	0.0	0.0	0.0	0.0	0.0
Mif	17319	symbol	M. musculus	17319	M. musculus	0.0	0.0	0.0	0.0	0.0	0.0	0.0	0.0	0.0	0.0	0.0	0.0	0.0	0.0	0.0	0.0	0.0	0.0	0.0	0.0
Marcks	17118	symbol	M. musculus	17118	M. musculus	0.0	0.0	0.0	0.0	0.0	0.0	0.0	0.0	0.0	0.0	1.0	0.0	0.0	0.0	0.0	0.0	0.0	0.0	0.0	0.0
Antxr2	71914	symbol	M. musculus	71914	M. musculus	0.0	0.0	0.0	0.0	0.0	0.0	0.0	1.0	0.0	0.0	0.0	0.0	0.0	0.0	0.0	0.0	0.0	0.0	0.0	0.0
Abracl	73112	symbol	M. musculus	73112	M. musculus	0.0	0.0	0.0	0.0	0.0	0.0	0.0	0.0	0.0	0.0	0.0	0.0	0.0	0.0	0.0	0.0	0.0	0.0	0.0	0.0
Adamts4	240913	symbol	M. musculus	240913	M. musculus	0.0	0.0	0.0	0.0	0.0	0.0	0.0	0.0	0.0	0.0	0.0	0.0	0.0	0.0	0.0	0.0	0.0	0.0	0.0	0.0
Cd38	12494	symbol	M. musculus	12494	M. musculus	0.0	0.0	0.0	0.0	0.0	1.0	0.0	0.0	0.0	0.0	0.0	0.0	0.0	0.0	0.0	0.0	0.0	0.0	0.0	0.0
Cyrib	223601	symbol	M. musculus	223601	M. musculus	0.0	0.0	0.0	0.0	0.0	0.0	0.0	0.0	0.0	0.0	0.0	0.0	0.0	0.0	0.0	0.0	1.0	0.0	0.0	0.0
Gm10076	100126819	symbol	M. musculus	100126819	M. musculus	0.0	0.0	0.0	0.0	0.0	0.0	0.0	0.0	0.0	0.0	0.0	0.0	0.0	0.0	0.0	0.0	0.0	0.0	0.0	0.0
Sec61b	66212	symbol	M. musculus	66212	M. musculus	0.0	0.0	0.0	0.0	0.0	0.0	0.0	0.0	1.0	0.0	0.0	0.0	0.0	0.0	0.0	0.0	0.0	0.0	0.0	0.0
H2-Q7	15018	symbol	M. musculus	15018	M. musculus	1.0	0.0	1.0	0.0	0.0	1.0	0.0	0.0	1.0	0.0	0.0	0.0	0.0	0.0	0.0	0.0	0.0	0.0	1.0	0.0
Dbi	13167	symbol	M. musculus	13167	M. musculus	0.0	0.0	0.0	0.0	0.0	0.0	0.0	0.0	0.0	0.0	0.0	0.0	0.0	0.0	0.0	1.0	0.0	0.0	0.0	0.0
Snai1	20613	symbol	M. musculus	20613	M. musculus	0.0	0.0	0.0	0.0	0.0	0.0	0.0	0.0	0.0	0.0	0.0	0.0	0.0	0.0	0.0	0.0	0.0	0.0	0.0	0.0
Srgap1	117600	symbol	M. musculus	117600	M. musculus	0.0	0.0	0.0	0.0	0.0	0.0	0.0	0.0	0.0	0.0	0.0	0.0	0.0	0.0	0.0	0.0	0.0	0.0	0.0	0.0
Etv6	14011	symbol	M. musculus	14011	M. musculus	0.0	0.0	0.0	0.0	0.0	0.0	0.0	0.0	0.0	0.0	0.0	0.0	0.0	0.0	0.0	0.0	0.0	0.0	0.0	0.0
Dcbld1	66686	symbol	M. musculus	66686	M. musculus	0.0	0.0	0.0	0.0	0.0	0.0	0.0	0.0	0.0	0.0	0.0	0.0	0.0	0.0	0.0	0.0	0.0	0.0	0.0	0.0
Eif2s2	67204	symbol	M. musculus	67204	M. musculus	0.0	0.0	0.0	0.0	0.0	0.0	0.0	0.0	0.0	0.0	0.0	0.0	0.0	0.0	0.0	0.0	0.0	0.0	0.0	0.0
Ackr1	13349	symbol	M. musculus	13349	M. musculus	0.0	0.0	0.0	0.0	0.0	0.0	0.0	0.0	0.0	0.0	0.0	0.0	0.0	0.0	0.0	0.0	0.0	0.0	0.0	1.0
Sem1	20422	symbol	M. musculus	20422	M. musculus	0.0	0.0	0.0	0.0	0.0	1.0	1.0	0.0	0.0	0.0	0.0	0.0	0.0	0.0	0.0	0.0	0.0	0.0	0.0	0.0
Cotl1	72042	symbol	M. musculus	72042	M. musculus	0.0	0.0	0.0	0.0	0.0	0.0	0.0	0.0	0.0	0.0	0.0	0.0	0.0	0.0	0.0	0.0	0.0	0.0	0.0	0.0
Ucp2	22228	symbol	M. musculus	22228	M. musculus	0.0	0.0	0.0	0.0	0.0	0.0	0.0	0.0	0.0	0.0	0.0	0.0	0.0	0.0	0.0	0.0	0.0	0.0	0.0	0.0
Man1a	17155	symbol	M. musculus	17155	M. musculus	0.0	0.0	0.0	0.0	0.0	0.0	0.0	0.0	0.0	0.0	0.0	0.0	0.0	0.0	0.0	0.0	0.0	0.0	0.0	0.0
Arhgap26	71302	symbol	M. musculus	71302	M. musculus	0.0	0.0	0.0	0.0	0.0	0.0	0.0	0.0	0.0	0.0	0.0	0.0	0.0	0.0	0.0	0.0	0.0	0.0	0.0	0.0
Gpihbp1	68453	symbol	M. musculus	68453	M. musculus	0.0	0.0	0.0	0.0	0.0	0.0	0.0	0.0	0.0	0.0	0.0	0.0	0.0	0.0	0.0	0.0	0.0	0.0	0.0	0.0
Sfrp2	20319	symbol	M. musculus	20319	M. musculus	0.0	0.0	0.0	0.0	0.0	0.0	0.0	0.0	0.0	0.0	0.0	0.0	0.0	0.0	0.0	0.0	0.0	0.0	0.0	0.0
Apold1	381823	symbol	M. musculus	381823	M. musculus	0.0	0.0	0.0	0.0	0.0	0.0	0.0	0.0	0.0	0.0	0.0	0.0	0.0	0.0	0.0	0.0	0.0	0.0	0.0	0.0
Kit	16590	symbol	M. musculus	16590	M. musculus	0.0	1.0	1.0	0.0	0.0	1.0	0.0	0.0	0.0	0.0	0.0	1.0	0.0	0.0	0.0	0.0	0.0	0.0	0.0	0.0
Cxcl10	15945	symbol	M. musculus	15945	M. musculus	1.0	0.0	0.0	0.0	0.0	1.0	0.0	1.0	0.0	0.0	0.0	0.0	1.0	0.0	0.0	0.0	0.0	0.0	0.0	0.0
Cox5a	12858	symbol	M. musculus	12858	M. musculus	0.0	0.0	0.0	0.0	0.0	0.0	1.0	0.0	0.0	0.0	0.0	0.0	0.0	0.0	0.0	0.0	0.0	0.0	0.0	0.0
Tnip1	57783	symbol	M. musculus	57783	M. musculus	0.0	0.0	0.0	0.0	0.0	0.0	0.0	0.0	0.0	0.0	0.0	0.0	0.0	0.0	0.0	0.0	0.0	0.0	0.0	0.0
Arpc3	56378	symbol	M. musculus	56378	M. musculus	0.0	0.0	0.0	0.0	0.0	0.0	0.0	0.0	0.0	1.0	1.0	0.0	0.0	0.0	0.0	0.0	1.0	0.0	1.0	0.0
Aprt	11821	symbol	M. musculus	11821	M. musculus	0.0	0.0	0.0	0.0	0.0	0.0	0.0	0.0	0.0	0.0	0.0	0.0	0.0	0.0	0.0	0.0	0.0	0.0	0.0	0.0
Slc12a2	20496	symbol	M. musculus	20496	M. musculus	0.0	0.0	0.0	0.0	0.0	0.0	0.0	0.0	0.0	0.0	0.0	0.0	0.0	0.0	0.0	0.0	0.0	0.0	0.0	0.0
2610307P16Rik	72518	symbol	M. musculus	72518	M. musculus	0.0	0.0	0.0	0.0	0.0	0.0	0.0	0.0	0.0	0.0	0.0	0.0	0.0	0.0	0.0	0.0	0.0	0.0	0.0	0.0
Upp1	22271	symbol	M. musculus	22271	M. musculus	0.0	0.0	0.0	0.0	0.0	0.0	0.0	0.0	0.0	0.0	0.0	0.0	0.0	0.0	0.0	0.0	0.0	0.0	0.0	0.0
Baz1a	217578	symbol	M. musculus	217578	M. musculus	0.0	0.0	0.0	0.0	0.0	0.0	0.0	0.0	0.0	0.0	0.0	0.0	0.0	0.0	0.0	0.0	0.0	0.0	0.0	0.0
Lamc1	226519	symbol	M. musculus	226519	M. musculus	0.0	1.0	1.0	1.0	0.0	1.0	1.0	0.0	0.0	0.0	0.0	0.0	0.0	0.0	0.0	0.0	0.0	0.0	0.0	0.0
Hspa1a	193740	symbol	M. musculus	193740	M. musculus	1.0	0.0	0.0	0.0	0.0	1.0	1.0	0.0	0.0	0.0	0.0	1.0	0.0	0.0	0.0	0.0	0.0	0.0	1.0	0.0
Slc7a11	26570	symbol	M. musculus	26570	M. musculus	0.0	0.0	0.0	0.0	0.0	0.0	0.0	0.0	0.0	0.0	0.0	0.0	0.0	0.0	0.0	0.0	0.0	0.0	0.0	0.0
Ran	19384	symbol	M. musculus	19384	M. musculus	0.0	0.0	0.0	0.0	0.0	1.0	0.0	0.0	0.0	0.0	0.0	0.0	0.0	0.0	0.0	0.0	0.0	0.0	0.0	0.0
Slc6a6	21366	symbol	M. musculus	21366	M. musculus	0.0	0.0	0.0	0.0	0.0	0.0	0.0	0.0	0.0	0.0	0.0	0.0	0.0	0.0	0.0	0.0	0.0	0.0	0.0	0.0
AI506816	433855	symbol	M. musculus	433855	M. musculus	0.0	0.0	0.0	0.0	0.0	0.0	0.0	0.0	0.0	0.0	0.0	0.0	0.0	0.0	0.0	0.0	0.0	0.0	0.0	0.0
Mcam	84004	symbol	M. musculus	84004	M. musculus	0.0	0.0	0.0	0.0	0.0	0.0	0.0	0.0	0.0	0.0	0.0	0.0	0.0	0.0	0.0	0.0	0.0	0.0	0.0	0.0
Sik3	70661	symbol	M. musculus	70661	M. musculus	0.0	0.0	0.0	0.0	0.0	0.0	0.0	0.0	0.0	0.0	0.0	0.0	0.0	0.0	0.0	0.0	0.0	0.0	0.0	0.0
Hcls1	15163	symbol	M. musculus	15163	M. musculus	0.0	0.0	0.0	0.0	1.0	0.0	0.0	0.0	0.0	0.0	0.0	0.0	0.0	0.0	0.0	0.0	0.0	0.0	0.0	0.0
Il6	16193	symbol	M. musculus	16193	M. musculus	1.0	1.0	1.0	1.0	0.0	1.0	1.0	1.0	0.0	1.0	0.0	0.0	0.0	0.0	1.0	0.0	1.0	0.0	0.0	1.0
Sema7a	20361	symbol	M. musculus	20361	M. musculus	0.0	0.0	0.0	0.0	0.0	0.0	0.0	0.0	0.0	0.0	0.0	0.0	0.0	0.0	0.0	0.0	0.0	0.0	0.0	0.0
Sele	20339	symbol	M. musculus	20339	M. musculus	1.0	0.0	0.0	1.0	1.0	1.0	0.0	1.0	0.0	0.0	0.0	0.0	0.0	0.0	0.0	0.0	0.0	0.0	0.0	1.0
Rpl36al	66483	symbol	M. musculus	66483	M. musculus	0.0	0.0	0.0	0.0	0.0	0.0	0.0	0.0	0.0	0.0	0.0	0.0	0.0	0.0	0.0	0.0	0.0	0.0	0.0	0.0
Tspan15	70423	symbol	M. musculus	70423	M. musculus	0.0	0.0	0.0	0.0	0.0	0.0	0.0	0.0	0.0	0.0	0.0	0.0	0.0	0.0	0.0	0.0	0.0	0.0	0.0	0.0
Inpp5d	16331	symbol	M. musculus	16331	M. musculus	0.0	0.0	0.0	0.0	0.0	0.0	0.0	0.0	0.0	0.0	1.0	0.0	0.0	0.0	0.0	0.0	0.0	0.0	0.0	0.0
Nme1	18102	symbol	M. musculus	18102	M. musculus	0.0	0.0	0.0	0.0	0.0	0.0	0.0	0.0	0.0	0.0	0.0	0.0	0.0	0.0	0.0	0.0	0.0	0.0	0.0	0.0
Plin2	11520	symbol	M. musculus	11520	M. musculus	0.0	0.0	0.0	0.0	0.0	0.0	0.0	0.0	0.0	0.0	0.0	0.0	0.0	0.0	0.0	1.0	0.0	0.0	0.0	0.0
Peak1	244895	symbol	M. musculus	244895	M. musculus	0.0	0.0	0.0	0.0	0.0	0.0	0.0	0.0	0.0	0.0	0.0	0.0	0.0	0.0	0.0	0.0	0.0	0.0	0.0	0.0
Lyn	17096	symbol	M. musculus	17096	M. musculus	1.0	0.0	0.0	1.0	0.0	1.0	0.0	1.0	0.0	0.0	1.0	0.0	1.0	0.0	0.0	0.0	0.0	0.0	0.0	0.0
Jak2	16452	symbol	M. musculus	16452	M. musculus	1.0	1.0	1.0	1.0	0.0	1.0	0.0	0.0	0.0	0.0	0.0	0.0	1.0	1.0	0.0	0.0	0.0	1.0	0.0	0.0
Pik3r5	320207	symbol	M. musculus	320207	M. musculus	1.0	0.0	1.0	1.0	0.0	1.0	0.0	0.0	0.0	0.0	0.0	0.0	1.0	0.0	0.0	0.0	0.0	0.0	0.0	0.0
Hilpda	69573	symbol	M. musculus	69573	M. musculus	0.0	0.0	0.0	0.0	0.0	0.0	0.0	0.0	0.0	0.0	0.0	0.0	0.0	0.0	0.0	0.0	0.0	0.0	0.0	0.0
Cyyr1	224405	symbol	M. musculus	224405	M. musculus	0.0	0.0	0.0	0.0	0.0	0.0	0.0	0.0	0.0	0.0	0.0	0.0	0.0	0.0	0.0	0.0	0.0	0.0	0.0	0.0
Pabpc1	18458	symbol	M. musculus	18458	M. musculus	0.0	0.0	0.0	0.0	0.0	0.0	0.0	0.0	0.0	0.0	0.0	0.0	0.0	0.0	0.0	0.0	0.0	0.0	0.0	0.0
Ppp1r2	66849	symbol	M. musculus	66849	M. musculus	0.0	0.0	0.0	0.0	0.0	0.0	0.0	0.0	0.0	0.0	0.0	0.0	0.0	0.0	0.0	0.0	0.0	0.0	0.0	0.0
H2az1	51788	symbol	M. musculus	51788	M. musculus	0.0	0.0	0.0	0.0	0.0	1.0	0.0	0.0	0.0	0.0	0.0	0.0	0.0	0.0	0.0	0.0	0.0	1.0	0.0	0.0
Ext1	14042	symbol	M. musculus	14042	M. musculus	0.0	0.0	0.0	0.0	0.0	0.0	0.0	0.0	0.0	0.0	0.0	0.0	0.0	0.0	0.0	0.0	0.0	0.0	0.0	0.0
Pxdn	69675	symbol	M. musculus	69675	M. musculus	0.0	0.0	0.0	0.0	0.0	0.0	0.0	0.0	0.0	0.0	0.0	0.0	0.0	0.0	0.0	0.0	0.0	0.0	0.0	0.0
Tfpi	21788	symbol	M. musculus	21788	M. musculus	0.0	0.0	0.0	0.0	0.0	0.0	0.0	0.0	0.0	0.0	0.0	0.0	0.0	0.0	0.0	0.0	0.0	0.0	0.0	0.0
Dcn	13179	symbol	M. musculus	13179	M. musculus	0.0	0.0	1.0	0.0	1.0	0.0	0.0	0.0	0.0	0.0	0.0	0.0	0.0	0.0	0.0	0.0	0.0	0.0	0.0	0.0
Smox	228608	symbol	M. musculus	228608	M. musculus	0.0	0.0	0.0	0.0	0.0	0.0	0.0	0.0	0.0	0.0	0.0	0.0	0.0	0.0	0.0	0.0	0.0	0.0	0.0	0.0
Rnf19b	75234	symbol	M. musculus	75234	M. musculus	0.0	0.0	0.0	0.0	0.0	0.0	0.0	0.0	0.0	0.0	0.0	0.0	0.0	0.0	0.0	0.0	0.0	0.0	0.0	0.0
Itgav	16410	symbol	M. musculus	16410	M. musculus	1.0	1.0	1.0	0.0	1.0	1.0	0.0	0.0	1.0	0.0	0.0	0.0	0.0	1.0	0.0	0.0	1.0	0.0	0.0	0.0
Arhgap28	268970	symbol	M. musculus	268970	M. musculus	0.0	0.0	0.0	0.0	0.0	0.0	0.0	0.0	0.0	0.0	0.0	0.0	0.0	0.0	0.0	0.0	0.0	0.0	0.0	0.0
Pvt1	19296	symbol	M. musculus	19296	M. musculus	0.0	0.0	0.0	0.0	0.0	0.0	0.0	0.0	0.0	0.0	0.0	0.0	0.0	0.0	0.0	0.0	0.0	0.0	0.0	0.0
Adarb1	110532	symbol	M. musculus	110532	M. musculus	0.0	0.0	0.0	0.0	0.0	0.0	0.0	0.0	0.0	0.0	0.0	0.0	0.0	0.0	0.0	0.0	0.0	0.0	0.0	0.0
Cks2	66197	symbol	M. musculus	66197	M. musculus	0.0	1.0	0.0	0.0	0.0	0.0	0.0	0.0	0.0	0.0	0.0	0.0	0.0	0.0	0.0	0.0	0.0	0.0	0.0	0.0
Bcl2l11	12125	symbol	M. musculus	12125	M. musculus	0.0	1.0	1.0	0.0	0.0	1.0	1.0	0.0	0.0	0.0	0.0	0.0	0.0	0.0	0.0	0.0	0.0	0.0	0.0	0.0
Angptl4	57875	symbol	M. musculus	57875	M. musculus	0.0	0.0	0.0	0.0	0.0	0.0	0.0	0.0	0.0	0.0	0.0	0.0	0.0	0.0	0.0	1.0	0.0	0.0	0.0	0.0
Angpt2	11601	symbol	M. musculus	11601	M. musculus	1.0	0.0	1.0	0.0	0.0	0.0	0.0	0.0	0.0	0.0	0.0	1.0	0.0	0.0	1.0	0.0	0.0	0.0	0.0	0.0
Vav3	57257	symbol	M. musculus	57257	M. musculus	1.0	0.0	1.0	0.0	1.0	0.0	0.0	0.0	0.0	0.0	1.0	1.0	1.0	0.0	0.0	0.0	1.0	0.0	0.0	0.0
Tes	21753	symbol	M. musculus	21753	M. musculus	0.0	0.0	0.0	0.0	0.0	0.0	0.0	0.0	0.0	0.0	0.0	0.0	0.0	0.0	0.0	0.0	0.0	0.0	0.0	0.0
Slc25a3	18674	symbol	M. musculus	18674	M. musculus	0.0	0.0	0.0	0.0	0.0	0.0	0.0	0.0	0.0	0.0	0.0	0.0	0.0	0.0	0.0	0.0	0.0	0.0	0.0	0.0
Serpinh1	12406	symbol	M. musculus	12406	M. musculus	0.0	0.0	0.0	0.0	0.0	0.0	0.0	0.0	0.0	0.0	0.0	0.0	0.0	0.0	0.0	0.0	0.0	0.0	0.0	0.0
Actr3	74117	symbol	M. musculus	74117	M. musculus	0.0	0.0	0.0	0.0	0.0	0.0	0.0	0.0	0.0	1.0	1.0	0.0	0.0	0.0	0.0	0.0	1.0	0.0	1.0	0.0
Cd300lg	52685	symbol	M. musculus	52685	M. musculus	0.0	0.0	0.0	0.0	0.0	0.0	0.0	0.0	0.0	0.0	0.0	0.0	0.0	0.0	0.0	0.0	0.0	0.0	0.0	0.0
Nrp2	18187	symbol	M. musculus	18187	M. musculus	0.0	0.0	0.0	0.0	0.0	0.0	0.0	0.0	0.0	0.0	0.0	0.0	0.0	0.0	0.0	0.0	0.0	0.0	0.0	0.0
Ddx21	56200	symbol	M. musculus	56200	M. musculus	0.0	0.0	0.0	0.0	0.0	0.0	0.0	0.0	0.0	0.0	0.0	0.0	0.0	0.0	0.0	0.0	0.0	0.0	0.0	0.0
Znrf1	170737	symbol	M. musculus	170737	M. musculus	0.0	0.0	0.0	0.0	0.0	0.0	0.0	0.0	0.0	0.0	0.0	0.0	0.0	0.0	0.0	0.0	0.0	0.0	0.0	0.0
Hecw2	329152	symbol	M. musculus	329152	M. musculus	0.0	0.0	0.0	0.0	0.0	0.0	0.0	0.0	0.0	0.0	0.0	0.0	0.0	0.0	0.0	0.0	0.0	0.0	0.0	0.0
Gimap6	231931	symbol	M. musculus	231931	M. musculus	0.0	0.0	0.0	0.0	0.0	0.0	0.0	0.0	0.0	0.0	0.0	0.0	0.0	0.0	0.0	0.0	0.0	0.0	0.0	0.0
Asap1	13196	symbol	M. musculus	13196	M. musculus	0.0	0.0	0.0	0.0	0.0	0.0	0.0	0.0	0.0	0.0	1.0	0.0	0.0	0.0	0.0	0.0	0.0	0.0	1.0	0.0
Timm10b	14356	symbol	M. musculus	14356	M. musculus	0.0	0.0	0.0	0.0	0.0	0.0	0.0	0.0	0.0	0.0	0.0	0.0	0.0	0.0	0.0	0.0	0.0	0.0	0.0	0.0
Alcam	11658	symbol	M. musculus	11658	M. musculus	0.0	0.0	0.0	0.0	0.0	1.0	0.0	0.0	0.0	0.0	0.0	0.0	0.0	0.0	0.0	0.0	0.0	0.0	0.0	0.0
Ppic	19038	symbol	M. musculus	19038	M. musculus	0.0	0.0	0.0	0.0	0.0	0.0	0.0	0.0	0.0	0.0	0.0	0.0	0.0	0.0	0.0	0.0	0.0	0.0	0.0	0.0
P3h2	210530	symbol	M. musculus	210530	M. musculus	0.0	0.0	0.0	0.0	0.0	0.0	0.0	0.0	0.0	0.0	0.0	0.0	0.0	0.0	0.0	0.0	0.0	0.0	0.0	0.0
Gm56768						nan	nan	nan	nan	nan	nan	nan	nan	nan	nan	nan	nan	nan	nan	nan	nan	nan	nan	nan	nan
Slfn2	20556	symbol	M. musculus	20556	M. musculus	0.0	0.0	0.0	0.0	0.0	0.0	0.0	0.0	0.0	0.0	0.0	0.0	0.0	0.0	0.0	0.0	0.0	0.0	0.0	0.0
Arhgap18	73910	symbol	M. musculus	73910	M. musculus	0.0	0.0	0.0	0.0	0.0	0.0	0.0	0.0	0.0	0.0	0.0	0.0	0.0	0.0	0.0	0.0	0.0	0.0	0.0	0.0
Atf4	11911	symbol	M. musculus	11911	M. musculus	1.0	1.0	1.0	1.0	0.0	1.0	1.0	1.0	0.0	0.0	0.0	1.0	0.0	0.0	0.0	0.0	0.0	0.0	0.0	0.0
Prkch	18755	symbol	M. musculus	18755	M. musculus	0.0	0.0	0.0	0.0	0.0	0.0	0.0	0.0	0.0	0.0	0.0	0.0	0.0	0.0	0.0	0.0	0.0	0.0	0.0	0.0
Myo1e	71602	symbol	M. musculus	71602	M. musculus	0.0	0.0	0.0	0.0	0.0	0.0	0.0	0.0	0.0	0.0	0.0	0.0	0.0	0.0	0.0	0.0	0.0	0.0	0.0	0.0
Bik	12124	symbol	M. musculus	12124	M. musculus	0.0	0.0	0.0	0.0	0.0	0.0	0.0	0.0	0.0	0.0	0.0	0.0	0.0	0.0	0.0	0.0	0.0	0.0	0.0	0.0
Ppfibp1	67533	symbol	M. musculus	67533	M. musculus	0.0	0.0	0.0	0.0	0.0	0.0	0.0	0.0	0.0	0.0	0.0	0.0	0.0	0.0	0.0	0.0	0.0	0.0	0.0	0.0
Ifi27l2a	76933	symbol	M. musculus	76933	M. musculus	0.0	0.0	0.0	0.0	0.0	0.0	0.0	0.0	0.0	0.0	0.0	0.0	0.0	0.0	0.0	0.0	0.0	0.0	0.0	0.0
Dusp2	13537	symbol	M. musculus	13537	M. musculus	0.0	0.0	0.0	0.0	0.0	0.0	0.0	0.0	0.0	0.0	0.0	1.0	0.0	1.0	0.0	0.0	0.0	0.0	0.0	0.0
Psmb2	26445	symbol	M. musculus	26445	M. musculus	0.0	0.0	0.0	0.0	0.0	0.0	1.0	0.0	0.0	0.0	0.0	0.0	0.0	0.0	0.0	0.0	0.0	0.0	0.0	0.0
Dock4	238130	symbol	M. musculus	238130	M. musculus	0.0	0.0	0.0	0.0	0.0	0.0	0.0	0.0	0.0	0.0	0.0	1.0	0.0	0.0	0.0	0.0	0.0	0.0	0.0	0.0
Pparg	19016	symbol	M. musculus	19016	M. musculus	1.0	1.0	0.0	0.0	0.0	0.0	1.0	0.0	0.0	0.0	0.0	0.0	0.0	1.0	0.0	1.0	0.0	0.0	0.0	0.0
Zfp521	225207	symbol	M. musculus	225207	M. musculus	0.0	0.0	0.0	0.0	0.0	0.0	0.0	0.0	0.0	0.0	0.0	0.0	0.0	0.0	0.0	0.0	0.0	0.0	0.0	0.0
Irx3	16373	symbol	M. musculus	16373	M. musculus	0.0	0.0	0.0	0.0	0.0	0.0	0.0	0.0	0.0	0.0	0.0	0.0	0.0	0.0	0.0	0.0	0.0	0.0	0.0	0.0
Snrpd1	20641	symbol	M. musculus	20641	M. musculus	0.0	0.0	0.0	0.0	0.0	1.0	0.0	0.0	0.0	0.0	0.0	0.0	0.0	0.0	0.0	0.0	0.0	0.0	0.0	0.0
Pcbp1	23983	symbol	M. musculus	23983	M. musculus	0.0	0.0	0.0	0.0	0.0	0.0	0.0	0.0	0.0	0.0	0.0	0.0	0.0	0.0	0.0	0.0	0.0	0.0	0.0	0.0
Tnfrsf10b	21933	symbol	M. musculus	21933	M. musculus	1.0	1.0	0.0	0.0	0.0	1.0	0.0	1.0	0.0	1.0	0.0	0.0	0.0	0.0	0.0	0.0	0.0	1.0	0.0	0.0
Uqcrq	22272	symbol	M. musculus	22272	M. musculus	0.0	0.0	0.0	0.0	0.0	0.0	1.0	0.0	0.0	0.0	0.0	0.0	0.0	0.0	0.0	0.0	0.0	0.0	0.0	0.0
Bach1	12013	symbol	M. musculus	12013	M. musculus	0.0	0.0	0.0	0.0	0.0	0.0	0.0	0.0	0.0	0.0	0.0	0.0	0.0	0.0	0.0	0.0	0.0	0.0	0.0	0.0
Cycs	13063	symbol	M. musculus	13063	M. musculus	1.0	1.0	0.0	0.0	0.0	1.0	1.0	0.0	0.0	1.0	0.0	0.0	0.0	0.0	0.0	0.0	0.0	0.0	0.0	0.0
Sema4c	20353	symbol	M. musculus	20353	M. musculus	0.0	0.0	0.0	0.0	0.0	0.0	0.0	0.0	0.0	0.0	0.0	0.0	0.0	0.0	0.0	0.0	0.0	0.0	0.0	0.0
Nrp1	18186	symbol	M. musculus	18186	M. musculus	0.0	0.0	0.0	0.0	0.0	1.0	0.0	0.0	0.0	0.0	0.0	0.0	0.0	0.0	0.0	0.0	0.0	0.0	0.0	0.0
Mpzl1	68481	symbol	M. musculus	68481	M. musculus	0.0	0.0	0.0	0.0	0.0	0.0	0.0	0.0	0.0	0.0	0.0	0.0	0.0	0.0	0.0	0.0	0.0	0.0	0.0	0.0
Elob	67673	symbol	M. musculus	67673	M. musculus	0.0	1.0	0.0	0.0	0.0	0.0	0.0	0.0	0.0	0.0	0.0	0.0	0.0	0.0	1.0	0.0	0.0	0.0	0.0	0.0
Sh3bgrl2	212531	symbol	M. musculus	212531	M. musculus	0.0	0.0	0.0	0.0	0.0	0.0	0.0	0.0	0.0	0.0	0.0	0.0	0.0	0.0	0.0	0.0	0.0	0.0	0.0	0.0
Sdc3	20970	symbol	M. musculus	20970	M. musculus	0.0	0.0	1.0	0.0	0.0	1.0	0.0	0.0	0.0	0.0	0.0	0.0	0.0	0.0	0.0	0.0	0.0	0.0	0.0	0.0
Snrpe	20643	symbol	M. musculus	20643	M. musculus	0.0	0.0	0.0	0.0	0.0	0.0	0.0	0.0	0.0	0.0	0.0	0.0	0.0	0.0	0.0	0.0	0.0	0.0	0.0	0.0
Tcim	69068	symbol	M. musculus	69068	M. musculus	0.0	0.0	0.0	0.0	0.0	0.0	0.0	0.0	0.0	0.0	0.0	0.0	0.0	0.0	0.0	0.0	0.0	0.0	0.0	0.0
Cox5b	12859	symbol	M. musculus	12859	M. musculus	0.0	0.0	0.0	0.0	0.0	0.0	1.0	0.0	0.0	0.0	0.0	0.0	0.0	0.0	0.0	0.0	0.0	0.0	0.0	0.0
Ednrb	13618	symbol	M. musculus	13618	M. musculus	0.0	1.0	0.0	1.0	0.0	0.0	0.0	0.0	0.0	0.0	0.0	0.0	0.0	0.0	0.0	0.0	0.0	0.0	0.0	0.0
Lrch1	380916	symbol	M. musculus	380916	M. musculus	0.0	0.0	0.0	0.0	0.0	0.0	0.0	0.0	0.0	0.0	0.0	0.0	0.0	0.0	0.0	0.0	0.0	0.0	0.0	0.0
Casp8	12370	symbol	M. musculus	12370	M. musculus	1.0	1.0	1.0	0.0	0.0	1.0	1.0	1.0	0.0	1.0	0.0	0.0	0.0	0.0	0.0	0.0	0.0	1.0	0.0	0.0
Atp5md	66477	gene_synonym	M. musculus	66477	M. musculus	0.0	0.0	0.0	0.0	0.0	0.0	0.0	0.0	0.0	0.0	0.0	0.0	0.0	0.0	0.0	0.0	0.0	0.0	0.0	0.0
Rel	19696	symbol	M. musculus	19696	M. musculus	1.0	0.0	0.0	0.0	0.0	0.0	0.0	0.0	0.0	0.0	0.0	1.0	0.0	0.0	0.0	0.0	0.0	0.0	0.0	0.0
Sparcl1	13602	symbol	M. musculus	13602	M. musculus	0.0	0.0	0.0	0.0	0.0	0.0	0.0	0.0	0.0	0.0	0.0	0.0	0.0	0.0	0.0	0.0	0.0	0.0	0.0	0.0
Pitpnc1	71795	symbol	M. musculus	71795	M. musculus	0.0	0.0	0.0	0.0	0.0	0.0	0.0	0.0	0.0	0.0	0.0	0.0	0.0	0.0	0.0	0.0	0.0	0.0	0.0	0.0
Trp53	22059	symbol	M. musculus	22059	M. musculus	1.0	1.0	1.0	0.0	1.0	1.0	1.0	0.0	0.0	0.0	0.0	1.0	0.0	0.0	0.0	0.0	0.0	0.0	0.0	0.0
Rbm3	19652	symbol	M. musculus	19652	M. musculus	0.0	0.0	0.0	0.0	0.0	0.0	0.0	0.0	0.0	0.0	0.0	0.0	0.0	0.0	0.0	0.0	0.0	0.0	0.0	0.0
Ypel2	77864	symbol	M. musculus	77864	M. musculus	0.0	0.0	0.0	0.0	0.0	0.0	0.0	0.0	0.0	0.0	0.0	0.0	0.0	0.0	0.0	0.0	0.0	0.0	0.0	0.0
Fam111a	107373	symbol	M. musculus	107373	M. musculus	0.0	0.0	0.0	0.0	0.0	0.0	0.0	0.0	0.0	0.0	0.0	0.0	0.0	0.0	0.0	0.0	0.0	0.0	0.0	0.0
Bax	12028	symbol	M. musculus	12028	M. musculus	1.0	1.0	1.0	1.0	0.0	1.0	1.0	0.0	0.0	1.0	0.0	0.0	0.0	0.0	0.0	0.0	0.0	1.0	0.0	0.0
Ctla2b	13025	symbol	M. musculus	13025	M. musculus	0.0	0.0	0.0	0.0	0.0	0.0	0.0	0.0	0.0	0.0	0.0	0.0	0.0	0.0	0.0	0.0	0.0	0.0	0.0	0.0
Rnf149	67702	symbol	M. musculus	67702	M. musculus	0.0	0.0	0.0	0.0	0.0	0.0	0.0	0.0	0.0	0.0	0.0	0.0	0.0	0.0	0.0	0.0	0.0	0.0	0.0	0.0
Cltc	67300	symbol	M. musculus	67300	M. musculus	0.0	0.0	0.0	0.0	0.0	0.0	1.0	0.0	0.0	0.0	0.0	0.0	0.0	0.0	0.0	0.0	0.0	0.0	1.0	0.0
1700025G04Rik	69399	symbol	M. musculus	69399	M. musculus	0.0	0.0	0.0	0.0	0.0	0.0	0.0	0.0	0.0	0.0	0.0	0.0	0.0	0.0	0.0	0.0	0.0	0.0	0.0	0.0
Gna13	14674	symbol	M. musculus	14674	M. musculus	1.0	1.0	0.0	1.0	0.0	0.0	0.0	0.0	0.0	0.0	0.0	0.0	0.0	0.0	0.0	0.0	1.0	0.0	0.0	0.0
Robo4	74144	symbol	M. musculus	74144	M. musculus	0.0	0.0	0.0	0.0	0.0	0.0	0.0	0.0	0.0	0.0	0.0	0.0	0.0	0.0	0.0	0.0	0.0	0.0	0.0	0.0
Dnm3	103967	symbol	M. musculus	103967	M. musculus	0.0	0.0	0.0	0.0	0.0	0.0	0.0	0.0	0.0	0.0	0.0	0.0	0.0	0.0	0.0	0.0	0.0	0.0	1.0	0.0
Ebf3	13593	symbol	M. musculus	13593	M. musculus	0.0	0.0	0.0	0.0	0.0	0.0	0.0	0.0	0.0	0.0	0.0	0.0	0.0	0.0	0.0	0.0	0.0	0.0	0.0	0.0
Jpt1	15374	symbol	M. musculus	15374	M. musculus	0.0	0.0	0.0	0.0	0.0	0.0	0.0	0.0	0.0	0.0	0.0	0.0	0.0	0.0	0.0	0.0	0.0	0.0	0.0	0.0
Ccser1	232035	symbol	M. musculus	232035	M. musculus	0.0	0.0	0.0	0.0	0.0	0.0	0.0	0.0	0.0	0.0	0.0	0.0	0.0	0.0	0.0	0.0	0.0	0.0	0.0	0.0
H2aj	232440	symbol	M. musculus	232440	M. musculus	0.0	0.0	0.0	0.0	0.0	1.0	0.0	0.0	0.0	0.0	0.0	0.0	0.0	0.0	0.0	0.0	0.0	1.0	0.0	0.0
Tbc1d1	57915	symbol	M. musculus	57915	M. musculus	0.0	0.0	0.0	0.0	0.0	0.0	0.0	0.0	0.0	0.0	0.0	0.0	0.0	0.0	0.0	0.0	0.0	0.0	0.0	0.0
Sntb2	20650	symbol	M. musculus	20650	M. musculus	0.0	0.0	1.0	0.0	0.0	1.0	0.0	0.0	0.0	0.0	0.0	0.0	0.0	0.0	0.0	0.0	0.0	0.0	0.0	0.0
Tubb3	22152	symbol	M. musculus	22152	M. musculus	0.0	0.0	0.0	0.0	0.0	0.0	1.0	0.0	1.0	1.0	0.0	0.0	0.0	0.0	0.0	0.0	0.0	0.0	0.0	0.0
Ttc39b	69863	symbol	M. musculus	69863	M. musculus	0.0	0.0	0.0	0.0	0.0	0.0	0.0	0.0	0.0	0.0	0.0	0.0	0.0	0.0	0.0	0.0	0.0	0.0	0.0	0.0
Cerk	223753	symbol	M. musculus	223753	M. musculus	0.0	0.0	0.0	0.0	0.0	0.0	0.0	0.0	0.0	0.0	0.0	0.0	0.0	0.0	0.0	0.0	0.0	0.0	0.0	0.0
Pgk1	18655	symbol	M. musculus	18655	M. musculus	0.0	0.0	0.0	0.0	0.0	0.0	0.0	0.0	0.0	0.0	0.0	0.0	0.0	0.0	1.0	0.0	0.0	0.0	0.0	0.0
Pgs1	74451	symbol	M. musculus	74451	M. musculus	0.0	0.0	0.0	0.0	0.0	0.0	0.0	0.0	0.0	0.0	0.0	0.0	0.0	0.0	0.0	0.0	0.0	0.0	0.0	0.0
Deptor	97998	symbol	M. musculus	97998	M. musculus	0.0	0.0	0.0	0.0	0.0	0.0	0.0	0.0	0.0	0.0	0.0	0.0	0.0	0.0	0.0	0.0	0.0	0.0	0.0	0.0
Higd1a	56295	symbol	M. musculus	56295	M. musculus	0.0	0.0	0.0	0.0	0.0	0.0	0.0	0.0	0.0	0.0	0.0	0.0	0.0	0.0	0.0	0.0	0.0	0.0	0.0	0.0
Aig1	66253	symbol	M. musculus	66253	M. musculus	0.0	0.0	0.0	0.0	0.0	0.0	0.0	0.0	0.0	0.0	0.0	0.0	0.0	0.0	0.0	0.0	0.0	0.0	0.0	0.0
Rasgef1b	320292	symbol	M. musculus	320292	M. musculus	0.0	0.0	0.0	0.0	0.0	0.0	0.0	0.0	0.0	0.0	0.0	0.0	0.0	0.0	0.0	0.0	0.0	0.0	0.0	0.0
Nbea	26422	symbol	M. musculus	26422	M. musculus	0.0	0.0	0.0	0.0	0.0	0.0	0.0	0.0	0.0	0.0	0.0	0.0	0.0	0.0	0.0	0.0	0.0	0.0	0.0	0.0
Trim25	217069	symbol	M. musculus	217069	M. musculus	0.0	0.0	0.0	0.0	0.0	1.0	0.0	1.0	0.0	0.0	0.0	0.0	0.0	0.0	0.0	0.0	0.0	0.0	0.0	0.0
1110038B12Rik	68763	symbol	M. musculus	68763	M. musculus	0.0	0.0	0.0	0.0	0.0	0.0	0.0	0.0	0.0	0.0	0.0	0.0	0.0	0.0	0.0	0.0	0.0	0.0	0.0	0.0
Mrpl52	68836	symbol	M. musculus	68836	M. musculus	0.0	0.0	0.0	0.0	0.0	0.0	0.0	0.0	0.0	0.0	0.0	0.0	0.0	0.0	0.0	0.0	0.0	0.0	0.0	0.0
Gngt2	14710	symbol	M. musculus	14710	M. musculus	1.0	1.0	1.0	1.0	0.0	0.0	0.0	0.0	0.0	0.0	0.0	1.0	1.0	0.0	0.0	0.0	0.0	0.0	0.0	0.0
Vmp1	75909	symbol	M. musculus	75909	M. musculus	0.0	0.0	0.0	0.0	0.0	0.0	0.0	0.0	0.0	0.0	0.0	0.0	0.0	0.0	0.0	0.0	0.0	0.0	0.0	0.0
Car4	12351	symbol	M. musculus	12351	M. musculus	0.0	0.0	0.0	0.0	0.0	0.0	0.0	0.0	0.0	0.0	0.0	0.0	0.0	0.0	0.0	0.0	0.0	0.0	0.0	0.0
Cnn2	12798	symbol	M. musculus	12798	M. musculus	0.0	0.0	0.0	0.0	0.0	0.0	0.0	0.0	0.0	0.0	0.0	0.0	0.0	0.0	0.0	0.0	0.0	0.0	0.0	0.0
Dlc1	50768	symbol	M. musculus	50768	M. musculus	0.0	0.0	0.0	0.0	0.0	0.0	0.0	0.0	0.0	0.0	0.0	0.0	0.0	0.0	0.0	0.0	0.0	0.0	0.0	0.0
Pkm	18746	symbol	M. musculus	18746	M. musculus	1.0	0.0	1.0	0.0	0.0	0.0	0.0	0.0	0.0	0.0	0.0	0.0	0.0	0.0	0.0	0.0	0.0	0.0	0.0	0.0
Ifi44	99899	symbol	M. musculus	99899	M. musculus	0.0	0.0	0.0	0.0	0.0	0.0	0.0	0.0	0.0	0.0	0.0	0.0	0.0	0.0	0.0	0.0	0.0	0.0	0.0	0.0
Csf2rb	12983	symbol	M. musculus	12983	M. musculus	0.0	1.0	0.0	0.0	0.0	0.0	0.0	0.0	0.0	0.0	0.0	0.0	0.0	0.0	0.0	0.0	0.0	0.0	0.0	0.0
Psmb3	26446	symbol	M. musculus	26446	M. musculus	0.0	0.0	0.0	0.0	0.0	0.0	1.0	0.0	0.0	0.0	0.0	0.0	0.0	0.0	0.0	0.0	0.0	0.0	0.0	0.0
Nhp2	52530	symbol	M. musculus	52530	M. musculus	0.0	0.0	0.0	0.0	0.0	0.0	0.0	0.0	0.0	0.0	0.0	0.0	0.0	0.0	0.0	0.0	0.0	0.0	0.0	0.0
Enc1	13803	symbol	M. musculus	13803	M. musculus	0.0	0.0	0.0	0.0	0.0	0.0	0.0	0.0	0.0	0.0	0.0	0.0	0.0	0.0	0.0	0.0	0.0	0.0	0.0	0.0
Nid2	18074	symbol	M. musculus	18074	M. musculus	0.0	0.0	1.0	0.0	0.0	0.0	0.0	0.0	0.0	0.0	0.0	0.0	0.0	0.0	0.0	0.0	0.0	0.0	0.0	0.0
Gcnt2	14538	symbol	M. musculus	14538	M. musculus	0.0	0.0	0.0	0.0	0.0	0.0	0.0	0.0	0.0	0.0	0.0	0.0	0.0	0.0	0.0	0.0	0.0	0.0	0.0	0.0
Ptpn18	19253	symbol	M. musculus	19253	M. musculus	0.0	0.0	0.0	0.0	0.0	0.0	0.0	0.0	0.0	0.0	0.0	0.0	0.0	0.0	0.0	0.0	0.0	0.0	0.0	0.0
Snrpd3	67332	symbol	M. musculus	67332	M. musculus	0.0	0.0	0.0	0.0	0.0	1.0	0.0	0.0	0.0	0.0	0.0	0.0	0.0	0.0	0.0	0.0	0.0	0.0	0.0	0.0
Neurl3	214854	symbol	M. musculus	214854	M. musculus	0.0	0.0	0.0	0.0	0.0	0.0	0.0	0.0	0.0	0.0	0.0	0.0	0.0	0.0	0.0	0.0	0.0	0.0	0.0	0.0
Mrps28	66230	symbol	M. musculus	66230	M. musculus	0.0	0.0	0.0	0.0	0.0	0.0	0.0	0.0	0.0	0.0	0.0	0.0	0.0	0.0	0.0	0.0	0.0	0.0	0.0	0.0
Spred1	114715	symbol	M. musculus	114715	M. musculus	0.0	0.0	0.0	0.0	0.0	0.0	0.0	0.0	0.0	0.0	0.0	0.0	0.0	0.0	0.0	0.0	0.0	0.0	0.0	0.0
Iigp1	60440	symbol	M. musculus	60440	M. musculus	0.0	0.0	0.0	0.0	0.0	0.0	0.0	0.0	0.0	0.0	0.0	0.0	0.0	0.0	0.0	0.0	0.0	0.0	0.0	0.0
Ddi2	68817	symbol	M. musculus	68817	M. musculus	0.0	0.0	0.0	0.0	0.0	0.0	0.0	0.0	0.0	0.0	0.0	0.0	0.0	0.0	0.0	0.0	0.0	0.0	0.0	0.0
Rab5c	19345	symbol	M. musculus	19345	M. musculus	0.0	0.0	0.0	1.0	0.0	1.0	0.0	0.0	1.0	1.0	0.0	1.0	0.0	1.0	0.0	0.0	0.0	0.0	1.0	0.0
Tuba1c	22146	symbol	M. musculus	22146	M. musculus	0.0	1.0	0.0	0.0	0.0	0.0	1.0	0.0	1.0	1.0	0.0	0.0	0.0	0.0	0.0	0.0	0.0	0.0	0.0	0.0
Hspa4	15525	symbol	M. musculus	15525	M. musculus	1.0	0.0	0.0	0.0	0.0	1.0	0.0	0.0	0.0	0.0	0.0	0.0	0.0	0.0	0.0	0.0	0.0	0.0	0.0	0.0
Arhgef7	54126	symbol	M. musculus	54126	M. musculus	0.0	0.0	0.0	0.0	0.0	0.0	0.0	0.0	0.0	0.0	0.0	0.0	0.0	0.0	0.0	0.0	1.0	0.0	0.0	0.0
Tll1	21892	symbol	M. musculus	21892	M. musculus	0.0	0.0	0.0	0.0	0.0	0.0	0.0	0.0	0.0	0.0	0.0	0.0	0.0	0.0	0.0	0.0	0.0	0.0	0.0	0.0
Sh3pxd2a	14218	symbol	M. musculus	14218	M. musculus	0.0	0.0	0.0	0.0	0.0	0.0	0.0	0.0	0.0	0.0	0.0	0.0	0.0	0.0	0.0	0.0	0.0	0.0	0.0	0.0
Atp5g3	228033	gene_synonym	M. musculus	228033	M. musculus	0.0	0.0	0.0	0.0	0.0	0.0	1.0	0.0	0.0	0.0	0.0	0.0	0.0	0.0	0.0	0.0	0.0	0.0	0.0	0.0
Rasip1	69903	symbol	M. musculus	69903	M. musculus	0.0	0.0	0.0	0.0	0.0	0.0	0.0	0.0	0.0	0.0	0.0	0.0	0.0	0.0	0.0	0.0	0.0	0.0	0.0	0.0
Fnip1	216742	symbol	M. musculus	216742	M. musculus	0.0	0.0	0.0	0.0	0.0	0.0	0.0	0.0	0.0	0.0	0.0	0.0	0.0	0.0	0.0	0.0	0.0	0.0	0.0	0.0
Lhfpl2	218454	symbol	M. musculus	218454	M. musculus	0.0	0.0	0.0	0.0	0.0	0.0	0.0	0.0	0.0	0.0	0.0	0.0	0.0	0.0	0.0	0.0	0.0	0.0	0.0	0.0
Vcp	269523	symbol	M. musculus	269523	M. musculus	1.0	0.0	0.0	0.0	0.0	0.0	1.0	0.0	0.0	0.0	0.0	0.0	0.0	0.0	0.0	0.0	0.0	0.0	0.0	0.0
Grb2	14784	symbol	M. musculus	14784	M. musculus	1.0	1.0	1.0	1.0	1.0	0.0	0.0	0.0	0.0	0.0	0.0	1.0	1.0	0.0	0.0	0.0	0.0	0.0	0.0	0.0
Zfand3	21769	symbol	M. musculus	21769	M. musculus	0.0	0.0	0.0	0.0	0.0	0.0	0.0	0.0	0.0	0.0	0.0	0.0	0.0	0.0	0.0	0.0	0.0	0.0	0.0	0.0
Polr1d	20018	symbol	M. musculus	20018	M. musculus	0.0	0.0	0.0	0.0	0.0	0.0	0.0	0.0	0.0	0.0	0.0	0.0	0.0	0.0	0.0	0.0	0.0	0.0	0.0	0.0
Mybbp1a	18432	symbol	M. musculus	18432	M. musculus	0.0	0.0	0.0	0.0	0.0	0.0	0.0	0.0	0.0	0.0	0.0	0.0	0.0	0.0	0.0	0.0	0.0	0.0	0.0	0.0
Rgl1	19731	symbol	M. musculus	19731	M. musculus	0.0	0.0	0.0	0.0	0.0	0.0	0.0	0.0	0.0	0.0	0.0	1.0	0.0	0.0	0.0	0.0	0.0	0.0	0.0	0.0
Csnk1g3	70425	symbol	M. musculus	70425	M. musculus	0.0	0.0	0.0	0.0	0.0	0.0	0.0	0.0	0.0	0.0	0.0	0.0	0.0	0.0	0.0	0.0	0.0	0.0	0.0	0.0
Dab2	13132	symbol	M. musculus	13132	M. musculus	0.0	0.0	0.0	0.0	0.0	0.0	0.0	0.0	0.0	0.0	0.0	0.0	0.0	0.0	0.0	0.0	0.0	0.0	1.0	0.0
C130074G19Rik	226777	symbol	M. musculus	226777	M. musculus	0.0	0.0	0.0	0.0	0.0	0.0	0.0	0.0	0.0	0.0	0.0	0.0	0.0	0.0	0.0	0.0	0.0	0.0	0.0	0.0
Vasp	22323	symbol	M. musculus	22323	M. musculus	0.0	0.0	1.0	1.0	0.0	0.0	0.0	0.0	0.0	0.0	1.0	1.0	0.0	0.0	0.0	0.0	0.0	0.0	0.0	0.0
Cap1	12331	symbol	M. musculus	12331	M. musculus	0.0	0.0	0.0	0.0	0.0	0.0	0.0	0.0	0.0	0.0	0.0	0.0	0.0	0.0	0.0	0.0	0.0	0.0	0.0	0.0
Vps37b	330192	symbol	M. musculus	330192	M. musculus	0.0	0.0	0.0	0.0	0.0	0.0	0.0	0.0	0.0	0.0	0.0	0.0	0.0	0.0	0.0	0.0	0.0	0.0	1.0	0.0
B4galt3	57370	symbol	M. musculus	57370	M. musculus	0.0	0.0	0.0	0.0	0.0	0.0	0.0	0.0	0.0	0.0	0.0	0.0	0.0	0.0	0.0	0.0	0.0	0.0	0.0	0.0
Galnt15	78754	symbol	M. musculus	78754	M. musculus	0.0	0.0	0.0	0.0	0.0	0.0	0.0	0.0	0.0	0.0	0.0	0.0	0.0	0.0	0.0	0.0	0.0	0.0	0.0	0.0
Morrbid	100043424	symbol	M. musculus	100043424	M. musculus	0.0	0.0	0.0	0.0	0.0	0.0	0.0	0.0	0.0	0.0	0.0	0.0	0.0	0.0	0.0	0.0	0.0	0.0	0.0	0.0
Meox1	17285	symbol	M. musculus	17285	M. musculus	0.0	0.0	0.0	0.0	0.0	0.0	0.0	0.0	0.0	0.0	0.0	0.0	0.0	0.0	0.0	0.0	0.0	0.0	0.0	0.0
Gadd45a	13197	symbol	M. musculus	13197	M. musculus	0.0	1.0	0.0	0.0	0.0	1.0	0.0	1.0	0.0	0.0	0.0	1.0	0.0	0.0	0.0	0.0	0.0	0.0	0.0	0.0
Pomp	66537	symbol	M. musculus	66537	M. musculus	0.0	0.0	0.0	0.0	0.0	0.0	0.0	0.0	0.0	0.0	0.0	0.0	0.0	0.0	0.0	0.0	0.0	0.0	0.0	0.0
Casp3	12367	symbol	M. musculus	12367	M. musculus	1.0	1.0	1.0	1.0	1.0	1.0	1.0	1.0	0.0	1.0	0.0	1.0	0.0	1.0	0.0	0.0	0.0	0.0	0.0	0.0
Ifnar2	15976	symbol	M. musculus	15976	M. musculus	1.0	1.0	1.0	0.0	0.0	1.0	0.0	1.0	0.0	0.0	0.0	0.0	0.0	0.0	0.0	0.0	0.0	1.0	0.0	0.0
Ndufa8	68375	symbol	M. musculus	68375	M. musculus	0.0	0.0	0.0	0.0	0.0	0.0	1.0	0.0	0.0	0.0	0.0	0.0	0.0	0.0	0.0	0.0	0.0	0.0	0.0	0.0
Fmnl2	71409	symbol	M. musculus	71409	M. musculus	0.0	0.0	1.0	0.0	0.0	0.0	0.0	0.0	0.0	0.0	0.0	0.0	0.0	0.0	0.0	0.0	0.0	0.0	0.0	0.0
Ncl	17975	symbol	M. musculus	17975	M. musculus	0.0	0.0	0.0	0.0	0.0	0.0	0.0	0.0	0.0	0.0	0.0	0.0	0.0	0.0	0.0	0.0	0.0	0.0	0.0	0.0
Csnk1d	104318	symbol	M. musculus	104318	M. musculus	0.0	0.0	0.0	0.0	0.0	0.0	0.0	0.0	0.0	0.0	0.0	0.0	0.0	0.0	0.0	0.0	0.0	0.0	0.0	0.0
Igf1	16000	symbol	M. musculus	16000	M. musculus	0.0	1.0	1.0	0.0	1.0	0.0	0.0	0.0	0.0	0.0	0.0	1.0	0.0	0.0	1.0	0.0	0.0	0.0	0.0	0.0
Lrrc8d	231549	symbol	M. musculus	231549	M. musculus	0.0	0.0	0.0	0.0	0.0	0.0	0.0	0.0	0.0	0.0	0.0	0.0	0.0	0.0	0.0	0.0	0.0	0.0	0.0	0.0
Zfp207	22680	symbol	M. musculus	22680	M. musculus	0.0	0.0	0.0	0.0	0.0	0.0	0.0	0.0	0.0	0.0	0.0	0.0	0.0	0.0	0.0	0.0	0.0	0.0	0.0	0.0
Ube2i	22196	symbol	M. musculus	22196	M. musculus	0.0	0.0	0.0	0.0	0.0	0.0	0.0	1.0	0.0	0.0	0.0	0.0	0.0	0.0	0.0	0.0	0.0	0.0	0.0	0.0
Vcan	13003	symbol	M. musculus	13003	M. musculus	0.0	0.0	1.0	0.0	0.0	1.0	0.0	0.0	0.0	0.0	0.0	0.0	0.0	0.0	0.0	0.0	0.0	0.0	0.0	0.0
Pde7b	29863	symbol	M. musculus	29863	M. musculus	0.0	0.0	0.0	0.0	0.0	0.0	0.0	0.0	0.0	0.0	0.0	0.0	0.0	0.0	0.0	0.0	0.0	0.0	0.0	0.0
Mtarc2	67247	symbol	M. musculus	67247	M. musculus	0.0	0.0	0.0	0.0	0.0	0.0	0.0	0.0	0.0	0.0	0.0	0.0	0.0	0.0	0.0	0.0	0.0	0.0	0.0	0.0
Ankrd28	105522	symbol	M. musculus	105522	M. musculus	0.0	0.0	0.0	0.0	0.0	0.0	0.0	0.0	0.0	0.0	0.0	0.0	0.0	0.0	0.0	0.0	0.0	0.0	0.0	0.0
Rai14	75646	symbol	M. musculus	75646	M. musculus	0.0	0.0	0.0	0.0	0.0	0.0	0.0	0.0	0.0	0.0	0.0	0.0	0.0	0.0	0.0	0.0	0.0	0.0	0.0	0.0
Rab31	106572	symbol	M. musculus	106572	M. musculus	0.0	0.0	0.0	0.0	0.0	0.0	0.0	0.0	0.0	0.0	0.0	0.0	0.0	0.0	0.0	0.0	0.0	0.0	1.0	0.0
Fam13c	71721	symbol	M. musculus	71721	M. musculus	0.0	0.0	0.0	0.0	0.0	0.0	0.0	0.0	0.0	0.0	0.0	0.0	0.0	0.0	0.0	0.0	0.0	0.0	0.0	0.0
Sh3tc1	231147	symbol	M. musculus	231147	M. musculus	0.0	0.0	0.0	0.0	0.0	0.0	0.0	0.0	0.0	0.0	0.0	0.0	0.0	0.0	0.0	0.0	0.0	0.0	0.0	0.0
Ndufb7	66916	symbol	M. musculus	66916	M. musculus	0.0	0.0	0.0	0.0	0.0	0.0	1.0	0.0	0.0	0.0	0.0	0.0	0.0	0.0	0.0	0.0	0.0	0.0	0.0	0.0
Itm2c	64294	symbol	M. musculus	64294	M. musculus	0.0	0.0	0.0	0.0	0.0	0.0	0.0	0.0	0.0	0.0	0.0	0.0	0.0	0.0	0.0	0.0	0.0	0.0	0.0	0.0
Tbx3	21386	symbol	M. musculus	21386	M. musculus	0.0	0.0	0.0	0.0	0.0	0.0	0.0	0.0	0.0	0.0	0.0	0.0	0.0	0.0	0.0	0.0	0.0	0.0	0.0	0.0
Atp6v1e1	11973	symbol	M. musculus	11973	M. musculus	0.0	0.0	1.0	0.0	0.0	0.0	1.0	1.0	1.0	0.0	0.0	0.0	0.0	0.0	0.0	0.0	0.0	0.0	0.0	0.0
Lbh	77889	symbol	M. musculus	77889	M. musculus	0.0	0.0	0.0	0.0	0.0	0.0	0.0	0.0	0.0	0.0	0.0	0.0	0.0	0.0	0.0	0.0	0.0	0.0	0.0	0.0
Ecm1	13601	symbol	M. musculus	13601	M. musculus	0.0	0.0	0.0	0.0	0.0	0.0	0.0	0.0	0.0	0.0	0.0	0.0	0.0	0.0	0.0	0.0	0.0	0.0	0.0	0.0
Ywhag	22628	symbol	M. musculus	22628	M. musculus	1.0	0.0	1.0	0.0	0.0	0.0	0.0	0.0	0.0	0.0	0.0	0.0	0.0	0.0	0.0	0.0	0.0	0.0	0.0	0.0
Pum3	52874	symbol	M. musculus	52874	M. musculus	0.0	0.0	0.0	0.0	0.0	0.0	0.0	0.0	0.0	0.0	0.0	0.0	0.0	0.0	0.0	0.0	0.0	0.0	0.0	0.0
Tmem204	407831	symbol	M. musculus	407831	M. musculus	0.0	0.0	0.0	0.0	0.0	0.0	0.0	0.0	0.0	0.0	0.0	0.0	0.0	0.0	0.0	0.0	0.0	0.0	0.0	0.0
Mrps14	64659	symbol	M. musculus	64659	M. musculus	0.0	0.0	0.0	0.0	0.0	0.0	0.0	0.0	0.0	0.0	0.0	0.0	0.0	0.0	0.0	0.0	0.0	0.0	0.0	0.0
Gm14164	791417	symbol	M. musculus	791417	M. musculus	0.0	0.0	0.0	0.0	0.0	0.0	0.0	0.0	0.0	0.0	0.0	0.0	0.0	0.0	0.0	0.0	0.0	0.0	0.0	0.0
Galnt18	233733	symbol	M. musculus	233733	M. musculus	0.0	0.0	0.0	0.0	0.0	0.0	0.0	0.0	0.0	0.0	0.0	0.0	0.0	0.0	0.0	0.0	0.0	0.0	0.0	0.0
Rapgef4	56508	symbol	M. musculus	56508	M. musculus	0.0	0.0	0.0	0.0	0.0	0.0	0.0	0.0	0.0	0.0	0.0	1.0	0.0	0.0	0.0	0.0	0.0	0.0	0.0	0.0
Timm23	53600	symbol	M. musculus	53600	M. musculus	0.0	0.0	0.0	0.0	0.0	0.0	0.0	0.0	0.0	0.0	0.0	0.0	0.0	0.0	0.0	0.0	0.0	0.0	0.0	0.0
ENSMUSG00000121513	19270	ensembl_gene_id	M. musculus	19270	M. musculus	0.0	0.0	0.0	0.0	0.0	0.0	0.0	0.0	0.0	0.0	0.0	0.0	0.0	0.0	0.0	0.0	0.0	0.0	0.0	0.0
Maged1	94275	symbol	M. musculus	94275	M. musculus	0.0	0.0	0.0	0.0	0.0	0.0	0.0	0.0	0.0	0.0	0.0	0.0	0.0	0.0	0.0	0.0	0.0	0.0	0.0	0.0
Birc3	11796	symbol	M. musculus	11796	M. musculus	0.0	1.0	1.0	0.0	0.0	1.0	0.0	1.0	0.0	1.0	0.0	0.0	0.0	0.0	0.0	0.0	0.0	1.0	0.0	0.0
Atp5mpl	70257	gene_synonym	M. musculus	70257	M. musculus	0.0	0.0	0.0	0.0	0.0	0.0	0.0	0.0	0.0	0.0	0.0	0.0	0.0	0.0	0.0	0.0	0.0	0.0	0.0	0.0
Lsm6	78651	symbol	M. musculus	78651	M. musculus	0.0	0.0	0.0	0.0	0.0	0.0	0.0	0.0	0.0	0.0	0.0	0.0	0.0	0.0	0.0	0.0	0.0	0.0	0.0	0.0
Cmtm8	70031	symbol	M. musculus	70031	M. musculus	0.0	0.0	0.0	0.0	0.0	0.0	0.0	0.0	0.0	0.0	0.0	0.0	0.0	0.0	0.0	0.0	0.0	0.0	0.0	0.0
Abcg1	11307	symbol	M. musculus	11307	M. musculus	1.0	0.0	0.0	0.0	0.0	0.0	0.0	0.0	0.0	0.0	0.0	0.0	0.0	0.0	0.0	0.0	0.0	0.0	0.0	0.0
Btnl9	237754	symbol	M. musculus	237754	M. musculus	0.0	0.0	0.0	0.0	0.0	0.0	0.0	0.0	0.0	0.0	0.0	0.0	0.0	0.0	0.0	0.0	0.0	0.0	0.0	0.0
Snrpb	20638	symbol	M. musculus	20638	M. musculus	0.0	0.0	0.0	0.0	0.0	1.0	0.0	0.0	0.0	0.0	0.0	0.0	0.0	0.0	0.0	0.0	0.0	0.0	0.0	0.0
Galnt1	14423	symbol	M. musculus	14423	M. musculus	0.0	0.0	0.0	0.0	0.0	0.0	0.0	0.0	0.0	0.0	0.0	0.0	0.0	0.0	0.0	0.0	0.0	0.0	0.0	0.0
Lgmn	19141	symbol	M. musculus	19141	M. musculus	0.0	0.0	0.0	0.0	0.0	1.0	0.0	0.0	0.0	0.0	0.0	0.0	0.0	0.0	0.0	0.0	0.0	0.0	0.0	0.0
Mmp2	17390	symbol	M. musculus	17390	M. musculus	0.0	1.0	0.0	1.0	1.0	0.0	1.0	0.0	0.0	0.0	0.0	0.0	0.0	0.0	0.0	0.0	0.0	0.0	0.0	0.0
Banf1	23825	symbol	M. musculus	23825	M. musculus	0.0	0.0	0.0	0.0	0.0	0.0	0.0	0.0	0.0	0.0	0.0	0.0	0.0	0.0	0.0	0.0	0.0	0.0	0.0	0.0
Ehd3	57440	symbol	M. musculus	57440	M. musculus	0.0	0.0	0.0	0.0	0.0	0.0	0.0	0.0	0.0	0.0	0.0	0.0	0.0	0.0	0.0	0.0	0.0	0.0	1.0	0.0
Sgpl1	20397	symbol	M. musculus	20397	M. musculus	0.0	0.0	0.0	0.0	0.0	0.0	0.0	0.0	0.0	0.0	0.0	0.0	0.0	0.0	0.0	0.0	0.0	0.0	0.0	0.0
Vgll4	232334	symbol	M. musculus	232334	M. musculus	0.0	0.0	0.0	0.0	0.0	0.0	0.0	0.0	0.0	0.0	0.0	0.0	0.0	0.0	0.0	0.0	0.0	0.0	0.0	0.0
Uba1	22201	symbol	M. musculus	22201	M. musculus	0.0	0.0	0.0	0.0	0.0	0.0	1.0	0.0	0.0	0.0	0.0	0.0	0.0	0.0	0.0	0.0	0.0	0.0	0.0	0.0
Pde2a	207728	symbol	M. musculus	207728	M. musculus	0.0	0.0	0.0	0.0	0.0	0.0	0.0	0.0	0.0	0.0	0.0	0.0	0.0	0.0	0.0	0.0	0.0	0.0	0.0	0.0
Odc1	18263	symbol	M. musculus	18263	M. musculus	0.0	0.0	0.0	0.0	0.0	0.0	0.0	0.0	0.0	0.0	0.0	0.0	0.0	1.0	0.0	0.0	0.0	0.0	0.0	0.0
Rgs16	19734	symbol	M. musculus	19734	M. musculus	0.0	0.0	0.0	0.0	0.0	0.0	0.0	0.0	0.0	0.0	0.0	0.0	0.0	0.0	0.0	0.0	0.0	0.0	0.0	0.0
Ndufc2	68197	symbol	M. musculus	68197	M. musculus	0.0	0.0	0.0	0.0	0.0	0.0	1.0	0.0	0.0	0.0	0.0	0.0	0.0	0.0	0.0	0.0	0.0	0.0	0.0	0.0
Ssr4	20832	symbol	M. musculus	20832	M. musculus	0.0	0.0	0.0	0.0	0.0	0.0	0.0	0.0	0.0	0.0	0.0	0.0	0.0	0.0	0.0	0.0	0.0	0.0	0.0	0.0
Sh2b2	23921	symbol	M. musculus	23921	M. musculus	0.0	0.0	0.0	0.0	0.0	0.0	0.0	0.0	0.0	0.0	0.0	0.0	0.0	0.0	0.0	0.0	0.0	0.0	0.0	0.0
Unc93b1	54445	symbol	M. musculus	54445	M. musculus	0.0	0.0	0.0	0.0	0.0	0.0	0.0	0.0	0.0	0.0	0.0	0.0	0.0	0.0	0.0	0.0	0.0	0.0	0.0	0.0
L3mbtl3	237339	symbol	M. musculus	237339	M. musculus	0.0	0.0	0.0	0.0	0.0	0.0	0.0	0.0	0.0	0.0	0.0	0.0	0.0	0.0	0.0	0.0	0.0	0.0	0.0	0.0
Ddt	13202	symbol	M. musculus	13202	M. musculus	0.0	0.0	0.0	0.0	0.0	0.0	0.0	0.0	0.0	0.0	0.0	0.0	0.0	0.0	0.0	0.0	0.0	0.0	0.0	0.0
Smyd2	226830	symbol	M. musculus	226830	M. musculus	0.0	0.0	0.0	0.0	0.0	0.0	0.0	0.0	0.0	0.0	0.0	0.0	0.0	0.0	0.0	0.0	0.0	0.0	0.0	0.0
Lmnb1	16906	symbol	M. musculus	16906	M. musculus	0.0	1.0	1.0	0.0	0.0	0.0	0.0	0.0	0.0	0.0	0.0	0.0	0.0	0.0	0.0	0.0	0.0	0.0	0.0	0.0
Plxnd1	67784	symbol	M. musculus	67784	M. musculus	0.0	0.0	0.0	0.0	0.0	0.0	0.0	0.0	0.0	0.0	0.0	0.0	0.0	0.0	0.0	0.0	0.0	0.0	0.0	0.0
Myc	17869	symbol	M. musculus	17869	M. musculus	1.0	1.0	1.0	0.0	1.0	1.0	0.0	0.0	0.0	1.0	0.0	1.0	0.0	0.0	0.0	0.0	0.0	0.0	0.0	0.0
Fkbp10	14230	symbol	M. musculus	14230	M. musculus	0.0	0.0	0.0	0.0	0.0	0.0	0.0	0.0	0.0	0.0	0.0	0.0	0.0	0.0	0.0	0.0	0.0	0.0	0.0	0.0
Frmd4a	209630	symbol	M. musculus	209630	M. musculus	0.0	0.0	0.0	0.0	0.0	0.0	0.0	0.0	0.0	0.0	0.0	0.0	0.0	0.0	0.0	0.0	0.0	0.0	0.0	0.0

## Sheet: Enrichment
GroupID	Category	Term	Description	LogP	Log(q-value)	Genes	Symbols	InTerm_InList
1_Summary	KEGG Pathway	mmu05417	Lipid and atherosclerosis - Mus musculus (house mouse)	-11.5861	-9.0346	11303,11307,11911,12028,12367,12370,12491,13063,14825,15525,16193,16452,17096,18795,19016,20296,20310,20339,21353,21926,21933,22059,57257,193740,11601,12266,14707,14710,14972,15018,15251,15976,17869,22190,66066,320207,14674,14784,16410,20315,269523,15530,15945,20778,22628,18746,19696,21929,208650	Abca1,Abcg1,Atf4,Bax,Casp3,Casp8,Cd36,Cycs,Cxcl1,Hspa4,Il6,Jak2,Lyn,Plcb1,Pparg,Ccl2,Cxcl2,Sele,Tank,Tnf,Tnfrsf10b,Trp53,Vav3,Hspa1a,Angpt2,C3,Gng5,Gngt2,H2-K1,H2-Q7,Hif1a,Ifnar2,Myc,Ubc,Gng11,Pik3r5,Gna13,Grb2,Itgav,Cxcl12,Vcp,Hspg2,Cxcl10,Scarb1,Ywhag,Pkm,Rel,Tnfaip3,Cblb	49/-
1_Member	KEGG Pathway	mmu05417	Lipid and atherosclerosis - Mus musculus (house mouse)	-11.5861	-9.0346	11303,11307,11911,12028,12367,12370,12491,13063,14825,15525,16193,16452,17096,18795,19016,20296,20310,20339,21353,21926,21933,22059,57257,193740	Abca1,Abcg1,Atf4,Bax,Casp3,Casp8,Cd36,Cycs,Cxcl1,Hspa4,Il6,Jak2,Lyn,Plcb1,Pparg,Ccl2,Cxcl2,Sele,Tank,Tnf,Tnfrsf10b,Trp53,Vav3,Hspa1a	24/217
1_Member	KEGG Pathway	mmu05167	Kaposi sarcoma-associated herpesvirus infection - Mus musculus (house mouse)	-9.69353	-7.6192	11601,12028,12266,12367,12370,13063,14707,14710,14825,14972,15018,15251,15976,16193,16452,17096,17869,20310,22059,22190,66066,320207	Angpt2,Bax,C3,Casp3,Casp8,Cycs,Gng5,Gngt2,Cxcl1,H2-K1,H2-Q7,Hif1a,Ifnar2,Il6,Jak2,Lyn,Myc,Cxcl2,Trp53,Ubc,Gng11,Pik3r5	22/223
1_Member	KEGG Pathway	mmu05163	Human cytomegalovirus infection - Mus musculus (house mouse)	-7.19551	-5.87451	11911,12028,12367,12370,13063,14674,14707,14710,14784,14972,15018,16193,16410,17869,18795,20296,20315,21926,22059,66066	Atf4,Bax,Casp3,Casp8,Cycs,Gna13,Gng5,Gngt2,Grb2,H2-K1,H2-Q7,Il6,Itgav,Myc,Plcb1,Ccl2,Cxcl12,Tnf,Trp53,Gng11	20/254
1_Member	KEGG Pathway	mmu05134	Legionellosis - Mus musculus (house mouse)	-6.8529	-5.62367	12266,12367,12370,13063,14825,16193,20310,21926,193740,269523	C3,Casp3,Casp8,Cycs,Cxcl1,Il6,Cxcl2,Tnf,Hspa1a,Vcp	10/60
1_Member	KEGG Pathway	mmu05161	Hepatitis B - Mus musculus (house mouse)	-4.23875	-3.37749	11911,12028,12367,12370,13063,14784,15530,16193,16452,17869,21926,22059	Atf4,Bax,Casp3,Casp8,Cycs,Grb2,Hspg2,Il6,Jak2,Myc,Tnf,Trp53	12/164
1_Member	KEGG Pathway	mmu05160	Hepatitis C - Mus musculus (house mouse)	-4.16252	-3.32707	12028,12367,12370,13063,14784,15945,15976,17869,20778,21926,22059,22628	Bax,Casp3,Casp8,Cycs,Grb2,Cxcl10,Ifnar2,Myc,Scarb1,Tnf,Trp53,Ywhag	12/167
1_Member	KEGG Pathway	mmu05203	Viral carcinogenesis - Mus musculus (house mouse)	-3.45439	-2.66637	11911,12028,12266,12367,12370,14784,14972,15018,17096,18746,19696,22059,22628	Atf4,Bax,C3,Casp3,Casp8,Grb2,H2-K1,H2-Q7,Lyn,Pkm,Rel,Trp53,Ywhag	13/228
1_Member	KEGG Pathway	mmu05162	Measles - Mus musculus (house mouse)	-3.41879	-2.6382	12028,12367,12370,13063,15976,16193,21929,22059,193740,208650	Bax,Casp3,Casp8,Cycs,Ifnar2,Il6,Tnfaip3,Trp53,Hspa1a,Cblb	10/145
2_Summary	KEGG Pathway	mmu05200	Pathways in cancer - Mus musculus (house mouse)	-10.877	-8.62656	11796,12028,12125,12367,12370,12826,12827,12983,13063,13197,13618,14674,14707,14710,14784,15251,15368,15976,16000,16193,16403,16410,16452,16590,16777,17390,17869,18795,19016,20315,22059,23871,66066,66197,67673,226519,240168,11461,11911,13030,16906,21926,21933,22146,21825	Birc3,Bax,Bcl2l11,Casp3,Casp8,Col4a1,Col4a2,Csf2rb,Cycs,Gadd45a,Ednrb,Gna13,Gng5,Gngt2,Grb2,Hif1a,Hmox1,Ifnar2,Igf1,Il6,Itga6,Itgav,Jak2,Kit,Lamb1,Mmp2,Myc,Plcb1,Pparg,Cxcl12,Trp53,Ets1,Gng11,Cks2,Elob,Lamc1,Rasgrp3,Actb,Atf4,Ctsb,Lmnb1,Tnf,Tnfrsf10b,Tuba1c,Thbs1	45/-
2_Member	KEGG Pathway	mmu05200	Pathways in cancer - Mus musculus (house mouse)	-10.877	-8.62656	11796,12028,12125,12367,12370,12826,12827,12983,13063,13197,13618,14674,14707,14710,14784,15251,15368,15976,16000,16193,16403,16410,16452,16590,16777,17390,17869,18795,19016,20315,22059,23871,66066,66197,67673,226519,240168	Birc3,Bax,Bcl2l11,Casp3,Casp8,Col4a1,Col4a2,Csf2rb,Cycs,Gadd45a,Ednrb,Gna13,Gng5,Gngt2,Grb2,Hif1a,Hmox1,Ifnar2,Igf1,Il6,Itga6,Itgav,Jak2,Kit,Lamb1,Mmp2,Myc,Plcb1,Pparg,Cxcl12,Trp53,Ets1,Gng11,Cks2,Elob,Lamc1,Rasgrp3	37/548
2_Member	KEGG Pathway	mmu05222	Small cell lung cancer - Mus musculus (house mouse)	-8.69382	-7.04546	11796,12028,12367,12826,12827,13063,13197,16403,16410,16777,17869,22059,66197,226519	Birc3,Bax,Casp3,Col4a1,Col4a2,Cycs,Gadd45a,Itga6,Itgav,Lamb1,Myc,Trp53,Cks2,Lamc1	14/94
2_Member	KEGG Pathway	mmu04210	Apoptosis - Mus musculus (house mouse)	-8.40373	-6.80652	11461,11796,11911,12028,12125,12367,12370,12983,13030,13063,13197,16906,21926,21933,22059,22146	Actb,Birc3,Atf4,Bax,Bcl2l11,Casp3,Casp8,Csf2rb,Ctsb,Cycs,Gadd45a,Lmnb1,Tnf,Tnfrsf10b,Trp53,Tuba1c	16/134
2_Member	KEGG Pathway	mmu04115	p53 signaling pathway - Mus musculus (house mouse)	-4.99943	-4.06077	12028,12367,12370,13063,13197,16000,21825,21933,22059	Bax,Casp3,Casp8,Cycs,Gadd45a,Igf1,Thbs1,Tnfrsf10b,Trp53	9/75
2_Member	KEGG Pathway	mmu04215	Apoptosis - multiple species - Mus musculus (house mouse)	-4.62988	-3.72188	11796,12028,12125,12367,12370,13063	Birc3,Bax,Bcl2l11,Casp3,Casp8,Cycs	6/32
2_Member	KEGG Pathway	mmu05210	Colorectal cancer - Mus musculus (house mouse)	-3.64165	-2.82259	12028,12125,12367,13063,13197,14784,17869,22059	Bax,Bcl2l11,Casp3,Cycs,Gadd45a,Grb2,Myc,Trp53	8/88
2_Member	KEGG Pathway	mmu05216	Thyroid cancer - Mus musculus (house mouse)	-3.24478	-2.52189	12028,13197,17869,19016,22059	Bax,Gadd45a,Myc,Pparg,Trp53	5/37
3_Summary	KEGG Pathway	mmu04151	PI3K-Akt signaling pathway - Mus musculus (house mouse)	-9.53464	-7.58525	11601,11911,12125,12826,12827,12842,12843,14254,14707,14710,14784,14924,15976,16000,16193,16403,16410,16452,16542,16590,16777,17869,21825,22059,22628,66066,226519,320207,12491,12505,15530,11461,11796,22323,57257,12825,13003,13179,16906,18074,20650,20970,54132,71409,11973,12028,12367,12370,14972,15018,18746,21926,433586	Angpt2,Atf4,Bcl2l11,Col4a1,Col4a2,Col1a1,Col1a2,Flt1,Gng5,Gngt2,Grb2,Magi1,Ifnar2,Igf1,Il6,Itga6,Itgav,Jak2,Kdr,Kit,Lamb1,Myc,Thbs1,Trp53,Ywhag,Gng11,Lamc1,Pik3r5,Cd36,Cd44,Hspg2,Actb,Birc3,Vasp,Vav3,Col3a1,Vcan,Dcn,Lmnb1,Nid2,Sntb2,Sdc3,Pdlim1,Fmnl2,Atp6v1e1,Bax,Casp3,Casp8,H2-K1,H2-Q7,Pkm,Tnf,Maml3	53/-
3_Member	KEGG Pathway	mmu04151	PI3K-Akt signaling pathway - Mus musculus (house mouse)	-9.53464	-7.58525	11601,11911,12125,12826,12827,12842,12843,14254,14707,14710,14784,14924,15976,16000,16193,16403,16410,16452,16542,16590,16777,17869,21825,22059,22628,66066,226519,320207	Angpt2,Atf4,Bcl2l11,Col4a1,Col4a2,Col1a1,Col1a2,Flt1,Gng5,Gngt2,Grb2,Magi1,Ifnar2,Igf1,Il6,Itga6,Itgav,Jak2,Kdr,Kit,Lamb1,Myc,Thbs1,Trp53,Ywhag,Gng11,Lamc1,Pik3r5	28/367
3_Member	KEGG Pathway	mmu04512	ECM-receptor interaction - Mus musculus (house mouse)	-7.04178	-5.76908	12491,12505,12826,12827,12842,12843,15530,16403,16410,16777,21825,226519	Cd36,Cd44,Col4a1,Col4a2,Col1a1,Col1a2,Hspg2,Itga6,Itgav,Lamb1,Thbs1,Lamc1	12/89
3_Member	KEGG Pathway	mmu04510	Focal adhesion - Mus musculus (house mouse)	-6.61418	-5.42445	11461,11796,12826,12827,12842,12843,14254,14784,16000,16403,16410,16542,16777,21825,22323,57257,226519	Actb,Birc3,Col4a1,Col4a2,Col1a1,Col1a2,Flt1,Grb2,Igf1,Itga6,Itgav,Kdr,Lamb1,Thbs1,Vasp,Vav3,Lamc1	17/202
3_Member	KEGG Pathway	mmu04820	Cytoskeleton in muscle cells - Mus musculus (house mouse)	-6.43978	-5.30047	11461,12825,12826,12827,12842,12843,13003,13179,15530,16403,16410,16906,18074,20650,20970,21825,54132,71409	Actb,Col3a1,Col4a1,Col4a2,Col1a1,Col1a2,Vcan,Dcn,Hspg2,Itga6,Itgav,Lmnb1,Nid2,Sntb2,Sdc3,Thbs1,Pdlim1,Fmnl2	18/232
3_Member	KEGG Pathway	mmu05165	Human papillomavirus infection - Mus musculus (house mouse)	-5.96299	-4.9029	11973,12028,12367,12370,12826,12827,12842,12843,14784,14924,14972,15018,15976,16403,16410,16777,18746,21825,21926,22059,226519,433586	Atp6v1e1,Bax,Casp3,Casp8,Col4a1,Col4a2,Col1a1,Col1a2,Grb2,Magi1,H2-K1,H2-Q7,Ifnar2,Itga6,Itgav,Lamb1,Pkm,Thbs1,Tnf,Trp53,Lamc1,Maml3	22/359
4_Summary	KEGG Pathway	mmu05146	Amoebiasis - Mus musculus (house mouse)	-8.83671	-7.04546	12367,12825,12826,12827,12842,12843,14825,16193,16777,18477,18795,19345,20310,21926,226519,12028,16452,17390,20296,20339,11911,13618,14707,14710,14784,66066,11461,14674,17096,22323,320207,12819,12822,72461	Casp3,Col3a1,Col4a1,Col4a2,Col1a1,Col1a2,Cxcl1,Il6,Lamb1,Prdx1,Plcb1,Rab5c,Cxcl2,Tnf,Lamc1,Bax,Jak2,Mmp2,Ccl2,Sele,Atf4,Ednrb,Gng5,Gngt2,Grb2,Gng11,Actb,Gna13,Lyn,Vasp,Pik3r5,Col15a1,Col18a1,Prcp	34/-
4_Member	KEGG Pathway	mmu05146	Amoebiasis - Mus musculus (house mouse)	-8.83671	-7.04546	12367,12825,12826,12827,12842,12843,14825,16193,16777,18477,18795,19345,20310,21926,226519	Casp3,Col3a1,Col4a1,Col4a2,Col1a1,Col1a2,Cxcl1,Il6,Lamb1,Prdx1,Plcb1,Rab5c,Cxcl2,Tnf,Lamc1	15/108
4_Member	KEGG Pathway	mmu04933	AGE-RAGE signaling pathway in diabetic complications - Mus musculus (house mouse)	-8.27595	-6.7245	12028,12367,12825,12826,12827,12842,12843,16193,16452,17390,18795,20296,20339,21926	Bax,Casp3,Col3a1,Col4a1,Col4a2,Col1a1,Col1a2,Il6,Jak2,Mmp2,Plcb1,Ccl2,Sele,Tnf	14/101
4_Member	KEGG Pathway	mmu04926	Relaxin signaling pathway - Mus musculus (house mouse)	-6.03732	-4.96299	11911,12825,12826,12827,12842,12843,13618,14707,14710,14784,17390,18795,66066	Atf4,Col3a1,Col4a1,Col4a2,Col1a1,Col1a2,Ednrb,Gng5,Gngt2,Grb2,Mmp2,Plcb1,Gng11	13/130
4_Member	KEGG Pathway	mmu04611	Platelet activation - Mus musculus (house mouse)	-3.24083	-2.52189	11461,12825,12842,12843,14674,17096,18795,22323,320207	Actb,Col3a1,Col1a1,Col1a2,Gna13,Lyn,Plcb1,Vasp,Pik3r5	9/126
4_Member	KEGG Pathway	mmu04974	Protein digestion and absorption - Mus musculus (house mouse)	-3.042	-2.34181	12819,12822,12825,12826,12827,12842,12843,72461	Col15a1,Col18a1,Col3a1,Col4a1,Col4a2,Col1a1,Col1a2,Prcp	8/108
5_Summary	KEGG Pathway	mmu05205	Proteoglycans in cancer - Mus musculus (house mouse)	-8.81718	-7.04546	11461,12367,12505,12842,12843,13179,14784,15163,15251,15530,16000,16410,16542,17022,17390,17869,21825,21926,22059,57257,15368,20296,20339,22166	Actb,Casp3,Cd44,Col1a1,Col1a2,Dcn,Grb2,Hcls1,Hif1a,Hspg2,Igf1,Itgav,Kdr,Lum,Mmp2,Myc,Thbs1,Tnf,Trp53,Vav3,Hmox1,Ccl2,Sele,Txn1	24/-
5_Member	KEGG Pathway	mmu05205	Proteoglycans in cancer - Mus musculus (house mouse)	-8.81718	-7.04546	11461,12367,12505,12842,12843,13179,14784,15163,15251,15530,16000,16410,16542,17022,17390,17869,21825,21926,22059,57257	Actb,Casp3,Cd44,Col1a1,Col1a2,Dcn,Grb2,Hcls1,Hif1a,Hspg2,Igf1,Itgav,Kdr,Lum,Mmp2,Myc,Thbs1,Tnf,Trp53,Vav3	20/204
5_Member	KEGG Pathway	mmu05418	Fluid shear stress and atherosclerosis - Mus musculus (house mouse)	-3.34821	-2.58075	11461,15368,16410,16542,17390,20296,20339,21926,22059,22166	Actb,Hmox1,Itgav,Kdr,Mmp2,Ccl2,Sele,Tnf,Trp53,Txn1	10/148
6_Summary	KEGG Pathway	mmu05169	Epstein-Barr virus infection - Mus musculus (house mouse)	-8.73335	-7.04546	12028,12125,12367,12370,12505,13063,13197,14960,14961,14969,14972,15018,15945,15976,16193,17096,17869,20422,21926,21929,22059,11796,16403,16452,16777,193740,226519,320207,11461,11740,20296,21933,217069,12266,16149,13030,15525,19141,12608,19345,12491,12494,16590,20650,11911,18186,19384,23871,23872,17357,20638,20641,51788,67332,232440,11658,13003,16410,20339,20970	Bax,Bcl2l11,Casp3,Casp8,Cd44,Cycs,Gadd45a,H2-Aa,H2-Ab1,H2-Eb1,H2-K1,H2-Q7,Cxcl10,Ifnar2,Il6,Lyn,Myc,Sem1,Tnf,Tnfaip3,Trp53,Birc3,Itga6,Jak2,Lamb1,Hspa1a,Lamc1,Pik3r5,Actb,Slc25a5,Ccl2,Tnfrsf10b,Trim25,C3,Cd74,Ctsb,Hspa4,Lgmn,Cebpb,Rab5c,Cd36,Cd38,Kit,Sntb2,Atf4,Nrp1,Ran,Ets1,Ets2,Marcksl1,Snrpb,Snrpd1,H2az1,Snrpd3,H2aj,Alcam,Vcan,Itgav,Sele,Sdc3	60/-
6_Member	KEGG Pathway	mmu05169	Epstein-Barr virus infection - Mus musculus (house mouse)	-8.73335	-7.04546	12028,12125,12367,12370,12505,13063,13197,14960,14961,14969,14972,15018,15945,15976,16193,17096,17869,20422,21926,21929,22059	Bax,Bcl2l11,Casp3,Casp8,Cd44,Cycs,Gadd45a,H2-Aa,H2-Ab1,H2-Eb1,H2-K1,H2-Q7,Cxcl10,Ifnar2,Il6,Lyn,Myc,Sem1,Tnf,Tnfaip3,Trp53	21/228
6_Member	KEGG Pathway	mmu05145	Toxoplasmosis - Mus musculus (house mouse)	-7.83928	-6.40177	11796,12367,12370,13063,14960,14961,14969,16403,16452,16777,21926,193740,226519,320207	Birc3,Casp3,Casp8,Cycs,H2-Aa,H2-Ab1,H2-Eb1,Itga6,Jak2,Lamb1,Tnf,Hspa1a,Lamc1,Pik3r5	14/109
6_Member	KEGG Pathway	mmu05164	Influenza A - Mus musculus (house mouse)	-7.56102	-6.15569	11461,11740,12028,12367,12370,13063,14960,14961,14969,15945,15976,16193,16452,20296,21926,21933,217069	Actb,Slc25a5,Bax,Casp3,Casp8,Cycs,H2-Aa,H2-Ab1,H2-Eb1,Cxcl10,Ifnar2,Il6,Jak2,Ccl2,Tnf,Tnfrsf10b,Trim25	17/174
6_Member	KEGG Pathway	mmu05168	Herpes simplex virus 1 infection - Mus musculus (house mouse)	-6.99559	-5.74517	11796,12028,12266,12367,12370,13063,14960,14961,14969,14972,15018,15976,16149,16193,16452,20296,21926,22059	Birc3,Bax,C3,Casp3,Casp8,Cycs,H2-Aa,H2-Ab1,H2-Eb1,H2-K1,H2-Q7,Ifnar2,Cd74,Il6,Jak2,Ccl2,Tnf,Trp53	18/213
6_Member	KEGG Pathway	mmu04612	Antigen processing and presentation - Mus musculus (house mouse)	-6.21557	-5.12545	13030,14960,14961,14969,14972,15018,15525,16149,19141,21926,193740	Ctsb,H2-Aa,H2-Ab1,H2-Eb1,H2-K1,H2-Q7,Hspa4,Cd74,Lgmn,Tnf,Hspa1a	11/87
6_Member	KEGG Pathway	mmu05152	Tuberculosis - Mus musculus (house mouse)	-5.15201	-4.16876	12028,12266,12367,12370,12608,13063,14960,14961,14969,16149,16193,16452,19345,21926	Bax,C3,Casp3,Casp8,Cebpb,Cycs,H2-Aa,H2-Ab1,H2-Eb1,Cd74,Il6,Jak2,Rab5c,Tnf	14/180
6_Member	KEGG Pathway	mmu04640	Hematopoietic cell lineage - Mus musculus (house mouse)	-5.01669	-4.0673	12491,12494,12505,14960,14961,14969,16193,16403,16590,21926	Cd36,Cd38,Cd44,H2-Aa,H2-Ab1,H2-Eb1,Il6,Itga6,Kit,Tnf	10/94
6_Member	KEGG Pathway	mmu05416	Viral myocarditis - Mus musculus (house mouse)	-5.01669	-4.0673	11461,12367,12370,13063,14960,14961,14969,14972,15018,20650	Actb,Casp3,Casp8,Cycs,H2-Aa,H2-Ab1,H2-Eb1,H2-K1,H2-Q7,Sntb2	10/94
6_Member	KEGG Pathway	mmu05166	Human T-cell leukemia virus 1 infection - Mus musculus (house mouse)	-4.78948	-3.8715	11740,11911,12028,14960,14961,14969,14972,15018,16193,17869,18186,19384,21926,22059,23871,23872	Slc25a5,Atf4,Bax,H2-Aa,H2-Ab1,H2-Eb1,H2-K1,H2-Q7,Il6,Myc,Nrp1,Ran,Tnf,Trp53,Ets1,Ets2	16/247
6_Member	KEGG Pathway	mmu05332	Graft-versus-host disease - Mus musculus (house mouse)	-3.92906	-3.10188	14960,14961,14969,14972,15018,16193,21926	H2-Aa,H2-Ab1,H2-Eb1,H2-K1,H2-Q7,Il6,Tnf	7/60
6_Member	KEGG Pathway	mmu05140	Leishmaniasis - Mus musculus (house mouse)	-3.5059	-2.71033	12266,14960,14961,14969,16452,17357,21926	C3,H2-Aa,H2-Ab1,H2-Eb1,Jak2,Marcksl1,Tnf	7/70
6_Member	KEGG Pathway	mmu05322	Systemic lupus erythematosus - Mus musculus (house mouse)	-3.3022	-2.5501	12266,14960,14961,14969,20638,20641,21926,51788,67332,232440	C3,H2-Aa,H2-Ab1,H2-Eb1,Snrpb,Snrpd1,Tnf,H2az1,Snrpd3,H2aj	10/150
6_Member	KEGG Pathway	mmu04514	Cell adhesion molecules - Mus musculus (house mouse)	-3.27637	-2.5311	11658,13003,14960,14961,14969,14972,15018,16403,16410,20339,20970	Alcam,Vcan,H2-Aa,H2-Ab1,H2-Eb1,H2-K1,H2-Q7,Itga6,Itgav,Sele,Sdc3	11/179
6_Member	KEGG Pathway	mmu05330	Allograft rejection - Mus musculus (house mouse)	-3.07689	-2.37054	14960,14961,14969,14972,15018,21926	H2-Aa,H2-Ab1,H2-Eb1,H2-K1,H2-Q7,Tnf	6/60
7_Summary	KEGG Pathway	mmu05020	Prion disease - Mus musculus (house mouse)	-8.04033	-6.53906	11740,11911,12028,12367,12858,12859,13063,16193,20422,21926,22146,22152,22272,26445,26446,66916,67951,68197,68375,193740,226519,228033,22059,22166,22190,22201,12370,18795,19016,67300,12125,11461,18643,21353,269523,14433,12491,12825,12842,12843,17390,11973,67895	Slc25a5,Atf4,Bax,Casp3,Cox5a,Cox5b,Cycs,Il6,Sem1,Tnf,Tuba1c,Tubb3,Uqcrq,Psmb2,Psmb3,Ndufb7,Tubb6,Ndufc2,Ndufa8,Hspa1a,Lamc1,Atp5mc3,Trp53,Txn1,Ubc,Uba1,Casp8,Plcb1,Pparg,Cltc,Bcl2l11,Actb,Pfn1,Tank,Vcp,Gapdh,Cd36,Col3a1,Col1a1,Col1a2,Mmp2,Atp6v1e1,Ppa1	43/-
7_Member	KEGG Pathway	mmu05020	Prion disease - Mus musculus (house mouse)	-8.04033	-6.53906	11740,11911,12028,12367,12858,12859,13063,16193,20422,21926,22146,22152,22272,26445,26446,66916,67951,68197,68375,193740,226519,228033	Slc25a5,Atf4,Bax,Casp3,Cox5a,Cox5b,Cycs,Il6,Sem1,Tnf,Tuba1c,Tubb3,Uqcrq,Psmb2,Psmb3,Ndufb7,Tubb6,Ndufc2,Ndufa8,Hspa1a,Lamc1,Atp5mc3	22/273
7_Member	KEGG Pathway	mmu05012	Parkinson disease - Mus musculus (house mouse)	-8.01133	-6.53906	11740,11911,12028,12367,12858,12859,13063,20422,22059,22146,22152,22166,22190,22201,22272,26445,26446,66916,67951,68197,68375,228033	Slc25a5,Atf4,Bax,Casp3,Cox5a,Cox5b,Cycs,Sem1,Trp53,Tuba1c,Tubb3,Txn1,Ubc,Uba1,Uqcrq,Psmb2,Psmb3,Ndufb7,Tubb6,Ndufc2,Ndufa8,Atp5mc3	22/274
7_Member	KEGG Pathway	mmu05016	Huntington disease - Mus musculus (house mouse)	-7.10088	-5.8047	11740,12028,12367,12370,12858,12859,13063,18795,19016,20422,22059,22146,22152,22272,26445,26446,66916,67300,67951,68197,68375,228033	Slc25a5,Bax,Casp3,Casp8,Cox5a,Cox5b,Cycs,Plcb1,Pparg,Sem1,Trp53,Tuba1c,Tubb3,Uqcrq,Psmb2,Psmb3,Ndufb7,Cltc,Tubb6,Ndufc2,Ndufa8,Atp5mc3	22/308
7_Member	KEGG Pathway	mmu04932	Non-alcoholic fatty liver disease - Mus musculus (house mouse)	-6.43695	-5.30047	11911,12028,12125,12367,12370,12858,12859,13063,16193,19016,21926,22272,66916,68197,68375	Atf4,Bax,Bcl2l11,Casp3,Casp8,Cox5a,Cox5b,Cycs,Il6,Pparg,Tnf,Uqcrq,Ndufb7,Ndufc2,Ndufa8	15/162
7_Member	KEGG Pathway	mmu05014	Amyotrophic lateral sclerosis - Mus musculus (house mouse)	-6.21451	-5.12545	11461,11911,12028,12367,12858,12859,13063,18643,20422,21353,21926,22059,22146,22152,22272,26445,26446,66916,67951,68197,68375,228033,269523	Actb,Atf4,Bax,Casp3,Cox5a,Cox5b,Cycs,Pfn1,Sem1,Tank,Tnf,Trp53,Tuba1c,Tubb3,Uqcrq,Psmb2,Psmb3,Ndufb7,Tubb6,Ndufc2,Ndufa8,Atp5mc3,Vcp	23/375
7_Member	KEGG Pathway	mmu05022	Pathways of neurodegeneration - multiple diseases - Mus musculus (house mouse)	-5.90405	-4.85775	11740,11911,12028,12367,12370,12858,12859,13063,16193,18795,20422,21353,21926,22146,22152,22190,22201,22272,26445,26446,66916,67951,68197,68375,228033,269523	Slc25a5,Atf4,Bax,Casp3,Casp8,Cox5a,Cox5b,Cycs,Il6,Plcb1,Sem1,Tank,Tnf,Tuba1c,Tubb3,Ubc,Uba1,Uqcrq,Psmb2,Psmb3,Ndufb7,Tubb6,Ndufc2,Ndufa8,Atp5mc3,Vcp	26/481
7_Member	KEGG Pathway	mmu05010	Alzheimer disease - Mus musculus (house mouse)	-5.39394	-4.39879	11740,11911,12367,12370,12858,12859,13063,14433,16193,18795,20422,21926,22146,22152,22272,26445,26446,66916,67951,68197,68375,228033	Slc25a5,Atf4,Casp3,Casp8,Cox5a,Cox5b,Cycs,Gapdh,Il6,Plcb1,Sem1,Tnf,Tuba1c,Tubb3,Uqcrq,Psmb2,Psmb3,Ndufb7,Tubb6,Ndufc2,Ndufa8,Atp5mc3	22/389
7_Member	KEGG Pathway	mmu05415	Diabetic cardiomyopathy - Mus musculus (house mouse)	-4.85761	-3.92941	11740,12491,12825,12842,12843,12858,12859,14433,17390,18795,22272,66916,68197,68375,228033	Slc25a5,Cd36,Col3a1,Col1a1,Col1a2,Cox5a,Cox5b,Gapdh,Mmp2,Plcb1,Uqcrq,Ndufb7,Ndufc2,Ndufa8,Atp5mc3	15/217
7_Member	KEGG Pathway	mmu00190	Oxidative phosphorylation - Mus musculus (house mouse)	-3.51599	-2.71273	11973,12858,12859,13063,22272,66916,67895,68197,68375,228033	Atp6v1e1,Cox5a,Cox5b,Cycs,Uqcrq,Ndufb7,Ppa1,Ndufc2,Ndufa8,Atp5mc3	10/141
8_Summary	KEGG Pathway	mmu04668	TNF signaling pathway - Mus musculus (house mouse)	-7.39233	-6.01697	11796,11911,12367,12370,12608,14825,15945,16193,17387,20296,20310,20339,21926,21929,20306,50772,11973,14254,14960,14961,14969,20315,13197,17096,22196,217069,13030,15976,18795,21353,22166,71914,21933	Birc3,Atf4,Casp3,Casp8,Cebpb,Cxcl1,Cxcl10,Il6,Mmp14,Ccl2,Cxcl2,Sele,Tnf,Tnfaip3,Ccl7,Mapk6,Atp6v1e1,Flt1,H2-Aa,H2-Ab1,H2-Eb1,Cxcl12,Gadd45a,Lyn,Ube2i,Trim25,Ctsb,Ifnar2,Plcb1,Tank,Txn1,Antxr2,Tnfrsf10b	33/-
8_Member	KEGG Pathway	mmu04668	TNF signaling pathway - Mus musculus (house mouse)	-7.39233	-6.01697	11796,11911,12367,12370,12608,14825,15945,16193,17387,20296,20310,20339,21926,21929	Birc3,Atf4,Casp3,Casp8,Cebpb,Cxcl1,Cxcl10,Il6,Mmp14,Ccl2,Cxcl2,Sele,Tnf,Tnfaip3	14/118
8_Member	KEGG Pathway	mmu04657	IL-17 signaling pathway - Mus musculus (house mouse)	-6.82642	-5.6174	12367,12370,12608,14825,15945,16193,20296,20306,20310,21926,21929,50772	Casp3,Casp8,Cebpb,Cxcl1,Cxcl10,Il6,Ccl2,Ccl7,Cxcl2,Tnf,Tnfaip3,Mapk6	12/93
8_Member	KEGG Pathway	mmu05323	Rheumatoid arthritis - Mus musculus (house mouse)	-6.21557	-5.12545	11973,14254,14825,14960,14961,14969,16193,20296,20310,20315,21926	Atp6v1e1,Flt1,Cxcl1,H2-Aa,H2-Ab1,H2-Eb1,Il6,Ccl2,Cxcl2,Cxcl12,Tnf	11/87
8_Member	KEGG Pathway	mmu04064	NF-kappa B signaling pathway - Mus musculus (house mouse)	-4.51967	-3.62143	11796,13197,14825,17096,20310,20315,21926,21929,22196,217069	Birc3,Gadd45a,Cxcl1,Lyn,Cxcl2,Cxcl12,Tnf,Tnfaip3,Ube2i,Trim25	10/107
8_Member	KEGG Pathway	mmu04621	NOD-like receptor signaling pathway - Mus musculus (house mouse)	-4.26581	-3.39436	11796,12370,13030,14825,15976,16193,18795,20296,20310,21353,21926,21929,22166,71914	Birc3,Casp8,Ctsb,Cxcl1,Ifnar2,Il6,Plcb1,Ccl2,Cxcl2,Tank,Tnf,Tnfaip3,Txn1,Antxr2	14/216
8_Member	KEGG Pathway	mmu04061	Viral protein interaction with cytokine and cytokine receptor - Mus musculus (house mouse)	-4.16955	-3.32707	14825,15945,16193,20296,20306,20310,20315,21926,21933	Cxcl1,Cxcl10,Il6,Ccl2,Ccl7,Cxcl2,Cxcl12,Tnf,Tnfrsf10b	9/95
9_Summary	KEGG Pathway	mmu04145	Phagosome - Mus musculus (house mouse)	-7.23673	-5.8894	11461,11973,12266,12491,14960,14961,14969,14972,15018,16410,19345,20778,21825,22146,22152,66212,67951	Actb,Atp6v1e1,C3,Cd36,H2-Aa,H2-Ab1,H2-Eb1,H2-K1,H2-Q7,Itgav,Rab5c,Scarb1,Thbs1,Tuba1c,Tubb3,Sec61b,Tubb6	17/-
9_Member	KEGG Pathway	mmu04145	Phagosome - Mus musculus (house mouse)	-7.23673	-5.8894	11461,11973,12266,12491,14960,14961,14969,14972,15018,16410,19345,20778,21825,22146,22152,66212,67951	Actb,Atp6v1e1,C3,Cd36,H2-Aa,H2-Ab1,H2-Eb1,H2-K1,H2-Q7,Itgav,Rab5c,Scarb1,Thbs1,Tuba1c,Tubb3,Sec61b,Tubb6	17/183
10_Summary	KEGG Pathway	mmu05132	Salmonella infection - Mus musculus (house mouse)	-6.57171	-5.40047	11461,11796,12028,12367,12370,13063,14433,16193,17869,18643,19345,21926,21933,22146,22152,22166,56378,67951,74117	Actb,Birc3,Bax,Casp3,Casp8,Cycs,Gapdh,Il6,Myc,Pfn1,Rab5c,Tnf,Tnfrsf10b,Tuba1c,Tubb3,Txn1,Arpc3,Tubb6,Actr3	19/-
10_Member	KEGG Pathway	mmu05132	Salmonella infection - Mus musculus (house mouse)	-6.57171	-5.40047	11461,11796,12028,12367,12370,13063,14433,16193,17869,18643,19345,21926,21933,22146,22152,22166,56378,67951,74117	Actb,Birc3,Bax,Casp3,Casp8,Cycs,Gapdh,Il6,Myc,Pfn1,Rab5c,Tnf,Tnfrsf10b,Tuba1c,Tubb3,Txn1,Arpc3,Tubb6,Actr3	19/252
11_Summary	KEGG Pathway	mmu04666	Fc gamma R-mediated phagocytosis - Mus musculus (house mouse)	-5.87397	-4.84103	12631,13196,16331,17096,17118,17357,17909,22323,56378,57257,74117	Cfl1,Asap1,Inpp5d,Lyn,Marcks,Marcksl1,Myo10,Vasp,Arpc3,Vav3,Actr3	11/-
11_Member	KEGG Pathway	mmu04666	Fc gamma R-mediated phagocytosis - Mus musculus (house mouse)	-5.87397	-4.84103	12631,13196,16331,17096,17118,17357,17909,22323,56378,57257,74117	Cfl1,Asap1,Inpp5d,Lyn,Marcks,Marcksl1,Myo10,Vasp,Arpc3,Vav3,Actr3	11/94
12_Summary	KEGG Pathway	mmu04015	Rap1 signaling pathway - Mus musculus (house mouse)	-5.57969	-4.55972	11461,11601,14026,14254,14924,16000,16542,16590,18643,18795,21825,22323,56508,57257,238130,240168,14707,14710,14784,19345,19696,19731,23871,23872,66066,226525,11911,12367,13197,13537,17869,20112,21926,22059,26921,193740	Actb,Angpt2,Evl,Flt1,Magi1,Igf1,Kdr,Kit,Pfn1,Plcb1,Thbs1,Vasp,Rapgef4,Vav3,Dock4,Rasgrp3,Gng5,Gngt2,Grb2,Rab5c,Rel,Rgl1,Ets1,Ets2,Gng11,Rasal2,Atf4,Casp3,Gadd45a,Dusp2,Myc,Rps6ka2,Tnf,Trp53,Map4k4,Hspa1a	36/-
12_Member	KEGG Pathway	mmu04015	Rap1 signaling pathway - Mus musculus (house mouse)	-5.57969	-4.55972	11461,11601,14026,14254,14924,16000,16542,16590,18643,18795,21825,22323,56508,57257,238130,240168	Actb,Angpt2,Evl,Flt1,Magi1,Igf1,Kdr,Kit,Pfn1,Plcb1,Thbs1,Vasp,Rapgef4,Vav3,Dock4,Rasgrp3	16/214
12_Member	KEGG Pathway	mmu04014	Ras signaling pathway - Mus musculus (house mouse)	-5.03622	-4.0673	11601,14254,14707,14710,14784,16000,16542,16590,19345,19696,19731,23871,23872,66066,226525,240168	Angpt2,Flt1,Gng5,Gngt2,Grb2,Igf1,Kdr,Kit,Rab5c,Rel,Rgl1,Ets1,Ets2,Gng11,Rasal2,Rasgrp3	16/236
12_Member	KEGG Pathway	mmu04010	MAPK signaling pathway - Mus musculus (house mouse)	-4.32736	-3.43867	11601,11911,12367,13197,13537,14254,14784,16000,16542,16590,17869,20112,21926,22059,26921,193740,240168	Angpt2,Atf4,Casp3,Gadd45a,Dusp2,Flt1,Grb2,Igf1,Kdr,Kit,Myc,Rps6ka2,Tnf,Trp53,Map4k4,Hspa1a,Rasgrp3	17/299
13_Summary	KEGG Pathway	mmu04062	Chemokine signaling pathway - Mus musculus (house mouse)	-5.47412	-4.46674	14707,14710,14784,14825,15945,16452,17096,18795,20296,20306,20310,20315,57257,66066,320207	Gng5,Gngt2,Grb2,Cxcl1,Cxcl10,Jak2,Lyn,Plcb1,Ccl2,Ccl7,Cxcl2,Cxcl12,Vav3,Gng11,Pik3r5	15/-
13_Member	KEGG Pathway	mmu04062	Chemokine signaling pathway - Mus musculus (house mouse)	-5.47412	-4.46674	14707,14710,14784,14825,15945,16452,17096,18795,20296,20306,20310,20315,57257,66066,320207	Gng5,Gngt2,Grb2,Cxcl1,Cxcl10,Jak2,Lyn,Plcb1,Ccl2,Ccl7,Cxcl2,Cxcl12,Vav3,Gng11,Pik3r5	15/193
14_Summary	KEGG Pathway	mmu04148	Efferocytosis - Mus musculus (house mouse)	-4.26457	-3.39436	11303,12367,12491,12608,13537,15251,16410,16452,18263,19016,19345,21825	Abca1,Casp3,Cd36,Cebpb,Dusp2,Hif1a,Itgav,Jak2,Odc1,Pparg,Rab5c,Thbs1	12/-
14_Member	KEGG Pathway	mmu04148	Efferocytosis - Mus musculus (house mouse)	-4.26457	-3.39436	11303,12367,12491,12608,13537,15251,16410,16452,18263,19016,19345,21825	Abca1,Casp3,Cd36,Cebpb,Dusp2,Hif1a,Itgav,Jak2,Odc1,Pparg,Rab5c,Thbs1	12/163
15_Summary	KEGG Pathway	mmu04066	HIF-1 signaling pathway - Mus musculus (house mouse)	-4.18614	-3.33366	11601,14254,14433,15251,15368,16000,16193,18655,21857,67673	Angpt2,Flt1,Gapdh,Hif1a,Hmox1,Igf1,Il6,Pgk1,Timp1,Elob	10/-
15_Member	KEGG Pathway	mmu04066	HIF-1 signaling pathway - Mus musculus (house mouse)	-4.18614	-3.33366	11601,14254,14433,15251,15368,16000,16193,18655,21857,67673	Angpt2,Flt1,Gapdh,Hif1a,Hmox1,Igf1,Il6,Pgk1,Timp1,Elob	10/117
16_Summary	KEGG Pathway	mmu03320	PPAR signaling pathway - Mus musculus (house mouse)	-3.6077	-2.79661	11520,11770,12491,13167,16592,19016,22190,57875	Plin2,Fabp4,Cd36,Dbi,Fabp5,Pparg,Ubc,Angptl4	8/-
16_Member	KEGG Pathway	mmu03320	PPAR signaling pathway - Mus musculus (house mouse)	-3.6077	-2.79661	11520,11770,12491,13167,16592,19016,22190,57875	Plin2,Fabp4,Cd36,Dbi,Fabp5,Pparg,Ubc,Angptl4	8/89
17_Summary	KEGG Pathway	mmu04810	Regulation of actin cytoskeleton - Mus musculus (house mouse)	-3.34687	-2.58075	11461,12631,14674,16403,16410,18643,20315,54126,56378,57257,66214,74117,223601,16193,20112,20296,21926	Actb,Cfl1,Gna13,Itga6,Itgav,Pfn1,Cxcl12,Arhgef7,Arpc3,Vav3,Rgcc,Actr3,Cyrib,Il6,Rps6ka2,Ccl2,Tnf	17/-
17_Member	KEGG Pathway	mmu04810	Regulation of actin cytoskeleton - Mus musculus (house mouse)	-3.34687	-2.58075	11461,12631,14674,16403,16410,18643,20315,54126,56378,57257,66214,74117,223601	Actb,Cfl1,Gna13,Itga6,Itgav,Pfn1,Cxcl12,Arhgef7,Arpc3,Vav3,Rgcc,Actr3,Cyrib	13/234
17_Member	KEGG Pathway	mmu05135	Yersinia infection - Mus musculus (house mouse)	-3.00279	-2.30867	11461,16193,20112,20296,21926,54126,56378,57257,74117	Actb,Il6,Rps6ka2,Ccl2,Tnf,Arhgef7,Arpc3,Vav3,Actr3	9/136
18_Summary	KEGG Pathway	mmu04217	Necroptosis - Mus musculus (house mouse)	-3.3174	-2.55834	11740,11796,12028,12370,15976,16452,21926,21929,21933,51788,232440	Slc25a5,Birc3,Bax,Casp8,Ifnar2,Jak2,Tnf,Tnfaip3,Tnfrsf10b,H2az1,H2aj	11/-
18_Member	KEGG Pathway	mmu04217	Necroptosis - Mus musculus (house mouse)	-3.3174	-2.55834	11740,11796,12028,12370,15976,16452,21926,21929,21933,51788,232440	Slc25a5,Birc3,Bax,Casp8,Ifnar2,Jak2,Tnf,Tnfaip3,Tnfrsf10b,H2az1,H2aj	11/177
19_Summary	KEGG Pathway	mmu04144	Endocytosis - Mus musculus (house mouse)	-3.26076	-2.52222	13132,13196,14972,15018,19345,56378,57440,67300,74117,103967,106572,193740,208650,330192	Dab2,Asap1,H2-K1,H2-Q7,Rab5c,Arpc3,Ehd3,Cltc,Actr3,Dnm3,Rab31,Hspa1a,Cblb,Vps37b	14/-
19_Member	KEGG Pathway	mmu04144	Endocytosis - Mus musculus (house mouse)	-3.26076	-2.52222	13132,13196,14972,15018,19345,56378,57440,67300,74117,103967,106572,193740,208650,330192	Dab2,Asap1,H2-K1,H2-Q7,Rab5c,Arpc3,Ehd3,Cltc,Actr3,Dnm3,Rab31,Hspa1a,Cblb,Vps37b	14/270
20_Summary	KEGG Pathway	mmu05144	Malaria - Mus musculus (house mouse)	-3.25158	-2.52189	12491,13349,16193,20296,20339,21825,21926	Cd36,Ackr1,Il6,Ccl2,Sele,Thbs1,Tnf	7/-
20_Member	KEGG Pathway	mmu05144	Malaria - Mus musculus (house mouse)	-3.25158	-2.52189	12491,13349,16193,20296,20339,21825,21926	Cd36,Ackr1,Il6,Ccl2,Sele,Thbs1,Tnf	7/77
