# Supplementary material for: Single-cell RNA sequencing reveals endothelial cell heterogeneity and Sox18-mediated EndMT in abdominal aortic aneurysm
Source: Theranostics. 2025 Aug 30;15(18):9486–507. doi: 10.7150/thno.110254 (PMC12486145; doi:10.7150/thno.110254)
Supplement: Supplementary file 2 — Supplementary tables 2-13. [file thnov15p9486s2.zip › Supplementary tables/Table S2-primers for qPCR.xlsx]

## Sheet: Sheet1
Gene	Species	Primer sequences （5’→3’）
VE-cadherin	Mouse	F: TCAACGCATCTGTGCCAGAGAT
		R: CACGATTTGGTACAAGACAGTG
CD31	Mouse	F: ACGCTGGTGCTCTATGCAAG
		R: TCAGTTGCTGCCCATTCATCA
α-SMA	Mouse	F: CCACCGCAAATGCTTCTAAGT
		R: GGCAGGAATGATTTGGAAAGG
FSP1	Mouse	F: TGAGCAACTTGGACAGCAACA
		R: CTTCTTCCGGGGCTCCTTATC
VE-cadherin	Human	F: CAGCCCAAAGTGTGTGAGAA
		R: TGTGATGTTGGCCGTGTTAT
CD31	Human	F: GAGTCCAGCCGCATATCC
		R: TGACACAATCGTATCTTCCTTC
α-SMA	Human	F: TGACAATGGCTCTGGGCTCTGTAA
		R: TTCGTCACCCACGTAGCTGTCTTT
FSP1	Human	F: GTCCACCTTCCACAAGTAC
		R: TGTCCAAGTTGCTCATCAG
P-selectin	Mouse	F: CATCTGGTTCAGTGCTTTGATCT
		R: ACCCGTGAGTTATTCCATGAGT
Col1a1	Mouse	F: GAGGGCCAAGACGAAGACATC
		R: CAGATCACGTCATCGCACAAC
Sox18	Mouse	F: TACTGAGCAAGATGCTGGGCAA
		R: TAGTTGGGATGGTCGCGCA
Sox18	Human	F: CTCAGCAAGATGCTGGGCAAAG
		R: GCGGCCGGTACTTGTAGT
β-Actin	Mouse	F: AGTGTGACGTTGACATCCGT
		R: AGCTCAGTAACAGTCCGCCTA
β-Actin	Human	F: AGTGTGACGTTGACATCCGT
		R: AGCTCAGTAACAGTCCGCCTA
