# Supplementary material for: Single-cell RNA sequencing reveals endothelial cell heterogeneity and Sox18-mediated EndMT in abdominal aortic aneurysm
Source: Theranostics. 2025 Aug 30;15(18):9486–507. doi: 10.7150/thno.110254 (PMC12486145; doi:10.7150/thno.110254)
Supplement: Supplementary file 2 — Supplementary tables 2-13. [file thnov15p9486s2.zip › Supplementary tables/Table S3-markers.all_subcluster.xlsx]

## Sheet: markers.all_cellType
p_val	avg_log2FC	pct.1	pct.2	p_val_adj	cluster	gene
0	3.1943	0.852	0.183	0	c0	S100a8
0	3.73434	0.821	0.165	0	c0	Acod1
0	3.00609	0.863	0.21	0	c0	S100a9
0	4.03583	0.67	0.082	0	c0	Mmp9
0	3.53496	0.788	0.209	0	c0	Clec4e
0	2.53469	0.85	0.277	0	c0	Il1b
0	3.38576	0.862	0.298	0	c0	Mxd1
0	2.62884	0.856	0.293	0	c0	Tyrobp
0	3.55357	0.658	0.101	0	c0	Csf3r
0	2.87407	0.749	0.219	0	c0	Clec4d
0	3.71574	0.665	0.157	0	c0	G0s2
0	3.02478	0.685	0.177	0	c0	Slc7a11
0	3.51204	0.668	0.161	0	c0	Ncf1
0	3.64691	0.585	0.082	0	c0	Hdc
0	3.18092	0.687	0.185	0	c0	Samsn1
0	3.0006	0.721	0.225	0	c0	Ptafr
0	3.7869	0.581	0.087	0	c0	Trem1
0	2.60492	0.809	0.317	0	c0	Plek
0	2.8569	0.731	0.242	0	c0	Nlrp3
0	3.72185	0.549	0.087	0	c0	Il1r2
0	2.91273	0.694	0.24	0	c0	Tnf
0	2.67778	0.676	0.223	0	c0	Mir142hg
0	3.99251	0.502	0.056	0	c0	Hcar2
0	1.58068	0.76	0.316	0	c0	Fcer1g
0	2.28515	0.748	0.308	0	c0	Cd52
0	3.31861	0.672	0.233	0	c0	Ccrl2
0	3.37619	0.558	0.121	0	c0	Arg2
0	3.33876	0.789	0.359	0	c0	Resf1
0	3.18265	0.604	0.176	0	c0	Cd24a
0	2.53796	0.648	0.223	0	c0	C5ar1
0	2.75077	0.627	0.216	0	c0	Pik3ap1
0	2.87999	0.911	0.501	0	c0	Srgn
0	2.7512	0.735	0.327	0	c0	Tnfrsf1b
0	3.08731	0.591	0.186	0	c0	Sema4d
0	2.24127	0.711	0.307	0	c0	Lcp1
0	3.10068	0.681	0.279	0	c0	N4bp1
0	3.16852	0.568	0.169	0	c0	Ankrd33b
0	2.84625	0.722	0.327	0	c0	Gsr
0	2.81679	0.62	0.234	0	c0	Ccl3
0	2.79696	0.752	0.367	0	c0	Irak2
0	3.06051	0.543	0.161	0	c0	Rab11fip1
0	3.28021	0.515	0.134	0	c0	Snx20
0	2.89872	0.747	0.367	0	c0	Tnfaip2
0	1.98948	0.643	0.274	0	c0	Cd14
0	2.63035	0.711	0.342	0	c0	Marcksl1
0	3.36136	0.481	0.115	0	c0	Igsf6
0	3.36461	0.466	0.101	0	c0	Fgr
0	2.9208	0.681	0.325	0	c0	Lyst
0	2.42447	0.571	0.221	0	c0	Lilrb4a
0	2.75043	0.58	0.233	0	c0	Lmnb1
0	2.05965	0.618	0.274	0	c0	Basp1
0	2.43061	0.918	0.577	0	c0	Cxcl2
0	2.6024	0.661	0.323	0	c0	Antxr2
0	2.85889	0.659	0.322	0	c0	Sgms2
0	2.08951	0.607	0.272	0	c0	Slfn2
0	2.69345	0.42	0.092	0	c0	Lcn2
0	2.70194	0.471	0.15	0	c0	Il1rn
0	3.76156	0.368	0.052	0	c0	Mirt1
0	2.22789	0.525	0.213	0	c0	Alox5ap
0	2.63716	0.729	0.417	0	c0	Ehd1
0	3.01145	0.472	0.162	0	c0	Gsap
0	2.99866	0.499	0.195	0	c0	Spata13
0	3.52117	0.376	0.072	0	c0	Ltb
0	1.79068	0.468	0.165	0	c0	Cxcl3
0	2.0478	0.371	0.068	0	c0	Retnlg
0	3.82312	0.357	0.055	0	c0	Slfn1
0	3.2204	0.388	0.087	0	c0	Cd300lf
0	2.49342	0.535	0.237	0	c0	Bcl2a1b
0	1.83695	0.526	0.229	0	c0	Slpi
0	2.94361	0.415	0.118	0	c0	Ccr1
0	2.87102	0.51	0.216	0	c0	Morrbid
0	2.30239	0.494	0.203	0	c0	Lilrb4b
0	1.14715	0.549	0.259	0	c0	Ccl6
0	2.74436	0.507	0.221	0	c0	Rnf149
0	2.762	0.452	0.166	0	c0	Nfkbid
0	2.51438	0.485	0.199	0	c0	Retreg1
0	2.71399	0.45	0.166	0	c0	Lcp2
0	3.82786	0.321	0.041	0	c0	Trem3
0	2.558	0.464	0.188	0	c0	Smox
0	3.04147	0.448	0.175	0	c0	Cks2
0	1.95868	0.796	0.524	0	c0	Cd44
0	1.94342	0.523	0.255	0	c0	Syk
0	2.04374	0.466	0.199	0	c0	Itgam
0	3.26587	0.339	0.075	0	c0	Fgd3
0	2.52194	0.601	0.341	0	c0	Msrb1
0	3.07359	0.382	0.123	0	c0	Orai2
0	3.52096	0.295	0.04	0	c0	Il36g
0	2.02515	0.666	0.414	0	c0	Alcam
0	3.08881	0.316	0.072	0	c0	Cd33
0	2.45778	0.45	0.208	0	c0	Apbb1ip
0	2.78095	0.347	0.107	0	c0	AA467197
0	2.30428	0.775	0.538	0	c0	Prdx5
0	2.36869	0.334	0.099	0	c0	Chil3
0	3.38225	0.31	0.078	0	c0	Cyp4f18
0	3.64127	0.28	0.05	0	c0	Slfn4
0	1.85651	0.489	0.259	0	c0	Cd53
0	2.12493	0.703	0.473	0	c0	Tnfaip3
0	3.85833	0.254	0.027	0	c0	Cxcr2
0	2.73552	0.443	0.217	0	c0	Snx10
0	3.00998	0.35	0.125	0	c0	Rab32
0	2.11183	0.896	0.674	0	c0	Pim1
0	2.37533	0.633	0.414	0	c0	Vasp
0	2.85032	0.336	0.117	0	c0	Lpcat2
0	2.90932	0.325	0.106	0	c0	Cd300a
0	3.31731	0.302	0.084	0	c0	Gm31718
0	2.75477	0.316	0.103	0	c0	Il1a
0	2.10859	0.314	0.102	0	c0	Ifitm1
0	3.33162	0.247	0.035	0	c0	Asprv1
0	2.19858	0.691	0.488	0	c0	Mapkapk2
0	3.73517	0.245	0.043	0	c0	Clec5a
0	3.00741	0.284	0.083	0	c0	Olr1
0	1.82977	0.713	0.513	0	c0	Rab8b
0	1.91619	0.632	0.433	0	c0	Fxyd5
0	2.19698	0.627	0.43	0	c0	Bcl2l11
0	2.33158	0.243	0.047	0	c0	Wfdc21
0	3.4638	0.26	0.066	0	c0	Ntng2
0	2.9444	0.262	0.068	0	c0	Sh2d3c
0	3.02126	0.222	0.032	0	c0	Cstdc4
0	2.23102	0.59	0.402	0	c0	Card19
0	3.93164	0.207	0.026	0	c0	E230032D23Rik
0	3.08069	0.221	0.042	0	c0	Fpr1
0	3.76577	0.202	0.024	0	c0	H2-Q10
0	3.15228	0.23	0.058	0	c0	Pilra
0	1.90629	0.73	0.56	0	c0	Litaf
0	2.11464	0.863	0.695	0	c0	Nfkbiz
0	3.51296	0.203	0.037	0	c0	Sirpb1b
0	2.73573	0.195	0.031	0	c0	Stfa2l1
0	2.15796	0.604	0.44	0	c0	Ets2
0	3.52879	0.207	0.045	0	c0	Adgb
0	1.80759	0.636	0.475	0	c0	Marcks
0	3.19344	0.203	0.042	0	c0	Fpr2
0	2.22383	0.702	0.546	0	c0	Erbin
0	4.67752	0.175	0.022	0	c0	Il23a
0	3.38694	0.186	0.034	0	c0	Lamb3
0	3.66224	0.173	0.021	0	c0	Mirt2
0	3.73619	0.181	0.03	0	c0	4933432I03Rik
0	1.56527	0.843	0.696	0	c0	Gadd45b
0	2.19594	0.635	0.493	0	c0	Ostf1
0	1.62657	0.813	0.672	0	c0	Zeb2
0	3.89651	0.162	0.023	0	c0	Treml4
0	1.43661	0.867	0.738	0	c0	Cd9
0	1.74822	0.936	0.812	0	c0	S100a11
0	1.82837	0.921	0.797	0	c0	Mcl1
0	1.82438	0.69	0.566	0	c0	Neat1
0	1.59636	0.982	0.862	0	c0	Cebpb
0	3.77376	0.133	0.016	0	c0	Gm20406
0	1.54188	0.921	0.812	0	c0	Btg1
0	4.10703	0.118	0.013	0	c0	4732465J04Rik
0	2.39355	0.985	0.892	0	c0	Nfkbia
0	1.74214	0.705	0.624	0	c0	Nfe2l2
0	1.25721	0.773	0.705	0	c0	Ctsd
0	1.64936	0.772	0.711	0	c0	Atp6v0c
0	0.845919	0.97	0.938	0	c0	Ftl1
0	0.962939	0.972	0.941	0	c0	Junb
0	1.19641	0.974	0.959	0	c0	H3f3b
0	0.833894	0.959	0.966	0	c0	Eif1
0	1.47534	0.999	0.996	0	c0	Fth1
1.42466e-296	2.75796	0.296	0.105	3.56934e-292	c0	Ncf4
3.96347e-294	2.12545	0.528	0.344	9.93008e-290	c0	Ninj1
6.58413e-294	2.09522	0.623	0.52	1.64959e-289	c0	Rab7
7.77602e-294	0.580303	0.978	0.97	1.9482e-289	c0	Actb
1.66517e-287	3.28028	0.168	0.033	4.17191e-283	c0	Themis2
6.11955e-284	2.38001	0.38	0.174	1.53319e-279	c0	Cxcr4
2.42016e-283	2.16653	0.505	0.308	6.06348e-279	c0	Sorl1
3.41005e-282	3.01132	0.22	0.059	8.54353e-278	c0	Nfam1
2.16462e-281	1.71024	0.479	0.258	5.42324e-277	c0	Dock2
8.08331e-278	1.68797	0.633	0.494	2.02519e-273	c0	Txnip
7.98002e-275	3.78289	0.12	0.016	1.99931e-270	c0	Chil1
6.74085e-272	3.14948	0.278	0.098	1.68885e-267	c0	Dapp1
4.16804e-265	3.04248	0.238	0.074	1.04426e-260	c0	2310001H17Rik
2.0821e-262	2.44824	0.549	0.405	5.2165e-258	c0	Cdk2ap2
2.20663e-256	2.36769	0.433	0.247	5.52849e-252	c0	Rab20
6.29122e-251	1.83111	0.487	0.29	1.5762e-246	c0	Plin2
1.75339e-244	1.9545	0.531	0.381	4.39294e-240	c0	Birc3
4.3527e-244	2.72758	0.205	0.058	1.09053e-239	c0	Mcemp1
1.53942e-243	1.45281	0.688	0.702	3.85687e-239	c0	Map1lc3b
1.65111e-241	3.28231	0.155	0.034	4.13669e-237	c0	Slc2a6
7.04309e-241	1.39567	0.577	0.38	1.76458e-236	c0	Ccl4
1.22072e-238	3.67695	0.159	0.036	3.05838e-234	c0	Gpr84
1.57236e-237	2.73621	0.381	0.2	3.9394e-233	c0	Iqsec1
2.04241e-235	1.84294	0.556	0.414	5.11706e-231	c0	Icam1
3.28464e-234	2.44445	0.298	0.123	8.22934e-230	c0	Selplg
1.31777e-233	3.23574	0.209	0.063	3.30154e-229	c0	Bcl2a1a
2.05093e-232	1.49682	0.505	0.309	5.13841e-228	c0	Lyn
2.93244e-230	2.89933	0.319	0.144	7.34693e-226	c0	Optn
6.7688e-230	1.98729	0.408	0.22	1.69586e-225	c0	Tlr2
1.06795e-229	3.39608	0.194	0.056	2.67563e-225	c0	Tnfrsf23
1.47319e-229	0.734324	0.872	0.911	3.69092e-225	c0	H3f3a
5.92088e-228	2.73106	0.269	0.103	1.48342e-223	c0	Plbd1
3.57452e-227	2.76206	0.26	0.099	8.95561e-223	c0	Vav1
1.98433e-226	0.829669	0.834	0.861	4.97155e-222	c0	Pfn1
1.19375e-225	2.27011	0.437	0.268	2.99083e-221	c0	Grina
5.88966e-221	2.07878	0.299	0.125	1.47559e-216	c0	Hp
2.64425e-218	2.22173	0.326	0.152	6.62489e-214	c0	Neurl3
1.2832e-217	2.69501	0.161	0.039	3.21493e-213	c0	F630028O10Rik
3.42591e-217	2.24444	0.311	0.14	8.58327e-213	c0	Rac2
4.09357e-217	1.11374	0.758	0.773	1.0256e-212	c0	Spag9
1.28628e-216	1.95674	0.552	0.436	3.22266e-212	c0	Jak2
1.63097e-216	2.11644	0.471	0.317	4.08624e-212	c0	Plaur
5.29784e-216	2.35285	0.462	0.298	1.32732e-211	c0	Csf1
3.21113e-215	3.32037	0.119	0.021	8.04517e-211	c0	Trim30b
8.57362e-215	3.3948	0.129	0.026	2.14803e-210	c0	Cd101
7.51362e-213	2.36486	0.297	0.131	1.88246e-208	c0	Gmfg
1.10071e-211	2.44861	0.401	0.239	2.75772e-207	c0	Tnip1
5.0712e-207	3.20209	0.144	0.033	1.27054e-202	c0	Tnfrsf26
1.8011e-204	1.81845	0.517	0.396	4.51247e-200	c0	Tgif1
1.69484e-203	3.51658	0.105	0.017	4.24625e-199	c0	Dhrs9
2.51142e-202	3.08182	0.249	0.098	6.29211e-198	c0	Ikbke
1.61062e-201	2.69402	0.29	0.133	4.03525e-197	c0	Nfkbie
1.74332e-201	1.24817	0.724	0.732	4.36772e-197	c0	Txn1
4.98582e-198	3.6476	0.126	0.027	1.24915e-193	c0	Ebi3
6.49047e-198	1.37376	0.674	0.681	1.62612e-193	c0	Pnrc1
5.66097e-197	1.48363	0.645	0.564	1.4183e-192	c0	Cstb
6.52204e-192	2.72795	0.382	0.223	1.63403e-187	c0	Dhx40
2.44838e-191	3.37277	0.119	0.024	6.13418e-187	c0	4833407H14Rik
3.29503e-190	2.24519	0.479	0.353	8.25538e-186	c0	Snap23
4.07493e-190	2.88883	0.198	0.067	1.02093e-185	c0	Mefv
1.64733e-188	3.04547	0.158	0.043	4.12721e-184	c0	Tlr13
6.57294e-185	1.74	0.375	0.208	1.64678e-180	c0	Spi1
7.29521e-185	2.70225	0.281	0.129	1.82774e-180	c0	Il1rap
2.1755e-184	1.24826	0.475	0.292	5.45049e-180	c0	Ptprc
3.98934e-180	3.26862	0.122	0.027	9.99488e-176	c0	Gm56955
7.96222e-180	0.381611	0.999	0.992	1.99485e-175	c0	Tmsb4x
1.55089e-179	1.78278	0.42	0.266	3.88559e-175	c0	Cotl1
6.64033e-179	1.20211	0.69	0.745	1.66367e-174	c0	Bri3
4.6452e-178	1.52848	0.636	0.638	1.16381e-173	c0	Zfand3
8.16543e-178	1.80844	0.479	0.344	2.04577e-173	c0	Tpd52
5.4321e-177	2.88742	0.172	0.053	1.36096e-172	c0	Gcnt1
4.29934e-175	2.36128	0.335	0.184	1.07716e-170	c0	Irak3
5.51425e-175	2.67969	0.135	0.033	1.38154e-170	c0	Pglyrp1
1.40632e-172	1.67637	0.599	0.57	3.52341e-168	c0	Kpna4
3.69006e-172	2.86028	0.209	0.078	9.24508e-168	c0	Pnpla7
4.30384e-170	1.92439	0.582	0.543	1.07828e-165	c0	Igf1r
2.37371e-168	1.87598	0.58	0.528	5.9471e-164	c0	Sod2
3.60755e-168	2.67612	0.253	0.114	9.03836e-164	c0	Sh2b2
1.03918e-167	2.04772	0.399	0.255	2.60356e-163	c0	Ezr
2.2931e-163	2.95393	0.234	0.099	5.74513e-159	c0	Dedd2
1.31289e-162	2.49967	0.225	0.093	3.28932e-158	c0	Fmnl1
1.08767e-161	0.885158	0.728	0.708	2.72506e-157	c0	Btg2
4.21803e-161	1.78888	0.465	0.333	1.05678e-156	c0	Xylt1
4.44624e-160	3.12671	0.134	0.036	1.11396e-155	c0	Ccdc88b
5.18253e-159	2.47808	0.362	0.222	1.29843e-154	c0	Bcl2l1
4.6636e-157	2.32824	0.169	0.055	1.16842e-152	c0	Sell
7.30406e-157	1.79099	0.336	0.187	1.82996e-152	c0	Slc15a3
9.29317e-155	1.77886	0.336	0.189	2.32831e-150	c0	Coro1a
1.16904e-154	3.06218	0.161	0.053	2.92892e-150	c0	Icosl
7.03886e-153	2.36055	0.248	0.113	1.76352e-148	c0	Hck
1.21588e-151	3.24176	0.117	0.029	3.04627e-147	c0	Gm43661
3.89125e-151	0.81002	0.755	0.824	9.74914e-147	c0	Gabarap
1.60731e-150	1.37968	0.571	0.481	4.02696e-146	c0	Efhd2
1.78868e-150	2.22862	0.341	0.201	4.48137e-146	c0	Gtdc1
4.9123e-147	1.5875	0.37	0.216	1.23073e-142	c0	Rbm47
5.92128e-147	2.48041	0.355	0.224	1.48352e-142	c0	Rffl
1.04651e-146	1.77784	0.367	0.228	2.62193e-142	c0	Chd7
4.89831e-146	1.99133	0.462	0.359	1.22722e-141	c0	Fas
6.92131e-146	1.31138	0.623	0.649	1.73407e-141	c0	Skil
1.4764e-145	1.58922	0.578	0.538	3.69898e-141	c0	Cflar
4.73947e-144	0.985332	0.706	0.743	1.18743e-139	c0	Iqgap1
5.54683e-144	1.97805	0.234	0.102	1.3897e-139	c0	Lrg1
4.50495e-142	1.40829	0.276	0.131	1.12867e-137	c0	Gm26740
1.92784e-138	1.044	0.647	0.651	4.83e-134	c0	Ier5
7.20774e-138	0.826723	0.722	0.705	1.80583e-133	c0	Pde4b
1.27698e-137	1.99349	0.437	0.334	3.19935e-133	c0	Plekho2
7.67307e-134	2.76025	0.138	0.044	1.92241e-129	c0	Klra2
5.10704e-133	2.60605	0.285	0.158	1.27952e-128	c0	Mthfs
1.46255e-132	2.0031	0.379	0.261	3.66428e-128	c0	Il10rb
1.62582e-130	1.63397	0.45	0.343	4.07333e-126	c0	Cyrib
2.1972e-129	1.41489	0.562	0.521	5.50487e-125	c0	Ctsz
1.27066e-124	1.98429	0.259	0.135	3.18351e-120	c0	Csf2rb
1.29747e-123	0.769323	0.758	0.74	3.25067e-119	c0	Ier3
9.26149e-122	1.87172	0.304	0.173	2.32037e-117	c0	Dusp2
1.47767e-120	1.1243	0.631	0.677	3.70215e-116	c0	Ccnl1
1.83664e-119	2.1463	0.219	0.103	4.60151e-115	c0	Clec7a
2.85713e-119	0.847555	0.67	0.634	7.15826e-115	c0	Klf2
3.38809e-118	3.02522	0.138	0.048	8.48851e-114	c0	Sfxn5
1.43616e-116	1.30325	0.562	0.528	3.59816e-112	c0	Tgm2
9.25519e-116	2.59266	0.238	0.123	2.3188e-111	c0	Rin3
1.05262e-115	2.39304	0.269	0.15	2.63723e-111	c0	Cd274
4.93831e-115	2.80989	0.143	0.052	1.23724e-110	c0	Rhof
2.11091e-114	2.12544	0.355	0.25	5.28867e-110	c0	Zc3h12a
3.06933e-110	2.44697	0.197	0.091	7.6899e-106	c0	Slc16a3
6.05488e-110	2.38947	0.196	0.091	1.51699e-105	c0	Slc16a6
4.30946e-109	2.22651	0.166	0.068	1.07969e-104	c0	Itgal
3.983e-106	2.34083	0.208	0.102	9.979e-102	c0	Pstpip2
1.01731e-104	2.07026	0.363	0.261	2.54877e-100	c0	Adgre5
1.23924e-102	2.80996	0.142	0.055	3.1048e-98	c0	Gm21188
2.36603e-102	2.70174	0.187	0.088	5.92786e-98	c0	Zfp263
8.4412e-102	3.02726	0.128	0.047	2.11486e-97	c0	Gm41409
1.18591e-101	2.02577	0.248	0.14	2.97119e-97	c0	Ncf2
1.56574e-101	2.38305	0.173	0.076	3.92281e-97	c0	Cd80
3.22234e-98	3.144	0.103	0.032	8.07324e-94	c0	Mreg
1.13921e-97	0.531567	0.847	0.857	2.85417e-93	c0	Zfp36
1.08674e-96	1.87861	0.368	0.276	2.72271e-92	c0	Stx11
2.45147e-94	2.68928	0.112	0.039	6.14191e-90	c0	Gm5150
7.05156e-94	1.72101	0.463	0.411	1.7667e-89	c0	Atp6v1e1
1.04894e-93	1.45949	0.612	0.69	2.62802e-89	c0	Arid5b
1.34379e-92	3.01922	0.103	0.034	3.36673e-88	c0	Osgin1
1.72073e-92	2.79454	0.17	0.079	4.31111e-88	c0	Oasl2
2.50769e-92	1.04647	0.402	0.285	6.28276e-88	c0	Laptm5
6.78843e-92	0.938039	0.571	0.533	1.70077e-87	c0	Rel
9.35208e-91	1.10182	0.578	0.549	2.34307e-86	c0	Ptprj
8.51798e-87	0.848269	0.664	0.69	2.1341e-82	c0	Dennd4a
9.57513e-87	2.57884	0.104	0.036	2.39895e-82	c0	Gpr141
6.15243e-86	1.55278	0.47	0.43	1.54143e-81	c0	Abtb2
6.33627e-86	3.0513	0.118	0.045	1.58749e-81	c0	Rps6ka2
2.02528e-85	1.55977	0.453	0.4	5.07413e-81	c0	Hmgb2
2.69626e-85	2.60866	0.139	0.059	6.75521e-81	c0	Pygl
3.31523e-84	2.52855	0.167	0.08	8.30599e-80	c0	N4bp2l1
1.01522e-83	0.444122	0.504	0.385	2.54353e-79	c0	Thbs1
2.20782e-80	0.538091	0.859	0.865	5.53147e-76	c0	S100a6
2.63991e-80	1.5592	0.474	0.446	6.61402e-76	c0	Skap2
8.50874e-79	0.25383	0.166	0.355	2.13178e-74	c0	Chmp2a
5.34478e-78	1.83953	0.426	0.384	1.33908e-73	c0	Adipor1
9.68666e-78	0.259413	0.264	0.512	2.4269e-73	c0	D8Ertd738e
1.103e-76	0.278824	0.165	0.353	2.76346e-72	c0	Sppl2a
3.24791e-76	0.271407	0.219	0.439	8.13731e-72	c0	Trir
6.93613e-76	2.47442	0.136	0.061	1.73778e-71	c0	Lrrc25
1.78143e-75	2.43233	0.177	0.093	4.46318e-71	c0	Batf
2.46883e-75	1.88267	0.231	0.139	6.18541e-71	c0	Lst1
2.27033e-74	2.08753	0.227	0.139	5.68809e-70	c0	Csf2ra
2.73128e-74	0.294629	0.186	0.381	6.84295e-70	c0	Cggbp1
3.75369e-74	2.1543	0.207	0.119	9.4045e-70	c0	Myo1f
2.761e-73	0.254008	0.266	0.508	6.91742e-69	c0	Ubxn4
1.19654e-72	0.338759	0.164	0.341	2.99781e-68	c0	Aebp2
3.60219e-71	0.288279	0.242	0.468	9.02493e-67	c0	Tomm6
4.07965e-71	1.96285	0.289	0.209	1.02211e-66	c0	Rhog
2.5308e-70	0.266962	0.25	0.475	6.34066e-66	c0	Ago2
3.26602e-70	0.254934	0.169	0.349	8.18268e-66	c0	Phf3
1.23775e-69	2.07933	0.18	0.098	3.10107e-65	c0	Il10ra
1.39336e-69	0.263315	0.179	0.364	3.49092e-65	c0	Kdm2a
5.64393e-69	1.89965	0.233	0.144	1.41403e-64	c0	Pag1
2.40738e-68	1.13712	0.6	0.708	6.03146e-64	c0	Mbnl2
4.74279e-68	0.258631	0.141	0.301	1.18826e-63	c0	Itch
1.76823e-67	1.74177	0.38	0.328	4.43012e-63	c0	Pxn
6.7504e-67	1.79377	0.292	0.211	1.69125e-62	c0	Lsp1
1.52252e-66	0.281462	0.217	0.419	3.81451e-62	c0	Mef2d
3.63319e-66	0.283285	0.142	0.302	9.10259e-62	c0	Sp3
5.32721e-66	1.7916	0.298	0.217	1.33468e-61	c0	Sema4a
2.40021e-65	0.274298	0.135	0.292	6.0135e-61	c0	Spty2d1
2.59716e-65	0.352641	0.168	0.34	6.50693e-61	c0	Zfp106
3.21355e-64	0.331114	0.176	0.351	8.05122e-60	c0	Syf2
8.66936e-64	0.266798	0.302	0.559	2.17202e-59	c0	Med13l
2.66209e-63	0.435321	0.185	0.365	6.66961e-59	c0	Zbtb7a
5.58813e-63	1.74589	0.323	0.254	1.40005e-58	c0	Chst11
6.15558e-63	2.4763	0.111	0.048	1.54222e-58	c0	Gm13986
8.35764e-63	0.374679	0.238	0.448	2.09392e-58	c0	Mrpl33
1.1868e-62	0.348476	0.178	0.352	2.97342e-58	c0	Rnf11
5.84209e-62	0.330972	0.117	0.258	1.46368e-57	c0	Ilrun
6.98392e-62	2.18976	0.148	0.076	1.74975e-57	c0	Aim2
1.58376e-61	0.436825	0.171	0.343	3.96796e-57	c0	Mapre2
2.65538e-61	2.56183	0.195	0.118	6.65279e-57	c0	Borcs6
2.7735e-61	0.369158	0.148	0.304	6.94872e-57	c0	Stx7
4.094e-61	0.276238	0.086	0.211	1.02571e-56	c0	Agpat4
5.71784e-61	0.292365	0.292	0.538	1.43255e-56	c0	Atp6v1f
5.816e-61	0.296054	0.16	0.318	1.45714e-56	c0	Chp1
6.47108e-61	0.346756	0.116	0.258	1.62127e-56	c0	Usf2
1.99394e-60	0.681782	0.684	0.808	4.99563e-56	c0	Gng5
3.61837e-60	0.340733	0.165	0.331	9.06546e-56	c0	Rela
4.98401e-60	2.59653	0.148	0.077	1.24869e-55	c0	Amn1
5.75742e-60	2.6754	0.1	0.041	1.44246e-55	c0	Ppp1r3b
7.27042e-60	1.11661	0.46	0.427	1.82153e-55	c0	Elmo1
1.19011e-59	0.310763	0.174	0.337	2.98171e-55	c0	Syne2
1.64207e-59	0.330803	0.143	0.297	4.11405e-55	c0	Lrch3
2.93538e-59	2.02559	0.123	0.058	7.3543e-55	c0	Hcst
4.12659e-59	0.302417	0.092	0.215	1.03387e-54	c0	Cdc27
5.21469e-59	0.474997	0.836	0.91	1.30649e-54	c0	Actg1
5.54737e-59	0.363751	0.133	0.278	1.38984e-54	c0	Lamtor1
1.47244e-58	0.289919	0.166	0.33	3.68905e-54	c0	Pnisr
1.69769e-58	2.55355	0.117	0.054	4.25339e-54	c0	Havcr2
4.12899e-58	0.357822	0.161	0.32	1.03448e-53	c0	Ube2f
5.67297e-58	0.296536	0.295	0.537	1.42131e-53	c0	Rbm25
9.33427e-58	0.282662	0.107	0.237	2.33861e-53	c0	Mien1
1.53676e-57	1.84385	0.174	0.098	3.85019e-53	c0	Clec4n
3.07827e-57	1.4303	0.47	0.474	7.7123e-53	c0	Diaph1
3.67933e-57	0.490174	0.183	0.348	9.21819e-53	c0	Wdfy3
4.95928e-57	2.14532	0.163	0.09	1.2425e-52	c0	F10
5.83613e-57	2.05783	0.233	0.155	1.46218e-52	c0	Zfp608
9.13522e-57	0.400508	0.813	0.926	2.28874e-52	c0	Ddx5
9.61646e-57	0.336124	0.298	0.541	2.40931e-52	c0	Reep3
1.05519e-56	0.364999	0.228	0.425	2.64366e-52	c0	Cul3
1.14275e-56	0.451322	0.224	0.418	2.86306e-52	c0	Dnajb9
1.30918e-56	1.39693	0.443	0.424	3.28002e-52	c0	Chd2
1.58069e-56	2.0973	0.155	0.085	3.96027e-52	c0	Evi2b
2.07281e-56	1.38065	0.39	0.334	5.19323e-52	c0	Tank
2.39951e-56	0.504592	0.209	0.388	6.01173e-52	c0	Mif
5.07144e-56	2.28788	0.115	0.054	1.2706e-51	c0	Gm34084
3.19345e-55	2.50482	0.114	0.054	8.00086e-51	c0	Nod2
3.69412e-55	0.27598	0.132	0.27	9.25524e-51	c0	Epc1
9.11094e-55	0.411949	0.136	0.274	2.28265e-50	c0	Fam114a1
1.43043e-54	0.257916	0.142	0.288	3.5838e-50	c0	Sptlc2
1.70291e-54	0.275087	0.103	0.225	4.26647e-50	c0	Sirt2
2.71789e-54	0.463945	0.151	0.301	6.80939e-50	c0	Sin3b
8.68921e-54	0.409889	0.248	0.454	2.17699e-49	c0	Rnasek
9.67102e-54	0.387309	0.234	0.431	2.42298e-49	c0	Cab39
1.07009e-53	0.451033	0.23	0.419	2.681e-49	c0	Trpm7
2.69868e-53	0.326867	0.13	0.264	6.76128e-49	c0	Xpo1
3.93274e-53	0.257762	0.078	0.189	9.85308e-49	c0	Mob1b
8.76698e-53	0.421122	0.122	0.253	2.19648e-48	c0	Rab22a
1.65135e-52	0.39092	0.149	0.294	4.1373e-48	c0	Gatad2a
1.78046e-52	0.335527	0.239	0.431	4.46076e-48	c0	Por
2.53868e-52	0.309778	0.11	0.233	6.36041e-48	c0	Snx4
2.80075e-52	0.325332	0.164	0.312	7.017e-48	c0	Atf2
7.25757e-52	0.314444	0.102	0.22	1.81831e-47	c0	Fbxw2
7.82704e-52	0.415748	0.163	0.315	1.96099e-47	c0	Rlim
1.01687e-51	0.415605	0.167	0.32	2.54766e-47	c0	Sppl3
1.64404e-51	0.28882	0.093	0.208	4.11897e-47	c0	Cpsf7
2.24173e-51	0.294321	0.097	0.215	5.61642e-47	c0	Safb2
3.2984e-51	0.261615	0.099	0.216	8.26382e-47	c0	Tox4
4.53408e-51	0.462377	0.159	0.307	1.13597e-46	c0	Rnh1
5.11785e-51	0.423053	0.21	0.385	1.28223e-46	c0	Stag2
6.3292e-51	1.37842	0.474	0.451	1.58572e-46	c0	Dock10
9.21115e-51	1.33541	0.281	0.209	2.30776e-46	c0	Inpp5d
1.60667e-50	0.900793	0.659	0.758	4.02535e-46	c0	Ifitm2
2.04024e-50	0.504766	0.17	0.325	5.11161e-46	c0	Rab5if
2.17341e-50	0.66889	0.116	0.242	5.44527e-46	c0	Med21
2.17832e-50	0.519755	0.207	0.384	5.45757e-46	c0	Psenen
2.39314e-50	0.334393	0.104	0.221	5.99578e-46	c0	Upf2
2.75373e-50	0.41828	0.118	0.242	6.8992e-46	c0	Vti1b
2.77318e-50	0.316741	0.114	0.237	6.94794e-46	c0	Rnf111
3.36414e-50	0.296921	0.1	0.214	8.42851e-46	c0	Vps28
4.64507e-50	0.497145	0.152	0.297	1.16377e-45	c0	Mafg
3.02101e-49	2.49195	0.108	0.052	7.56883e-45	c0	Gpat3
3.43e-49	0.333863	0.301	0.53	8.59351e-45	c0	Ubl5
5.7439e-49	0.336134	0.27	0.476	1.43908e-44	c0	Irf2bp2
8.81203e-49	0.28267	0.079	0.183	2.20777e-44	c0	Map3k7
9.82246e-49	0.516767	0.21	0.382	2.46092e-44	c0	Cd164
1.19552e-48	0.31007	0.12	0.241	2.99525e-44	c0	Agap1
1.83549e-48	0.312628	0.303	0.534	4.59864e-44	c0	Aldoa
2.28824e-48	0.345037	0.102	0.218	5.73296e-44	c0	Cebpg
3.01264e-48	0.326479	0.081	0.184	7.54786e-44	c0	Pnrc2
3.24395e-48	0.483015	0.148	0.288	8.12739e-44	c0	B3gnt2
4.06958e-48	1.70066	0.169	0.102	1.01959e-43	c0	Adam8
7.37833e-48	1.52142	0.225	0.156	1.84857e-43	c0	Itgb2
7.39108e-48	2.40211	0.153	0.089	1.85176e-43	c0	Ogfrl1
8.76173e-48	0.267462	0.117	0.241	2.19516e-43	c0	Soat1
8.83919e-48	0.705425	0.254	0.451	2.21457e-43	c0	Lims1
1.78199e-47	0.575684	0.157	0.296	4.46459e-43	c0	Ahcyl2
2.46496e-47	1.98875	0.245	0.179	6.17572e-43	c0	Nherf1
4.93442e-47	2.2939	0.12	0.062	1.23627e-42	c0	H2-K2
6.90583e-47	0.274434	0.062	0.154	1.73019e-42	c0	Nhp2
1.05065e-46	1.39139	0.473	0.496	2.63231e-42	c0	Snx18
1.10105e-46	2.15235	0.117	0.06	2.75856e-42	c0	Sirpb1c
1.36901e-46	0.365638	0.302	0.532	3.42992e-42	c0	Crebbp
1.37055e-46	0.274751	0.094	0.204	3.43377e-42	c0	Vamp4
1.42021e-46	0.35085	0.092	0.198	3.5582e-42	c0	Suds3
2.0973e-46	0.301872	0.11	0.226	5.25457e-42	c0	Arhgef1
2.18673e-46	0.883575	0.609	0.713	5.47864e-42	c0	Fndc3b
2.31802e-46	0.347094	0.144	0.277	5.80756e-42	c0	Ubald2
2.68836e-46	0.261846	0.105	0.216	6.73543e-42	c0	Lemd3
2.72633e-46	0.31809	0.098	0.21	6.83055e-42	c0	Rnf145
3.28748e-46	0.353097	0.101	0.215	8.23646e-42	c0	Tent2
3.38214e-46	0.517323	0.227	0.406	8.47362e-42	c0	Arpp19
4.83738e-46	0.283117	0.079	0.179	1.21196e-41	c0	5031439G07Rik
4.93752e-46	0.392127	0.098	0.209	1.23705e-41	c0	Ppp4c
4.95685e-46	1.36158	0.417	0.404	1.24189e-41	c0	Trib1
5.6312e-46	0.266981	0.188	0.341	1.41084e-41	c0	Tgfb1
7.586e-46	0.546276	0.136	0.264	1.9006e-41	c0	Rab5b
7.93232e-46	0.304583	0.082	0.185	1.98736e-41	c0	Scamp2
8.31918e-46	0.606982	0.215	0.388	2.08429e-41	c0	Gns
1.03964e-45	0.441172	0.128	0.252	2.60471e-41	c0	Map2k4
1.08399e-45	1.64642	0.318	0.264	2.71584e-41	c0	Fem1c
1.10871e-45	0.5637	0.22	0.396	2.77775e-41	c0	Acap2
1.27194e-45	0.500649	0.212	0.383	3.18671e-41	c0	Creg1
2.40229e-45	0.418559	0.161	0.299	6.01869e-41	c0	Raf1
3.03824e-45	0.317425	0.085	0.189	7.61201e-41	c0	Tollip
3.21329e-45	0.404437	0.107	0.221	8.05058e-41	c0	Trpc4ap
3.80876e-45	0.471869	0.171	0.32	9.54246e-41	c0	Tnfrsf1a
6.74841e-45	0.401874	0.089	0.194	1.69075e-40	c0	Zc3h18
7.18139e-45	0.438806	0.102	0.212	1.79922e-40	c0	Eif4ebp1
9.05013e-45	0.512345	0.141	0.269	2.26742e-40	c0	Emd
9.15634e-45	0.498908	0.154	0.293	2.29403e-40	c0	Zfp207
1.13772e-44	0.31394	0.128	0.249	2.85044e-40	c0	Mgat5
1.41525e-44	0.47124	0.115	0.229	3.54576e-40	c0	Gde1
1.84856e-44	0.408502	0.226	0.398	4.63139e-40	c0	Ppp2r5a
1.98833e-44	0.320881	0.098	0.207	4.98157e-40	c0	Frg1
2.73384e-44	1.71732	0.232	0.168	6.84937e-40	c0	Ptk2b
3.10248e-44	0.431871	0.123	0.242	7.77295e-40	c0	Rnf115
4.10929e-44	0.559149	0.135	0.263	1.02954e-39	c0	Ube2a
4.5383e-44	1.55739	0.361	0.324	1.13702e-39	c0	Wwp2
5.02285e-44	0.435666	0.273	0.473	1.25843e-39	c0	Cux1
9.3214e-44	2.68709	0.107	0.054	2.33538e-39	c0	1600014C10Rik
9.37167e-44	0.287926	0.122	0.237	2.34798e-39	c0	Sirt1
1.94309e-43	0.621742	0.163	0.3	4.86822e-39	c0	Sec24a
1.96063e-43	0.544691	0.288	0.504	4.91216e-39	c0	B4galt1
2.2804e-43	0.519716	0.175	0.323	5.71331e-39	c0	Arf6
4.34011e-43	1.16948	0.52	0.571	1.08737e-38	c0	Fbxo11
6.20704e-43	0.258508	0.058	0.143	1.55511e-38	c0	Got2
6.27645e-43	0.268636	0.066	0.155	1.5725e-38	c0	Ak2
7.3804e-43	0.449912	0.156	0.289	1.84909e-38	c0	Gsk3a
7.47435e-43	0.332657	0.109	0.216	1.87262e-38	c0	Cds2
8.92273e-43	0.526786	0.201	0.361	2.2355e-38	c0	Mob1a
9.58757e-43	0.498777	0.138	0.262	2.40207e-38	c0	Suz12
1.11699e-42	0.274464	0.078	0.175	2.79852e-38	c0	Tpst2
1.19364e-42	2.34455	0.141	0.083	2.99055e-38	c0	Trim30d
1.47175e-42	0.522842	0.231	0.405	3.68732e-38	c0	Cdk12
1.9178e-42	0.307803	0.327	0.547	4.80485e-38	c0	Pbx1
1.91908e-42	0.31627	0.131	0.25	4.80806e-38	c0	Cnot2
2.16267e-42	0.455278	0.106	0.214	5.41835e-38	c0	Lysmd3
2.34227e-42	0.399203	0.099	0.203	5.86832e-38	c0	BC005624
2.43361e-42	0.492195	0.129	0.248	6.09716e-38	c0	Tcf20
3.26924e-42	0.31795	0.095	0.198	8.19076e-38	c0	Cept1
3.68698e-42	0.522356	0.238	0.418	9.23735e-38	c0	Ggnbp2
4.06718e-42	0.424288	0.123	0.239	1.01899e-37	c0	Ppard
4.17388e-42	1.72838	0.35	0.318	1.04572e-37	c0	Tet3
6.17705e-42	0.436981	0.109	0.217	1.5476e-37	c0	Tmem184b
6.8119e-42	0.519059	0.219	0.389	1.70665e-37	c0	Ube2i
8.07649e-42	0.467989	0.122	0.236	2.02348e-37	c0	Per1
1.00313e-41	0.307069	0.096	0.203	2.51325e-37	c0	Sh3bp5
1.14075e-41	0.468728	0.275	0.478	2.85803e-37	c0	Btbd7
1.35297e-41	0.319642	0.075	0.167	3.38973e-37	c0	Mvp
1.6536e-41	0.537535	0.169	0.308	4.14292e-37	c0	Mark2
1.6717e-41	0.471135	0.104	0.211	4.18828e-37	c0	Plgrkt
3.44369e-41	0.271304	0.097	0.2	8.62783e-37	c0	Rell1
3.70415e-41	0.332553	0.084	0.179	9.28037e-37	c0	Zfp281
4.01122e-41	0.354421	0.17	0.309	1.00497e-36	c0	Cdk8
4.12816e-41	0.501229	0.25	0.435	1.03427e-36	c0	Ascc3
5.20987e-41	0.41449	0.097	0.198	1.30528e-36	c0	Nub1
8.56758e-41	1.30625	0.475	0.517	2.14652e-36	c0	Susd6
1.19452e-40	1.93448	0.172	0.112	2.99274e-36	c0	Lfng
1.22143e-40	0.668686	0.642	0.727	3.06016e-36	c0	Kdm6b
1.32107e-40	1.62041	0.349	0.317	3.30981e-36	c0	Traf3
1.62066e-40	1.96581	0.237	0.179	4.0604e-36	c0	Gm56906
2.0671e-40	0.497962	0.121	0.231	5.1789e-36	c0	Cdk9
2.27118e-40	0.454491	0.105	0.21	5.69021e-36	c0	Ppp1r11
2.39965e-40	0.485641	0.117	0.228	6.01208e-36	c0	Spin1
2.47465e-40	2.3614	0.182	0.122	6.19998e-36	c0	Tlr4
4.66455e-40	0.499319	0.16	0.292	1.16866e-35	c0	Rictor
5.55474e-40	0.55667	0.214	0.377	1.39169e-35	c0	Tab2
7.13586e-40	1.61994	0.376	0.363	1.78782e-35	c0	Ypel3
8.0224e-40	0.390145	0.057	0.14	2.00993e-35	c0	Tmem9b
8.87258e-40	0.292948	0.057	0.139	2.22294e-35	c0	Slc35b2
1.08668e-39	0.251596	0.332	0.573	2.72258e-35	c0	Ski
1.2099e-39	0.315596	0.078	0.167	3.03129e-35	c0	Otud7b
1.32388e-39	1.52747	0.422	0.432	3.31686e-35	c0	Sbno1
1.42085e-39	1.17308	0.499	0.538	3.5598e-35	c0	Gab2
1.43505e-39	0.292713	0.084	0.177	3.59538e-35	c0	Patl1
1.49195e-39	1.72929	0.301	0.259	3.73794e-35	c0	Gch1
1.907e-39	1.08223	0.186	0.12	4.7778e-35	c0	Mctp1
2.77549e-39	0.454754	0.089	0.182	6.95372e-35	c0	Gdi1
2.96549e-39	1.51177	0.397	0.393	7.42974e-35	c0	Tut7
4.96808e-39	0.431601	0.078	0.171	1.2447e-34	c0	Gmfb
5.71092e-39	0.540603	0.15	0.273	1.43081e-34	c0	Lsm14a
8.14396e-39	1.72016	0.343	0.319	2.04039e-34	c0	Lasp1
8.56926e-39	1.26538	0.311	0.259	2.14694e-34	c0	Lrrc8d
1.39985e-38	1.89276	0.31	0.271	3.5072e-34	c0	Nadk
1.89733e-38	0.293763	0.09	0.184	4.75357e-34	c0	Lonp2
2.17492e-38	0.412662	0.086	0.177	5.44905e-34	c0	Fam50a
4.47881e-38	0.521471	0.17	0.304	1.12212e-33	c0	Abcc1
6.20316e-38	2.01537	0.16	0.103	1.55414e-33	c0	Arrb2
6.51583e-38	1.80303	0.313	0.273	1.63248e-33	c0	Atf7ip
6.98737e-38	0.508888	0.274	0.472	1.75061e-33	c0	Chmp4b
8.24639e-38	0.37372	0.066	0.149	2.06605e-33	c0	Mrpl43
9.94129e-38	0.52974	0.114	0.222	2.49069e-33	c0	Dnajc13
1.15851e-37	0.302504	0.074	0.162	2.90253e-33	c0	Sft2d1
1.40123e-37	0.567317	0.145	0.268	3.51063e-33	c0	Tnpo3
1.74005e-37	0.26619	0.058	0.137	4.35953e-33	c0	Tmem128
2.87014e-37	1.0659	0.511	0.558	7.19086e-33	c0	Ell2
4.80851e-37	0.33066	0.308	0.522	1.20472e-32	c0	Map2k3
5.28052e-37	0.598809	0.158	0.281	1.32298e-32	c0	Krcc1
6.57603e-37	0.727471	0.203	0.354	1.64756e-32	c0	Nisch
8.52018e-37	0.366589	0.083	0.173	2.13465e-32	c0	Stam2
1.19068e-36	1.74226	0.403	0.398	2.98313e-32	c0	Nedd9
1.51263e-36	0.450595	0.101	0.197	3.78974e-32	c0	Pnpla2
1.53811e-36	1.81433	0.313	0.275	3.85359e-32	c0	Prkcd
1.75411e-36	0.527067	0.138	0.251	4.39475e-32	c0	Cacul1
2.94233e-36	0.354368	0.15	0.269	7.37171e-32	c0	5031425E22Rik
2.97545e-36	0.602809	0.214	0.374	7.45469e-32	c0	Ap2b1
3.15044e-36	0.546262	0.298	0.505	7.89312e-32	c0	Ube2d2a
3.79369e-36	0.472586	0.092	0.186	9.5047e-32	c0	Tmem135
5.15781e-36	0.435135	0.078	0.163	1.29224e-31	c0	Rprd1b
5.32961e-36	0.537612	0.184	0.322	1.33528e-31	c0	Cpd
8.5393e-36	0.327806	0.166	0.293	2.13944e-31	c0	Noct
9.11804e-36	0.352996	0.386	0.627	2.28443e-31	c0	Map4k4
1.06884e-35	0.270176	0.242	0.4	2.67788e-31	c0	Ssh2
1.08764e-35	0.58291	0.077	0.162	2.72498e-31	c0	Zc3h12c
1.1307e-35	0.783913	0.205	0.355	2.83285e-31	c0	Larp4b
1.16045e-35	0.504062	0.173	0.304	2.90739e-31	c0	Ccnt1
1.61673e-35	2.41299	0.105	0.056	4.05057e-31	c0	Dgat2
1.70248e-35	0.592607	0.13	0.239	4.2654e-31	c0	Phactr2
1.82492e-35	0.501931	0.089	0.18	4.57217e-31	c0	Leng8
1.89724e-35	0.604835	0.072	0.153	4.75334e-31	c0	Abcc5
2.19984e-35	0.539156	0.123	0.231	5.51148e-31	c0	Ralb
2.28579e-35	0.917496	0.568	0.667	5.72682e-31	c0	Arpc3
4.46411e-35	0.509727	0.108	0.204	1.11844e-30	c0	Trim33
6.5959e-35	0.587439	0.13	0.235	1.65254e-30	c0	Ubxn2a
7.44543e-35	1.46825	0.222	0.167	1.86538e-30	c0	Emilin2
7.88785e-35	0.607217	0.122	0.227	1.97622e-30	c0	Sra1
8.03062e-35	0.522431	0.095	0.188	2.01199e-30	c0	Poldip3
8.67125e-35	2.13193	0.109	0.061	2.17249e-30	c0	Cd300ld
9.16311e-35	0.500904	0.103	0.199	2.29572e-30	c0	Xpo6
1.05551e-34	1.1572	0.49	0.543	2.64447e-30	c0	Fnip1
1.46995e-34	0.588025	0.144	0.256	3.68281e-30	c0	Marchf6
1.51885e-34	0.463712	0.07	0.152	3.80534e-30	c0	Carhsp1
1.93807e-34	0.391916	0.093	0.184	4.85564e-30	c0	Sipa1l2
3.27783e-34	1.30544	0.319	0.273	8.21226e-30	c0	Abr
4.61583e-34	0.535212	0.091	0.179	1.15645e-29	c0	Bsdc1
4.93832e-34	0.456044	0.29	0.48	1.23725e-29	c0	Scarb2
5.14715e-34	0.602254	0.253	0.429	1.28957e-29	c0	Sf3b6
5.86065e-34	1.93214	0.237	0.186	1.46833e-29	c0	Arhgef3
6.4583e-34	1.42054	0.289	0.243	1.61806e-29	c0	Cers6
8.87511e-34	0.290471	0.347	0.579	2.22357e-29	c0	Med13
1.04934e-33	0.606898	0.171	0.298	2.62901e-29	c0	Plekhm2
1.12937e-33	0.590644	0.147	0.26	2.82953e-29	c0	Ube2e3
1.30904e-33	0.66164	0.182	0.315	3.27966e-29	c0	Cnih4
1.88394e-33	0.358835	0.058	0.131	4.72003e-29	c0	Irf9
1.90232e-33	2.15932	0.244	0.196	4.76606e-29	c0	Fbxl5
2.07843e-33	0.605205	0.177	0.307	5.20729e-29	c0	Ppp6r3
2.131e-33	0.264439	0.043	0.108	5.339e-29	c0	Ccnh
2.23296e-33	0.363966	0.062	0.137	5.59447e-29	c0	Vta1
2.80301e-33	0.713588	0.215	0.367	7.02266e-29	c0	Mdh2
4.10594e-33	0.365125	0.09	0.175	1.0287e-28	c0	Anks1
4.30733e-33	0.31393	0.058	0.129	1.07916e-28	c0	Cryzl1
5.10017e-33	0.302254	0.066	0.14	1.2778e-28	c0	Taf13
6.21628e-33	1.63676	0.335	0.302	1.55743e-28	c0	Entpd1
6.96973e-33	1.93608	0.164	0.112	1.7462e-28	c0	Gpsm3
7.43662e-33	0.528027	0.128	0.23	1.86317e-28	c0	Gpbp1l1
7.69589e-33	0.437616	0.078	0.16	1.92813e-28	c0	Wdr37
9.87676e-33	0.61633	0.165	0.285	2.47452e-28	c0	Cpeb2
1.03372e-32	0.366619	0.054	0.124	2.58989e-28	c0	Manbal
1.07449e-32	1.51839	0.353	0.326	2.69202e-28	c0	Ankrd44
1.10886e-32	0.662498	0.132	0.239	2.77815e-28	c0	Lrp10
1.12861e-32	0.412785	0.145	0.257	2.82762e-28	c0	Cdc42se2
1.13829e-32	0.575468	0.276	0.462	2.85188e-28	c0	Gng12
1.18589e-32	1.64196	0.177	0.124	2.97114e-28	c0	Fcgr3
1.66175e-32	0.603612	0.214	0.362	4.16336e-28	c0	Cdk13
1.89688e-32	0.283496	0.069	0.143	4.75245e-28	c0	Supt20
2.38452e-32	0.492523	0.087	0.17	5.97418e-28	c0	Usp4
2.56542e-32	0.466929	0.291	0.485	6.42741e-28	c0	Ankhd1
2.73164e-32	0.567063	0.086	0.169	6.84385e-28	c0	Slc30a7
3.7404e-32	0.472321	0.086	0.169	9.37119e-28	c0	Ulk1
5.82463e-32	0.605114	0.133	0.239	1.4593e-27	c0	Bbip1
6.12109e-32	0.563742	0.293	0.488	1.53358e-27	c0	Pum2
6.62066e-32	0.282892	0.052	0.12	1.65874e-27	c0	Taf7
9.6336e-32	0.704497	0.187	0.316	2.4136e-27	c0	Atg3
1.00491e-31	0.608963	0.121	0.221	2.51769e-27	c0	Usp3
1.05334e-31	0.666047	0.115	0.212	2.63905e-27	c0	Mllt6
1.11066e-31	0.533425	0.208	0.346	2.78266e-27	c0	Mylip
1.18453e-31	0.597059	0.101	0.191	2.96773e-27	c0	Flot1
1.25207e-31	0.278349	0.081	0.161	3.13693e-27	c0	Snx29
1.47949e-31	0.462645	0.084	0.165	3.70671e-27	c0	Pcif1
1.6843e-31	0.666971	0.153	0.266	4.21986e-27	c0	Rragc
1.82861e-31	0.304899	0.103	0.193	4.58139e-27	c0	Smap2
1.93008e-31	1.78428	0.294	0.261	4.83563e-27	c0	Foxn2
2.18205e-31	0.629511	0.175	0.299	5.46691e-27	c0	Rlf
3.42638e-31	0.553528	0.109	0.201	8.58446e-27	c0	H1f2
3.99576e-31	2.27237	0.182	0.131	1.0011e-26	c0	Slc31a2
4.05535e-31	0.27145	0.052	0.118	1.01603e-26	c0	Pphln1
4.13609e-31	1.87214	0.166	0.116	1.03626e-26	c0	Irf5
4.35776e-31	0.418555	0.061	0.131	1.09179e-26	c0	Clk3
4.91614e-31	0.632336	0.13	0.232	1.23169e-26	c0	Atp6v1c1
5.37365e-31	0.43441	0.074	0.15	1.34632e-26	c0	Socs4
5.38552e-31	1.68153	0.319	0.29	1.34929e-26	c0	Klf10
6.19291e-31	1.40685	0.405	0.408	1.55157e-26	c0	Dleu2
7.36621e-31	0.671623	0.157	0.275	1.84553e-26	c0	Ist1
1.29409e-30	0.608323	0.236	0.398	3.2422e-26	c0	Atp6ap2
1.35907e-30	0.284747	0.048	0.112	3.40501e-26	c0	Cib1
1.56289e-30	0.469494	0.173	0.3	3.91567e-26	c0	Prr13
1.97075e-30	0.382226	0.062	0.132	4.93752e-26	c0	Nrbf2
2.2475e-30	2.17303	0.104	0.06	5.63088e-26	c0	Pmaip1
3.22863e-30	0.567488	0.073	0.149	8.08901e-26	c0	Mgat4b
3.41603e-30	0.665374	0.156	0.269	8.55853e-26	c0	Gigyf2
4.69751e-30	0.642345	0.059	0.128	1.17691e-25	c0	Preb
4.83762e-30	0.971629	0.494	0.54	1.21202e-25	c0	Bhlhe40
5.81181e-30	0.442998	0.33	0.533	1.45609e-25	c0	Kansl1
6.22949e-30	0.462655	0.065	0.138	1.56074e-25	c0	P2rx4
6.3048e-30	0.590606	0.126	0.224	1.57961e-25	c0	Phf8
7.46503e-30	1.52254	0.19	0.136	1.87029e-25	c0	Bcl2a1d
8.78585e-30	0.676766	0.136	0.238	2.20121e-25	c0	Sidt2
1.05012e-29	0.52456	0.084	0.163	2.63098e-25	c0	Ppp4r1
1.10977e-29	0.76601	0.129	0.229	2.78043e-25	c0	Rbm7
1.13617e-29	0.338216	0.23	0.37	2.84655e-25	c0	Arhgap24
1.4377e-29	0.328366	0.042	0.102	3.60201e-25	c0	Raver1
1.66083e-29	1.58343	0.168	0.117	4.16106e-25	c0	Atp8b4
1.97501e-29	0.326187	0.053	0.117	4.94819e-25	c0	Ing3
2.30692e-29	0.439691	0.051	0.114	5.77975e-25	c0	Golga5
2.6715e-29	2.11798	0.237	0.192	6.69318e-25	c0	Hacd2
3.20817e-29	1.65458	0.294	0.261	8.03776e-25	c0	Gpcpd1
3.72319e-29	2.27728	0.166	0.117	9.32809e-25	c0	Rcsd1
4.14516e-29	0.513756	0.078	0.154	1.03853e-24	c0	Bbln
4.40715e-29	0.368637	0.066	0.136	1.10417e-24	c0	Atg12
4.73939e-29	0.39017	0.069	0.14	1.18741e-24	c0	Ccdc174
6.20168e-29	0.781692	0.14	0.244	1.55377e-24	c0	Rc3h2
7.1725e-29	0.309372	0.083	0.159	1.797e-24	c0	Sp4
8.70275e-29	0.536555	0.115	0.203	2.18039e-24	c0	Gtf2a1
1.31304e-28	0.475621	0.044	0.103	3.28969e-24	c0	Herc6
1.62684e-28	0.485693	0.31	0.506	4.07589e-24	c0	Nufip2
1.63089e-28	1.81396	0.186	0.14	4.08604e-24	c0	Vsir
1.73977e-28	0.532455	0.084	0.161	4.35883e-24	c0	Hbs1l
2.01059e-28	0.460603	0.073	0.143	5.03733e-24	c0	Ubxn7
2.05085e-28	1.3061	0.306	0.264	5.13821e-24	c0	Malt1
2.05372e-28	0.675811	0.167	0.284	5.14538e-24	c0	Cert1
2.23523e-28	0.664719	0.183	0.307	5.60014e-24	c0	Nsmce2
2.42079e-28	1.0523	0.485	0.552	6.06504e-24	c0	Ptbp3
2.81759e-28	1.3029	0.447	0.497	7.0592e-24	c0	Vmp1
3.23027e-28	0.441076	0.061	0.125	8.09311e-24	c0	Eml2
3.61654e-28	0.514736	0.063	0.132	9.06087e-24	c0	Mfsd6
4.53142e-28	1.44447	0.414	0.447	1.1353e-23	c0	Ifnar2
5.25115e-28	0.580865	0.07	0.142	1.31562e-23	c0	Dram1
5.33674e-28	0.448734	0.052	0.113	1.33707e-23	c0	Mrpl41
5.35162e-28	0.655463	0.194	0.322	1.34079e-23	c0	Arfgef1
6.23269e-28	0.506713	0.108	0.195	1.56154e-23	c0	Gse1
7.49896e-28	0.585471	0.086	0.161	1.87879e-23	c0	Stxbp5
1.02966e-27	0.273151	0.05	0.109	2.5797e-23	c0	Bbc3
1.04505e-27	2.15248	0.113	0.069	2.61826e-23	c0	Cdc42ep2
1.1854e-27	0.439472	0.098	0.177	2.9699e-23	c0	Gbe1
1.40482e-27	1.54697	0.167	0.118	3.51964e-23	c0	Arhgap45
1.44836e-27	0.354046	0.048	0.107	3.62873e-23	c0	Nt5c3
1.61833e-27	0.427901	0.118	0.213	4.05457e-23	c0	Capg
1.80951e-27	0.604323	0.256	0.42	4.53354e-23	c0	Capza1
2.14531e-27	0.317104	0.155	0.254	5.37485e-23	c0	Slc38a1
2.34859e-27	0.548839	0.076	0.15	5.88416e-23	c0	Atp7a
2.44866e-27	0.632799	0.197	0.324	6.13488e-23	c0	N4bp2l2
2.55319e-27	0.388208	0.06	0.126	6.39677e-23	c0	Traf6
2.72701e-27	0.540391	0.051	0.112	6.83225e-23	c0	Ifi35
2.73015e-27	0.431608	0.053	0.115	6.84011e-23	c0	Prr14l
3.10106e-27	0.609887	0.294	0.481	7.76941e-23	c0	Brk1
3.23231e-27	0.657059	0.091	0.169	8.09823e-23	c0	Tbc1d20
3.24055e-27	0.752799	0.124	0.216	8.11888e-23	c0	Napa
3.53406e-27	0.618855	0.081	0.156	8.85422e-23	c0	Gtf2h1
3.53486e-27	0.663003	0.179	0.293	8.85624e-23	c0	Ep300
4.34105e-27	0.618988	0.622	0.794	1.08761e-22	c0	Rbm39
5.90674e-27	1.9182	0.104	0.062	1.47988e-22	c0	Bst1
6.23245e-27	0.274161	0.047	0.105	1.56148e-22	c0	Vamp5
7.16174e-27	1.07194	0.478	0.538	1.7943e-22	c0	Pkm
7.22767e-27	0.447786	0.22	0.357	1.81082e-22	c0	Zhx2
7.37844e-27	0.63841	0.123	0.216	1.84859e-22	c0	Rara
7.43273e-27	1.26919	0.437	0.471	1.8622e-22	c0	Btbd9
7.50894e-27	0.671053	0.207	0.343	1.88129e-22	c0	Riok3
7.77716e-27	0.629898	0.069	0.136	1.94849e-22	c0	Prkag1
8.20632e-27	0.579679	0.062	0.126	2.05601e-22	c0	Ngly1
9.3285e-27	0.473019	0.048	0.106	2.33716e-22	c0	Ss18l2
1.10214e-26	0.737134	0.202	0.332	2.76129e-22	c0	Arpc4
1.43062e-26	0.297813	0.071	0.141	3.58427e-22	c0	Fermt3
1.70867e-26	0.545766	0.07	0.139	4.28091e-22	c0	Parp4
2.16675e-26	0.495461	0.075	0.145	5.42859e-22	c0	Spidr
2.5617e-26	0.370369	0.382	0.632	6.41808e-22	c0	Rab2a
2.69963e-26	0.82884	0.228	0.373	6.76366e-22	c0	Prpf40a
3.17088e-26	2.23838	0.138	0.094	7.94431e-22	c0	Arrdc4
3.67607e-26	0.645342	0.103	0.184	9.21002e-22	c0	Oser1
3.92117e-26	0.619401	0.222	0.359	9.82409e-22	c0	Itsn2
3.92358e-26	0.442491	0.056	0.117	9.83014e-22	c0	Taf12
4.36269e-26	1.86891	0.282	0.252	1.09303e-21	c0	Map3k8
7.23356e-26	0.734816	0.109	0.192	1.8123e-21	c0	Hmgn2
7.7857e-26	0.305762	0.076	0.144	1.95063e-21	c0	Dusp6
8.3659e-26	0.645035	0.054	0.115	2.09599e-21	c0	Phyh
1.3309e-25	0.506442	0.062	0.125	3.33443e-21	c0	Nfya
1.33882e-25	0.617614	0.264	0.423	3.35428e-21	c0	Braf
1.42579e-25	0.494361	0.069	0.136	3.57218e-21	c0	Zcchc2
1.49353e-25	0.395003	0.064	0.128	3.74189e-21	c0	Gm20732
2.02457e-25	0.418699	0.054	0.112	5.07235e-21	c0	Camta2
2.07983e-25	0.295705	0.232	0.37	5.2108e-21	c0	Lars2
2.68622e-25	1.915	0.16	0.116	6.73005e-21	c0	Slc43a2
3.06561e-25	2.00032	0.149	0.105	7.68057e-21	c0	Cd82
4.11269e-25	0.39468	0.057	0.116	1.03039e-20	c0	Phf1
4.39982e-25	0.556553	0.073	0.141	1.10233e-20	c0	Tmem251
4.92333e-25	0.640039	0.596	0.732	1.23349e-20	c0	Msn
4.99778e-25	0.470851	0.049	0.106	1.25214e-20	c0	Gsdme
9.03079e-25	0.633706	0.221	0.353	2.26257e-20	c0	Xiap
9.04234e-25	0.644336	0.187	0.301	2.26547e-20	c0	Tbc1d1
9.21943e-25	0.782371	0.149	0.249	2.30984e-20	c0	Rest
9.36036e-25	0.563101	0.104	0.179	2.34514e-20	c0	Inpp4a
1.11628e-24	0.310317	0.26	0.418	2.79673e-20	c0	Zyx
1.14395e-24	0.62166	0.075	0.142	2.86606e-20	c0	Kctd20
1.19904e-24	0.322518	0.389	0.631	3.00408e-20	c0	Chd4
1.27936e-24	1.48826	0.192	0.147	3.20531e-20	c0	Plcl2
1.27946e-24	1.82469	0.258	0.227	3.20556e-20	c0	Dusp16
1.40407e-24	0.704981	0.592	0.709	3.51775e-20	c0	Sdcbp
1.46433e-24	0.801358	0.089	0.161	3.66874e-20	c0	Slc31a1
1.57739e-24	0.417282	0.34	0.55	3.952e-20	c0	Elf2
1.62599e-24	2.04895	0.163	0.118	4.07374e-20	c0	Dmxl2
1.68578e-24	0.750796	0.104	0.182	4.22355e-20	c0	Nbr1
2.01389e-24	0.548614	0.07	0.133	5.0456e-20	c0	Gnl1
2.26118e-24	0.574633	0.125	0.215	5.66516e-20	c0	Itpr2
2.80829e-24	0.515912	0.056	0.113	7.03589e-20	c0	Bnip3
2.93988e-24	0.618697	0.273	0.433	7.36558e-20	c0	Atrnl1
3.26739e-24	0.662164	0.113	0.199	8.18612e-20	c0	Cmtm7
3.5074e-24	1.45451	0.376	0.393	8.78744e-20	c0	Rabgef1
4.50981e-24	0.418754	0.07	0.136	1.12989e-19	c0	Tspan14
4.64506e-24	0.714767	0.084	0.154	1.16377e-19	c0	Ell
4.73848e-24	0.415833	0.069	0.131	1.18718e-19	c0	Gt(ROSA)26Sor
5.87276e-24	0.889564	0.135	0.224	1.47136e-19	c0	Ero1a
6.24283e-24	1.69638	0.32	0.308	1.56408e-19	c0	Smad3
6.63763e-24	0.791924	0.103	0.18	1.66299e-19	c0	Nsrp1
1.03228e-23	0.807365	0.165	0.269	2.58628e-19	c0	Ccpg1
1.48461e-23	0.566985	0.241	0.382	3.71954e-19	c0	Cdk17
1.57216e-23	0.805643	0.118	0.201	3.93888e-19	c0	Hspa4l
1.60602e-23	0.612594	0.064	0.124	4.02373e-19	c0	Wdtc1
1.62103e-23	0.829379	0.159	0.258	4.06134e-19	c0	Ramac
1.86683e-23	0.625878	0.248	0.393	4.67716e-19	c0	Pias1
2.10863e-23	0.362018	0.051	0.105	5.28296e-19	c0	A930015D03Rik
2.31171e-23	0.475119	0.047	0.1	5.79176e-19	c0	Macrod2
2.71742e-23	0.524656	0.071	0.133	6.80822e-19	c0	Rnf114
4.47989e-23	1.87212	0.246	0.214	1.12239e-18	c0	Dennd1b
6.08879e-23	0.708163	0.143	0.233	1.52548e-18	c0	Plekhg3
6.95242e-23	0.772846	0.109	0.186	1.74186e-18	c0	Fmnl3
7.11537e-23	0.822086	0.205	0.328	1.78268e-18	c0	Ccnl2
8.45167e-23	0.679705	0.099	0.173	2.11748e-18	c0	Stk38
1.09116e-22	0.386475	0.056	0.113	2.7338e-18	c0	Ttc7
1.13093e-22	0.823702	0.129	0.215	2.83342e-18	c0	Atf1
1.25945e-22	0.656632	0.127	0.214	3.15544e-18	c0	Tet2
1.79326e-22	0.715935	0.07	0.13	4.49284e-18	c0	Rnf34
1.84158e-22	0.712452	0.16	0.257	4.6139e-18	c0	Kmt5a
1.92976e-22	1.9339	0.105	0.066	4.83481e-18	c0	Npy
2.20498e-22	0.674181	0.122	0.205	5.52437e-18	c0	Elf4
2.3017e-22	0.673906	0.128	0.211	5.76668e-18	c0	Strbp
2.55901e-22	0.650431	0.062	0.12	6.41134e-18	c0	Hmgcl
2.66716e-22	1.6387	0.149	0.108	6.68229e-18	c0	Cd300c2
2.71785e-22	0.495691	0.059	0.116	6.80929e-18	c0	R3hcc1l
2.99484e-22	0.491581	0.049	0.101	7.50326e-18	c0	Pip4p1
3.49221e-22	1.58128	0.266	0.242	8.74939e-18	c0	Peds1
6.05532e-22	2.18573	0.129	0.089	1.5171e-17	c0	Hip1r
6.65854e-22	0.329796	0.415	0.671	1.66823e-17	c0	Rac1
6.78229e-22	1.82563	0.136	0.095	1.69924e-17	c0	Dclre1c
8.76316e-22	0.524632	0.103	0.178	2.19552e-17	c0	Atxn7l1
9.99515e-22	0.507399	0.048	0.1	2.50418e-17	c0	Ly96
1.49343e-21	0.648717	0.111	0.188	3.74163e-17	c0	Pycard
1.56551e-21	0.678818	0.091	0.16	3.92223e-17	c0	Pkn1
1.68703e-21	0.595946	0.106	0.177	4.2267e-17	c0	Ddit4
2.00812e-21	0.768559	0.171	0.274	5.03113e-17	c0	Rnf38
2.01162e-21	1.88709	0.124	0.086	5.03992e-17	c0	Ptpn6
2.13036e-21	0.445193	0.706	0.793	5.33741e-17	c0	Dusp1
2.7931e-21	0.716465	0.078	0.141	6.99783e-17	c0	Zfp622
3.22837e-21	0.805204	0.215	0.337	8.08836e-17	c0	Rnf19a
3.72184e-21	0.970591	0.148	0.243	9.3247e-17	c0	Rnf213
4.06625e-21	0.866015	0.184	0.292	1.01876e-16	c0	Igf2r
6.58165e-21	0.492911	0.254	0.392	1.64897e-16	c0	Nfatc1
6.61467e-21	0.688605	0.16	0.25	1.65724e-16	c0	Sun2
8.30611e-21	0.744648	0.3	0.471	2.08101e-16	c0	Eea1
1.11738e-20	0.47164	0.379	0.608	2.79949e-16	c0	Gnb2
1.33326e-20	0.843961	0.182	0.29	3.34035e-16	c0	Smndc1
1.75953e-20	0.54284	0.05	0.1	4.40832e-16	c0	Twf2
1.79697e-20	0.730549	0.079	0.14	4.50213e-16	c0	Cdkn2d
1.99553e-20	0.652658	0.127	0.206	4.9996e-16	c0	Pfkfb3
2.00741e-20	0.604017	0.054	0.106	5.02935e-16	c0	Micu2
2.36142e-20	1.16907	0.413	0.43	5.9163e-16	c0	Mpp7
2.90663e-20	0.709197	0.092	0.157	7.28228e-16	c0	Rnf167
3.00655e-20	0.878723	0.184	0.292	7.5326e-16	c0	Cript
3.0129e-20	0.864107	0.182	0.29	7.54851e-16	c0	Zc3h7a
3.12863e-20	1.3579	0.395	0.427	7.83847e-16	c0	Kras
4.0653e-20	2.16194	0.119	0.081	1.01852e-15	c0	Blcap
6.34441e-20	0.464956	0.055	0.107	1.58953e-15	c0	Nlrc5
6.89711e-20	0.261101	0.152	0.239	1.728e-15	c0	Arhgap26
7.8588e-20	0.692122	0.318	0.505	1.96894e-15	c0	Nktr
7.94414e-20	2.03711	0.209	0.175	1.99032e-15	c0	Cpne2
1.58002e-19	0.379727	0.106	0.176	3.95858e-15	c0	Pde7b
1.93749e-19	0.67174	0.075	0.132	4.85418e-15	c0	Mfap1b
1.95239e-19	0.453788	0.213	0.325	4.89151e-15	c0	Itpkb
2.26688e-19	0.611547	0.066	0.121	5.67944e-15	c0	Gmeb2
3.23738e-19	0.77028	0.23	0.36	8.11093e-15	c0	Ap3s1
5.15927e-19	1.86277	0.148	0.111	1.2926e-14	c0	Gla
6.83201e-19	0.649886	0.072	0.129	1.71169e-14	c0	Mpp1
7.29502e-19	0.783066	0.214	0.329	1.82769e-14	c0	Crebrf
7.46151e-19	0.49823	0.053	0.101	1.86941e-14	c0	Cmtr1
7.56342e-19	0.693738	0.09	0.15	1.89494e-14	c0	Uchl1
8.5507e-19	0.995242	0.137	0.218	2.14229e-14	c0	Wsb2
1.03772e-18	0.628905	0.243	0.373	2.59991e-14	c0	Rab11a
1.15043e-18	0.876573	0.17	0.266	2.88228e-14	c0	Ilf3
1.16601e-18	0.729746	0.173	0.267	2.92133e-14	c0	Ddit3
1.29067e-18	0.740414	0.069	0.123	3.23365e-14	c0	Pip4k2c
1.41525e-18	0.994892	0.455	0.504	3.54576e-14	c0	Irf1
2.16758e-18	0.577578	0.122	0.194	5.43066e-14	c0	Gm14636
2.3984e-18	0.580434	0.062	0.112	6.00895e-14	c0	Mau2
2.67152e-18	0.910735	0.101	0.168	6.69323e-14	c0	Ankrd13a
2.68234e-18	0.749441	0.094	0.159	6.72033e-14	c0	Mtmr12
2.97496e-18	0.346115	0.428	0.665	7.45346e-14	c0	Lamp2
3.25332e-18	0.651031	0.083	0.143	8.15088e-14	c0	C9orf72
3.26543e-18	0.345288	0.23	0.344	8.18121e-14	c0	Fam107b
3.66337e-18	0.883752	0.143	0.224	9.1782e-14	c0	Kdm5b
4.37535e-18	1.08424	0.15	0.234	1.0962e-13	c0	Cs
4.72845e-18	0.693192	0.09	0.151	1.18467e-13	c0	Avl9
5.82423e-18	0.911099	0.126	0.202	1.4592e-13	c0	Fam133b
6.13336e-18	0.690965	0.109	0.18	1.53665e-13	c0	Arap1
7.44358e-18	0.778462	0.058	0.107	1.86491e-13	c0	Cdc34
8.50314e-18	0.82216	0.194	0.3	2.13038e-13	c0	Tbl1xr1
9.36109e-18	1.96767	0.192	0.158	2.34533e-13	c0	Gadd45a
9.54786e-18	0.638333	0.059	0.109	2.39212e-13	c0	Ttyh3
1.05992e-17	0.552703	0.311	0.47	2.65553e-13	c0	Atp6v1a
1.64988e-17	1.98273	0.129	0.094	4.13361e-13	c0	Cln3
1.80865e-17	1.66118	0.275	0.259	4.53138e-13	c0	Numb
2.28249e-17	0.550599	0.089	0.146	5.71855e-13	c0	Kdm2b
2.29995e-17	1.03409	0.316	0.299	5.76229e-13	c0	Vav3
2.39027e-17	0.687728	0.095	0.157	5.98859e-13	c0	Cwc25
2.41608e-17	0.282777	0.071	0.125	6.05326e-13	c0	Gng2
2.47165e-17	0.823566	0.126	0.197	6.19248e-13	c0	Slc2a1
2.5843e-17	0.846112	0.107	0.174	6.47471e-13	c0	Wtap
3.45125e-17	0.782311	0.09	0.151	8.64676e-13	c0	Samd9l
3.66974e-17	1.88705	0.252	0.235	9.19416e-13	c0	Mtmr6
3.78299e-17	0.701618	0.072	0.124	9.47791e-13	c0	Macir
3.87958e-17	0.938792	0.138	0.218	9.7199e-13	c0	Adprh
3.99827e-17	0.44496	0.197	0.289	1.00173e-12	c0	Gm12840
4.04287e-17	0.71299	0.066	0.117	1.0129e-12	c0	Zfp236
6.3275e-17	0.602227	0.094	0.155	1.58529e-12	c0	Gm15283
9.54902e-17	0.773212	0.057	0.103	2.39241e-12	c0	Washc5
1.10369e-16	0.774574	0.27	0.405	2.76519e-12	c0	Ralgapa1
1.22084e-16	0.396543	0.164	0.255	3.05868e-12	c0	Gda
1.23148e-16	0.783939	0.184	0.281	3.08534e-12	c0	Aftph
1.453e-16	1.92476	0.201	0.172	3.64034e-12	c0	Plk3
1.48593e-16	0.767465	0.273	0.421	3.72285e-12	c0	Gnai3
1.5735e-16	0.27094	0.319	0.459	3.94224e-12	c0	Trps1
1.66233e-16	1.96043	0.162	0.13	4.1648e-12	c0	1600020E01Rik
1.70546e-16	1.1375	0.404	0.428	4.27285e-12	c0	Fmnl2
1.70549e-16	0.600023	0.328	0.508	4.27294e-12	c0	Dazap2
2.22754e-16	1.17434	0.206	0.173	5.58088e-12	c0	Gpr132
2.67756e-16	0.879101	0.173	0.266	6.70835e-12	c0	Atp6v1d
3.30167e-16	0.772021	0.232	0.355	8.27201e-12	c0	Ythdf3
3.53432e-16	1.67102	0.156	0.123	8.85489e-12	c0	Traf1
4.19917e-16	0.75573	0.155	0.236	1.05206e-11	c0	Eno1
4.34355e-16	0.571164	0.196	0.296	1.08823e-11	c0	Dock4
4.49102e-16	0.974258	0.103	0.166	1.12518e-11	c0	Otud5
4.72996e-16	0.818994	0.159	0.242	1.18504e-11	c0	Clk4
5.03895e-16	0.876617	0.101	0.161	1.26246e-11	c0	Prr14
5.16378e-16	1.04382	0.169	0.258	1.29373e-11	c0	Cask
5.59743e-16	1.04065	0.146	0.222	1.40238e-11	c0	Eml1
6.17777e-16	0.912069	0.11	0.174	1.54778e-11	c0	Tom1
6.21028e-16	0.7039	0.168	0.259	1.55592e-11	c0	Lrmda
6.35685e-16	0.781904	0.259	0.39	1.59264e-11	c0	Cyfip1
6.77295e-16	0.745988	0.233	0.351	1.6969e-11	c0	Irf2
7.08602e-16	0.779245	0.08	0.133	1.77533e-11	c0	Ccdc71l
7.28119e-16	0.583677	0.606	0.776	1.82423e-11	c0	Cdc42
7.53394e-16	1.46711	0.345	0.367	1.88755e-11	c0	Relb
8.04334e-16	0.954285	0.119	0.186	2.01518e-11	c0	Rchy1
8.68623e-16	0.89311	0.173	0.263	2.17625e-11	c0	Ppp4r3b
1.37907e-15	0.814942	0.088	0.144	3.45511e-11	c0	Morc3
1.64881e-15	0.871829	0.227	0.191	4.13093e-11	c0	Wfdc17
2.07016e-15	0.86087	0.085	0.138	5.18659e-11	c0	Slu7
2.24861e-15	1.01492	0.242	0.365	5.63366e-11	c0	Zfp131
2.67931e-15	1.80455	0.109	0.077	6.71275e-11	c0	Rsad2
3.44768e-15	0.88569	0.184	0.28	8.63782e-11	c0	Pip5k1a
4.23226e-15	0.836901	0.063	0.109	1.06035e-10	c0	Prelid3b
5.63115e-15	1.02285	0.13	0.197	1.41083e-10	c0	Rps6ka5
6.09204e-15	0.782152	0.194	0.292	1.5263e-10	c0	Cbl
7.10559e-15	0.869772	0.221	0.332	1.78024e-10	c0	Arhgef2
7.33365e-15	0.696169	0.571	0.714	1.83737e-10	c0	Rap1b
7.96767e-15	1.54397	0.265	0.256	1.99622e-10	c0	Synj1
8.83219e-15	1.99335	0.146	0.115	2.21282e-10	c0	A530013C23Rik
1.10278e-14	0.884812	0.078	0.128	2.7629e-10	c0	Atg101
1.13314e-14	2.02309	0.163	0.133	2.83896e-10	c0	Atg2a
1.16381e-14	1.38337	0.317	0.337	2.91581e-10	c0	Bcl3
1.20443e-14	0.59951	0.135	0.204	3.01758e-10	c0	Cdk6
1.61956e-14	0.816558	0.086	0.138	4.05763e-10	c0	Cyb5r4
1.69666e-14	0.788976	0.069	0.115	4.25081e-10	c0	Plekhf2
2.15134e-14	0.79068	0.219	0.324	5.38996e-10	c0	Mtmr3
2.75726e-14	0.904862	0.07	0.118	6.90804e-10	c0	Capn1
2.97235e-14	1.52938	0.325	0.339	7.44694e-10	c0	Lrrfip2
3.05789e-14	0.841219	0.083	0.133	7.66125e-10	c0	Abhd5
3.76426e-14	1.36829	0.278	0.267	9.43098e-10	c0	Jdp2
4.16595e-14	0.919181	0.128	0.196	1.04374e-09	c0	Eif2s3y
5.25134e-14	0.823113	0.067	0.111	1.31567e-09	c0	Stard7
5.40239e-14	1.02168	0.13	0.198	1.35351e-09	c0	R3hdm4
5.86213e-14	0.914108	0.068	0.115	1.4687e-09	c0	Nod1
6.95915e-14	0.767455	0.062	0.105	1.74355e-09	c0	Scyl2
7.96633e-14	0.368837	0.434	0.676	1.99588e-09	c0	Ddx3x
1.14688e-13	0.68884	0.205	0.296	2.87338e-09	c0	Mitf
1.5368e-13	1.51031	0.258	0.247	3.85031e-09	c0	Rab31
1.70699e-13	0.889666	0.075	0.122	4.27668e-09	c0	Ptpn23
1.81641e-13	0.730523	0.108	0.166	4.55083e-09	c0	Tm6sf1
2.17924e-13	0.58464	0.255	0.372	5.45986e-09	c0	Rassf3
2.20816e-13	0.804663	0.237	0.356	5.53232e-09	c0	Casp4
2.60184e-13	0.626057	0.551	0.68	6.51866e-09	c0	Ppp1r15a
2.67536e-13	0.770932	0.156	0.232	6.70284e-09	c0	Glis3
2.68609e-13	0.844321	0.224	0.337	6.72973e-09	c0	Bcl10
3.23349e-13	1.07311	0.149	0.224	8.10118e-09	c0	Mettl9
3.61523e-13	0.738514	0.096	0.149	9.05759e-09	c0	Tmem131l
3.93372e-13	0.838283	0.468	0.537	9.85553e-09	c0	Rbpj
4.21711e-13	1.87843	0.158	0.13	1.05655e-08	c0	Alas1
4.37647e-13	0.767057	0.069	0.112	1.09648e-08	c0	Adnp2
4.76886e-13	0.373037	0.434	0.657	1.19479e-08	c0	Jak1
4.78647e-13	1.61589	0.224	0.209	1.1992e-08	c0	Ifnar1
4.90102e-13	0.787617	0.27	0.399	1.2279e-08	c0	Rybp
4.9891e-13	1.39503	0.187	0.162	1.24997e-08	c0	Ptpre
5.39502e-13	0.840574	0.09	0.141	1.35167e-08	c0	Esco1
6.19117e-13	0.953326	0.21	0.311	1.55114e-08	c0	Timm10b
1.13904e-12	0.825415	0.251	0.369	2.85375e-08	c0	Osbpl9
1.19847e-12	0.953778	0.153	0.225	3.00265e-08	c0	Hbp1
1.21422e-12	0.798466	0.216	0.318	3.0421e-08	c0	Mbtd1
1.34924e-12	0.81134	0.07	0.113	3.3804e-08	c0	Lmtk2
1.41898e-12	0.653125	0.505	0.579	3.55512e-08	c0	Cyba
1.63139e-12	1.11283	0.106	0.162	4.08728e-08	c0	Arfgef2
2.11763e-12	1.08328	0.448	0.546	5.3055e-08	c0	Tgoln1
2.28097e-12	1.39424	0.38	0.429	5.71473e-08	c0	Cox17
2.30506e-12	0.62328	0.273	0.242	5.77511e-08	c0	Arhgap15
2.44968e-12	0.689042	0.328	0.497	6.13742e-08	c0	Actr2
2.68021e-12	0.885837	0.188	0.271	6.71499e-08	c0	Tmem38b
3.36496e-12	1.44467	0.162	0.135	8.43057e-08	c0	Dgat1
3.41151e-12	0.568249	0.383	0.591	8.5472e-08	c0	Hnrnpc
3.88968e-12	0.929946	0.465	0.561	9.74521e-08	c0	Myl12b
3.89097e-12	0.905934	0.086	0.134	9.74842e-08	c0	Neu1
4.50754e-12	0.782804	0.061	0.101	1.12932e-07	c0	Tecpr1
4.81188e-12	0.971309	0.099	0.15	1.20557e-07	c0	Slc25a33
6.02257e-12	1.01307	0.149	0.22	1.50889e-07	c0	Katna1
6.80368e-12	1.04058	0.134	0.199	1.7046e-07	c0	Rab8a
7.77222e-12	0.887522	0.065	0.106	1.94725e-07	c0	Zfp869
7.9836e-12	0.47148	0.421	0.656	2.00021e-07	c0	Eif5
8.15715e-12	0.278393	0.083	0.129	2.04369e-07	c0	Adgre1
8.74108e-12	0.549664	0.376	0.558	2.18999e-07	c0	Baz2b
9.59888e-12	1.24674	0.378	0.428	2.4049e-07	c0	Mapk6
9.60962e-12	0.920946	0.253	0.229	2.40759e-07	c0	Fyb
1.09156e-11	1.45221	0.253	0.25	2.7348e-07	c0	Clec2d
1.3309e-11	0.430191	0.219	0.313	3.33445e-07	c0	Cyth1
1.39285e-11	0.498212	0.377	0.575	3.48965e-07	c0	Clk1
1.66158e-11	0.974394	0.089	0.136	4.16292e-07	c0	Atg16l2
1.74421e-11	0.937448	0.157	0.229	4.36994e-07	c0	Fam13b
2.06963e-11	1.68719	0.116	0.09	5.18525e-07	c0	Gm40528
2.29013e-11	0.38	0.414	0.618	5.7377e-07	c0	Sik3
2.94541e-11	0.683816	0.137	0.203	7.37944e-07	c0	Sp100
3.95188e-11	0.862185	0.075	0.116	9.90103e-07	c0	Fgd4
5.03573e-11	1.08355	0.39	0.445	1.26165e-06	c0	Baz1a
5.33282e-11	0.801395	0.298	0.441	1.33609e-06	c0	Clint1
5.59336e-11	1.51216	0.309	0.322	1.40136e-06	c0	Suco
6.45408e-11	1.04126	0.124	0.181	1.61701e-06	c0	Rab9
7.16853e-11	1.9523	0.116	0.092	1.796e-06	c0	ENSMUSG00000121485
7.26948e-11	0.998529	0.115	0.171	1.8213e-06	c0	Psen1
7.48347e-11	1.76587	0.107	0.083	1.87491e-06	c0	AB124611
8.07924e-11	1.03297	0.079	0.121	2.02417e-06	c0	Crtc2
9.43705e-11	1.05052	0.149	0.215	2.36436e-06	c0	Ypel5
9.73766e-11	0.880736	0.219	0.318	2.43967e-06	c0	Marchf7
1.06027e-10	0.970005	0.114	0.17	2.65639e-06	c0	Mindy1
1.19683e-10	0.49575	0.141	0.206	2.99854e-06	c0	Trim25
1.21532e-10	0.711012	0.163	0.232	3.04487e-06	c0	Egr3
1.52254e-10	1.05566	0.124	0.181	3.81456e-06	c0	Chm
1.58356e-10	0.799007	0.134	0.2	3.96745e-06	c0	Smim3
2.03027e-10	1.00659	0.108	0.159	5.08664e-06	c0	Tbc1d23
2.47527e-10	0.459187	0.442	0.675	6.20155e-06	c0	Atp6v0e
2.56719e-10	0.986705	0.161	0.234	6.43184e-06	c0	Git2
2.89072e-10	1.33568	0.372	0.421	7.24241e-06	c0	Taldo1
2.94884e-10	0.68041	0.355	0.533	7.38803e-06	c0	Pak2
3.16187e-10	1.02541	0.132	0.193	7.92176e-06	c0	Cmtm6
3.1696e-10	2.20727	0.155	0.134	7.94112e-06	c0	Hgsnat
3.50614e-10	1.0261	0.1	0.147	8.78429e-06	c0	Uqcc5
3.89646e-10	1.06643	0.184	0.263	9.76219e-06	c0	Pdpk1
4.53061e-10	1.01128	0.103	0.152	1.1351e-05	c0	Cnppd1
4.83769e-10	0.71886	0.318	0.471	1.21203e-05	c0	Polr2a
5.11786e-10	1.45948	0.106	0.082	1.28223e-05	c0	Gm46224
5.22304e-10	1.01154	0.102	0.151	1.30858e-05	c0	Crlf2
5.88494e-10	0.887157	0.3	0.439	1.47441e-05	c0	Ptpn1
6.7906e-10	0.980422	0.123	0.178	1.70132e-05	c0	Lbr
6.79268e-10	0.966633	0.104	0.152	1.70184e-05	c0	Rtf2
7.73177e-10	1.02918	0.124	0.178	1.93712e-05	c0	Pdzd8
7.79996e-10	1.28287	0.32	0.34	1.9542e-05	c0	Sgpl1
7.92804e-10	0.673507	0.337	0.491	1.98629e-05	c0	Gpbp1
8.14696e-10	1.35747	0.397	0.471	2.04114e-05	c0	Hectd1
8.5724e-10	1.49465	0.277	0.288	2.14773e-05	c0	Supt4a
9.05995e-10	0.335198	0.416	0.616	2.26988e-05	c0	Cmss1
9.26614e-10	1.04164	0.12	0.175	2.32154e-05	c0	Pet100
1.0331e-09	1.35323	0.279	0.292	2.58832e-05	c0	St3gal1
1.20049e-09	1.14222	0.118	0.171	3.0077e-05	c0	Crybg3
1.30969e-09	1.8228	0.195	0.18	3.28131e-05	c0	Cep83
1.70199e-09	0.91622	0.095	0.139	4.26418e-05	c0	Fbxo38
1.94958e-09	0.846977	0.106	0.15	4.88448e-05	c0	Pip5k1b
2.17867e-09	1.5556	0.21	0.196	5.45845e-05	c0	Hilpda
2.2359e-09	0.323273	0.084	0.125	5.60182e-05	c0	Tspan13
2.39197e-09	0.849547	0.425	0.482	5.99284e-05	c0	Gm20186
2.77096e-09	0.845572	0.097	0.144	6.94235e-05	c0	Slc8b1
3.1283e-09	1.01285	0.113	0.165	7.83765e-05	c0	Parp14
3.22497e-09	1.43443	0.121	0.099	8.07983e-05	c0	Arhgap30
3.30166e-09	0.751112	0.112	0.161	8.27199e-05	c0	Zdhhc18
3.32151e-09	1.07023	0.136	0.196	8.32171e-05	c0	Washc2
3.53064e-09	1.843	0.112	0.09	8.84566e-05	c0	St3gal6
4.07652e-09	1.06035	0.114	0.165	0.000102133	c0	Tfe3
4.96067e-09	0.323435	0.344	0.488	0.000124285	c0	Nudt4
5.43328e-09	0.664005	0.273	0.38	0.000136125	c0	Creb5
5.54679e-09	1.07903	0.086	0.126	0.000138969	c0	Cry1
6.36375e-09	1.42088	0.322	0.353	0.000159437	c0	H2aj
6.54879e-09	1.35898	0.366	0.422	0.000164073	c0	Nab1
7.46239e-09	0.274359	0.067	0.101	0.000186963	c0	Ikzf1
8.11411e-09	1.58454	0.224	0.218	0.000203291	c0	Rhbdf2
8.37147e-09	0.48629	0.23	0.313	0.000209739	c0	Ifi27l2a
9.13992e-09	0.830801	0.072	0.107	0.000228992	c0	Gm17749
9.71795e-09	2.04507	0.134	0.114	0.000243474	c0	Med7
1.35754e-08	0.559297	0.563	0.752	0.000340118	c0	Rhoa
1.9867e-08	0.739814	0.418	0.48	0.000497748	c0	Cmip
2.13061e-08	1.02296	0.465	0.592	0.000533802	c0	Tax1bp1
2.15361e-08	0.856335	0.3	0.308	0.000539564	c0	Kctd12
2.27561e-08	0.85443	0.48	0.625	0.000570131	c0	Srsf5
2.34563e-08	0.981973	0.213	0.296	0.000587674	c0	Dgkh
2.38603e-08	1.18549	0.157	0.221	0.000597796	c0	Rabgap1
2.71008e-08	1.02611	0.191	0.268	0.000678983	c0	Msl2
3.06027e-08	1.4718	0.117	0.096	0.000766719	c0	Hsd11b1
3.87963e-08	1.54282	0.24	0.243	0.000972003	c0	Tbk1
3.91964e-08	0.919375	0.23	0.32	0.000982026	c0	Klhl24
4.34007e-08	1.25766	0.18	0.25	0.00108736	c0	Camkk2
4.41615e-08	1.72934	0.117	0.096	0.00110642	c0	Gm34455
5.06769e-08	0.822082	0.119	0.17	0.00126966	c0	Ftl1-ps1
6.22946e-08	0.685249	0.351	0.511	0.00156073	c0	Pitpna
6.84639e-08	1.5262	0.123	0.104	0.00171529	c0	Cyth4
9.65151e-08	1.07003	0.194	0.273	0.00241809	c0	Tbc1d15
1.05601e-07	0.874009	0.35	0.51	0.00264572	c0	Tra2a
1.12706e-07	1.43665	0.125	0.107	0.00282373	c0	Pirb
1.13381e-07	1.14181	0.119	0.168	0.00284066	c0	Nfkbib
1.16949e-07	0.791118	0.095	0.134	0.00293004	c0	Bin3
1.1892e-07	1.50878	0.141	0.124	0.00297941	c0	Slc11a1
1.3352e-07	1.45033	0.301	0.325	0.00334522	c0	Rasa2
1.43062e-07	1.37582	0.308	0.337	0.00358427	c0	Creb1
1.50533e-07	1.10645	0.124	0.173	0.00377144	c0	Gripap1
1.51566e-07	1.65327	0.159	0.145	0.00379733	c0	Il6ra
1.53483e-07	0.901094	0.433	0.518	0.00384535	c0	Maff
1.55299e-07	1.02194	0.11	0.153	0.00389087	c0	Wipf2
2.01278e-07	1.16558	0.155	0.214	0.00504281	c0	Mindy3
2.44014e-07	1.08179	0.449	0.557	0.00611354	c0	Gnaq
2.64869e-07	0.313576	0.687	0.826	0.00663603	c0	H2-D1
2.8346e-07	0.907205	0.478	0.624	0.00710181	c0	Ube2b
3.06654e-07	1.03706	0.152	0.209	0.00768292	c0	Washc4
3.14264e-07	1.16879	0.087	0.123	0.00787356	c0	Rcbtb2
3.16157e-07	1.83876	0.128	0.11	0.007921	c0	Atg7
3.5681e-07	1.4899	0.188	0.18	0.00893951	c0	Mapkapk3
3.58066e-07	0.77397	0.29	0.408	0.00897098	c0	Dyrk1a
3.60451e-07	2.27889	0.104	0.086	0.00903075	c0	Gramd1b
4.44667e-07	0.903136	0.155	0.215	0.0111407	c0	Pgd
4.44988e-07	0.505707	0.431	0.646	0.0111487	c0	Qki
4.66331e-07	0.851938	0.07	0.101	0.0116835	c0	Runx2
4.75441e-07	1.05398	0.421	0.523	0.0119117	c0	Etf1
4.84165e-07	0.304553	0.386	0.548	0.0121303	c0	Lrrfip1
5.51096e-07	1.13739	0.311	0.335	0.0138072	c0	Tnfaip8
6.55626e-07	0.436901	0.563	0.694	0.016426	c0	Klf6
6.70696e-07	1.19551	0.116	0.159	0.0168036	c0	Siah1a
6.89002e-07	1.27247	0.094	0.132	0.0172623	c0	Selenon
7.71373e-07	1.23466	0.133	0.115	0.019326	c0	Osm
8.44724e-07	1.50719	0.187	0.177	0.0211637	c0	Gfod1
1.25088e-06	0.670005	0.07	0.1	0.0313396	c0	Cfp
1.33268e-06	1.01988	0.335	0.362	0.033389	c0	Dusp5
1.49069e-06	0.868912	0.3	0.421	0.0373477	c0	Phf21a
1.66236e-06	0.470746	0.406	0.582	0.0416487	c0	Ppp1r2
2.01187e-06	0.87513	0.093	0.13	0.0504053	c0	Orai1
2.122e-06	1.32665	0.308	0.342	0.0531646	c0	Arih2
2.43158e-06	0.819228	0.334	0.483	0.0609208	c0	Rsrc2
2.7976e-06	0.810722	0.108	0.088	0.0700911	c0	Ripor2
2.83269e-06	1.48208	0.251	0.261	0.0709701	c0	Tle3
2.84673e-06	0.55263	0.247	0.334	0.0713219	c0	Zc3hav1
3.0417e-06	0.755796	0.284	0.399	0.0762068	c0	Pdlim7
3.10631e-06	1.03844	0.234	0.324	0.0778256	c0	Wipf1
3.12806e-06	1.11351	0.176	0.238	0.0783704	c0	Myo9b
3.75182e-06	0.746122	0.414	0.606	0.0939981	c0	Diaph2
4.18228e-06	0.956318	0.28	0.397	0.104783	c0	Scand1
4.1919e-06	0.914122	0.307	0.435	0.105024	c0	Crk
4.21072e-06	1.29369	0.295	0.324	0.105495	c0	Furin
5.10443e-06	1.10076	0.199	0.271	0.127886	c0	Ccdc12
5.46726e-06	0.831391	0.345	0.498	0.136977	c0	Ndel1
5.91815e-06	1.19089	0.126	0.17	0.148273	c0	Atp6v0a1
8.64687e-06	1.12581	0.114	0.153	0.216639	c0	Nt5c2
9.9737e-06	1.22497	0.083	0.114	0.249881	c0	Casp3
1.12527e-05	1.3032	0.084	0.116	0.281925	c0	Rigi
1.45966e-05	1.17437	0.098	0.131	0.365704	c0	Gk
2.06142e-05	1.01064	0.181	0.241	0.516469	c0	Zswim4
2.27808e-05	1.19662	0.084	0.113	0.570751	c0	Mvb12b
2.40962e-05	1.56349	0.269	0.288	0.603706	c0	Anxa11
2.63312e-05	1.14958	0.204	0.274	0.659701	c0	Rbbp8
3.06288e-05	1.11902	0.372	0.433	0.767374	c0	Prdx6
3.35144e-05	1.08626	0.196	0.259	0.839671	c0	Cyld
3.38148e-05	1.74879	0.176	0.172	0.847197	c0	1700017B05Rik
3.45565e-05	1.34278	0.101	0.135	0.865779	c0	Klhdc10
3.74558e-05	0.849756	0.229	0.306	0.938417	c0	Ogt
4.07878e-05	1.293	0.173	0.228	1	c0	Plp2
4.44185e-05	1.03904	0.179	0.238	1	c0	Herc4
4.92739e-05	0.858769	0.229	0.307	1	c0	Tsc22d3
5.60247e-05	1.22154	0.143	0.191	1	c0	Il13ra1
5.63239e-05	1.02345	0.4	0.485	1	c0	Rnf19b
6.05877e-05	1.60757	0.115	0.102	1	c0	Adssl1
6.49525e-05	1.31473	0.091	0.12	1	c0	Ublcp1
6.58504e-05	1.27706	0.301	0.419	1	c0	Cpeb4
7.46127e-05	0.534825	0.439	0.637	1	c0	Clic1
7.63629e-05	1.21417	0.335	0.386	1	c0	Notch2
7.97838e-05	1.45545	0.277	0.307	1	c0	Ssu72
8.50799e-05	1.37818	0.206	0.208	1	c0	Rilpl2
8.88063e-05	1.62493	0.227	0.236	1	c0	Tmem164
9.85436e-05	1.032	0.232	0.314	1	c0	Vamp8
0.000105164	2.02514	0.11	0.098	1	c0	Dop1b
0.000105436	1.29527	0.097	0.128	1	c0	Tmem127
0.000106858	0.742899	0.436	0.523	1	c0	Sh3bgrl3
0.00010889	1.01274	0.091	0.118	1	c0	A330023F24Rik
0.000129095	1.07826	0.228	0.309	1	c0	Hnrnph2
0.000152686	1.48663	0.253	0.272	1	c0	Vps4b
0.000173146	1.3173	0.138	0.179	1	c0	Tbc1d2b
0.000175852	0.645858	0.418	0.613	1	c0	Ddx6
0.000184654	1.42941	0.279	0.315	1	c0	Adam17
0.000186231	1.16365	0.224	0.301	1	c0	Stmp1
0.000204569	1.28332	0.148	0.142	1	c0	Hcls1
0.000216882	0.974298	0.316	0.439	1	c0	Npepps
0.000220946	0.45285	0.379	0.508	1	c0	Nr4a3
0.000243417	1.18796	0.08	0.104	1	c0	Haus8
0.000247875	0.771224	0.353	0.492	1	c0	Klf7
0.000259154	0.687525	0.539	0.699	1	c0	Sqstm1
0.000302578	1.17392	0.083	0.11	1	c0	Flcn
0.00030677	1.05819	0.248	0.269	1	c0	Gm56878
0.000313344	1.04194	0.223	0.291	1	c0	Heca
0.000319866	1.11413	0.216	0.287	1	c0	Babam2
0.000340037	1.12158	0.225	0.298	1	c0	Vps13d
0.000359991	1.20495	0.131	0.17	1	c0	Tug1
0.000375858	1.17858	0.241	0.321	1	c0	Ncoa3
0.000416401	0.552746	0.45	0.672	1	c0	Pafah1b1
0.000449078	1.71018	0.164	0.158	1	c0	St3gal5
0.000565617	0.298947	0.524	0.758	1	c0	Sem1
0.000637294	0.553429	0.317	0.417	1	c0	Stk17b
0.000666972	0.374299	0.105	0.133	1	c0	Pla2g7
0.000768156	1.303	0.113	0.144	1	c0	Rnf185
0.000777078	1.22082	0.182	0.237	1	c0	Vps26a
0.00081984	0.646621	0.397	0.568	1	c0	Atp6v0b
0.000969412	1.11328	0.293	0.319	1	c0	Rgcc
0.000974913	0.9457	0.422	0.546	1	c0	Lnpep
0.00099665	1.19522	0.269	0.29	1	c0	Gcnt2
0.00101964	1.20525	0.184	0.184	1	c0	Lpin2
0.00105549	1.52012	0.255	0.283	1	c0	Stx6
0.00106078	1.18781	0.207	0.27	1	c0	Dnm2
0.00109578	1.57881	0.156	0.154	1	c0	Dgkz
0.00121634	1.29218	0.146	0.185	1	c0	Fam20c
0.00123526	1.1508	0.147	0.191	1	c0	Mkrn1
0.00149113	0.74646	0.1	0.127	1	c0	Prex1
0.00157564	1.66709	0.131	0.124	1	c0	Msra
0.00160177	1.38731	0.285	0.322	1	c0	Znrf1
0.00182333	1.23506	0.093	0.118	1	c0	Pgs1
0.0018343	1.29421	0.269	0.354	1	c0	Chka
0.00199164	0.530395	0.529	0.696	1	c0	Picalm
0.00202379	1.34141	0.14	0.176	1	c0	Sft2d2
0.00203962	0.990659	0.375	0.452	1	c0	Kansl1l
0.00211884	0.643724	0.423	0.515	1	c0	Camk1d
0.00213583	1.2906	0.158	0.202	1	c0	Dhrs7
0.00221047	0.779053	0.142	0.177	1	c0	Nabp1
0.0024478	1.35727	0.231	0.252	1	c0	Maml3
0.00267817	1.21218	0.161	0.205	1	c0	Gramd1a
0.00333422	1.64786	0.148	0.147	1	c0	Rap2c
0.00386143	0.540382	0.177	0.171	1	c0	Mpeg1
0.00502423	1.27115	0.147	0.186	1	c0	Stat6
0.00566418	1.18638	0.099	0.122	1	c0	1600010M07Rik
0.00653277	0.959264	0.304	0.409	1	c0	Ptpn12
0.00653849	1.35164	0.112	0.139	1	c0	Ahi1
0.00957732	1.03917	0.261	0.343	1	c0	Hivep1
0.00979128	1.2968	0.315	0.373	1	c0	Rb1cc1
0.00983443	1.06979	0.24	0.309	1	c0	Usp32
0	2.56358	0.929	0.163	0	c1	Serpinf1
0	2.97307	0.969	0.216	0	c1	Lum
0	2.65223	0.871	0.151	0	c1	Cygb
0	2.7783	0.85	0.14	0	c1	Bicc1
0	2.63376	0.914	0.213	0	c1	Col14a1
0	2.49462	0.967	0.288	0	c1	Cfh
0	2.22735	0.819	0.157	0	c1	Fbln1
0	2.42282	0.99	0.345	0	c1	Dcn
0	2.27594	0.791	0.15	0	c1	Dpt
0	1.92161	0.967	0.358	0	c1	Serping1
0	1.81056	0.792	0.186	0	c1	C1s1
0	2.45828	0.714	0.109	0	c1	Abca8a
0	2.50117	0.705	0.13	0	c1	Smoc2
0	2.36577	0.804	0.23	0	c1	Adamts2
0	2.13914	0.82	0.247	0	c1	Meg3
0	3.73345	0.62	0.051	0	c1	Fmod
0	1.96644	0.727	0.162	0	c1	Pcolce
0	1.85104	0.864	0.301	0	c1	Mfap5
0	1.98577	0.88	0.33	0	c1	Itgbl1
0	3.10266	0.703	0.153	0	c1	Lama2
0	2.31735	0.798	0.249	0	c1	Abi3bp
0	2.7557	0.638	0.09	0	c1	Clec11a
0	1.88692	0.688	0.145	0	c1	Gfpt2
0	2.44017	0.777	0.237	0	c1	Epha3
0	1.97222	0.832	0.296	0	c1	Col6a1
0	2.25193	0.87	0.336	0	c1	Gpc6
0	2.54979	0.658	0.126	0	c1	Gdf10
0	1.85962	0.773	0.246	0	c1	Cd302
0	2.42992	0.774	0.247	0	c1	Zfpm2
0	2.20152	0.673	0.155	0	c1	Mmp2
0	1.29935	0.708	0.192	0	c1	Tshz2
0	1.72777	0.918	0.405	0	c1	Rbms3
0	1.78243	0.735	0.223	0	c1	Nid1
0	2.3157	0.623	0.112	0	c1	Pdgfra
0	3.358	0.567	0.061	0	c1	Cpxm2
0	2.38277	0.613	0.108	0	c1	Ctsk
0	2.15779	0.848	0.345	0	c1	Fmo2
0	3.04619	0.577	0.074	0	c1	Pdgfrl
0	2.25713	0.736	0.234	0	c1	Prelp
0	1.41022	0.873	0.376	0	c1	Ogn
0	2.63364	0.672	0.176	0	c1	Il6
0	1.94796	0.786	0.29	0	c1	Ccdc80
0	2.46469	0.583	0.09	0	c1	Svep1
0	1.53597	0.929	0.437	0	c1	Aebp1
0	1.57901	0.886	0.397	0	c1	Lhfp
0	2.25214	0.75	0.262	0	c1	Mxra7
0	1.90128	0.824	0.337	0	c1	Col5a2
0	1.62469	0.827	0.345	0	c1	Crispld2
0	2.03418	0.633	0.153	0	c1	Igf1
0	1.97178	0.702	0.223	0	c1	Gxylt2
0	1.87937	0.786	0.308	0	c1	Foxp2
0	1.44803	0.725	0.249	0	c1	Rnase4
0	1.80455	0.66	0.187	0	c1	Slc43a3
0	2.05777	0.768	0.298	0	c1	Col6a3
0	2.65159	0.559	0.092	0	c1	Kcnt2
0	1.87177	0.885	0.42	0	c1	Gas6
0	1.2487	0.823	0.358	0	c1	Igfbp4
0	1.26454	0.927	0.464	0	c1	Nfib
0	1.60076	0.968	0.505	0	c1	Serpinh1
0	1.72695	0.669	0.207	0	c1	Cxcl12
0	2.25282	0.617	0.155	0	c1	Mmp3
0	1.92531	0.726	0.264	0	c1	Col6a2
0	1.66543	0.683	0.222	0	c1	Vcam1
0	1.93034	0.768	0.308	0	c1	Loxl1
0	2.19441	0.701	0.243	0	c1	Colec12
0	1.57894	0.878	0.423	0	c1	Nfix
0	2.24852	0.701	0.246	0	c1	Plod2
0	2.08602	0.572	0.118	0	c1	Matn2
0	1.53777	0.677	0.224	0	c1	Gas1
0	2.90446	0.548	0.096	0	c1	Dclk1
0	1.65311	0.935	0.484	0	c1	Lrp1
0	1.04595	0.924	0.475	0	c1	Fstl1
0	1.36097	0.882	0.433	0	c1	Cped1
0	2.26747	0.686	0.238	0	c1	Pdgfrb
0	1.65277	0.778	0.33	0	c1	Fkbp9
0	0.970233	0.8	0.353	0	c1	Sgcd
0	1.83749	0.738	0.291	0	c1	Col5a1
0	2.62156	0.53	0.086	0	c1	Bnc2
0	2.24594	0.659	0.216	0	c1	Mfap4
0	1.70068	0.788	0.348	0	c1	Il11ra1
0	3.35236	0.489	0.055	0	c1	Mdk
0	1.06635	0.855	0.421	0	c1	Rbp1
0	1.64444	0.755	0.327	0	c1	Rcn3
0	1.15703	0.779	0.352	0	c1	Emp1
0	1.56415	0.872	0.446	0	c1	Cebpd
0	1.34932	0.957	0.532	0	c1	Pam
0	1.14434	0.936	0.512	0	c1	Pmepa1
0	1.17316	0.52	0.097	0	c1	Scn7a
0	1.04617	0.872	0.452	0	c1	Tcf4
0	1.71244	0.759	0.34	0	c1	Setbp1
0	1.66853	0.671	0.253	0	c1	Prrx1
0	0.961745	0.907	0.489	0	c1	Nedd4
0	1.43717	0.721	0.303	0	c1	Vkorc1
0	1.73352	0.71	0.293	0	c1	Pdzrn3
0	1.1324	0.607	0.19	0	c1	Timp1
0	1.33375	0.808	0.392	0	c1	Rora
0	2.05132	0.59	0.174	0	c1	Naaladl2
0	1.91851	0.756	0.34	0	c1	Nr2f2
0	2.32125	0.576	0.161	0	c1	F3
0	2.52385	0.543	0.131	0	c1	Cdh11
0	2.01161	0.537	0.126	0	c1	C1ra
0	1.32508	0.921	0.51	0	c1	Sptbn1
0	3.05752	0.482	0.071	0	c1	Gria4
0	2.32205	0.505	0.095	0	c1	Col16a1
0	1.67855	0.679	0.271	0	c1	Osmr
0	1.56411	0.98	0.577	0	c1	Timp2
0	2.11084	0.543	0.14	0	c1	Rian
0	1.87581	0.626	0.224	0	c1	Ppic
0	1.24415	0.821	0.42	0	c1	Gem
0	1.53988	0.688	0.288	0	c1	Ddr2
0	2.58777	0.465	0.066	0	c1	Cpxm1
0	1.03562	0.865	0.467	0	c1	Nfia
0	2.3303	0.528	0.131	0	c1	Mrc2
0	1.07004	0.82	0.424	0	c1	Ltbp4
0	0.955409	0.871	0.476	0	c1	Klf9
0	1.22794	0.983	0.589	0	c1	Igfbp7
0	1.09856	0.533	0.139	0	c1	Pi16
0	1.31496	0.919	0.526	0	c1	Plac9
0	1.82123	0.58	0.188	0	c1	Egfr
0	2.62268	0.51	0.119	0	c1	Slit2
0	1.43297	0.747	0.356	0	c1	Fgfr1
0	1.23526	0.765	0.374	0	c1	Selenom
0	2.85763	0.492	0.101	0	c1	Col8a1
0	1.08151	0.876	0.486	0	c1	Selenop
0	2.84217	0.558	0.172	0	c1	Sfrp2
0	2.15296	0.54	0.155	0	c1	Tmeff2
0	2.72626	0.468	0.084	0	c1	Ngf
0	2.44747	0.495	0.111	0	c1	Pcdh9
0	1.59261	0.661	0.278	0	c1	Ror1
0	1.11917	0.784	0.402	0	c1	Nenf
0	1.49369	0.606	0.225	0	c1	Lima1
0	1.15748	0.63	0.25	0	c1	Cdk14
0	1.80953	0.637	0.258	0	c1	Mxra8
0	1.39923	0.637	0.258	0	c1	Fcgrt
0	1.03882	0.547	0.168	0	c1	Igfbp6
0	2.79349	0.488	0.11	0	c1	Fbln7
0	1.55512	0.546	0.168	0	c1	Cp
0	1.68517	0.624	0.246	0	c1	Ank2
0	2.51621	0.457	0.079	0	c1	Aspn
0	1.51831	0.991	0.613	0	c1	Bgn
0	1.45998	0.718	0.34	0	c1	Pakap.1
0	1.33173	0.77	0.393	0	c1	Plxdc2
0	1.72395	0.505	0.13	0	c1	Has1
0	2.67553	0.436	0.062	0	c1	Podn
0	2.26578	0.458	0.086	0	c1	Dpep1
0	2.07079	0.537	0.166	0	c1	Creb3l1
0	1.64344	0.532	0.161	0	c1	Nbl1
0	1.3307	0.785	0.415	0	c1	Rhoj
0	2.56236	0.425	0.055	0	c1	Aldh1a1
0	2.13168	0.626	0.257	0	c1	Lox
0	2.50114	0.995	0.628	0	c1	Col1a2
0	1.66611	0.526	0.16	0	c1	Bmp1
0	1.61404	0.607	0.242	0	c1	Islr
0	1.42964	0.497	0.132	0	c1	Serpina3n
0	1.25146	0.74	0.375	0	c1	Tuba1a
0	1.95932	0.562	0.198	0	c1	Pkd2
0	2.51547	0.985	0.621	0	c1	Col1a1
0	1.2811	0.952	0.588	0	c1	Laptm4a
0	3.18774	0.44	0.077	0	c1	Ltbp2
0	1.59243	0.575	0.212	0	c1	Ar
0	2.62729	0.446	0.083	0	c1	Chrdl1
0	1.36293	0.707	0.345	0	c1	Fbln5
0	1.49044	0.65	0.289	0	c1	Meis2
0	2.74931	0.435	0.075	0	c1	4930578G10Rik
0	1.16407	0.956	0.597	0	c1	Gsn
0	3.60396	0.401	0.043	0	c1	Gpr39
0	1.02795	0.492	0.134	0	c1	Sfrp4
0	1.39249	0.768	0.411	0	c1	Cxcl1
0	1.29602	0.552	0.195	0	c1	Cpne8
0	1.53543	0.619	0.262	0	c1	Tmed3
0	1.47071	0.445	0.09	0	c1	Csmd1
0	1.32874	0.965	0.61	0	c1	Ctsl
0	1.66747	0.534	0.18	0	c1	Mmp23
0	2.05686	0.971	0.618	0	c1	Col3a1
0	1.10121	0.75	0.397	0	c1	Myo1d
0	1.07928	0.703	0.351	0	c1	Rarres2
0	1.94764	0.47	0.119	0	c1	Ptgfrn
0	1.94961	0.507	0.156	0	c1	Gpx8
0	2.0179	0.841	0.49	0	c1	Gm56730
0	0.879799	0.932	0.582	0	c1	Id3
0	1.10824	0.762	0.412	0	c1	Plpp3
0	1.56043	0.896	0.546	0	c1	Mt2
0	0.903537	0.91	0.561	0	c1	Cd81
0	1.6964	0.622	0.275	0	c1	Col4a5
0	2.83064	0.407	0.061	0	c1	C1qtnf7
0	0.915449	0.686	0.341	0	c1	Pmp22
0	1.88547	0.578	0.233	0	c1	Sdc2
0	1.45313	0.65	0.306	0	c1	Lamb2
0	2.76606	0.386	0.042	0	c1	Ndufa4l2
0	1.63762	0.571	0.228	0	c1	Pals2
0	1.36497	0.851	0.508	0	c1	Timp3
0	1.05676	0.984	0.641	0	c1	Zbtb20
0	2.01902	0.523	0.182	0	c1	Atf5
0	1.70541	0.544	0.203	0	c1	Mir99ahg
0	1.56336	0.575	0.237	0	c1	Olfml2b
0	1.40014	0.638	0.301	0	c1	Vasn
0	1.45147	0.596	0.261	0	c1	Ugdh
0	1.97907	0.992	0.658	0	c1	Sparc
0	1.7465	0.413	0.079	0	c1	Srpx
0	3.32213	0.398	0.065	0	c1	Fst
0	1.78006	0.442	0.109	0	c1	Il33
0	1.98326	0.484	0.151	0	c1	Cyp1b1
0	1.56041	0.612	0.28	0	c1	Prss23
0	1.46046	0.701	0.369	0	c1	Sntb2
0	1.30413	0.728	0.398	0	c1	Bag3
0	1.97606	0.471	0.141	0	c1	Papss2
0	1.74552	0.588	0.259	0	c1	Tmtc1
0	1.57594	0.477	0.149	0	c1	Tnfaip6
0	1.1661	0.887	0.559	0	c1	Klf4
0	0.938544	0.933	0.607	0	c1	Celf2
0	1.70325	0.512	0.186	0	c1	Fkbp7
0	1.40033	0.64	0.314	0	c1	Gm56555
0	1.67508	0.425	0.099	0	c1	Steap4
0	1.86448	0.492	0.167	0	c1	Pdlim2
0	3.06004	0.403	0.079	0	c1	Comp
0	1.83961	0.468	0.148	0	c1	Rcn1
0	1.47192	0.564	0.246	0	c1	Il1r1
0	1.09085	0.679	0.362	0	c1	Itm2c
0	1.42526	0.568	0.252	0	c1	Ptprd
0	1.33577	0.629	0.314	0	c1	Mtch1
0	2.29976	0.397	0.085	0	c1	Medag
0	2.74235	0.357	0.045	0	c1	Tspan11
0	1.59767	0.429	0.117	0	c1	Gpx3
0	1.73986	0.502	0.191	0	c1	Gabra3
0	0.987179	0.969	0.659	0	c1	Cd63
0	1.33136	0.535	0.226	0	c1	Fuca1
0	3.34166	0.376	0.067	0	c1	Fhl2
0	1.2313	0.604	0.295	0	c1	Maged1
0	1.06064	0.904	0.596	0	c1	Ppib
0	2.21074	0.458	0.151	0	c1	Slc7a2
0	2.66267	0.358	0.051	0	c1	Wnt5a
0	2.92706	0.355	0.048	0	c1	Piezo2
0	1.75711	0.576	0.269	0	c1	Spsb1
0	1.22973	0.815	0.508	0	c1	Errfi1
0	1.97293	0.474	0.167	0	c1	P3h3
0	2.93042	0.354	0.048	0	c1	Robo1
0	1.52912	0.56	0.255	0	c1	Magi2
0	1.37491	0.56	0.256	0	c1	Npdc1
0	1.05615	0.584	0.282	0	c1	Fbn1
0	1.83595	0.393	0.092	0	c1	Fmo1
0	1.46931	0.526	0.226	0	c1	Nrp1
0	1.19733	0.619	0.32	0	c1	Lmo4
0	1.84325	0.373	0.075	0	c1	C2
0	1.32665	0.578	0.28	0	c1	Abcc9
0	1.45994	0.54	0.243	0	c1	Gm12840
0	1.27498	0.585	0.288	0	c1	Pard3b
0	1.41606	0.54	0.244	0	c1	Nup210l
0	1.56535	0.558	0.262	0	c1	Lrp6
0	0.928073	0.858	0.564	0	c1	Bsg
0	1.77737	0.547	0.255	0	c1	Mast2
0	1.39438	0.544	0.253	0	c1	Ltbp3
0	2.86011	0.409	0.118	0	c1	Thbs2
0	1.50307	0.529	0.241	0	c1	Ecm2
0	1.97951	0.461	0.173	0	c1	Aff2
0	1.27052	0.397	0.113	0	c1	Cfb
0	1.79384	0.466	0.182	0	c1	Mid1
0	2.15818	0.402	0.121	0	c1	Igsf3
0	2.02452	0.537	0.256	0	c1	Rbp4
0	1.89579	0.433	0.153	0	c1	Hs2st1
0	1.39268	0.511	0.231	0	c1	Plpp1
0	0.920242	0.839	0.56	0	c1	Pdia3
0	1.98194	0.347	0.07	0	c1	Ccl19
0	2.05878	0.381	0.105	0	c1	H6pd
0	1.19937	0.415	0.141	0	c1	C4b
0	2.21754	0.341	0.071	0	c1	Zfhx4
0	1.89546	0.39	0.121	0	c1	Tm7sf3
0	0.748041	0.954	0.686	0	c1	Ahnak
0	1.31252	0.366	0.099	0	c1	Entpd2
0	2.48145	0.299	0.038	0	c1	Sorcs2
0	1.91346	0.387	0.128	0	c1	Prickle1
0	2.12552	0.317	0.058	0	c1	Bace2
0	1.93033	0.376	0.118	0	c1	Chpf
0	1.90598	0.338	0.08	0	c1	Olfml3
0	2.60366	0.321	0.063	0	c1	B830012L14Rik
0	1.86688	0.32	0.065	0	c1	Fxyd6
0	3.32731	0.277	0.025	0	c1	Dio2
0	2.46982	0.298	0.049	0	c1	Naalad2
0	2.6953	0.316	0.069	0	c1	Col4a4
0	2.34996	0.335	0.092	0	c1	Scarf2
0	1.19575	0.332	0.089	0	c1	Gpm6b
0	1.61067	0.325	0.083	0	c1	Zfp521
0	1.93193	0.344	0.103	0	c1	Itpkc
0	2.12777	0.342	0.106	0	c1	Sobp
0	2.0858	0.293	0.057	0	c1	Nav3
0	2.66443	0.311	0.076	0	c1	Col12a1
0	2.02507	0.294	0.06	0	c1	Ccl19-ps2
0	2.64543	0.295	0.062	0	c1	Frzb
0	2.02232	0.347	0.115	0	c1	Tmem45a
0	2.50651	0.303	0.072	0	c1	Ccn4
0	2.54209	0.268	0.041	0	c1	Armh4
0	2.0515	0.292	0.065	0	c1	Mfap2
0	2.62533	0.265	0.041	0	c1	Igsf10
0	2.57207	0.262	0.038	0	c1	Tmem119
0	2.22716	0.277	0.054	0	c1	Cacna1a
0	1.48673	0.971	0.748	0	c1	Mt1
0	1.84132	0.304	0.083	0	c1	Adamts4
0	1.77537	0.279	0.06	0	c1	Ms4a4d
0	2.56886	0.261	0.042	0	c1	Ccbe1
0	0.938703	0.926	0.712	0	c1	Fosb
0	1.6403	0.284	0.072	0	c1	Agmo
0	2.31174	0.273	0.062	0	c1	Spry1
0	1.65513	0.277	0.066	0	c1	Thy1
0	1.99873	0.264	0.056	0	c1	Ildr2
0	2.10117	0.277	0.069	0	c1	Dennd2a
0	2.16556	0.255	0.048	0	c1	Gria3
0	1.64709	0.245	0.042	0	c1	Abca8b
0	2.37299	0.242	0.043	0	c1	Tnfsf13b
0	2.45854	0.262	0.066	0	c1	Art4
0	3.07443	0.237	0.041	0	c1	Sh3rf3
0	2.42435	0.235	0.041	0	c1	Ephb2
0	2.49777	0.24	0.047	0	c1	Rad51b
0	2.25854	0.992	0.802	0	c1	Cst3
0	2.47981	0.221	0.032	0	c1	Tmem204
0	2.31191	0.219	0.034	0	c1	Sult5a1
0	2.01876	0.995	0.812	0	c1	Mgp
0	2.45411	0.225	0.049	0	c1	Sox9
0	2.89372	0.192	0.018	0	c1	Col11a1
0	2.27591	0.204	0.037	0	c1	Htra4
0	2.49735	0.195	0.032	0	c1	Prrx2
0	2.95213	0.194	0.031	0	c1	Gm26771
0	1.42495	0.881	0.719	0	c1	Nfkb1
0	2.87575	0.173	0.016	0	c1	Hhip
0	2.42261	0.186	0.03	0	c1	Lsamp
0	2.24403	0.182	0.031	0	c1	Shisa3
0	2.93174	0.178	0.031	0	c1	Gm17167
0	2.78024	0.171	0.027	0	c1	Gm42679
0	2.82303	0.157	0.02	0	c1	Wdr66
0	2.9075	0.143	0.019	0	c1	Itga11
0	3.11601	0.121	0.009	0	c1	Adamtsl2
2.42915e-305	1.4437	0.4	0.144	6.08599e-301	c1	1700025G04Rik
2.21462e-304	1.16554	0.6	0.315	5.5485e-300	c1	Ddost
1.9128e-303	1.51438	0.533	0.253	4.79232e-299	c1	Ghr
7.3905e-303	2.19587	0.31	0.096	1.85162e-298	c1	Cd109
6.20393e-302	1.80109	0.296	0.085	1.55433e-297	c1	Flrt2
9.4174e-302	2.33891	0.2	0.04	2.35943e-297	c1	Tpbg
1.30316e-301	3.24284	0.146	0.021	3.26493e-297	c1	Dnm3os
2.10714e-301	1.54918	0.438	0.179	5.27922e-297	c1	Tenm3
5.07653e-301	1.68998	0.36	0.125	1.27187e-296	c1	Cpeb1
1.9727e-299	2.14545	0.256	0.066	4.9424e-295	c1	Eda
5.8761e-297	0.939435	0.725	0.379	1.4722e-292	c1	Dlc1
4.61154e-296	1.13364	0.249	0.06	1.15538e-291	c1	Bmp4
1.16774e-295	1.21197	0.661	0.371	2.92565e-291	c1	Anxa1
1.49754e-294	2.11582	0.241	0.058	3.75192e-290	c1	Frmd5
5.44478e-294	0.828229	0.671	0.358	1.36413e-289	c1	Il6st
8.84084e-294	1.6085	0.397	0.15	2.21498e-289	c1	Gm56862
4.19482e-293	1.69703	0.34	0.112	1.05097e-288	c1	Lrrk1
6.19986e-293	2.20749	0.241	0.06	1.55331e-288	c1	Kcne4
8.06251e-290	1.4531	0.385	0.141	2.01998e-285	c1	Nucb2
1.19991e-289	1.10881	0.618	0.331	3.00625e-285	c1	Ckap4
2.34575e-289	1.36091	0.522	0.253	5.87704e-285	c1	Ryk
4.52143e-289	2.81927	0.16	0.026	1.1328e-284	c1	Mirg
9.19546e-288	1.01305	0.728	0.438	2.30383e-283	c1	Dnajc3
6.30176e-287	2.60865	0.179	0.033	1.57884e-282	c1	Enpp3
1.27031e-286	2.32431	0.205	0.045	3.18264e-282	c1	Gpr153
2.14381e-285	1.37203	0.541	0.27	5.37111e-281	c1	Camk2n1
3.2087e-285	1.27588	0.68	0.404	8.03907e-281	c1	Hk2
1.61841e-282	0.490381	0.386	0.126	4.05476e-278	c1	Clec3b
2.14723e-280	1.89208	0.327	0.112	5.37968e-276	c1	Boc
3.68724e-280	1.27376	0.535	0.267	9.23801e-276	c1	Prdx4
2.50607e-279	1.14296	0.609	0.32	6.27872e-275	c1	Cpq
4.38754e-279	1.6498	0.253	0.066	1.09925e-274	c1	Gpc3
3.84778e-278	3.19191	0.111	0.012	9.64023e-274	c1	Vipr2
6.43673e-278	1.90819	0.271	0.078	1.61266e-273	c1	Arhgap42
5.18926e-276	1.30569	0.551	0.287	1.30012e-271	c1	Ntn1
1.05537e-275	0.790018	0.903	0.605	2.64412e-271	c1	Lmna
1.48538e-275	2.60975	0.136	0.019	3.72147e-271	c1	Slc1a3
1.57977e-275	1.62091	0.403	0.168	3.95795e-271	c1	Ikbip
2.24312e-274	1.22845	0.56	0.285	5.61991e-270	c1	Tmcc3
2.29584e-273	0.736638	0.933	0.709	5.75201e-269	c1	Hsp90b1
1.09813e-272	0.995296	0.667	0.383	2.75124e-268	c1	Uap1
1.56456e-272	0.419001	0.761	0.39	3.91985e-268	c1	Icam1
1.97155e-272	0.934828	0.721	0.428	4.93953e-268	c1	Calu
6.61066e-272	1.74739	0.233	0.058	1.65623e-267	c1	Ecrg4
1.8926e-269	1.93283	0.233	0.058	4.74171e-265	c1	Bmper
7.26026e-269	0.949688	0.716	0.369	1.81898e-264	c1	Or5m3b
5.37188e-268	2.18534	0.215	0.052	1.34587e-263	c1	Cdr2l
7.63645e-267	1.01269	0.287	0.082	1.91324e-262	c1	Gpnmb
1.29151e-266	1.02077	0.452	0.185	3.23576e-262	c1	Rasa3
2.58776e-265	1.13712	0.576	0.306	6.48337e-261	c1	Scpep1
3.67385e-265	1.93106	0.202	0.046	9.20446e-261	c1	Zfp462
4.1044e-265	0.987548	0.604	0.327	1.02832e-260	c1	Sdf4
1.69067e-263	1.05387	0.535	0.263	4.23579e-259	c1	Mecom
1.86776e-263	0.573224	0.251	0.067	4.6795e-259	c1	Fap
2.10908e-263	1.54137	0.384	0.154	5.2841e-259	c1	Gaa
4.86217e-263	1.0888	0.274	0.076	1.21817e-258	c1	Hsd11b1
1.71185e-262	2.55111	0.234	0.064	4.28887e-258	c1	Angpt2
2.93906e-262	1.3223	0.345	0.122	7.36353e-258	c1	Htra3
1.00357e-261	0.852669	0.793	0.525	2.51435e-257	c1	Selenof
1.1159e-261	1.14167	0.369	0.13	2.79577e-257	c1	Ackr3
1.12244e-261	2.39442	0.19	0.042	2.81217e-257	c1	Asap3
1.78639e-261	1.0161	0.714	0.396	4.47562e-257	c1	Adamts1
2.47841e-261	1.17842	0.366	0.132	6.2094e-257	c1	Pcolce2
9.58854e-261	1.17373	0.558	0.281	2.40231e-256	c1	Gask1b
1.38083e-260	0.983702	0.706	0.416	3.45952e-256	c1	Itgb5
2.02713e-260	2.37805	0.136	0.021	5.07878e-256	c1	Glt8d2
4.14869e-260	0.752722	0.553	0.252	1.03941e-255	c1	C3
4.77018e-260	1.69236	0.452	0.21	1.19512e-255	c1	Smoc1
2.18777e-259	1.167	0.521	0.264	5.48125e-255	c1	Cnpy2
3.79579e-259	1.34564	0.54	0.283	9.50996e-255	c1	Cyth3
6.09078e-259	1.72986	0.413	0.179	1.52598e-254	c1	Nhs
1.75846e-254	3.47152	0.208	0.053	4.40566e-250	c1	Tnfrsf11b
2.51391e-254	1.08304	0.332	0.109	6.29836e-250	c1	Lpar1
2.6981e-253	1.34543	0.444	0.202	6.75981e-249	c1	Ergic3
1.36002e-251	0.650354	0.794	0.411	3.40739e-247	c1	Samd4
1.51058e-251	1.03971	0.611	0.337	3.7846e-247	c1	Glul
1.51818e-251	2.6538	0.173	0.036	3.80365e-247	c1	Zfp385b
1.04115e-250	1.88233	0.118	0.015	2.60849e-246	c1	Pex5l
1.72546e-250	2.13513	0.349	0.139	4.32298e-246	c1	Ccn5
2.76619e-250	0.504592	0.973	0.822	6.9304e-246	c1	Itm2b
7.0054e-250	1.00228	0.418	0.162	1.75513e-245	c1	Xdh
1.30512e-249	2.15803	0.208	0.052	3.26985e-245	c1	Cx3cl1
3.89373e-249	1.31616	0.387	0.156	9.75535e-245	c1	Ace
3.48169e-247	1.46768	0.254	0.073	8.72303e-243	c1	Plscr4
4.2705e-247	1.02496	0.68	0.384	1.06993e-242	c1	Cd200
1.05799e-246	1.18504	0.441	0.195	2.65068e-242	c1	Adamts5
3.58448e-246	2.99288	0.118	0.016	8.98057e-242	c1	Gpr176
2.02377e-245	0.790708	0.714	0.377	5.07035e-241	c1	Sod3
5.57503e-245	1.87386	0.333	0.125	1.39677e-240	c1	Mbd1
1.17404e-244	0.94417	0.677	0.398	2.94144e-240	c1	Mprip
2.65346e-244	1.49589	0.266	0.08	6.64797e-240	c1	Deptor
1.057e-243	1.64552	0.305	0.107	2.6482e-239	c1	Gstt1
9.10737e-242	2.05929	0.375	0.159	2.28176e-237	c1	Rnf217
2.49672e-241	1.83537	0.242	0.069	6.25528e-237	c1	G530011O06Rik
3.10065e-241	1.66982	0.366	0.149	7.76836e-237	c1	Adcy7
2.12544e-239	1.32629	0.52	0.277	5.32508e-235	c1	Daam1
1.87497e-238	1.65813	0.235	0.066	4.69754e-234	c1	Anpep
2.85795e-238	2.01341	0.249	0.076	7.16031e-234	c1	Twist1
1.15151e-237	0.80458	0.58	0.296	2.88498e-233	c1	Hexa
4.01874e-237	1.93628	0.181	0.041	1.00685e-232	c1	Kctd11
5.33599e-237	0.933392	0.676	0.402	1.33688e-232	c1	Rhoq
2.46253e-236	1.67397	0.332	0.127	6.16962e-232	c1	Pde1a
1.48928e-234	1.58621	0.27	0.086	3.73125e-230	c1	Oaf
1.282e-233	1.51722	0.456	0.221	3.21193e-229	c1	Mir100hg
2.14738e-233	0.868481	0.736	0.433	5.38004e-229	c1	Arhgef12
1.29234e-231	0.694197	0.875	0.639	3.23783e-227	c1	Arf4
1.70352e-229	1.68063	0.305	0.112	4.26801e-225	c1	Numbl
3.03098e-229	0.71401	0.858	0.612	7.59382e-225	c1	Rrbp1
1.50582e-228	2.04466	0.246	0.078	3.77268e-224	c1	C1qtnf2
7.63082e-228	1.43153	0.518	0.278	1.91183e-223	c1	Adarb1
1.36768e-227	2.07138	0.213	0.059	3.42658e-223	c1	Rnf122
1.63724e-227	2.61312	0.118	0.018	4.10194e-223	c1	Cpz
4.00206e-227	1.67703	0.222	0.061	1.00268e-222	c1	Hecw2
2.79631e-226	0.759816	0.752	0.494	7.00587e-222	c1	Tmem59
5.53269e-226	1.85085	0.361	0.155	1.38616e-221	c1	Col4a6
6.32309e-226	1.56968	0.405	0.187	1.58419e-221	c1	Col15a1
1.4585e-225	1.90247	0.245	0.076	3.65413e-221	c1	Sgip1
7.96005e-225	0.910101	0.653	0.399	1.99431e-220	c1	Lrrc58
1.41707e-224	1.23845	0.462	0.227	3.55032e-220	c1	Antxr1
2.95418e-224	2.07772	0.135	0.024	7.40139e-220	c1	Pappa
5.87306e-224	0.83626	0.396	0.155	1.47144e-219	c1	Cd34
7.23098e-224	0.925292	0.573	0.304	1.81165e-219	c1	Nav1
9.54969e-224	0.959619	0.589	0.338	2.39258e-219	c1	Kdelr2
1.01107e-223	0.73001	0.748	0.487	2.53313e-219	c1	Man2a1
3.54373e-222	1.28525	0.452	0.219	8.87846e-218	c1	Dkk3
4.20785e-222	2.4921	0.137	0.025	1.05424e-217	c1	Ror2
5.08506e-221	2.85816	0.127	0.022	1.27401e-216	c1	Cfap53
8.24059e-219	1.06977	0.851	0.696	2.0646e-214	c1	Abi1
1.10306e-218	1.72313	0.351	0.149	2.76361e-214	c1	F2r
1.3055e-218	1.87626	0.185	0.046	3.27079e-214	c1	Ednra
1.62903e-218	2.04302	0.145	0.028	4.08137e-214	c1	Dpyd
3.43373e-218	1.3867	0.205	0.054	8.60286e-214	c1	Plekha4
1.50136e-216	0.834611	0.713	0.435	3.7615e-212	c1	Bmpr2
2.33738e-216	0.716877	0.857	0.574	5.85608e-212	c1	Lgals1
6.81548e-216	1.23479	0.593	0.34	1.70755e-211	c1	Slit3
1.76838e-214	2.38061	0.123	0.021	4.43051e-210	c1	Heph
2.30274e-213	1.06311	0.624	0.362	5.76928e-209	c1	Marchf3
1.3463e-212	1.08856	0.413	0.186	3.37302e-208	c1	Eeig2
4.83055e-211	0.773629	0.611	0.354	1.21025e-206	c1	Serpinb6a
1.10931e-210	0.889795	0.539	0.282	2.77926e-206	c1	Septin11
5.87464e-210	0.672209	0.769	0.485	1.47183e-205	c1	Pbx1
1.60826e-209	2.66049	0.129	0.024	4.02933e-205	c1	Gfra1
1.31458e-208	3.0406	0.106	0.016	3.29355e-204	c1	Esm1
1.51765e-208	1.03147	0.536	0.293	3.80232e-204	c1	Frmd6
1.52038e-208	1.17704	0.471	0.243	3.80916e-204	c1	Phldb1
1.61781e-208	2.57013	0.164	0.039	4.05326e-204	c1	Col4a3
2.14195e-208	1.39063	0.366	0.159	5.36644e-204	c1	Ahnak2
1.00674e-207	1.88288	0.287	0.109	2.52228e-203	c1	Tcea3
4.21227e-206	0.787816	0.613	0.346	1.05534e-201	c1	Wwtr1
1.01501e-205	0.695709	0.736	0.423	2.543e-201	c1	Mast4
2.35703e-205	2.75471	0.146	0.031	5.90529e-201	c1	Pakap
8.82029e-205	2.26633	0.174	0.043	2.20984e-200	c1	Twist2
2.53681e-204	0.930923	0.57	0.333	6.35573e-200	c1	Rpn2
8.09809e-204	1.42741	0.391	0.185	2.02889e-199	c1	Fzd1
1.39741e-203	1.47053	0.578	0.358	3.50108e-199	c1	Clasp2
2.78103e-203	1.78232	0.264	0.094	6.96759e-199	c1	Gli3
2.28426e-202	1.24335	0.644	0.43	5.72299e-198	c1	Nr4a2
3.57737e-202	0.849436	0.584	0.332	8.96274e-198	c1	Axl
8.42136e-202	0.656626	0.696	0.44	2.10989e-197	c1	Ssr4
1.14412e-201	1.61654	0.306	0.12	2.86648e-197	c1	Slc16a2
2.14492e-201	0.647273	0.774	0.466	5.37389e-197	c1	Nupr1
1.16744e-200	2.52496	0.134	0.027	2.92489e-196	c1	Cgref1
2.04766e-200	1.04351	0.54	0.308	5.13021e-196	c1	Nfic
7.16056e-200	0.520335	0.952	0.731	1.79401e-195	c1	App
3.82327e-199	1.58437	0.326	0.137	9.57882e-195	c1	Tshz3
1.03407e-198	2.31635	0.127	0.024	2.59077e-194	c1	Ak5
3.34799e-198	2.11965	0.201	0.058	8.38804e-194	c1	Gucy1a2
1.25603e-197	0.558223	0.893	0.674	3.14686e-193	c1	Fndc3b
1.4083e-197	1.47742	0.319	0.132	3.52836e-193	c1	Mettl7a1
2.78425e-197	1.50055	0.459	0.237	6.97567e-193	c1	Tgfb2
2.88001e-197	1.34664	0.401	0.194	7.21558e-193	c1	Nbea
4.74458e-197	0.757102	0.566	0.28	1.18871e-192	c1	Tgfbi
5.90543e-197	1.60439	0.169	0.041	1.47955e-192	c1	Galnt17
3.78262e-196	1.41609	0.348	0.154	9.47698e-192	c1	Ephx1
6.12216e-196	0.937825	0.508	0.271	1.53385e-191	c1	Tgfbr3
1.79851e-195	1.2803	0.304	0.118	4.50599e-191	c1	Sdc1
3.25152e-195	1.41107	0.274	0.098	8.14637e-191	c1	Steap3
2.30096e-194	1.0696	0.462	0.241	5.76483e-190	c1	Pard3
4.61784e-194	0.745698	0.497	0.253	1.15695e-189	c1	Hexb
9.51529e-194	0.29132	0.93	0.68	2.38396e-189	c1	Tmsb10
1.10671e-193	1.70113	0.241	0.081	2.77276e-189	c1	Cdon
1.53324e-192	0.863306	0.501	0.268	3.84138e-188	c1	Apbb2
1.08985e-191	2.62533	0.117	0.021	2.7305e-187	c1	Col6a6
1.5186e-191	1.96171	0.191	0.054	3.80471e-187	c1	Hoxc8
8.95762e-191	0.855125	0.579	0.324	2.24424e-186	c1	Htra1
9.40101e-191	1.07387	0.22	0.066	2.35533e-186	c1	C7
2.51008e-190	0.552184	0.852	0.598	6.28876e-186	c1	Anxa5
1.1164e-189	1.47628	0.326	0.141	2.79703e-185	c1	Sgce
1.30113e-189	1.19952	0.38	0.173	3.25984e-185	c1	Dse
1.68772e-189	2.66313	0.101	0.016	4.22842e-185	c1	Mdga2
1.92284e-187	1.69063	0.201	0.06	4.81748e-183	c1	Man2b2
2.64049e-187	1.87297	0.234	0.08	6.61548e-183	c1	Bmpr1b
3.15054e-187	1.12601	0.347	0.153	7.89336e-183	c1	Ehbp1
5.53218e-187	0.834358	0.245	0.078	1.38603e-182	c1	Scara5
6.14853e-187	1.77745	0.269	0.104	1.54045e-182	c1	Mn1
3.10408e-186	0.662721	0.752	0.505	7.77696e-182	c1	Bhlhe40
4.78744e-186	1.26212	0.539	0.316	1.19944e-181	c1	Zfc3h1
5.43325e-186	1.01095	0.67	0.403	1.36125e-181	c1	Ccn2
7.59895e-186	1.05878	0.482	0.271	1.90384e-181	c1	Atraid
1.39837e-185	1.39662	0.317	0.13	3.50347e-181	c1	Alpk1
2.4579e-185	2.41097	0.212	0.068	6.15802e-181	c1	Rhbdd2
2.5003e-185	2.30178	0.179	0.05	6.26425e-181	c1	Pak3
5.53424e-185	0.436847	0.831	0.526	1.38655e-180	c1	S100a10
5.9929e-185	1.01917	0.442	0.232	1.50146e-180	c1	Fam114a1
1.59683e-184	0.77937	0.692	0.45	4.00069e-180	c1	Hdlbp
1.88103e-184	1.39111	0.403	0.202	4.71273e-180	c1	Atp10a
3.97419e-184	0.757665	0.637	0.394	9.95694e-180	c1	Smarca2
4.79849e-182	0.890199	0.556	0.318	1.20221e-177	c1	Golim4
5.23221e-182	0.95143	0.518	0.298	1.31088e-177	c1	Dap
9.33691e-182	0.853391	0.632	0.388	2.33927e-177	c1	Luzp1
3.14834e-181	1.79144	0.205	0.064	7.88784e-177	c1	Adgra2
6.86822e-181	1.82495	0.206	0.065	1.72076e-176	c1	Nlgn2
8.61722e-181	1.72204	0.251	0.093	2.15896e-176	c1	Nnmt
1.33258e-180	0.611558	0.455	0.211	3.33865e-176	c1	Mgst1
5.63031e-179	1.14497	0.462	0.254	1.41062e-174	c1	Parva
3.09144e-178	1.00008	0.448	0.233	7.7453e-174	c1	Ust
1.07168e-177	2.65511	0.109	0.02	2.68499e-173	c1	Gli1
1.72616e-177	1.06391	0.447	0.231	4.32471e-173	c1	Myc
4.17726e-177	1.3716	0.367	0.179	1.04657e-172	c1	Emilin1
1.53012e-176	0.837348	0.521	0.266	3.83356e-172	c1	B3galt1
2.09596e-176	1.85288	0.204	0.065	5.25122e-172	c1	Zbtb7c
2.91109e-176	1.86101	0.173	0.048	7.29345e-172	c1	Hdx
1.88003e-175	1.32329	0.232	0.077	4.71023e-171	c1	Fndc1
3.53566e-175	1.07226	0.295	0.115	8.85825e-171	c1	Gm15726
1.51214e-174	1.04289	0.446	0.23	3.78851e-170	c1	Tent5a
1.76484e-174	1.5282	0.285	0.116	4.42163e-170	c1	Usp2
3.18669e-174	0.596101	0.388	0.169	7.98393e-170	c1	Pltp
3.92315e-174	1.23138	0.38	0.191	9.82907e-170	c1	Copz2
4.53721e-172	1.32223	0.398	0.201	1.13675e-167	c1	Adamtsl3
8.12211e-172	1.00245	0.47	0.245	2.03491e-167	c1	Cacna1c
5.71211e-171	2.11875	0.105	0.019	1.43111e-166	c1	Gfra2
6.78784e-171	0.910584	0.491	0.275	1.70062e-166	c1	Dpysl2
9.61375e-171	1.33351	0.279	0.111	2.40863e-166	c1	Farp1
1.14241e-170	2.04516	0.13	0.029	2.8622e-166	c1	Eya4
1.36572e-170	0.953494	0.495	0.273	3.42167e-166	c1	Snhg18
2.36645e-170	1.31639	0.353	0.169	5.92889e-166	c1	Epdr1
4.25365e-170	0.829116	0.604	0.38	1.06571e-165	c1	Dnajc1
1.29855e-169	0.526226	0.862	0.613	3.25338e-165	c1	Selenow
4.36167e-169	1.27797	0.379	0.193	1.09277e-164	c1	Crtap
1.24627e-168	1.09071	0.413	0.21	3.12241e-164	c1	Ube2e2
2.20751e-168	1.01045	0.237	0.083	5.53069e-164	c1	Kazn
7.58917e-168	1.2823	0.205	0.065	1.90139e-163	c1	Tiam1
3.89196e-167	1.1275	0.432	0.228	9.75091e-163	c1	Fbxl7
5.01341e-167	2.43631	0.134	0.032	1.25606e-162	c1	Fgf18
5.45846e-167	2.08546	0.106	0.02	1.36756e-162	c1	Nostrin
7.76735e-167	0.366392	0.966	0.767	1.94603e-162	c1	Rpsa
1.20385e-166	0.665131	0.653	0.41	3.01613e-162	c1	Pnp
1.79539e-166	2.09196	0.144	0.036	4.49818e-162	c1	Itm2a
3.6064e-166	1.68857	0.2	0.064	9.03548e-162	c1	Pde4c
6.23784e-166	1.33541	0.405	0.208	1.56283e-161	c1	Thrb
6.40203e-165	1.88005	0.206	0.07	1.60397e-160	c1	Unc5b
6.42412e-165	1.43112	0.188	0.057	1.6095e-160	c1	Slc10a6
1.39545e-164	2.0633	0.131	0.03	3.49615e-160	c1	Cthrc1
1.73279e-164	1.27875	0.373	0.19	4.34133e-160	c1	Lix1l
2.28062e-164	1.34107	0.34	0.16	5.71386e-160	c1	Tspan4
1.1261e-163	0.611216	0.663	0.438	2.82134e-159	c1	Cyb5a
5.4728e-163	0.654709	0.615	0.335	1.37116e-158	c1	Auts2
1.47169e-162	0.795824	0.577	0.365	3.68717e-158	c1	Selenos
1.67681e-162	2.01741	0.192	0.063	4.20108e-158	c1	Kazald1
2.61594e-162	1.02912	0.499	0.29	6.55398e-158	c1	Tead1
5.51531e-162	0.857141	0.387	0.188	1.38181e-157	c1	Akap12
5.67013e-162	1.46563	0.168	0.047	1.42059e-157	c1	Fgf7
3.77327e-161	0.597827	0.801	0.554	9.45356e-157	c1	Gas5
5.39405e-160	0.717496	0.417	0.212	1.35143e-155	c1	Psd3
1.10257e-159	0.836388	0.363	0.165	2.76239e-155	c1	Thbd
2.58939e-159	1.03841	0.449	0.25	6.48747e-155	c1	Ptprs
7.54237e-159	1.06891	0.482	0.28	1.88966e-154	c1	Erc1
9.80102e-159	0.983439	0.478	0.273	2.45555e-154	c1	Cdc42bpa
1.1348e-158	0.968687	0.226	0.077	2.84312e-154	c1	Adgrd1
2.40623e-158	1.80975	0.137	0.034	6.02857e-154	c1	Bok
4.50892e-158	0.810737	0.598	0.376	1.12967e-153	c1	Sash1
3.18832e-157	1.61265	0.17	0.05	7.98802e-153	c1	Angptl4
7.35486e-157	1.51209	0.197	0.064	1.84269e-152	c1	Spon1
7.90632e-157	0.913464	0.524	0.306	1.98085e-152	c1	Arl5b
8.69417e-157	0.685098	0.691	0.418	2.17824e-152	c1	Col4a1
1.24974e-156	1.37429	0.29	0.125	3.13109e-152	c1	Ntn4
3.6767e-156	0.517627	0.974	0.871	9.21161e-152	c1	Jund
1.23418e-155	1.09812	0.411	0.225	3.09212e-151	c1	Gstm2
1.6319e-155	0.718431	0.627	0.407	4.08857e-151	c1	Tceal9
2.44882e-155	0.683569	0.592	0.372	6.13528e-151	c1	Herpud1
2.53355e-155	1.81846	0.123	0.028	6.34755e-151	c1	Dnm1
3.52998e-155	0.760047	0.669	0.414	8.844e-151	c1	Serpine1
1.07492e-154	0.506066	0.378	0.169	2.69311e-150	c1	Fbln2
1.49212e-154	0.650637	0.321	0.135	3.73836e-150	c1	Sfrp1
1.66785e-154	1.29067	0.314	0.146	4.17864e-150	c1	Efemp2
2.73549e-154	0.664445	0.624	0.378	6.85349e-150	c1	Gstm1
7.64404e-154	1.90992	0.129	0.031	1.91514e-149	c1	Ptgs2os
2.98419e-153	0.826226	0.507	0.301	7.47659e-149	c1	Tram1
3.71302e-153	1.06163	0.285	0.118	9.3026e-149	c1	Man1c1
3.92105e-153	2.49257	0.113	0.025	9.82379e-149	c1	Slc9b2
5.34688e-153	1.38467	0.169	0.049	1.33961e-148	c1	Abca9
6.00189e-153	0.867974	0.455	0.252	1.50371e-148	c1	Pros1
1.72329e-152	0.6463	0.515	0.281	4.31753e-148	c1	Tmem176b
2.33838e-152	1.23941	0.319	0.147	5.85859e-148	c1	Hivep3
9.17949e-152	1.58041	0.216	0.079	2.29983e-147	c1	Gpx7
1.05791e-151	1.4994	0.273	0.116	2.65048e-147	c1	Cachd1
1.11887e-151	1.67361	0.193	0.065	2.80321e-147	c1	Dact1
3.21443e-151	1.27359	0.402	0.214	8.05343e-147	c1	Pcsk5
4.3644e-151	0.741385	0.61	0.387	1.09346e-146	c1	Map1lc3a
4.80024e-151	0.708645	0.616	0.376	1.20265e-146	c1	Ptgs2
6.46678e-151	2.40378	0.113	0.025	1.62019e-146	c1	Omd
6.37399e-150	0.519661	0.923	0.733	1.59694e-145	c1	Zfp36l1
3.57971e-149	1.31447	0.222	0.082	8.9686e-145	c1	Gsdme
5.07716e-149	0.515827	0.625	0.36	1.27203e-144	c1	Cryab
7.51674e-149	1.02787	0.416	0.231	1.88324e-144	c1	Tnfsf12
2.20628e-148	0.593991	0.74	0.501	5.52762e-144	c1	Smim14
4.1649e-148	1.54997	0.134	0.034	1.04347e-143	c1	Negr1
8.48055e-148	0.687163	0.433	0.218	2.12472e-143	c1	Tmem176a
1.13535e-147	0.925098	0.513	0.316	2.84451e-143	c1	Eprs
1.92575e-147	0.896306	0.554	0.336	4.82478e-143	c1	Airn
2.83901e-147	0.295468	0.988	0.897	7.11285e-143	c1	Rplp1
5.56204e-147	1.06981	0.389	0.206	1.39351e-142	c1	Tm2d2
8.4662e-147	0.688415	0.619	0.393	2.12112e-142	c1	Rhoc
1.13361e-146	1.94694	0.119	0.028	2.84015e-142	c1	Celf4
2.23591e-146	1.40047	0.154	0.044	5.60185e-142	c1	Meox2
2.31309e-146	0.828329	0.489	0.288	5.7952e-142	c1	Pdia4
6.98078e-146	0.757358	0.261	0.106	1.74897e-141	c1	Plce1
2.72498e-145	1.22375	0.332	0.163	6.82717e-141	c1	Tgfb3
5.7623e-145	0.842111	0.51	0.316	1.44369e-140	c1	Sec31a
5.80647e-145	1.52944	0.276	0.123	1.45475e-140	c1	Nectin3
6.57133e-145	0.866952	0.455	0.267	1.64638e-140	c1	Txndc5
7.6928e-145	0.539355	0.858	0.585	1.92735e-140	c1	Rock2
1.18703e-144	1.4766	0.201	0.071	2.97399e-140	c1	Fign
1.42223e-144	0.564335	0.639	0.411	3.56326e-140	c1	Ecm1
6.49086e-144	1.39337	0.332	0.166	1.62622e-139	c1	Runx1t1
3.69082e-143	0.373354	0.974	0.803	9.24699e-139	c1	Rps4x
8.31289e-143	2.00648	0.12	0.029	2.08271e-138	c1	L3hypdh
1.35652e-142	1.21186	0.326	0.16	3.39863e-138	c1	Gulp1
1.91776e-142	0.782861	0.54	0.336	4.80475e-138	c1	Nrip1
2.39652e-142	1.19261	0.248	0.1	6.00424e-138	c1	Thbs3
2.49537e-142	1.89873	0.108	0.024	6.25189e-138	c1	Syn1
3.92157e-142	2.11752	0.172	0.055	9.8251e-138	c1	Pcdh11x
4.25141e-142	0.713376	0.608	0.4	1.06515e-137	c1	Ybx3
4.64761e-142	0.340298	0.522	0.294	1.16441e-137	c1	Csf1
1.62472e-141	2.04175	0.14	0.039	4.07056e-137	c1	Dnah12
2.85094e-141	2.10323	0.123	0.031	7.14275e-137	c1	Srpx2
7.30744e-141	1.99831	0.103	0.022	1.83081e-136	c1	Ptgir
1.2099e-140	0.940422	0.22	0.08	3.03128e-136	c1	Adamtsl1
1.91453e-140	2.01996	0.107	0.024	4.79667e-136	c1	Bdh2
3.43841e-140	1.10371	0.406	0.229	8.6146e-136	c1	Eva1b
4.01284e-140	1.55783	0.253	0.109	1.00538e-135	c1	Kirrel
5.14276e-140	1.52936	0.231	0.093	1.28847e-135	c1	Ctsf
1.50959e-139	0.685112	0.603	0.387	3.78214e-135	c1	P4ha1
9.52027e-139	0.549193	0.784	0.57	2.38521e-134	c1	Map4k4
1.26047e-138	0.571725	0.681	0.473	3.15798e-134	c1	Itgav
1.5237e-138	0.334228	0.977	0.828	3.81747e-134	c1	Rps2
1.28013e-137	1.33929	0.152	0.044	3.20725e-133	c1	Gm21859
5.81933e-137	0.971581	0.169	0.053	1.45798e-132	c1	Ebf2
6.0203e-137	0.286279	0.274	0.113	1.50833e-132	c1	Aff3
6.08038e-137	1.63871	0.175	0.059	1.52338e-132	c1	Prrg3
1.95768e-136	0.779264	0.53	0.337	4.90477e-132	c1	Pttg1ip
2.69285e-136	0.622767	0.665	0.424	6.74668e-132	c1	Oat
4.37892e-136	1.07054	0.377	0.206	1.0971e-131	c1	Csgalnact2
1.28545e-135	0.293341	0.315	0.137	3.22057e-131	c1	Eng
1.94927e-135	0.908349	0.379	0.196	4.8837e-131	c1	Pxk
3.88546e-134	0.866364	0.372	0.189	9.73464e-130	c1	Mmp14
7.01151e-134	0.915605	0.431	0.248	1.75666e-129	c1	Lman1
1.2936e-133	2.12217	0.143	0.042	3.24099e-129	c1	Ninl
1.62551e-133	1.13321	0.335	0.167	4.07254e-129	c1	Ptprk
1.69775e-133	0.922833	0.406	0.223	4.25354e-129	c1	Fkbp5
3.32379e-133	0.929703	0.447	0.268	8.32741e-129	c1	Lrpap1
3.72862e-133	0.309211	0.98	0.85	9.34169e-129	c1	Rps8
5.33016e-133	0.967012	0.396	0.221	1.33542e-128	c1	Tspan31
5.49326e-133	1.01414	0.265	0.113	1.37628e-128	c1	Pld3
2.01248e-132	1.04914	0.41	0.234	5.04207e-128	c1	Arhgap21
2.54121e-132	0.67759	0.678	0.454	6.36675e-128	c1	Smad7
2.73234e-132	1.53024	0.126	0.033	6.84559e-128	c1	Plscr2
1.05961e-131	0.436464	0.453	0.254	2.65474e-127	c1	Prkca
1.09556e-131	1.11243	0.33	0.167	2.74482e-127	c1	Ddah2
4.26372e-131	0.577859	0.678	0.467	1.06823e-126	c1	Nr4a3
5.97201e-131	1.64423	0.317	0.162	1.49623e-126	c1	Vegfd
1.22806e-130	0.936736	0.511	0.316	3.07678e-126	c1	Dpysl3
2.52864e-130	0.307506	1	0.999	6.33526e-126	c1	Malat1
4.00793e-130	0.89384	0.442	0.262	1.00415e-125	c1	Mxd4
1.00895e-129	0.931851	0.469	0.287	2.52783e-125	c1	Sec24d
3.96489e-129	0.589465	0.632	0.431	9.93363e-125	c1	Scarb2
1.78228e-128	1.70009	0.175	0.061	4.46531e-124	c1	Coq8b
3.67033e-128	1.97994	0.387	0.223	9.19565e-124	c1	Igfbp5
4.92418e-128	0.372921	0.823	0.609	1.2337e-123	c1	Lamp2
7.23994e-128	0.518094	0.603	0.387	1.8139e-123	c1	Atrnl1
8.61715e-128	0.677305	0.599	0.397	2.15894e-123	c1	Rere
9.04955e-128	0.548841	0.6	0.4	2.26727e-123	c1	Krtcap2
1.46071e-127	0.829951	0.479	0.271	3.65965e-123	c1	Fat1
1.77323e-127	0.743037	0.521	0.329	4.44265e-123	c1	Ctdsp2
2.7447e-127	2.15714	0.127	0.035	6.87658e-123	c1	Gm16685
2.7484e-127	0.771516	0.484	0.293	6.88583e-123	c1	Nckap1
3.80221e-127	0.884323	0.445	0.27	9.52607e-123	c1	Tspan3
5.40899e-127	1.06579	0.285	0.133	1.35517e-122	c1	Acvrl1
1.30793e-126	0.316645	0.474	0.28	3.27689e-122	c1	Prnp
3.61945e-126	0.638294	0.694	0.457	9.06816e-122	c1	Ldlrad4
6.08047e-126	1.49668	0.211	0.084	1.5234e-121	c1	Sphk1
9.35146e-126	0.715098	0.34	0.159	2.34292e-121	c1	Pdpn
2.79024e-125	1.20434	0.291	0.141	6.99065e-121	c1	Sh3d19
2.93986e-124	1.70879	0.212	0.087	7.36551e-120	c1	Pknox2
3.13825e-124	0.776748	0.359	0.183	7.86257e-120	c1	Dapk1
4.26305e-124	1.44158	0.135	0.039	1.06806e-119	c1	Spock2
5.3552e-124	1.48084	0.273	0.132	1.34169e-119	c1	A4galt
1.22203e-123	0.524493	0.595	0.394	3.06167e-119	c1	Tulp4
4.06943e-123	1.36621	0.255	0.117	1.01956e-118	c1	Scara3
7.46313e-123	1.44002	0.199	0.076	1.86981e-118	c1	Tln2
9.21367e-123	0.68351	0.707	0.516	2.30839e-118	c1	Manf
1.34618e-122	1.31142	0.283	0.139	3.37271e-118	c1	Glis2
1.60535e-122	0.483244	0.555	0.296	4.02206e-118	c1	Nox4
3.03426e-122	0.691905	0.479	0.279	7.60204e-118	c1	Metrnl
5.1363e-122	1.34303	0.28	0.134	1.28685e-117	c1	Spats2
6.15907e-122	0.968558	0.387	0.217	1.54309e-117	c1	Tubb2a
7.71042e-122	0.418624	0.883	0.656	1.93177e-117	c1	Nme2
8.24052e-122	1.37951	0.18	0.065	2.06458e-117	c1	Gnptg
1.67066e-121	0.597053	0.475	0.274	4.18567e-117	c1	Pde4d
1.01449e-120	0.464201	0.621	0.407	2.54171e-116	c1	Ctsh
1.05982e-120	0.330626	0.924	0.67	2.65526e-116	c1	Egr1
1.07301e-120	0.873377	0.449	0.266	2.68833e-116	c1	Sox5
6.01809e-120	0.516938	0.692	0.496	1.50777e-115	c1	Sec62
7.04472e-120	1.60725	0.182	0.069	1.76498e-115	c1	Layn
1.25805e-119	0.85704	0.634	0.45	3.15191e-115	c1	Tsc22d2
1.55654e-119	0.734359	0.52	0.339	3.89977e-115	c1	Nucks1
1.58155e-119	1.42125	0.314	0.163	3.96241e-115	c1	Fibin
2.30567e-119	0.99091	0.41	0.243	5.77661e-115	c1	Zcchc14
2.45863e-119	0.43567	0.357	0.172	6.15984e-115	c1	Rftn1
3.36274e-119	0.51466	0.685	0.472	8.425e-115	c1	Phlda1
4.1192e-119	1.98286	0.15	0.05	1.03203e-114	c1	Osbpl6
5.1194e-119	1.19946	0.329	0.175	1.28261e-114	c1	Slc66a2
6.17063e-119	1.3649	0.28	0.14	1.54599e-114	c1	Bace1
1.06373e-118	1.29258	0.264	0.125	2.66508e-114	c1	Snx7
2.05457e-118	0.667595	0.553	0.343	5.14752e-114	c1	Rbfox2
3.0768e-118	1.10775	0.323	0.17	7.70862e-114	c1	Slc41a1
5.11746e-118	0.740852	0.478	0.278	1.28213e-113	c1	Gata6
1.11342e-117	1.2533	0.158	0.052	2.78957e-113	c1	Panx1
1.2767e-117	0.603777	0.349	0.186	3.19865e-113	c1	ENSMUSG00000121513
1.9936e-117	0.580548	0.55	0.357	4.99478e-113	c1	Ostc
2.11378e-117	1.6275	0.2	0.082	5.29587e-113	c1	Lrig1
2.49422e-117	1.2867	0.143	0.045	6.24902e-113	c1	Tubb2b
2.91621e-117	0.357467	0.602	0.356	7.30627e-113	c1	Fxyd1
4.50307e-117	1.14341	0.34	0.186	1.1282e-112	c1	Prkab2
4.6678e-117	0.621966	0.683	0.465	1.16947e-112	c1	Maml2
4.87796e-117	0.254288	0.988	0.858	1.22212e-112	c1	Rpl13
5.85426e-117	0.812431	0.508	0.321	1.46673e-112	c1	Creb3l2
6.65051e-117	1.14259	0.383	0.215	1.66622e-112	c1	Plxna2
7.1824e-117	0.483011	0.768	0.558	1.79948e-112	c1	Rabac1
9.69449e-117	0.548287	0.729	0.553	2.42886e-112	c1	Fosl2
1.17218e-116	0.466644	0.598	0.35	2.93678e-112	c1	Fhl1
1.22161e-116	0.536388	0.65	0.453	3.06061e-112	c1	P4hb
2.04878e-116	0.733147	0.515	0.339	5.13302e-112	c1	Norad
[truncated: 38,958 more rows]
