# Supplementary material for: Single-cell RNA sequencing reveals endothelial cell heterogeneity and Sox18-mediated EndMT in abdominal aortic aneurysm
Source: Theranostics. 2025 Aug 30;15(18):9486–507. doi: 10.7150/thno.110254 (PMC12486145; doi:10.7150/thno.110254)
Supplement: Supplementary file 2 — Supplementary tables 2-13. [file thnov15p9486s2.zip › Supplementary tables/Table S4-cellType_markers_filtered_enrichment_results.xlsx]

## Sheet: cellType_markers_filtered_enric
ID	Description	GeneRatio	BgRatio	pvalue	p.adjust	qvalue	geneID	Count	Groups	Database	Version
GO:0030198	extracellular matrix organization	95/890	333/22374	1.61543e-54	5.03359e-51	3.48676e-51	Fbln1/Col14a1/Dpt/Pdgfra/Smoc2/Adamts2/Mmp2/Abi3bp/Col6a1/Il6/Has1/Nid1/Serpinh1/Mmp3/Aebp1/Ccdc80/Lama2/Col5a2/Col1a2/Mmp23/Col5a1/Ddr2/Sfrp2/Gas6/Loxl1/Ltbp4/Olfml2b/Col1a1/Crispld2/Plod2/Col3a1/Matn2/Col16a1/Mfap4/Pmp22/Cyp1b1/Creb3l1/Lox/Comp/Tgfbr3/Lamb2/Gpm6b/Pdpn/Antxr1/Tnxb/Fbln5/Col8a1/Prickle1/Adamtsl1/Adamts5/Vit/Prdx4/Flrt2/Ptx3/Mmp14/Ecm2/Efemp2/Cst3/Crtap/Adamts4/Loxl2/Scara3/Sox9/H…	95	FB	GO_BP	3.20.0
GO:0045229	external encapsulating structure organization	95/890	334/22374	2.17707e-54	5.03359e-51	3.48676e-51	Fbln1/Col14a1/Dpt/Pdgfra/Smoc2/Adamts2/Mmp2/Abi3bp/Col6a1/Il6/Has1/Nid1/Serpinh1/Mmp3/Aebp1/Ccdc80/Lama2/Col5a2/Col1a2/Mmp23/Col5a1/Ddr2/Sfrp2/Gas6/Loxl1/Ltbp4/Olfml2b/Col1a1/Crispld2/Plod2/Col3a1/Matn2/Col16a1/Mfap4/Pmp22/Cyp1b1/Creb3l1/Lox/Comp/Tgfbr3/Lamb2/Gpm6b/Pdpn/Antxr1/Tnxb/Fbln5/Col8a1/Prickle1/Adamtsl1/Adamts5/Vit/Prdx4/Flrt2/Ptx3/Mmp14/Ecm2/Efemp2/Cst3/Crtap/Adamts4/Loxl2/Scara3/Sox9/H…	95	FB	GO_BP	3.20.0
GO:0043062	extracellular structure organization	95/890	335/22374	2.93048e-54	5.03359e-51	3.48676e-51	Fbln1/Col14a1/Dpt/Pdgfra/Smoc2/Adamts2/Mmp2/Abi3bp/Col6a1/Il6/Has1/Nid1/Serpinh1/Mmp3/Aebp1/Ccdc80/Lama2/Col5a2/Col1a2/Mmp23/Col5a1/Ddr2/Sfrp2/Gas6/Loxl1/Ltbp4/Olfml2b/Col1a1/Crispld2/Plod2/Col3a1/Matn2/Col16a1/Mfap4/Pmp22/Cyp1b1/Creb3l1/Lox/Comp/Tgfbr3/Lamb2/Gpm6b/Pdpn/Antxr1/Tnxb/Fbln5/Col8a1/Prickle1/Adamtsl1/Adamts5/Vit/Prdx4/Flrt2/Ptx3/Mmp14/Ecm2/Efemp2/Cst3/Crtap/Adamts4/Loxl2/Scara3/Sox9/H…	95	FB	GO_BP	3.20.0
GO:0030199	collagen fibril organization	33/890	69/22374	4.66138e-28	6.00502e-25	4.15967e-25	Col14a1/Dpt/Adamts2/Col6a1/Serpinh1/Aebp1/Col5a2/Col1a2/Col5a1/Ddr2/Sfrp2/Loxl1/Col1a1/Plod2/Col3a1/Cyp1b1/Lox/Comp/Tnxb/Efemp2/Crtap/Loxl2/Col11a1/Adamts12/Tgfb2/Loxl3/Emilin1/Fkbp10/Plod3/P3h1/Col27a1/P3h4/Foxc2	33	FB	GO_BP	3.20.0
GO:0085029	extracellular matrix assembly	25/890	50/22374	3.46194e-22	3.56787e-19	2.47146e-19	Col6a1/Has1/Col1a2/Gas6/Ltbp4/Col3a1/Mfap4/Lox/Tgfbr3/Lamb2/Gpm6b/Antxr1/Tnxb/Fbln5/Prickle1/Efemp2/Sox9/Has2/Phldb1/Ntn4/Emilin1/Fkbp10/Lamb1/Clasp2/Plod3	25	FB	GO_BP	3.20.0
GO:0032963	collagen metabolic process	34/890	127/22374	3.42286e-19	2.93967e-16	2.0363e-16	Cygb/Adamts2/Mmp2/Col6a1/Il6/Serpinh1/Ctsk/Mmp3/Col1a2/Mmp23/Col5a1/Ddr2/Mrc2/Col1a1/Rcn3/Mfap4/Ctsl/Creb3l1/Pdgfrb/Errfi1/Tgfbr3/Tnxb/P3h3/Mmp14/Cst3/Ccl2/Mmp19/Naglu/Emilin1/Plod3/P3h1/F2r/P3h4/Tgfb3	34	FB	GO_BP	3.20.0
GO:0031589	cell-substrate adhesion	58/890	377/22374	6.84117e-19	5.03608e-16	3.48848e-16	Fbln1/Smoc2/Abi3bp/Svep1/Nid1/Ccdc80/Lrp1/Vcam1/Epha3/Itgbl1/Cd34/Gas6/Col1a1/Col3a1/Col16a1/Fbln2/S100a10/Mdk/Cd63/Cdh11/Sfrp1/Lamb2/Gpm6b/Dlc1/Pdpn/Antxr1/Tnxb/Col8a1/Lgals1/Axl/Vit/Nrp1/Mmp14/Ecm2/Efemp2/Pcsk5/Thy1/Epdr1/Apod/Sned1/Has2/Itga11/Eda/Col5a3/Tiam1/Adamts12/Spock2/Fzd4/Lamc1/Dbn1/Ntn4/Acvrl1/Parva/Emilin1/Lamb1/Cttn/Clasp2/Angpt2	58	FB	GO_BP	3.20.0
GO:0061448	connective tissue development	53/890	334/22374	5.76419e-18	3.71286e-15	2.57189e-15	Cfh/Col6a1/Igf1/Serpinh1/Ctsk/Ogn/Timp1/Prrx1/Selenom/Nfib/Col5a1/Bmp1/Cd34/Sfrp2/Fgfr1/Bgn/Col1a1/Col3a1/Nfia/Mdk/Pdgfrb/Errfi1/Lox/Wnt5a/Comp/Ecm1/Thbs3/Ltbp3/Lrp6/Efemp1/Ebf2/Lpl/Ccn4/Loxl2/Prrx2/Mgp/Gli3/Frzb/Sox9/Ror2/Fgf18/Col11a1/Adamts12/Tgfb2/Sulf2/Slc39a14/Snai1/Bmpr1b/Col27a1/Slc39a13/Osr1/Bscl2/Foxc2	53	FB	GO_BP	3.20.0
GO:1903053	regulation of extracellular matrix organization	24/890	67/22374	3.4795e-17	1.99221e-14	1.38e-14	Col6a1/Il6/Nid1/Aebp1/Lama2/Ddr2/Tgfbr3/Lamb2/Pdpn/Antxr1/Tnxb/Efemp2/Cst3/Sox9/Has2/Fscn1/Phldb1/Tgfb2/Lamc1/Emilin1/Lamb1/Clasp2/Prdm5/Reck	24	FB	GO_BP	3.20.0
GO:0072001	renal system development	56/890	389/22374	6.07016e-17	3.12796e-14	2.16673e-14	Serpinf1/Cfh/Bicc1/Pdgfra/Nid1/Cd34/Fgfr1/Id3/Nfia/Slit2/Fbn1/Pdgfrb/Wnt5a/Maged1/Sfrp1/Lamb2/Robo1/Pkd2/Bmper/Myc/Gpc3/Prickle1/Magi2/Hs2st1/Nrp1/Ace/Pcsk5/Gli3/Sox9/Has2/Gfra1/Plce1/Kcnj8/Spry1/Lif/Ednra/Rbp4/Sdc1/Rdh10/Col4a4/Tshz3/Tgfb2/Sulf2/Glis2/Cdkn1c/Ift27/Cc2d2a/Smo/Crlf1/Osr1/Angpt2/Dync2h1/Mpv17/Cys1/Kif26b/Foxc2	56	FB	GO_BP	3.20.0
GO:0090287	regulation of cellular response to growth factor stimulus	51/890	332/22374	9.97322e-17	4.672e-14	3.23629e-14	Dcn/Smoc2/Fstl1/Sfrp4/Tnfaip6/Lrp1/Nbl1/Sfrp2/Nedd4/Ngf/Pmepa1/Htra3/Slit2/Fbn1/Fst/Creb3l1/Vasn/Cd63/Lox/Wnt5a/Sfrp1/Tgfbr3/Xdh/Robo1/Chrdl1/Aspn/Bmper/Gpc3/Ccbe1/Nrp1/Grem2/Adgra2/Hhip/Fgf18/Fzd1/Spry1/Grb10/Tmem204/Cd109/Vegfd/Chrd/Adamts12/Sulf2/Fzd4/Acvrl1/Emilin1/Cdkn1c/Spry2/Tgfb3/Ptprf/Fgfrl1	51	FB	GO_BP	3.20.0
GO:0051216	cartilage development	42/890	234/22374	1.88321e-16	8.08684e-14	5.60174e-14	Cfh/Col6a1/Serpinh1/Ctsk/Ogn/Timp1/Prrx1/Nfib/Bmp1/Sfrp2/Fgfr1/Bgn/Col1a1/Col3a1/Nfia/Mdk/Errfi1/Wnt5a/Comp/Ecm1/Thbs3/Ltbp3/Lrp6/Efemp1/Ccn4/Loxl2/Prrx2/Mgp/Gli3/Frzb/Sox9/Ror2/Fgf18/Col11a1/Adamts12/Tgfb2/Sulf2/Slc39a14/Snai1/Bmpr1b/Col27a1/Osr1	42	FB	GO_BP	3.20.0
GO:0060541	respiratory system development	47/890	292/22374	2.54989e-16	1.01074e-13	7.00137e-14	Pdgfra/Adamts2/Col6a1/Igf1/Meg3/Nfib/Zfpm2/Foxp2/Egfr/Fgfr1/Crispld2/Rcn3/Col3a1/Sparc/Fbn1/Pdgfrb/Errfi1/Lox/Wnt5a/Pdpn/Gpc3/Ccbe1/Ltbp3/Man2a1/Lrp6/Ace/Mmp14/Fgf7/Hsd11b1/Mgp/Gli3/Aldh1a3/Sox9/Hhip/Fgf18/Spry1/Lif/Rbp4/Eda/Rdh10/Tshz3/Loxl3/Igfbp5/Plod3/Spry2/Tgfb3/Fgfrl1	47	FB	GO_BP	3.20.0
GO:0030323	respiratory tube development	44/890	261/22374	4.02997e-16	1.40415e-13	9.72655e-14	Pdgfra/Adamts2/Col6a1/Igf1/Meg3/Nfib/Zfpm2/Foxp2/Egfr/Fgfr1/Crispld2/Rcn3/Col3a1/Sparc/Fbn1/Pdgfrb/Errfi1/Lox/Wnt5a/Pdpn/Gpc3/Ccbe1/Ltbp3/Man2a1/Ace/Mmp14/Pcsk5/Fgf7/Hsd11b1/Mgp/Gli3/Sox9/Hhip/Fgf18/Spry1/Lif/Rbp4/Rdh10/Tshz3/Loxl3/Igfbp5/Plod3/Spry2/Tgfb3	44	FB	GO_BP	3.20.0
GO:0042060	wound healing	55/890	393/22374	4.08739e-16	1.40415e-13	9.72655e-14	Fbln1/Cfh/Serping1/Pdgfra/Smoc2/Svep1/Il6/Igf1/Timp1/Vkorc1/F3/Col5a1/Entpd2/Plpp3/Ddr2/Cd34/Gas6/Col3a1/S100a10/Tmeff2/Anxa1/Papss2/Wnt5a/Comp/Plat/Thbd/Pdpn/Axl/Pdia3/Pdia6/Nrp1/Rhoc/Pdia4/Ccn4/Ephb2/Kng2/Ccl2/Prrg3/Tfpi/Cd109/Pard3/Procr/Pros1/Tgfb2/Acvrl1/Emilin1/Fkbp10/Dcbld2/Cx3cl1/Clasp2/C1qtnf1/Fundc2/Prrg1/F2r/Foxc2	55	FB	GO_BP	3.20.0
GO:0001822	kidney development	53/890	374/22374	8.3279e-16	2.6821e-13	1.85789e-13	Serpinf1/Cfh/Bicc1/Pdgfra/Nid1/Cd34/Fgfr1/Id3/Slit2/Fbn1/Pdgfrb/Wnt5a/Maged1/Sfrp1/Lamb2/Robo1/Pkd2/Bmper/Myc/Gpc3/Magi2/Hs2st1/Nrp1/Ace/Pcsk5/Gli3/Sox9/Has2/Gfra1/Plce1/Kcnj8/Spry1/Lif/Ednra/Sdc1/Rdh10/Col4a4/Tshz3/Tgfb2/Sulf2/Glis2/Cdkn1c/Ift27/Cc2d2a/Smo/Crlf1/Osr1/Angpt2/Dync2h1/Mpv17/Cys1/Kif26b/Foxc2	53	FB	GO_BP	3.20.0
GO:0030324	lung development	43/890	258/22374	1.3394e-15	4.05995e-13	2.81232e-13	Pdgfra/Adamts2/Col6a1/Igf1/Meg3/Nfib/Zfpm2/Foxp2/Egfr/Fgfr1/Crispld2/Rcn3/Col3a1/Sparc/Fbn1/Pdgfrb/Errfi1/Lox/Wnt5a/Pdpn/Gpc3/Ccbe1/Ltbp3/Man2a1/Ace/Mmp14/Fgf7/Hsd11b1/Mgp/Gli3/Sox9/Hhip/Fgf18/Spry1/Lif/Rbp4/Rdh10/Tshz3/Loxl3/Igfbp5/Plod3/Spry2/Tgfb3	43	FB	GO_BP	3.20.0
GO:0060348	bone development	42/890	251/22374	2.4916e-15	7.13291e-13	4.94095e-13	Cfh/Col6a1/Igf1/Serpinh1/Ogn/Bnc2/Sfrp4/Vkorc1/Ddr2/Nfix/Bgn/Col1a1/Col3a1/Sparc/Fbn1/Lox/Papss2/Comp/Ecm1/Ppib/Timp3/Fbln5/Thbs3/Ltbp3/Lrp6/Mmp14/Tmem119/Ccn4/Twist1/Gli3/Sox9/Has2/Fgf18/Lrrk1/Adamts12/Sulf2/Slc38a10/Tmem107/Bmpr1b/P3h1/Col27a1/Lrrc17	42	FB	GO_BP	3.20.0
GO:0040013	negative regulation of locomotion	51/890	360/22374	2.99141e-15	8.11301e-13	5.61987e-13	Serpinf1/Cygb/Dcn/Fbln1/Has1/Cxcl12/Timp1/Dpep1/Il33/Tnfaip6/Lrp1/Nbl1/Sfrp2/Col3a1/Podn/Tmeff2/Cyp1b1/Nr2f2/Slit2/Klf4/Cd63/Cdh11/Wnt5a/Sfrp1/Tgfbr3/Robo1/Dlc1/Magi2/Nrp1/Ryk/Nav3/Thy1/Frmd5/Apod/Srgap1/Meox2/Mcc/Chrd/Dpysl3/Dbn1/Acvrl1/Adarb1/Igfbp5/Emilin1/Cx3cl1/Clasp2/Pfn2/Angpt2/Tcaf1/Reck/Gstp1	51	FB	GO_BP	3.20.0
GO:0001654	eye development	59/890	473/22374	6.94038e-15	1.78819e-12	1.23867e-12	Serpinf1/Cfh/Mfap5/Pdgfra/Gas1/C3/Col5a2/Nfib/Col5a1/Foxp2/Egfr/Nfix/Rhoj/Nfia/Cyp1b1/Fbn1/Klf4/Aldh1a1/Pdgfrb/Rcn1/Meis2/Lamb2/Chrdl1/Bsg/Mfap2/Col8a1/Prickle1/Man2a1/Lrp6/Nrp1/Efemp1/Thy1/Cdon/Ephb2/Twist1/Gli3/Aldh1a3/Sox9/Sdk1/Twist2/Celf4/Tenm3/Spry1/Lif/Rbp4/Ntrk2/Nhs/Rdh10/Nectin3/Tgfb2/Fzd4/Naglu/Acvrl1/Cdkn1c/Meis1/Bmpr1b/Cc2d2a/Spry2/Foxc2	59	FB	GO_BP	3.20.0
GO:0150063	visual system development	59/890	476/22374	9.22492e-15	2.26362e-12	1.56801e-12	Serpinf1/Cfh/Mfap5/Pdgfra/Gas1/C3/Col5a2/Nfib/Col5a1/Foxp2/Egfr/Nfix/Rhoj/Nfia/Cyp1b1/Fbn1/Klf4/Aldh1a1/Pdgfrb/Rcn1/Meis2/Lamb2/Chrdl1/Bsg/Mfap2/Col8a1/Prickle1/Man2a1/Lrp6/Nrp1/Efemp1/Thy1/Cdon/Ephb2/Twist1/Gli3/Aldh1a3/Sox9/Sdk1/Twist2/Celf4/Tenm3/Spry1/Lif/Rbp4/Ntrk2/Nhs/Rdh10/Nectin3/Tgfb2/Fzd4/Naglu/Acvrl1/Cdkn1c/Meis1/Bmpr1b/Cc2d2a/Spry2/Foxc2	59	FB	GO_BP	3.20.0
GO:0048880	sensory system development	59/890	483/22374	1.77345e-14	4.15391e-12	2.87741e-12	Serpinf1/Cfh/Mfap5/Pdgfra/Gas1/C3/Col5a2/Nfib/Col5a1/Foxp2/Egfr/Nfix/Rhoj/Nfia/Cyp1b1/Fbn1/Klf4/Aldh1a1/Pdgfrb/Rcn1/Meis2/Lamb2/Chrdl1/Bsg/Mfap2/Col8a1/Prickle1/Man2a1/Lrp6/Nrp1/Efemp1/Thy1/Cdon/Ephb2/Twist1/Gli3/Aldh1a3/Sox9/Sdk1/Twist2/Celf4/Tenm3/Spry1/Lif/Rbp4/Ntrk2/Nhs/Rdh10/Nectin3/Tgfb2/Fzd4/Naglu/Acvrl1/Cdkn1c/Meis1/Bmpr1b/Cc2d2a/Spry2/Foxc2	59	FB	GO_BP	3.20.0
GO:2000146	negative regulation of cell motility	47/890	342/22374	1.17689e-13	2.63674e-11	1.82646e-11	Serpinf1/Cygb/Dcn/Fbln1/Has1/Cxcl12/Timp1/Dpep1/Il33/Tnfaip6/Lrp1/Nbl1/Sfrp2/Col3a1/Podn/Tmeff2/Cyp1b1/Nr2f2/Slit2/Klf4/Cd63/Cdh11/Sfrp1/Tgfbr3/Robo1/Dlc1/Magi2/Nav3/Thy1/Frmd5/Apod/Srgap1/Meox2/Mcc/Chrd/Dpysl3/Acvrl1/Adarb1/Igfbp5/Emilin1/Cx3cl1/Clasp2/Pfn2/Angpt2/Tcaf1/Reck/Gstp1	47	FB	GO_BP	3.20.0
GO:0043010	camera-type eye development	53/890	423/22374	1.42038e-13	3.04968e-11	2.11251e-11	Serpinf1/Cfh/Pdgfra/Gas1/C3/Nfib/Foxp2/Egfr/Nfix/Rhoj/Nfia/Cyp1b1/Fbn1/Klf4/Aldh1a1/Pdgfrb/Rcn1/Lamb2/Bsg/Col8a1/Prickle1/Man2a1/Lrp6/Nrp1/Efemp1/Thy1/Cdon/Ephb2/Twist1/Gli3/Aldh1a3/Sox9/Sdk1/Twist2/Celf4/Tenm3/Spry1/Lif/Rbp4/Ntrk2/Nhs/Rdh10/Nectin3/Tgfb2/Fzd4/Naglu/Acvrl1/Cdkn1c/Meis1/Bmpr1b/Cc2d2a/Spry2/Foxc2	53	FB	GO_BP	3.20.0
GO:0030336	negative regulation of cell migration	45/890	326/22374	3.36794e-13	6.72926e-11	4.66135e-11	Serpinf1/Cygb/Dcn/Has1/Cxcl12/Timp1/Dpep1/Il33/Tnfaip6/Lrp1/Nbl1/Sfrp2/Col3a1/Podn/Tmeff2/Cyp1b1/Nr2f2/Slit2/Klf4/Cd63/Cdh11/Sfrp1/Tgfbr3/Robo1/Dlc1/Magi2/Nav3/Thy1/Apod/Srgap1/Meox2/Mcc/Chrd/Dpysl3/Acvrl1/Adarb1/Igfbp5/Emilin1/Cx3cl1/Clasp2/Pfn2/Angpt2/Tcaf1/Reck/Gstp1	45	FB	GO_BP	3.20.0
GO:0022612	gland morphogenesis	31/890	163/22374	3.39532e-13	6.72926e-11	4.66135e-11	Mmp2/Il6/Igf1/Nfib/Egfr/Fgfr1/Ar/Csmd1/Slit2/Mdk/Wnt5a/Sfrp1/Robo1/Lrp6/Nrp1/Ntn1/Fgf7/Ccl11/Gli3/Sox9/Fgf18/Ccl2/Eda/Nfkb1/Tgfb2/Sulf2/Ntn4/Igfbp5/Fem1b/Tgfb3/Smo	31	FB	GO_BP	3.20.0
GO:0060485	mesenchyme development	45/890	327/22374	3.75998e-13	7.17599e-11	4.9708e-11	Il6/Bnc2/Epha3/Sfrp2/Fgfr1/Nedd4/Col1a1/Mdk/Vasn/Wnt5a/Sfrp1/Tgfbr3/Robo1/Pkd2/Timp3/Pdpn/Myc/Prickle1/Adamts5/Lrp6/Nrp1/Tmem100/Loxl2/Twist1/Frzb/Sox9/Has2/Spry1/Ednra/Tiam1/Phldb1/Chrd/Rdh10/Tgfb2/Loxl3/Acvrl1/Snai1/Clasp2/Sema4c/Spry2/Tgfb3/Smo/Sema3b/Osr1/Foxc2	45	FB	GO_BP	3.20.0
GO:0090288	negative regulation of cellular response to growth factor stimulus	25/890	108/22374	6.58531e-13	1.21193e-10	8.39503e-11	Dcn/Tnfaip6/Nbl1/Sfrp2/Nedd4/Htra3/Slit2/Fbn1/Creb3l1/Wnt5a/Sfrp1/Xdh/Chrdl1/Bmper/Grem2/Adgra2/Fzd1/Spry1/Chrd/Adamts12/Sulf2/Emilin1/Spry2/Ptprf/Fgfrl1	25	FB	GO_BP	3.20.0
GO:0009100	glycoprotein metabolic process	48/890	374/22374	8.47014e-13	1.50506e-10	1.04255e-10	Gfpt2/Igf1/Il33/Ugdh/Gxylt2/Ctsl/Ccl19/Ddost/Itm2c/Krtcap2/Hexa/Chpf/Man2a1/Rpn2/Hexb/Hs2st1/Bace2/Ostc/Ptx3/Cst3/Galnt17/Itm2a/Col11a1/Dse/Dpm3/Adamts12/Sulf2/Fut11/Tmtc1/Naglu/Csgalnact2/Galnt15/Mlec/Pgm3/Pmm1/A4galt/Pcsk6/Dpy19l1/Poglut3/Arsb/Plod3/Bmpr1b/Aga/Chst12/Dsel/B4gat1/Pofut1/Chsy3	48	FB	GO_BP	3.20.0
GO:0090596	sensory organ morphogenesis	45/890	341/22374	1.67143e-12	2.87096e-10	1.98871e-10	Cfh/Mfap5/Gas1/Prrx1/Col5a2/Col5a1/Fgfr1/Sparc/Fbn1/Aldh1a1/Wnt5a/Mfap2/Myc/Col8a1/Man2a1/Lrp6/Ntn1/Efemp1/Sobp/Thy1/Cdon/Ephb2/Prrx2/Twist1/Gli3/Aldh1a3/Frzb/Sox9/Sdk1/Cthrc1/Eya4/Ror2/Col11a1/Tenm3/Ednra/Rbp4/Ntrk2/Nectin3/Naglu/Meis1/Fzd2/Spry2/Lrig3/Lrig1/Osr1	45	FB	GO_BP	3.20.0
GO:0016055	Wnt signaling pathway	54/890	466/22374	1.96677e-12	3.26927e-10	2.26462e-10	Bicc1/Col6a1/Nid1/Sfrp4/Rbms3/Lrp1/Plpp3/Egfr/Sfrp2/Col1a1/Klf4/Mdk/Wnt5a/Sfrp1/Pkd2/Ror1/Myc/Gpc3/Prickle1/Lrp6/Ryk/Ccn4/Shisa3/Gli3/Tpbg/Frzb/Dact1/Sox9/Adgra2/Cthrc1/Ror2/Cpz/Fzd1/Gprc5b/Lrrk1/Ednra/Mcc/Plekha4/Grb10/Eda/Nfkb1/Tiam1/Daam1/Sdc1/Sulf2/Fzd4/Jade1/Dkk3/Snai1/Kremen1/Fzd2/Tmem9/Amotl2/Reck	54	FB	GO_BP	3.20.0
GO:0048771	tissue remodeling	35/890	221/22374	2.77541e-12	4.46928e-10	3.09586e-10	Mmp2/Col6a1/Il6/Igf1/Ctsk/Timp1/Lrp1/Ddr2/Egfr/Mdk/Sfrp1/Tgfbr3/Axl/Ltbp3/Gpnmb/Lrp6/Mmp14/Cst3/Tmem119/Cthrc1/Ccl2/Lrrk1/Lif/Ednra/Nfkb1/Fam114a1/Tgfb2/Acvrl1/Igfbp5/F2r/P3h4/Tnfrsf11b/Rab3d/Angpt2/Foxc2	35	FB	GO_BP	3.20.0
GO:0042063	gliogenesis	50/890	416/22374	3.4066e-12	5.31946e-10	3.68478e-10	Col6a1/Il6/Igf1/Il33/Lama2/Lrp1/Nfib/Plpp3/Egfr/Nfix/Col3a1/Matn2/Tuba1a/Mxra8/Nfia/Pmp22/Mdk/Atf5/Il6st/Lamb2/Gpm6b/Lpar1/Ror1/Myc/Lrp6/Hexb/Ntn1/Mmp14/Efemp1/Mbd1/Gli3/Penk/Sox9/Ror2/Ndn/Ccl2/Bok/Lif/Tiam1/Ntrk2/Pard3/Tgfb2/Naglu/Lamb1/Cx3cl1/Cdkn2c/Zcchc24/Smo/Tmem98/Gstp1	50	FB	GO_BP	3.20.0
GO:0060070	canonical Wnt signaling pathway	42/890	312/22374	4.82093e-12	7.30655e-10	5.06123e-10	Bicc1/Col6a1/Nid1/Sfrp4/Rbms3/Egfr/Sfrp2/Col1a1/Klf4/Mdk/Wnt5a/Sfrp1/Gpc3/Prickle1/Lrp6/Shisa3/Gli3/Tpbg/Frzb/Dact1/Sox9/Adgra2/Cthrc1/Ror2/Fzd1/Gprc5b/Lrrk1/Ednra/Mcc/Plekha4/Eda/Nfkb1/Sdc1/Sulf2/Fzd4/Jade1/Dkk3/Snai1/Kremen1/Fzd2/Tmem9/Reck	42	FB	GO_BP	3.20.0
GO:0048705	skeletal system morphogenesis	38/890	266/22374	8.26128e-12	1.2163e-09	8.42527e-10	Pdgfra/Mmp2/Gas1/Serpinh1/Sfrp4/Prrx1/Nfix/Col1a1/Col3a1/Pdgfrb/Comp/Sfrp1/Myc/Thbs3/Ltbp3/Lrp6/Ryk/Mmp14/Tmem119/Prrx2/Twist1/Gli3/Hoxc8/Sox9/Hhip/Twist2/Ror2/Has2/Fgf18/Col11a1/Rdh10/Tgfb2/Tmem107/Bmpr1b/Col27a1/Tgfb3/Osr1/Foxc2	38	FB	GO_BP	3.20.0
GO:0050678	regulation of epithelial cell proliferation	50/890	429/22374	1.06778e-11	1.5284e-09	1.05872e-09	Serpinf1/Il6/Gas1/Cxcl12/Igf1/F3/Nfib/Foxp2/Egfr/Sfrp2/Fgfr1/Sparc/Ctsl/Ar/Nr2f2/Nupr1/Mdk/Errfi1/Wnt5a/Maged1/Sfrp1/Tgfbr3/Ecm1/Xdh/Robo1/Myc/Gpc3/Glul/Lrp6/Nme2/Fgf7/Ccl11/Twist1/Sox9/Twist2/Has2/Fgf18/Ccl2/Ednra/Mcc/Cd109/Ang/Tgfb2/Sulf2/Acvrl1/Cdkn1c/Tgfb3/Smo/Cdk4/Osr1	50	FB	GO_BP	3.20.0
GO:0006935	chemotaxis	53/890	473/22374	1.15788e-11	1.61259e-09	1.11704e-09	Pdgfra/Smoc2/Mmp2/Cxcl12/Dpep1/Tnfaip6/Lrp1/Nbl1/Vcam1/Rarres2/Gas6/Fgfr1/Cxcl1/Ackr3/Ccl19/Slit2/Anxa1/Mdk/Lbp/Pdgfrb/Slit3/Lox/Wnt5a/Robo1/Ppib/Lpar1/Bsg/Ccl7/Flrt2/Nrp1/Ryk/Ntn1/Fgf7/Ccl11/Tpbg/Adgra2/Tubb2b/Fgf18/Ccl2/Ednra/Tiam1/Cmtm3/Vegfd/Tgfb2/Parva/Cttn/Cx3cl1/Stk39/Sema4c/Rab13/Sema3b/Angpt2/Gstp1	53	FB	GO_BP	3.20.0
GO:0042330	taxis	53/890	475/22374	1.36024e-11	1.84456e-09	1.27772e-09	Pdgfra/Smoc2/Mmp2/Cxcl12/Dpep1/Tnfaip6/Lrp1/Nbl1/Vcam1/Rarres2/Gas6/Fgfr1/Cxcl1/Ackr3/Ccl19/Slit2/Anxa1/Mdk/Lbp/Pdgfrb/Slit3/Lox/Wnt5a/Robo1/Ppib/Lpar1/Bsg/Ccl7/Flrt2/Nrp1/Ryk/Ntn1/Fgf7/Ccl11/Tpbg/Adgra2/Tubb2b/Fgf18/Ccl2/Ednra/Tiam1/Cmtm3/Vegfd/Tgfb2/Parva/Cttn/Cx3cl1/Stk39/Sema4c/Rab13/Sema3b/Angpt2/Gstp1	53	FB	GO_BP	3.20.0
GO:0048762	mesenchymal cell differentiation	37/890	262/22374	2.19719e-11	2.9031e-09	2.01097e-09	Il6/Epha3/Sfrp2/Fgfr1/Col1a1/Mdk/Vasn/Wnt5a/Sfrp1/Tgfbr3/Timp3/Pdpn/Lrp6/Nrp1/Tmem100/Loxl2/Twist1/Frzb/Sox9/Has2/Spry1/Ednra/Tiam1/Phldb1/Chrd/Rdh10/Tgfb2/Loxl3/Snai1/Clasp2/Sema4c/Spry2/Tgfb3/Smo/Sema3b/Osr1/Foxc2	37	FB	GO_BP	3.20.0
GO:0007599	hemostasis	31/890	192/22374	2.94778e-11	3.79748e-09	2.63051e-09	Fbln1/Cfh/Serping1/Pdgfra/Svep1/Il6/Vkorc1/F3/Entpd2/Gas6/Papss2/Comp/Plat/Thbd/Pdpn/Axl/Pdia3/Pdia6/Pdia4/Ephb2/Kng2/Prrg3/Tfpi/Procr/Pros1/Emilin1/C1qtnf1/Fundc2/Prrg1/F2r/Zfp385a	31	FB	GO_BP	3.20.0
GO:0050817	coagulation	31/890	193/22374	3.38113e-11	4.24951e-09	2.94362e-09	Fbln1/Cfh/Serping1/Pdgfra/Svep1/Il6/Vkorc1/F3/Entpd2/Gas6/Papss2/Comp/Plat/Thbd/Pdpn/Axl/Pdia3/Pdia6/Pdia4/Ephb2/Kng2/Prrg3/Tfpi/Procr/Pros1/Emilin1/C1qtnf1/Fundc2/Prrg1/F2r/Angpt2	31	FB	GO_BP	3.20.0
GO:0061138	morphogenesis of a branching epithelium	34/890	232/22374	5.12075e-11	6.28268e-09	4.352e-09	Pdgfra/Il6/Cxcl12/Igf1/Sfrp2/Fgfr1/Ar/Csmd1/Slit2/Mdk/Wnt5a/Maged1/Sfrp1/Pkd2/Myc/Gpc3/Lrp6/Nrp1/Mmp14/Fgf7/Ccl11/Mgp/Gli3/Sox9/Hhip/Spry1/Ednra/Rdh10/Ntn4/Adm/Spry2/Fem1b/Smo/Foxc2	34	FB	GO_BP	3.20.0
GO:0031099	regeneration	34/890	234/22374	6.50208e-11	7.79191e-09	5.39744e-09	Mmp2/Col6a1/Il6/Cxcl12/Igf1/Prrx1/Lrp1/Nfib/Egfr/Nfix/Gas6/Matn2/Ptgfrn/Cd81/Klf4/Anxa1/Mdk/Lamb2/Axl/Cpq/Igsf10/Ace/Thy1/Apod/Gli3/Nnmt/Ccl2/Lif/Sulf2/Kremen1/Adm/Ptprf/Angpt2/Gstp1	34	FB	GO_BP	3.20.0
GO:0043491	phosphatidylinositol 3-kinase/protein kinase B signal transduction	42/890	339/22374	7.18211e-11	8.41123e-09	5.82644e-09	Dcn/Pdgfra/Col6a1/Il6/Cxcl12/Igf1/Mmp3/Col6a2/Ddr2/Egfr/Col6a3/Gas6/Fgfr1/Nedd4/Rcn3/Ccl19/Klf4/Pdgfrb/Errfi1/Lox/Xdh/Ror1/Axl/Magi2/Tmem100/Twist1/Tpbg/Ror2/Ntrk2/Pros1/Ptpn13/Tgfb2/Igfbp5/Cx3cl1/Phlda3/C1qtnf1/Spry2/F2r/Vav2/Unc5b/Irs1/C1qtnf12	42	FB	GO_BP	3.20.0
GO:1901342	regulation of vasculature development	41/890	326/22374	7.57768e-11	8.67729e-09	6.01074e-09	Serpinf1/Dcn/Smoc2/Cxcl12/C3/F3/Cd34/Sfrp2/Sparc/Rhoj/Cyp1b1/Klf4/Creb3l1/Mdk/Hk2/Wnt5a/Ecm1/Bmper/Fbln5/Glul/Ccbe1/Nrp1/Thbs2/Ccl11/Adgra2/Ism1/Hhip/Fgf18/Ccl2/Lif/Tgfb2/Sphk1/Acvrl1/Emilin1/Adm/Spry2/Htatip2/Angpt2/Reck/Naxe/Foxc2	41	FB	GO_BP	3.20.0
GO:0007596	blood coagulation	30/890	188/22374	8.28275e-11	9.27847e-09	6.42718e-09	Fbln1/Cfh/Serping1/Pdgfra/Svep1/Il6/Vkorc1/F3/Entpd2/Gas6/Papss2/Comp/Plat/Thbd/Pdpn/Axl/Pdia3/Pdia6/Pdia4/Ephb2/Kng2/Prrg3/Tfpi/Procr/Pros1/Emilin1/C1qtnf1/Fundc2/Prrg1/F2r	30	FB	GO_BP	3.20.0
GO:0043583	ear development	37/890	275/22374	9.1857e-11	1.0071e-08	6.97619e-09	Gas1/Igf1/Prrx1/Igfbp7/Nfix/Cebpd/Fgfr1/Sparc/Wnt5a/Bmper/Ror1/Myc/Ntn1/Sobp/Ephb2/Prrx2/Gli3/Aldh1a3/Frzb/Sox9/Cthrc1/Eya4/Ror2/Col11a1/Ednra/Gsdme/Rdh10/Tgfb2/Naglu/Ift27/Fzd2/Spry2/Lrig3/Lrig1/Osr1/Mpv17/Cys1	37	FB	GO_BP	3.20.0
GO:0048608	reproductive structure development	45/890	386/22374	1.15882e-10	1.24404e-08	8.61745e-09	Serpinf1/Pdgfra/Mmp2/Col6a1/Igf1/C3/Tnfaip6/Zfpm2/Sfrp2/Ctsl/Ar/Cyp1b1/Nr2f2/Csmd1/Fst/Nupr1/Errfi1/Slit3/Serpinb6a/Wnt5a/Sfrp1/Axl/Prdx4/Lrp6/Ace/Ptx3/Mmp14/Fgf7/Gli3/Sox9/Ror2/Gfra1/Bok/Rbp4/Sdc1/Rdh10/Tgfb2/Fzd4/Cdkn1c/Bmpr1b/Rhobtb3/Idh1/Rab13/Fem1b/Osr1	45	FB	GO_BP	3.20.0
GO:0048562	embryonic organ morphogenesis	42/890	345/22374	1.25375e-10	1.31848e-08	9.13308e-09	Mfap5/Pdgfra/Gas1/Prrx1/Fgfr1/Sparc/Fbn1/Aldh1a1/Wnt5a/Pkd2/Mfap2/Myc/Lrp6/Ntn1/Mmp14/Efemp1/Sobp/Ephb2/Prrx2/Twist1/Gli3/Aldh1a3/Frzb/Sox9/Cthrc1/Twist2/Eya4/Ror2/Col11a1/Ednra/Rbp4/Rdh10/Tgfb2/Naglu/Fzd2/Spry2/Tgfb3/Smo/Lrig3/Lrig1/Osr1/Foxc2	42	FB	GO_BP	3.20.0
GO:0035567	non-canonical Wnt signaling pathway	17/890	61/22374	1.3898e-10	1.43041e-08	9.90843e-09	Sfrp4/Sfrp2/Wnt5a/Sfrp1/Gpc3/Prickle1/Lrp6/Ryk/Frzb/Dact1/Cthrc1/Ror2/Fzd1/Plekha4/Tiam1/Fzd4/Fzd2	17	FB	GO_BP	3.20.0
GO:0045765	regulation of angiogenesis	40/890	319/22374	1.4157e-10	1.43041e-08	9.90843e-09	Serpinf1/Dcn/Smoc2/C3/F3/Cd34/Sfrp2/Sparc/Rhoj/Cyp1b1/Klf4/Creb3l1/Mdk/Hk2/Wnt5a/Ecm1/Bmper/Fbln5/Glul/Ccbe1/Nrp1/Thbs2/Ccl11/Adgra2/Ism1/Hhip/Fgf18/Ccl2/Lif/Tgfb2/Sphk1/Acvrl1/Emilin1/Adm/Spry2/Htatip2/Angpt2/Reck/Naxe/Foxc2	40	FB	GO_BP	3.20.0
GO:0001649	osteoblast differentiation	34/890	242/22374	1.64283e-10	1.62798e-08	1.1277e-08	Gdf10/Il6/Igf1/Tnfaip6/Ddr2/Sfrp2/Cebpd/Fgfr1/Col1a1/Id3/Creb3l1/Lox/Sfrp1/Tgfbr3/Il6st/Gpnmb/Tent5a/Fhl2/Tmem119/Ccn4/Twist1/Gli3/Penk/Sox9/Cthrc1/Twist2/Fzd1/Atraid/Chrd/Mettl7a1/Igfbp5/Snai1/Bmpr1b/Smo	34	FB	GO_BP	3.20.0
GO:0061458	reproductive system development	45/890	391/22374	1.77227e-10	1.71614e-08	1.18877e-08	Serpinf1/Pdgfra/Mmp2/Col6a1/Igf1/C3/Tnfaip6/Zfpm2/Sfrp2/Ctsl/Ar/Cyp1b1/Nr2f2/Csmd1/Fst/Nupr1/Errfi1/Slit3/Serpinb6a/Wnt5a/Sfrp1/Axl/Prdx4/Lrp6/Ace/Ptx3/Mmp14/Fgf7/Gli3/Sox9/Ror2/Gfra1/Bok/Rbp4/Sdc1/Rdh10/Tgfb2/Fzd4/Cdkn1c/Bmpr1b/Rhobtb3/Idh1/Rab13/Fem1b/Osr1	45	FB	GO_BP	3.20.0
GO:1901888	regulation of cell junction assembly	39/890	308/22374	1.7984e-10	1.71614e-08	1.18877e-08	Abi3bp/Lrp1/Dclk1/Epha3/Fgfr1/Col16a1/S100a10/Slit2/Wnt5a/Robo1/Gpm6b/Dlc1/Prickle1/Flrt2/Nrp1/Ace/Ntn1/Mmp14/Thbs2/Numbl/Thy1/Ephb2/Apod/Tpbg/Srpx2/Fzd1/Nlgn2/Ntrk2/Nectin3/Ptpn13/Negr1/Acvrl1/Farp1/Snai1/Clasp2/Sema4c/Sigmar1/Dlg4/Prickle2	39	FB	GO_BP	3.20.0
GO:0051896	regulation of phosphatidylinositol 3-kinase/protein kinase B signal transduction	38/890	295/22374	1.8646e-10	1.74696e-08	1.21011e-08	Dcn/Pdgfra/Il6/Cxcl12/Igf1/Mmp3/Ddr2/Egfr/Gas6/Fgfr1/Nedd4/Rcn3/Ccl19/Klf4/Pdgfrb/Lox/Xdh/Ror1/Axl/Magi2/Tmem100/Twist1/Tpbg/Ror2/Ntrk2/Pros1/Ptpn13/Tgfb2/Igfbp5/Cx3cl1/Phlda3/C1qtnf1/Spry2/F2r/Vav2/Unc5b/Irs1/C1qtnf12	38	FB	GO_BP	3.20.0
GO:0001837	epithelial to mesenchymal transition	28/890	171/22374	1.90141e-10	1.74963e-08	1.21197e-08	Il6/Epha3/Sfrp2/Fgfr1/Col1a1/Mdk/Vasn/Wnt5a/Sfrp1/Tgfbr3/Pdpn/Lrp6/Tmem100/Loxl2/Twist1/Sox9/Has2/Spry1/Ednra/Tiam1/Phldb1/Chrd/Tgfb2/Loxl3/Snai1/Clasp2/Spry2/Tgfb3	28	FB	GO_BP	3.20.0
GO:0003007	heart morphogenesis	38/890	300/22374	3.05035e-10	2.7466e-08	1.90256e-08	Zfpm2/Col5a1/Sfrp2/Nedd4/Slit2/Slit3/Abcc9/Wnt5a/Tgfbr3/Robo1/Pkd2/Dlc1/Prickle1/Adamts5/Gaa/Lrp6/Flrt2/Nrp1/Tmem100/Fhl2/Twist1/Sox9/Has2/Col11a1/Fzd1/Kcnj8/Spry1/Ednra/Rbp4/Tgfb2/Naglu/Acvrl1/Parva/Snai1/Fzd2/Smo/Fgfrl1/Foxc2	38	FB	GO_BP	3.20.0
GO:0010810	regulation of cell-substrate adhesion	33/890	235/22374	3.09145e-10	2.7466e-08	1.90256e-08	Fbln1/Smoc2/Abi3bp/Nid1/Ccdc80/Lrp1/Epha3/Col1a1/Col16a1/Fbln2/S100a10/Mdk/Gpm6b/Dlc1/Pdpn/Col8a1/Lgals1/Vit/Nrp1/Mmp14/Ecm2/Efemp2/Pcsk5/Thy1/Apod/Has2/Spock2/Fzd4/Dbn1/Acvrl1/Emilin1/Clasp2/Angpt2	33	FB	GO_BP	3.20.0
GO:0071711	basement membrane organization	14/890	42/22374	4.19927e-10	3.6676e-08	2.54054e-08	Col6a1/Nid1/Lama2/Col3a1/Pmp22/Lamb2/Prickle1/Flrt2/Phldb1/Lamc1/Ntn4/Lamb1/Clasp2/Plod3	14	FB	GO_BP	3.20.0
GO:0001763	morphogenesis of a branching structure	34/890	252/22374	4.92758e-10	4.23197e-08	2.93148e-08	Pdgfra/Il6/Cxcl12/Igf1/Sfrp2/Fgfr1/Ar/Csmd1/Slit2/Mdk/Wnt5a/Maged1/Sfrp1/Pkd2/Myc/Gpc3/Lrp6/Nrp1/Mmp14/Fgf7/Ccl11/Mgp/Gli3/Sox9/Hhip/Spry1/Ednra/Rdh10/Ntn4/Adm/Spry2/Fem1b/Smo/Foxc2	34	FB	GO_BP	3.20.0
GO:0007178	transmembrane receptor protein serine/threonine kinase signaling pathway	45/890	404/22374	5.14794e-10	4.2786e-08	2.96378e-08	Fstl1/Sfrp4/Tnfaip6/Lrp1/Nbl1/Col1a2/Sfrp2/Ltbp4/Sptbn1/Col3a1/Pmepa1/Nfia/Htra3/Fbn1/Fst/Vasn/Lox/Wnt5a/Comp/Sfrp1/Tgfbr3/Chrdl1/Aspn/Bmper/Gpc3/Magi2/Ltbp3/Tmem100/Grem2/Ror2/Fzd1/Ccl2/Spry1/Cd109/Map1lc3a/Chrd/Tgfb2/Acvrl1/Emilin1/Cdkn1c/Bmpr1b/Spry2/Tgfb3/Nup93/Rgmb	45	FB	GO_BP	3.20.0
GO:0060562	epithelial tube morphogenesis	45/890	404/22374	5.14794e-10	4.2786e-08	2.96378e-08	Pdgfra/Cxcl12/Igf1/Sfrp2/Ar/Csmd1/Slit2/Mdk/Wnt5a/Maged1/Sfrp1/Robo1/Pkd2/Dlc1/Bsg/Myc/Gpc3/Prickle1/Lrp6/Hs2st1/Nrp1/Ntn1/Mmp14/Lmo4/Ccl11/Mgp/Twist1/Gli3/Sox9/Hhip/Cthrc1/Spry1/Ednra/Rdh10/Adamts12/Tgfb2/Acvrl1/Cc2d2a/Sema4c/Adm/Spry2/Smo/Osr1/Kif26b/Foxc2	45	FB	GO_BP	3.20.0
GO:0010463	mesenchymal cell proliferation	16/890	58/22374	5.73184e-10	4.68828e-08	3.24756e-08	Gas1/Prrx1/Nfib/Foxp2/Fgfr1/Wnt5a/Myc/Gpc3/Lrp6/Fgf7/Prrx2/Sox9/Chrd/Smo/Osr1/Irs1	16	FB	GO_BP	3.20.0
GO:0010976	positive regulation of neuron projection development	33/890	241/22374	6.01685e-10	4.84451e-08	3.35578e-08	Serpinf1/Il6/Lrp1/Epha3/Ddr2/Fgfr1/Ngf/Mdk/Wnt5a/Ror1/Magi2/Lrp6/Nme2/Enc1/Ephb2/Tubb2b/Ror2/Fzd1/Gprc5b/Cpeb1/Tenm3/Lif/Tiam1/Ntrk2/Dpysl3/Negr1/Sphk1/Dbn1/Cx3cl1/Arsb/P3h1/Pak3/Fez1	33	FB	GO_BP	3.20.0
GO:0050920	regulation of chemotaxis	32/890	231/22374	8.13594e-10	6.44992e-08	4.46785e-08	Pdgfra/Smoc2/Cxcl12/Tnfaip6/Nbl1/Rarres2/Gas6/Fgfr1/Ccl19/Slit2/Mdk/Lbp/Pdgfrb/Wnt5a/Robo1/Lpar1/Ccl7/Nrp1/Ryk/Tpbg/Adgra2/Tubb2b/Fgf18/Ccl2/Ednra/Tiam1/Vegfd/Cttn/Cx3cl1/Stk39/Angpt2/Gstp1	32	FB	GO_BP	3.20.0
GO:0031346	positive regulation of cell projection organization	49/890	470/22374	8.51356e-10	6.64703e-08	4.60438e-08	Serpinf1/Il6/Cxcl12/Lrp1/Epha3/Ddr2/Fgfr1/Ngf/Ccl19/Mdk/Wnt5a/Robo1/Ror1/Magi2/Lrp6/Nrp1/Nme2/Ntn1/Efemp1/Numbl/Enc1/Ephb2/Tubb2b/Ror2/Fzd1/Gprc5b/Plce1/Cpeb1/Tenm3/Lif/Fscn1/Tiam1/Ntrk2/Dpysl3/Negr1/Sphk1/Fzd4/Dbn1/Cdc42ep5/Dzip1/Cx3cl1/Arsb/P3h1/Tgfb3/Dlg4/Ptprf/Pak3/Tiam2/Fez1	49	FB	GO_BP	3.20.0
GO:0002062	chondrocyte differentiation	23/890	126/22374	8.85921e-10	6.81366e-08	4.71981e-08	Serpinh1/Nfib/Sfrp2/Fgfr1/Col3a1/Mdk/Comp/Ecm1/Ltbp3/Efemp1/Ccn4/Loxl2/Gli3/Sox9/Ror2/Fgf18/Col11a1/Adamts12/Sulf2/Slc39a14/Bmpr1b/Col27a1/Osr1	23	FB	GO_BP	3.20.0
GO:0048251	elastic fiber assembly	8/890	11/22374	9.01626e-10	6.83247e-08	4.73284e-08	Ltbp4/Col3a1/Mfap4/Lox/Tnxb/Fbln5/Efemp2/Emilin1	8	FB	GO_BP	3.20.0
GO:0045444	fat cell differentiation	35/890	272/22374	1.00244e-09	7.48634e-08	5.18577e-08	Gdf10/Pdgfra/Igf1/Zfpm2/Steap4/Sfrp2/Rarres2/Cebpd/Medag/Fbn1/Klf4/Rora/Wnt5a/Sfrp1/Atf5/Lrp6/Nucb2/Sdf4/Ebf2/Lpl/Ccn4/Dio2/Frzb/Dact1/Kcnj8/Negr1/Zbtb7c/Runx1t1/Slc39a13/Clip3/Bscl2/Zfp385a/Socs1/Selenbp1/Aamdc	35	FB	GO_BP	3.20.0
GO:0141091	GO:0141091	42/890	370/22374	1.10006e-09	8.098e-08	5.60947e-08	Fstl1/Sfrp4/Tnfaip6/Lrp1/Nbl1/Col1a2/Sfrp2/Ltbp4/Col3a1/Pmepa1/Nfia/Htra3/Fbn1/Fst/Vasn/Lox/Wnt5a/Comp/Sfrp1/Tgfbr3/Chrdl1/Aspn/Bmper/Gpc3/Magi2/Ltbp3/Tmem100/Grem2/Ror2/Fzd1/Ccl2/Spry1/Cd109/Chrd/Tgfb2/Acvrl1/Emilin1/Cdkn1c/Bmpr1b/Spry2/Tgfb3/Rgmb	42	FB	GO_BP	3.20.0
GO:0030111	regulation of Wnt signaling pathway	39/890	328/22374	1.14821e-09	8.33344e-08	5.77256e-08	Bicc1/Sfrp4/Rbms3/Lrp1/Plpp3/Egfr/Sfrp2/Col1a1/Mdk/Wnt5a/Sfrp1/Gpc3/Prickle1/Lrp6/Ccn4/Shisa3/Gli3/Tpbg/Frzb/Dact1/Sox9/Adgra2/Cthrc1/Ror2/Fzd1/Gprc5b/Lrrk1/Mcc/Plekha4/Grb10/Eda/Nfkb1/Tiam1/Sulf2/Jade1/Dkk3/Kremen1/Tmem9/Reck	39	FB	GO_BP	3.20.0
GO:0035924	cellular response to vascular endothelial growth factor stimulus	16/890	61/22374	1.29979e-09	9.30252e-08	6.44384e-08	Dcn/Pdgfra/Smoc2/Anxa1/Pdgfrb/Cd63/Xdh/Robo1/Ccbe1/Nrp1/Adgra2/Vegfd/Adamts12/Sphk1/Emilin1/Spry2	16	FB	GO_BP	3.20.0
GO:0001667	ameboidal-type cell migration	35/890	275/22374	1.34792e-09	9.51486e-08	6.59093e-08	Cygb/Has1/Cxcl12/Timp1/Ddr2/Fgfr1/Pmp22/Cd63/Wnt5a/Tgfbr3/Gpc3/Lrp6/Nrp1/Cd248/Fgf7/Twist1/Tpbg/Sox9/Has2/Itga11/Akap12/Ednra/Mcc/Fam114a1/Tgfb2/Snai1/Clasp2/Arsb/Sema4c/Pfn2/Smo/Sema3b/Pak3/Amotl2/Irs1	35	FB	GO_BP	3.20.0
GO:0043542	endothelial cell migration	32/890	236/22374	1.40404e-09	9.77702e-08	6.77252e-08	Serpinf1/Dcn/Smoc2/Cxcl12/Igf1/Fstl1/Plpp3/Fgfr1/Sparc/Rhoj/Cyp1b1/Nr2f2/Slit2/Klf4/Anxa1/Wnt5a/Tgfbr3/Robo1/Bsg/Bmper/Glul/Ccbe1/Nrp1/Loxl2/Adgra2/Srpx2/Fgf18/Meox2/Acvrl1/Rab13/Angpt2/Foxc2	32	FB	GO_BP	3.20.0
GO:0060326	cell chemotaxis	39/890	331/22374	1.49421e-09	1.02662e-07	7.11138e-08	Pdgfra/Smoc2/Mmp2/Cxcl12/Dpep1/Tnfaip6/Nbl1/Vcam1/Rarres2/Gas6/Fgfr1/Cxcl1/Ackr3/Ccl19/Slit2/Anxa1/Mdk/Lbp/Pdgfrb/Lox/Wnt5a/Ppib/Lpar1/Bsg/Ccl7/Nrp1/Ccl11/Tpbg/Fgf18/Ccl2/Ednra/Tiam1/Vegfd/Tgfb2/Parva/Cx3cl1/Stk39/Rab13/Gstp1	39	FB	GO_BP	3.20.0
GO:0048144	fibroblast proliferation	25/890	154/22374	2.1383e-09	1.44983e-07	1.00429e-07	Fbln1/Pdgfra/Igf1/Ddr2/Egfr/Gas6/Col3a1/Nupr1/Pdgfrb/Abcc9/Wnt5a/Sfrp1/Myc/Cd248/Meox2/Kcnj8/Lif/Ednra/Vegfd/Fam114a1/Sphk1/Cks1b/Cdk4/Socs1/Gstp1	25	FB	GO_BP	3.20.0
GO:0014909	smooth muscle cell migration	22/890	121/22374	2.21892e-09	1.48495e-07	1.02862e-07	Igf1/F3/Lrp1/Ddr2/Cyp1b1/Slit2/Mdk/Pdgfrb/Il6st/Plat/Lpar1/Myc/Nrp1/Ace/Pcsk5/Ccn4/Has2/Grb10/Parva/Igfbp5/Smo/Gstp1	22	FB	GO_BP	3.20.0
GO:0007160	cell-matrix adhesion	32/890	241/22374	2.38325e-09	1.57447e-07	1.09063e-07	Svep1/Nid1/Lrp1/Vcam1/Epha3/Itgbl1/Cd34/Col3a1/Col16a1/S100a10/Cd63/Cdh11/Gpm6b/Dlc1/Tnxb/Nrp1/Mmp14/Efemp2/Pcsk5/Thy1/Epdr1/Apod/Sned1/Itga11/Eda/Col5a3/Tiam1/Adamts12/Acvrl1/Emilin1/Cttn/Clasp2	32	FB	GO_BP	3.20.0
GO:0001656	metanephros development	20/890	101/22374	2.52591e-09	1.6476e-07	1.14129e-07	Pdgfra/Cd34/Id3/Slit2/Fbn1/Pdgfrb/Lamb2/Pkd2/Myc/Gpc3/Gli3/Sox9/Spry1/Lif/Rdh10/Tshz3/Smo/Osr1/Kif26b/Foxc2	20	FB	GO_BP	3.20.0
GO:0060828	regulation of canonical Wnt signaling pathway	33/890	255/22374	2.60172e-09	1.67583e-07	1.16085e-07	Bicc1/Sfrp4/Rbms3/Egfr/Sfrp2/Col1a1/Mdk/Wnt5a/Sfrp1/Gpc3/Prickle1/Shisa3/Gli3/Tpbg/Frzb/Dact1/Sox9/Adgra2/Cthrc1/Ror2/Fzd1/Gprc5b/Lrrk1/Mcc/Plekha4/Eda/Nfkb1/Sulf2/Jade1/Dkk3/Kremen1/Tmem9/Reck	33	FB	GO_BP	3.20.0
GO:0007411	axon guidance	33/890	258/22374	3.50665e-09	2.23084e-07	1.5453e-07	Gas1/Cxcl12/Lama2/Lrp1/Nfib/Epha3/Matn2/Slit2/Slit3/Wnt5a/Lamb2/Robo1/Flrt2/Nrp1/Ryk/Ntn1/Lmo4/Boc/Ephb2/Gli3/Tubb2b/Ednra/Tgfb2/Lamc1/Ntn4/Lamb1/Bmpr1b/Sema4c/Smo/B4gat1/Sema3b/Arhgef25/Unc5b	33	FB	GO_BP	3.20.0
GO:0097485	neuron projection guidance	33/890	259/22374	3.86909e-09	2.40227e-07	1.66405e-07	Gas1/Cxcl12/Lama2/Lrp1/Nfib/Epha3/Matn2/Slit2/Slit3/Wnt5a/Lamb2/Robo1/Flrt2/Nrp1/Ryk/Ntn1/Lmo4/Boc/Ephb2/Gli3/Tubb2b/Ednra/Tgfb2/Lamc1/Ntn4/Lamb1/Bmpr1b/Sema4c/Smo/B4gat1/Sema3b/Arhgef25/Unc5b	33	FB	GO_BP	3.20.0
GO:0051897	positive regulation of phosphatidylinositol 3-kinase/protein kinase B signal transduction	29/890	207/22374	3.86937e-09	2.40227e-07	1.66405e-07	Dcn/Pdgfra/Il6/Cxcl12/Igf1/Ddr2/Egfr/Gas6/Fgfr1/Nedd4/Ccl19/Pdgfrb/Ror1/Axl/Tmem100/Tpbg/Ror2/Ntrk2/Pros1/Tgfb2/Igfbp5/Cx3cl1/C1qtnf1/Spry2/F2r/Vav2/Unc5b/Irs1/C1qtnf12	29	FB	GO_BP	3.20.0
GO:0048736	appendage development	30/890	221/22374	4.44926e-09	2.6973e-07	1.86842e-07	Col6a1/Gas1/Prrx1/Sfrp2/Fgfr1/Col3a1/Nfia/Errfi1/Wnt5a/Comp/Gpc3/Prickle1/Lrp6/Pcsk5/Prrx2/Twist1/Gli3/Sox9/Ror2/Meox2/Rdh10/Tgfb2/Naglu/Lmbr1/Tmem107/Kremen1/Osr1/Cibar1/Dync2h1/Reck	30	FB	GO_BP	3.20.0
GO:0060173	limb development	30/890	221/22374	4.44926e-09	2.6973e-07	1.86842e-07	Col6a1/Gas1/Prrx1/Sfrp2/Fgfr1/Col3a1/Nfia/Errfi1/Wnt5a/Comp/Gpc3/Prickle1/Lrp6/Pcsk5/Prrx2/Twist1/Gli3/Sox9/Ror2/Meox2/Rdh10/Tgfb2/Naglu/Lmbr1/Tmem107/Kremen1/Osr1/Cibar1/Dync2h1/Reck	30	FB	GO_BP	3.20.0
GO:0032964	collagen biosynthetic process	16/890	66/22374	4.54972e-09	2.72613e-07	1.88838e-07	Cygb/Il6/Serpinh1/Col5a1/Ddr2/Col1a1/Rcn3/Creb3l1/Pdgfrb/Errfi1/P3h3/Ccl2/Emilin1/F2r/P3h4/Tgfb3	16	FB	GO_BP	3.20.0
GO:0014812	muscle cell migration	23/890	137/22374	4.81305e-09	2.85076e-07	1.97472e-07	Igf1/F3/Lrp1/Ddr2/Cyp1b1/Slit2/Anxa1/Mdk/Pdgfrb/Il6st/Plat/Lpar1/Myc/Nrp1/Ace/Pcsk5/Ccn4/Has2/Grb10/Parva/Igfbp5/Smo/Gstp1	23	FB	GO_BP	3.20.0
GO:0038084	vascular endothelial growth factor signaling pathway	13/890	42/22374	5.00458e-09	2.93052e-07	2.02997e-07	Dcn/Pdgfra/Smoc2/Pdgfrb/Cd63/Xdh/Robo1/Ccbe1/Nrp1/Adgra2/Vegfd/Emilin1/Spry2	13	FB	GO_BP	3.20.0
GO:0002053	positive regulation of mesenchymal cell proliferation	12/890	35/22374	5.22558e-09	3.02555e-07	2.0958e-07	Gas1/Prrx1/Foxp2/Fgfr1/Wnt5a/Myc/Lrp6/Prrx2/Sox9/Chrd/Smo/Irs1	12	FB	GO_BP	3.20.0
GO:0071772	response to BMP	27/890	185/22374	5.41243e-09	3.06486e-07	2.12303e-07	Fstl1/Sfrp4/Tnfaip6/Nbl1/Sfrp2/Nfix/Nfia/Htra3/Fbn1/Fst/Wnt5a/Comp/Sfrp1/Tgfbr3/Chrdl1/Bmper/Gpc3/Tmem100/Grem2/Sox9/Ror2/Fzd1/Chrd/Adamts12/Acvrl1/Bmpr1b/Rgmb	27	FB	GO_BP	3.20.0
GO:0071773	cellular response to BMP stimulus	27/890	185/22374	5.41243e-09	3.06486e-07	2.12303e-07	Fstl1/Sfrp4/Tnfaip6/Nbl1/Sfrp2/Nfix/Nfia/Htra3/Fbn1/Fst/Wnt5a/Comp/Sfrp1/Tgfbr3/Chrdl1/Bmper/Gpc3/Tmem100/Grem2/Sox9/Ror2/Fzd1/Chrd/Adamts12/Acvrl1/Bmpr1b/Rgmb	27	FB	GO_BP	3.20.0
GO:0060840	artery development	22/890	127/22374	5.68515e-09	3.1843e-07	2.20576e-07	Prrx1/Lrp1/Col3a1/Mdk/Pdgfrb/Lox/Comp/Robo1/Pkd2/Prickle1/Gaa/Nrp1/Efemp2/Prrx2/Gli3/Ednra/Chrd/Tgfb2/Naglu/Acvrl1/Fkbp10/Foxc2	22	FB	GO_BP	3.20.0
GO:1903510	mucopolysaccharide metabolic process	18/890	86/22374	6.24876e-09	3.46235e-07	2.39836e-07	Has1/Tnfaip6/Ugdh/Hexa/Chpf/Hexb/Hs2st1/Has2/Dse/Ednra/Nfkb1/Naglu/Csgalnact2/Itih5/Arsb/Chst12/Dsel/Chsy3	18	FB	GO_BP	3.20.0
GO:0042471	ear morphogenesis	24/890	151/22374	6.88881e-09	3.77639e-07	2.6159e-07	Gas1/Prrx1/Fgfr1/Sparc/Wnt5a/Myc/Ntn1/Sobp/Ephb2/Prrx2/Aldh1a3/Frzb/Sox9/Cthrc1/Eya4/Ror2/Col11a1/Ednra/Naglu/Fzd2/Spry2/Lrig3/Lrig1/Osr1	24	FB	GO_BP	3.20.0
GO:1903034	regulation of response to wounding	26/890	176/22374	7.99483e-09	4.33657e-07	3.00393e-07	Serping1/Pdgfra/Smoc2/Vkorc1/Il33/Lrp1/Ddr2/Klf4/Anxa1/Mdk/Plat/Thbd/Ccn4/Ephb2/Kng2/Ccl2/Tfpi/Cd109/Pros1/Emilin1/Clasp2/C1qtnf1/Kremen1/F2r/Ptprf/Foxc2	26	FB	GO_BP	3.20.0
GO:0010464	regulation of mesenchymal cell proliferation	13/890	44/22374	9.45677e-09	5.07612e-07	3.51622e-07	Gas1/Prrx1/Nfib/Foxp2/Fgfr1/Wnt5a/Myc/Lrp6/Prrx2/Sox9/Chrd/Smo/Irs1	13	FB	GO_BP	3.20.0
GO:0030282	bone mineralization	23/890	143/22374	1.12219e-08	5.96151e-07	4.12953e-07	Col6a1/Clec3b/Igf1/Col1a2/Ddr2/Nfix/Lox/Comp/Ecm1/Gpm6b/Aspn/Gpc3/Prickle1/Ltbp3/Gpnmb/Tent5a/Tmem119/Mgp/Twist1/Sox9/Atraid/Bmpr1b/Osr1	23	FB	GO_BP	3.20.0
GO:0060041	retina development in camera-type eye	29/890	217/22374	1.14953e-08	6.04443e-07	4.18696e-07	Serpinf1/Cfh/Pdgfra/C3/Nfib/Nfix/Rhoj/Nfia/Cyp1b1/Pdgfrb/Lamb2/Bsg/Man2a1/Lrp6/Nrp1/Thy1/Cdon/Sox9/Sdk1/Celf4/Lif/Rbp4/Ntrk2/Nectin3/Tgfb2/Fzd4/Naglu/Acvrl1/Bmpr1b	29	FB	GO_BP	3.20.0
GO:0050680	negative regulation of epithelial cell proliferation	25/890	168/22374	1.32943e-08	6.85758e-07	4.75023e-07	Serpinf1/Gas1/Nfib/Sfrp2/Sparc/Ctsl/Ar/Nr2f2/Nupr1/Wnt5a/Maged1/Sfrp1/Tgfbr3/Xdh/Robo1/Gpc3/Lrp6/Sox9/Mcc/Cd109/Tgfb2/Acvrl1/Cdkn1c/Tgfb3/Smo	25	FB	GO_BP	3.20.0
GO:0090101	negative regulation of transmembrane receptor protein serine/threonine kinase signaling pathway	24/890	156/22374	1.33079e-08	6.85758e-07	4.75023e-07	Tnfaip6/Lrp1/Nbl1/Sfrp2/Pmepa1/Htra3/Fbn1/Fst/Vasn/Wnt5a/Sfrp1/Tgfbr3/Chrdl1/Aspn/Bmper/Magi2/Grem2/Fzd1/Spry1/Cd109/Chrd/Emilin1/Spry2/Tgfb3	24	FB	GO_BP	3.20.0
GO:0010594	regulation of endothelial cell migration	26/890	181/22374	1.45063e-08	7.4011e-07	5.12673e-07	Serpinf1/Dcn/Smoc2/Igf1/Plpp3/Fgfr1/Sparc/Rhoj/Nr2f2/Slit2/Klf4/Anxa1/Wnt5a/Tgfbr3/Bsg/Bmper/Glul/Ccbe1/Nrp1/Adgra2/Srpx2/Fgf18/Meox2/Acvrl1/Angpt2/Foxc2	26	FB	GO_BP	3.20.0
GO:2001046	positive regulation of integrin-mediated signaling pathway	8/890	14/22374	1.47464e-08	7.44984e-07	5.16049e-07	Nid1/Lama2/Cd63/Lamb2/Pcsk5/Loxl3/Lamc1/Lamb1	8	FB	GO_BP	3.20.0
GO:0048754	branching morphogenesis of an epithelial tube	27/890	194/22374	1.53023e-08	7.6556e-07	5.30302e-07	Pdgfra/Cxcl12/Igf1/Sfrp2/Ar/Csmd1/Slit2/Mdk/Wnt5a/Maged1/Pkd2/Myc/Gpc3/Lrp6/Nrp1/Mmp14/Ccl11/Mgp/Gli3/Sox9/Hhip/Spry1/Ednra/Rdh10/Spry2/Smo/Foxc2	27	FB	GO_BP	3.20.0
GO:0035107	appendage morphogenesis	26/890	182/22374	1.62963e-08	7.9976e-07	5.53993e-07	Col6a1/Gas1/Prrx1/Sfrp2/Fgfr1/Col3a1/Nfia/Errfi1/Wnt5a/Gpc3/Prickle1/Lrp6/Pcsk5/Prrx2/Twist1/Gli3/Sox9/Ror2/Rdh10/Tgfb2/Lmbr1/Tmem107/Osr1/Cibar1/Dync2h1/Reck	26	FB	GO_BP	3.20.0
GO:0035108	limb morphogenesis	26/890	182/22374	1.62963e-08	7.9976e-07	5.53993e-07	Col6a1/Gas1/Prrx1/Sfrp2/Fgfr1/Col3a1/Nfia/Errfi1/Wnt5a/Gpc3/Prickle1/Lrp6/Pcsk5/Prrx2/Twist1/Gli3/Sox9/Ror2/Rdh10/Tgfb2/Lmbr1/Tmem107/Osr1/Cibar1/Dync2h1/Reck	26	FB	GO_BP	3.20.0
GO:0030178	negative regulation of Wnt signaling pathway	25/890	170/22374	1.69615e-08	8.24555e-07	5.71168e-07	Bicc1/Sfrp4/Rbms3/Lrp1/Sfrp2/Mdk/Wnt5a/Sfrp1/Gpc3/Prickle1/Lrp6/Shisa3/Gli3/Tpbg/Frzb/Dact1/Sox9/Cthrc1/Ror2/Fzd1/Mcc/Grb10/Jade1/Dkk3/Kremen1	25	FB	GO_BP	3.20.0
GO:0014911	positive regulation of smooth muscle cell migration	16/890	72/22374	1.75059e-08	8.43064e-07	5.83989e-07	Igf1/F3/Lrp1/Ddr2/Cyp1b1/Mdk/Pdgfrb/Il6st/Lpar1/Myc/Nrp1/Pcsk5/Ccn4/Has2/Igfbp5/Smo	16	FB	GO_BP	3.20.0
GO:1903055	positive regulation of extracellular matrix organization	11/890	32/22374	2.22338e-08	1.06084e-06	7.34844e-07	Il6/Ddr2/Pdpn/Tnxb/Efemp2/Sox9/Fscn1/Phldb1/Tgfb2/Emilin1/Clasp2	11	FB	GO_BP	3.20.0
GO:0090090	negative regulation of canonical Wnt signaling pathway	22/890	137/22374	2.39971e-08	1.13447e-06	7.85844e-07	Bicc1/Sfrp4/Rbms3/Sfrp2/Mdk/Wnt5a/Sfrp1/Gpc3/Prickle1/Shisa3/Gli3/Tpbg/Frzb/Dact1/Sox9/Cthrc1/Ror2/Fzd1/Mcc/Jade1/Dkk3/Kremen1	22	FB	GO_BP	3.20.0
GO:0030203	glycosaminoglycan metabolic process	19/890	104/22374	2.52342e-08	1.17146e-06	8.11467e-07	Has1/Tnfaip6/Ugdh/Pdgfrb/Hexa/Chpf/Hexb/Hs2st1/Has2/Dse/Ednra/Nfkb1/Naglu/Csgalnact2/Itih5/Arsb/Chst12/Dsel/Chsy3	19	FB	GO_BP	3.20.0
GO:0060021	roof of mouth development	19/890	104/22374	2.52342e-08	1.17146e-06	8.11467e-07	Pdgfra/Gas1/Bnc2/Prrx1/Wnt5a/Tgfbr3/Lrp6/Ephb2/Twist1/Gli3/Fzd1/Meox2/Tgfb2/Loxl3/Snai1/Tmem107/Fzd2/Tgfb3/Osr1	19	FB	GO_BP	3.20.0
GO:1902547	regulation of cellular response to vascular endothelial growth factor stimulus	10/890	26/22374	2.8051e-08	1.29059e-06	8.93993e-07	Dcn/Smoc2/Cd63/Xdh/Robo1/Ccbe1/Adgra2/Adamts12/Emilin1/Spry2	10	FB	GO_BP	3.20.0
GO:0008406	gonad development	34/890	297/22374	3.44303e-08	1.56565e-06	1.08453e-06	Pdgfra/Mmp2/Tnfaip6/Zfpm2/Sfrp2/Ctsl/Ar/Cyp1b1/Nr2f2/Csmd1/Fst/Nupr1/Slit3/Serpinb6a/Wnt5a/Sfrp1/Prdx4/Ace/Ptx3/Mmp14/Fgf7/Sox9/Gfra1/Bok/Rbp4/Sdc1/Rdh10/Tgfb2/Fzd4/Bmpr1b/Rhobtb3/Idh1/Rab13/Osr1	34	FB	GO_BP	3.20.0
GO:2001233	regulation of apoptotic signaling pathway	44/890	447/22374	3.4637e-08	1.56565e-06	1.08453e-06	Mmp2/Gas1/Cxcl12/Igf1/Ctsk/Srpx/Sfrp2/Fgfr1/Ackr3/Ctsl/Ar/Pmp22/Klf4/Creb3l1/Nupr1/Wnt5a/Maged1/Sfrp1/Steap3/Myc/Itm2c/Pdia3/Nrp1/Selenos/Deptor/Eya4/Fzd1/Herpud1/Bok/Gsdme/Tgfb2/Tnfsf12/Cttn/Mapk9/Snai1/Cx3cl1/Plscr1/Bmpr1b/Fem1b/Htra2/Unc5b/Zfp385a/Acaa2/Gstp1	44	FB	GO_BP	3.20.0
GO:0045667	regulation of osteoblast differentiation	24/890	164/22374	3.59664e-08	1.61161e-06	1.11636e-06	Gdf10/Il6/Igf1/Tnfaip6/Ddr2/Sfrp2/Cebpd/Fgfr1/Id3/Sfrp1/Il6st/Tent5a/Tmem119/Ccn4/Twist1/Gli3/Sox9/Cthrc1/Twist2/Fzd1/Atraid/Chrd/Igfbp5/Bmpr1b	24	FB	GO_BP	3.20.0
GO:0048844	artery morphogenesis	17/890	86/22374	4.04729e-08	1.76994e-06	1.22603e-06	Prrx1/Lrp1/Col3a1/Mdk/Pdgfrb/Comp/Pkd2/Nrp1/Efemp2/Prrx2/Ednra/Chrd/Tgfb2/Naglu/Acvrl1/Fkbp10/Foxc2	17	FB	GO_BP	3.20.0
GO:0048839	inner ear development	30/890	243/22374	4.04965e-08	1.76994e-06	1.22603e-06	Igf1/Prrx1/Igfbp7/Cebpd/Fgfr1/Sparc/Wnt5a/Bmper/Ror1/Ntn1/Sobp/Ephb2/Prrx2/Gli3/Aldh1a3/Frzb/Sox9/Cthrc1/Ror2/Col11a1/Gsdme/Tgfb2/Naglu/Ift27/Fzd2/Spry2/Lrig3/Lrig1/Mpv17/Cys1	30	FB	GO_BP	3.20.0
GO:0050921	positive regulation of chemotaxis	24/890	165/22374	4.05303e-08	1.76994e-06	1.22603e-06	Pdgfra/Smoc2/Cxcl12/Rarres2/Gas6/Fgfr1/Ccl19/Slit2/Mdk/Lbp/Pdgfrb/Wnt5a/Lpar1/Ccl7/Nrp1/Tpbg/Fgf18/Ccl2/Ednra/Tiam1/Vegfd/Cttn/Cx3cl1/Stk39	24	FB	GO_BP	3.20.0
GO:0050878	regulation of body fluid levels	39/890	373/22374	4.20116e-08	1.81921e-06	1.26016e-06	Fbln1/Cfh/Serping1/Pdgfra/Svep1/Il6/Vkorc1/F3/Entpd2/Egfr/Gas6/Papss2/Hk2/Comp/Xdh/Plat/Thbd/Pdpn/Prickle1/Axl/Pdia3/Pdia6/Pdia4/Ephb2/Kng2/Has2/Prrg3/Tfpi/Procr/Pros1/Negr1/Emilin1/C1qtnf1/Fundc2/Stk39/Adm/Prrg1/F2r/Zfp385a	39	FB	GO_BP	3.20.0
GO:0009101	glycoprotein biosynthetic process	35/890	314/22374	4.26165e-08	1.83002e-06	1.26765e-06	Gfpt2/Igf1/Il33/Ugdh/Gxylt2/Ccl19/Ddost/Itm2c/Krtcap2/Chpf/Man2a1/Rpn2/Hs2st1/Bace2/Ostc/Galnt17/Itm2a/Dse/Dpm3/Fut11/Tmtc1/Csgalnact2/Galnt15/Mlec/Pgm3/Pmm1/A4galt/Dpy19l1/Poglut3/Plod3/Bmpr1b/Chst12/B4gat1/Pofut1/Chsy3	35	FB	GO_BP	3.20.0
GO:0050655	dermatan sulfate proteoglycan metabolic process	7/890	11/22374	4.41728e-08	1.85059e-06	1.2819e-06	Hexa/Hexb/Dse/Csgalnact2/Arsb/Chst12/Dsel	7	FB	GO_BP	3.20.0
GO:0071670	smooth muscle cell chemotaxis	7/890	11/22374	4.41728e-08	1.85059e-06	1.2819e-06	Slit2/Mdk/Pdgfrb/Lpar1/Nrp1/Parva/Gstp1	7	FB	GO_BP	3.20.0
GO:0110011	regulation of basement membrane organization	7/890	11/22374	4.41728e-08	1.85059e-06	1.2819e-06	Nid1/Lama2/Lamb2/Phldb1/Lamc1/Lamb1/Clasp2	7	FB	GO_BP	3.20.0
GO:0031214	biomineral tissue development	26/890	191/22374	4.46331e-08	1.85479e-06	1.28481e-06	Col6a1/Clec3b/Igf1/Col1a2/Ddr2/Nfix/Gas6/Fgfr1/Col1a1/Lox/Comp/Ecm1/Gpm6b/Aspn/Gpc3/Prickle1/Ltbp3/Gpnmb/Tent5a/Tmem119/Mgp/Twist1/Sox9/Atraid/Bmpr1b/Osr1	26	FB	GO_BP	3.20.0
GO:0010717	regulation of epithelial to mesenchymal transition	19/890	108/22374	4.76747e-08	1.95918e-06	1.35712e-06	Il6/Epha3/Sfrp2/Col1a1/Mdk/Vasn/Sfrp1/Tgfbr3/Pdpn/Loxl2/Twist1/Spry1/Tiam1/Phldb1/Tgfb2/Snai1/Clasp2/Spry2/Tgfb3	19	FB	GO_BP	3.20.0
GO:0045137	development of primary sexual characteristics	34/890	301/22374	4.79055e-08	1.95918e-06	1.35712e-06	Pdgfra/Mmp2/Tnfaip6/Zfpm2/Sfrp2/Ctsl/Ar/Cyp1b1/Nr2f2/Csmd1/Fst/Nupr1/Slit3/Serpinb6a/Wnt5a/Sfrp1/Prdx4/Ace/Ptx3/Mmp14/Fgf7/Sox9/Gfra1/Bok/Rbp4/Sdc1/Rdh10/Tgfb2/Fzd4/Bmpr1b/Rhobtb3/Idh1/Rab13/Osr1	34	FB	GO_BP	3.20.0
GO:0072006	nephron development	25/890	180/22374	5.4088e-08	2.19461e-06	1.5202e-06	Cfh/Pdgfra/Nid1/Cd34/Pdgfrb/Maged1/Lamb2/Pkd2/Myc/Gpc3/Magi2/Hs2st1/Gli3/Sox9/Plce1/Lif/Ednra/Col4a4/Sulf2/Smo/Osr1/Angpt2/Mpv17/Kif26b/Foxc2	25	FB	GO_BP	3.20.0
GO:0014910	regulation of smooth muscle cell migration	19/890	109/22374	5.56157e-08	2.23897e-06	1.55093e-06	Igf1/F3/Lrp1/Ddr2/Cyp1b1/Slit2/Mdk/Pdgfrb/Il6st/Lpar1/Myc/Nrp1/Ace/Pcsk5/Ccn4/Has2/Igfbp5/Smo/Gstp1	19	FB	GO_BP	3.20.0
GO:0090092	regulation of transmembrane receptor protein serine/threonine kinase signaling pathway	32/890	275/22374	5.91428e-08	2.3625e-06	1.6365e-06	Fstl1/Sfrp4/Tnfaip6/Lrp1/Nbl1/Sfrp2/Pmepa1/Htra3/Fbn1/Fst/Vasn/Lox/Wnt5a/Sfrp1/Tgfbr3/Chrdl1/Aspn/Bmper/Gpc3/Magi2/Grem2/Fzd1/Spry1/Cd109/Chrd/Tgfb2/Acvrl1/Emilin1/Cdkn1c/Spry2/Tgfb3/Nup93	32	FB	GO_BP	3.20.0
GO:2001044	regulation of integrin-mediated signaling pathway	9/890	22/22374	7.46868e-08	2.96047e-06	2.05071e-06	Nid1/Timp1/Lama2/Cd63/Lamb2/Pcsk5/Loxl3/Lamc1/Lamb1	9	FB	GO_BP	3.20.0
GO:0009410	response to xenobiotic stimulus	46/890	492/22374	7.9518e-08	3.12791e-06	2.1667e-06	Mmp2/Col6a1/Dpep1/Vkorc1/Fmo2/Egfr/Pam/Sfrp2/Gas6/Col1a1/Mgst1/Cyp1b1/Aldh1a1/Errfi1/Abcc9/Lox/Rora/Fmo1/Sfrp1/Pnp/Myc/Prickle1/Add3/Fosb/Gstm1/Ace/Gstt1/Nnmt/Slc1a3/Fzd1/Ccl2/Gstm2/Kcnj8/Dpyd/Ggh/Gstm5/Mapk9/Cyp2d22/Trp53i13/Tnfrsf11b/Cdk4/Fosl1/Npas2/Abcd3/Fech/Gstp1	46	FB	GO_BP	3.20.0
GO:0030509	BMP signaling pathway	24/890	171/22374	8.12732e-08	3.17273e-06	2.19775e-06	Fstl1/Sfrp4/Tnfaip6/Nbl1/Sfrp2/Nfia/Htra3/Fbn1/Fst/Wnt5a/Comp/Sfrp1/Tgfbr3/Chrdl1/Bmper/Gpc3/Tmem100/Grem2/Ror2/Fzd1/Chrd/Acvrl1/Bmpr1b/Rgmb	24	FB	GO_BP	3.20.0
GO:0010001	glial cell differentiation	34/890	308/22374	8.4028e-08	3.25561e-06	2.25516e-06	Col6a1/Igf1/Il33/Lama2/Lrp1/Nfib/Plpp3/Egfr/Nfix/Tuba1a/Mxra8/Nfia/Pmp22/Mdk/Atf5/Il6st/Lamb2/Gpm6b/Lpar1/Ror1/Lrp6/Mbd1/Gli3/Sox9/Ror2/Bok/Lif/Ntrk2/Pard3/Naglu/Cdkn2c/Smo/Tmem98/Gstp1	34	FB	GO_BP	3.20.0
GO:0006979	response to oxidative stress	42/890	431/22374	9.39045e-08	3.61112e-06	2.50142e-06	Cygb/Pdgfra/Mmp2/Col6a1/Il6/Mmp3/Gpx3/Ddr2/Egfr/Col1a1/Mgst1/Gpx8/Sod3/Cyp1b1/Klf4/Aldh1a1/Anxa1/Pdgfrb/Abcc9/Fbln5/Axl/Prdx4/Dapk1/Mmp14/Selenos/Cst3/Gpx7/Apod/Penk/Ednra/Nfkb1/Map1lc3a/Sdc1/Sphk1/Naglu/Mapk9/Stx2/Idh1/Fosl1/Htra2/Mpv17/Gstp1	42	FB	GO_BP	3.20.0
GO:0050679	positive regulation of epithelial cell proliferation	29/890	239/22374	9.92512e-08	3.78846e-06	2.62426e-06	Il6/Gas1/Cxcl12/Igf1/F3/Foxp2/Egfr/Fgfr1/Ar/Mdk/Wnt5a/Sfrp1/Ecm1/Myc/Glul/Nme2/Fgf7/Ccl11/Twist1/Sox9/Twist2/Has2/Fgf18/Ccl2/Ang/Acvrl1/Smo/Cdk4/Osr1	29	FB	GO_BP	3.20.0
GO:0001657	ureteric bud development	19/890	113/22374	1.01085e-07	3.82528e-06	2.64976e-06	Fgfr1/Slit2/Maged1/Sfrp1/Pkd2/Bmper/Myc/Gpc3/Hs2st1/Gli3/Sox9/Spry1/Sdc1/Tshz3/Smo/Crlf1/Osr1/Kif26b/Foxc2	19	FB	GO_BP	3.20.0
GO:0072073	kidney epithelium development	24/890	173/22374	1.01701e-07	3.82528e-06	2.64976e-06	Cd34/Fgfr1/Slit2/Maged1/Sfrp1/Lamb2/Pkd2/Bmper/Myc/Gpc3/Magi2/Hs2st1/Gli3/Sox9/Spry1/Lif/Ednra/Sdc1/Tshz3/Smo/Crlf1/Osr1/Kif26b/Foxc2	24	FB	GO_BP	3.20.0
GO:0048592	eye morphogenesis	26/890	200/22374	1.1439e-07	4.24743e-06	2.94219e-06	Cfh/Mfap5/Gas1/Col5a2/Col5a1/Fbn1/Aldh1a1/Mfap2/Col8a1/Man2a1/Lrp6/Efemp1/Thy1/Cdon/Ephb2/Twist1/Gli3/Aldh1a3/Sox9/Sdk1/Tenm3/Rbp4/Ntrk2/Nectin3/Naglu/Meis1	26	FB	GO_BP	3.20.0
GO:0006029	proteoglycan metabolic process	17/890	92/22374	1.14573e-07	4.24743e-06	2.94219e-06	Igf1/Ugdh/Hexa/Chpf/Hexb/Hs2st1/Col11a1/Dse/Adamts12/Sulf2/Naglu/Csgalnact2/Arsb/Bmpr1b/Chst12/Dsel/Chsy3	17	FB	GO_BP	3.20.0
GO:0060349	bone morphogenesis	19/890	115/22374	1.34822e-07	4.96243e-06	3.43746e-06	Serpinh1/Sfrp4/Nfix/Col1a1/Col3a1/Comp/Thbs3/Ltbp3/Lrp6/Mmp14/Tmem119/Twist1/Gli3/Sox9/Has2/Fgf18/Tmem107/Bmpr1b/Col27a1	19	FB	GO_BP	3.20.0
GO:0010171	body morphogenesis	14/890	64/22374	1.68292e-07	6.15042e-06	4.26038e-06	Pdgfra/Mmp2/Col1a1/Crispld2/Gpc3/Prickle1/Lrp6/Cdon/Grem2/Twist2/Phldb1/Tgfb2/Clasp2/Tgfb3	14	FB	GO_BP	3.20.0
GO:0003205	cardiac chamber development	26/890	204/22374	1.7042e-07	6.18431e-06	4.28386e-06	Lrp1/Zfpm2/Sfrp2/Slit2/Slit3/Ank2/Wnt5a/Tgfbr3/Robo1/Lrp6/Nrp1/Pcsk5/Lmo4/Fhl2/Col11a1/Fzd1/Kcnj8/Ednra/Rbp4/Tgfb2/Naglu/Parva/Fzd2/Smo/Fgfrl1/Foxc2	26	FB	GO_BP	3.20.0
GO:0072163	mesonephric epithelium development	19/890	117/22374	1.786e-07	6.34716e-06	4.39667e-06	Fgfr1/Slit2/Maged1/Sfrp1/Pkd2/Bmper/Myc/Gpc3/Hs2st1/Gli3/Sox9/Spry1/Sdc1/Tshz3/Smo/Crlf1/Osr1/Kif26b/Foxc2	19	FB	GO_BP	3.20.0
GO:0072164	mesonephric tubule development	19/890	117/22374	1.786e-07	6.34716e-06	4.39667e-06	Fgfr1/Slit2/Maged1/Sfrp1/Pkd2/Bmper/Myc/Gpc3/Hs2st1/Gli3/Sox9/Spry1/Sdc1/Tshz3/Smo/Crlf1/Osr1/Kif26b/Foxc2	19	FB	GO_BP	3.20.0
GO:0008347	glial cell migration	15/890	74/22374	1.78602e-07	6.34716e-06	4.39667e-06	Lrp1/Col3a1/Matn2/Pmp22/Hexb/Ntn1/Mmp14/Efemp1/Gli3/Ndn/Ccl2/Tiam1/Tgfb2/Lamb1/Cx3cl1	15	FB	GO_BP	3.20.0
GO:0018126	protein hydroxylation	9/890	24/22374	1.82709e-07	6.40474e-06	4.43655e-06	Plod2/P3h3/Prdx4/Crtap/Fkbp10/P4ha2/Plod3/P3h1/P3h4	9	FB	GO_BP	3.20.0
GO:1900746	regulation of vascular endothelial growth factor signaling pathway	9/890	24/22374	1.82709e-07	6.40474e-06	4.43655e-06	Dcn/Smoc2/Cd63/Xdh/Robo1/Ccbe1/Adgra2/Emilin1/Spry2	9	FB	GO_BP	3.20.0
GO:0061041	regulation of wound healing	20/890	131/22374	2.42025e-07	8.42671e-06	5.83717e-06	Serping1/Pdgfra/Smoc2/Vkorc1/Ddr2/Anxa1/Plat/Thbd/Ccn4/Ephb2/Kng2/Ccl2/Tfpi/Cd109/Pros1/Emilin1/Clasp2/C1qtnf1/F2r/Foxc2	20	FB	GO_BP	3.20.0
GO:0007224	smoothened signaling pathway	23/890	169/22374	2.657e-07	9.17998e-06	6.35895e-06	Gas1/Prrx1/Tuba1a/Rora/Sfrp1/Gpc3/Boc/Cdon/Prrx2/Gli3/Hhip/Ror2/Kctd11/Chrd/Glis2/Rab34/Dzip1/Ift27/Cc2d2a/Smo/Txndc15/Cibar1/Dync2h1	23	FB	GO_BP	3.20.0
GO:0001823	mesonephros development	19/890	120/22374	2.69004e-07	9.17998e-06	6.35895e-06	Fgfr1/Slit2/Maged1/Sfrp1/Pkd2/Bmper/Myc/Gpc3/Hs2st1/Gli3/Sox9/Spry1/Sdc1/Tshz3/Smo/Crlf1/Osr1/Kif26b/Foxc2	19	FB	GO_BP	3.20.0
GO:0006022	aminoglycan metabolic process	19/890	120/22374	2.69004e-07	9.17998e-06	6.35895e-06	Has1/Tnfaip6/Ugdh/Pdgfrb/Hexa/Chpf/Hexb/Hs2st1/Has2/Dse/Ednra/Nfkb1/Naglu/Csgalnact2/Itih5/Arsb/Chst12/Dsel/Chsy3	19	FB	GO_BP	3.20.0
GO:0030510	regulation of BMP signaling pathway	18/890	109/22374	2.88981e-07	9.79682e-06	6.78624e-06	Fstl1/Sfrp4/Tnfaip6/Nbl1/Sfrp2/Htra3/Fbn1/Fst/Wnt5a/Sfrp1/Tgfbr3/Chrdl1/Bmper/Gpc3/Grem2/Fzd1/Chrd/Acvrl1	18	FB	GO_BP	3.20.0
GO:0061035	regulation of cartilage development	15/890	77/22374	3.09073e-07	1.04095e-05	7.21064e-06	Ctsk/Bmp1/Mdk/Wnt5a/Ltbp3/Efemp1/Ccn4/Loxl2/Gli3/Frzb/Sox9/Fgf18/Adamts12/Tgfb2/Bmpr1b	15	FB	GO_BP	3.20.0
GO:0016485	protein processing	31/890	281/22374	3.14894e-07	1.05367e-05	7.29874e-06	Adamts2/Clec3b/Gas1/Aebp1/C1ra/F3/Gsn/Bmp1/S100a10/Ctsl/Comp/Plat/Myc/Ccbe1/Bace2/Hsp90b1/Anpep/Ace/Mmp14/Pcsk5/Gli3/Spon1/Cpz/Spcs1/Naglu/Pcsk6/Ctla2a/Bace1/Casp12/Dync2h1/Tmem98	31	FB	GO_BP	3.20.0
GO:0042445	hormone metabolic process	30/890	267/22374	3.27919e-07	1.0842e-05	7.51026e-06	Pdgfra/Igf1/Ctsk/Rbp1/Selenom/Ctsl/Cyp1b1/Aldh1a1/Papss2/H6pd/Cpq/Hsp90b1/Ace/Ghr/Pcsk5/Slc16a2/Hsd11b1/Cacna1a/Dio2/Aldh1a3/Rbp4/Nfkb1/Rdh10/Naglu/Dkk3/Pcsk6/Bmpr1b/Adm/Cyp2d22/Fdx1	30	FB	GO_BP	3.20.0
GO:0007548	sex differentiation	37/890	372/22374	3.28228e-07	1.0842e-05	7.51026e-06	Pdgfra/Mmp2/Tnfaip6/Zfpm2/Sfrp2/Ctsl/Ar/Cyp1b1/Nr2f2/Csmd1/Fst/Nupr1/Slit3/Serpinb6a/Wnt5a/Sfrp1/Axl/Prdx4/Lrp6/Ace/Ptx3/Mmp14/Fgf7/Sox9/Ror2/Gfra1/Bok/Rbp4/Sdc1/Rdh10/Tgfb2/Fzd4/Bmpr1b/Rhobtb3/Idh1/Rab13/Osr1	37	FB	GO_BP	3.20.0
GO:0035904	aorta development	15/890	78/22374	3.68734e-07	1.21025e-05	8.38336e-06	Lrp1/Col3a1/Pdgfrb/Lox/Robo1/Pkd2/Prickle1/Gaa/Efemp2/Ednra/Chrd/Tgfb2/Naglu/Acvrl1/Fkbp10	15	FB	GO_BP	3.20.0
GO:0003002	regionalization	42/890	454/22374	3.87774e-07	1.26468e-05	8.76043e-06	Bicc1/Gas1/C3/Nbl1/Bmp1/Sfrp2/Fgfr1/Ar/Nr2f2/Wnt5a/Sfrp1/Robo1/Pkd2/Gpc3/Prickle1/Lrp6/Nrp1/Pcsk5/Cdon/Gli3/Grem2/Hoxc8/Hhip/Ror2/Meox2/Spry1/Ednra/Abi1/Chrd/Nr2f1/Acvrl1/Pcsk6/Snai1/Tmem107/Bmpr1b/Cc2d2a/Smo/Hoxc6/Pofut1/Osr1/Dync2h1/Foxc2	42	FB	GO_BP	3.20.0
GO:0042474	middle ear morphogenesis	9/890	26/22374	4.0637e-07	1.317e-05	9.12281e-06	Gas1/Prrx1/Fgfr1/Myc/Prrx2/Eya4/Ednra/Naglu/Osr1	9	FB	GO_BP	3.20.0
GO:0009612	response to mechanical stimulus	30/890	270/22374	4.17376e-07	1.34421e-05	9.31133e-06	Mmp2/Col6a1/Cxcl12/Igf1/Il33/Gsn/Ddr2/Foxp2/Egfr/Col1a1/Col3a1/Tuba1a/Mdk/Meis2/Pkd2/Bag3/Myc/Fosb/Piezo2/Mmp14/Sox9/Slc1a3/Col11a1/Ccl2/Ednra/Nfkb1/Bace1/Usp53/Fosl1/Angpt2	30	FB	GO_BP	3.20.0
GO:0035272	exocrine system development	13/890	59/22374	4.24166e-07	1.35759e-05	9.40403e-06	Il6/Igf1/Nfib/Egfr/Fgfr1/Nrp1/Igsf3/Fgf7/Sox9/Eda/Tgfb2/Ntn4/Tgfb3	13	FB	GO_BP	3.20.0
GO:0030278	regulation of ossification	21/890	148/22374	4.31153e-07	1.37144e-05	9.49992e-06	Gdf10/Ddr2/Creb3l1/Mdk/Wnt5a/Comp/Sfrp1/Ecm1/Gpm6b/Ltbp3/Lrp6/Tent5a/Tmem119/Mgp/Twist1/Sox9/Atraid/Kremen1/Bmpr1b/P3h1/Osr1	21	FB	GO_BP	3.20.0
GO:0032835	glomerulus development	15/890	79/22374	4.38593e-07	1.37809e-05	9.54602e-06	Cfh/Pdgfra/Nid1/Cd34/Pdgfrb/Lamb2/Magi2/Plce1/Ednra/Col4a4/Sulf2/Osr1/Angpt2/Mpv17/Foxc2	15	FB	GO_BP	3.20.0
GO:0045669	positive regulation of osteoblast differentiation	15/890	79/22374	4.38593e-07	1.37809e-05	9.54602e-06	Gdf10/Il6/Igf1/Ddr2/Sfrp2/Cebpd/Il6st/Tent5a/Tmem119/Ccn4/Gli3/Cthrc1/Fzd1/Atraid/Bmpr1b	15	FB	GO_BP	3.20.0
GO:0071559	response to transforming growth factor beta	31/890	287/22374	5.0136e-07	1.56576e-05	1.0846e-05	Gdf10/Ctsk/Lrp1/Col1a2/Ddr2/Ltbp4/Col1a1/Col3a1/Pmepa1/Htra3/Fbn1/Vasn/Lox/Wnt5a/Sfrp1/Tgfbr3/Aspn/Ltbp3/Penk/Sox9/Ccl2/Spry1/Cd109/Tgfb2/Dbn1/Acvrl1/Emilin1/Cdkn1c/Bmpr1b/Spry2/Tgfb3	31	FB	GO_BP	3.20.0
GO:0072132	mesenchyme morphogenesis	13/890	60/22374	5.21926e-07	1.62017e-05	1.12229e-05	Fgfr1/Wnt5a/Robo1/Myc/Adamts5/Tmem100/Twist1/Sox9/Tgfb2/Acvrl1/Snai1/Osr1/Foxc2	13	FB	GO_BP	3.20.0
GO:0051962	positive regulation of nervous system development	38/890	396/22374	5.62151e-07	1.73459e-05	1.20155e-05	Serpinf1/Il6/Cxcl12/Igf1/Il33/Lrp1/Egfr/Ngf/Slit2/Mdk/Wnt5a/Il6st/Robo1/Myc/Man2a1/Flrt2/Nrp1/Ace/Ntn1/Thbs2/Numbl/Cdon/Ephb2/Gli3/Tpbg/Srpx2/Lif/Nlgn2/Tiam1/Ntrk2/Fzd4/Dbn1/Cx3cl1/Smo/Dlg4/Ptprf/Pak3/Tiam2	38	FB	GO_BP	3.20.0
GO:0007565	female pregnancy	27/890	231/22374	5.77878e-07	1.7725e-05	1.22781e-05	Fbln1/Mmp2/Timp1/Il11ra1/Ctsl/Ar/Nr2f2/Csmd1/Errfi1/Thbd/Bsg/Fosb/Ace/Pcsk5/Ccl2/Lif/Pappa/Igfbp5/Lamb1/Adcy7/Maged2/Stx2/Adm/Fosl1/Angpt2/Reck/Tppp3	27	FB	GO_BP	3.20.0
GO:0048706	embryonic skeletal system development	21/890	152/22374	6.76886e-07	2.0639e-05	1.42966e-05	Pdgfra/Gas1/Prrx1/Col1a1/Wnt5a/Mmp14/Pcsk5/Prrx2/Twist1/Gli3/Twist2/Col11a1/Ednra/Rbp4/Rdh10/Tgfb2/Sulf2/Tgfb3/Hoxc6/Osr1/Foxc2	21	FB	GO_BP	3.20.0
GO:0050654	chondroitin sulfate proteoglycan metabolic process	10/890	35/22374	6.9981e-07	2.12125e-05	1.46938e-05	Igf1/Ugdh/Chpf/Hexb/Dse/Csgalnact2/Arsb/Chst12/Dsel/Chsy3	10	FB	GO_BP	3.20.0
GO:0090091	positive regulation of extracellular matrix disassembly	6/890	10/22374	7.13265e-07	2.14939e-05	1.48888e-05	Il6/Ddr2/Pdpn/Fscn1/Tgfb2/Clasp2	6	FB	GO_BP	3.20.0
GO:0007584	response to nutrient	23/890	179/22374	7.49862e-07	2.24653e-05	1.55617e-05	Rbp1/Egfr/Sfrp2/Gas6/Col1a1/C2/Cyp1b1/Sfrp1/Pdia3/Lrp6/Gstt1/Lpl/Penk/Ccl2/Dpyd/Mn1/Slc16a1/Arsa/Arsb/Bckdhb/Tnfrsf11b/Pld1/Gstp1	23	FB	GO_BP	3.20.0
GO:0002040	sprouting angiogenesis	20/890	141/22374	8.11913e-07	2.41838e-05	1.6752e-05	Rhoj/Slit2/Klf4/Creb3l1/Anxa1/Tgfbr3/Robo1/Bmper/Glul/Ccbe1/Nrp1/Loxl2/Adgra2/Srpx2/Meox2/Vegfd/Parva/Reck/Naxe/Foxc2	20	FB	GO_BP	3.20.0
GO:0070371	ERK1 and ERK2 cascade	35/890	355/22374	8.3543e-07	2.47412e-05	1.71382e-05	Fbln1/Pdgfra/Il6/Cxcl12/Igf1/C3/Lrp1/Ddr2/Egfr/Gas6/Ngf/Ackr3/Ccl19/Klf4/Pdgfrb/Errfi1/Bmper/Myc/Gpnmb/Nrp1/Ccl11/Ephb2/Tpbg/Sox9/Fgf18/Akap12/Spry1/Lif/Ednra/Grb10/Tiam1/Emilin1/Spry2/F2r/Gstp1	35	FB	GO_BP	3.20.0
GO:0050767	regulation of neurogenesis	43/890	484/22374	8.41671e-07	2.47836e-05	1.71676e-05	Serpinf1/Il6/Cxcl12/Igf1/Il33/Lrp1/Egfr/Ngf/S100a10/Slit2/Mdk/Wnt5a/Atf5/Il6st/Robo1/Myc/Man2a1/Nrp1/Ryk/Ace/Ntn1/Numbl/Thy1/Ccl11/Cdon/Mbd1/Ephb2/Gli3/Kctd11/Lif/Tiam1/Ntrk2/Fzd4/Dbn1/Cx3cl1/Zcchc24/Kifap3/Smo/Dlg4/Ptprf/Pak3/Tiam2/Tmem98	43	FB	GO_BP	3.20.0
GO:0048730	epidermis morphogenesis	11/890	44/22374	8.53277e-07	2.49642e-05	1.72927e-05	Ctsl/Klf4/Fst/Fgf7/Tgfb2/Lamc1/Naglu/Igfbp5/Snai1/Plod3/Smo	11	FB	GO_BP	3.20.0
GO:0097191	extrinsic apoptotic signaling pathway	28/890	250/22374	8.57493e-07	2.49642e-05	1.72927e-05	Gas1/Igf1/Il33/Srpx/Sfrp2/Fgfr1/Ngf/Ar/Klf4/Sfrp1/Bag3/Itm2c/Pdia3/Dapk1/Nrp1/Deptor/Eya4/Bok/Tgfb2/Tnfsf12/Sgpp1/Cttn/Cx3cl1/Bmpr1b/Fem1b/Htra2/Unc5b/Gstp1	28	FB	GO_BP	3.20.0
GO:0048701	embryonic cranial skeleton morphogenesis	12/890	53/22374	8.63306e-07	2.49922e-05	1.73121e-05	Pdgfra/Gas1/Prrx1/Mmp14/Prrx2/Twist1/Gli3/Twist2/Rdh10/Tgfb2/Tgfb3/Foxc2	12	FB	GO_BP	3.20.0
GO:0051963	regulation of synapse assembly	25/890	208/22374	8.92775e-07	2.57009e-05	1.7803e-05	Abi3bp/Dclk1/Fgfr1/Slit2/Wnt5a/Robo1/Prickle1/Flrt2/Ntn1/Thbs2/Numbl/Ephb2/Tpbg/Srpx2/Fzd1/Nlgn2/Ntrk2/Nectin3/Ptpn13/Negr1/Farp1/Sema4c/Sigmar1/Dlg4/Prickle2	25	FB	GO_BP	3.20.0
GO:0071560	cellular response to transforming growth factor beta stimulus	30/890	280/22374	9.05696e-07	2.59281e-05	1.79603e-05	Ctsk/Lrp1/Col1a2/Ddr2/Ltbp4/Col1a1/Col3a1/Pmepa1/Htra3/Fbn1/Vasn/Lox/Wnt5a/Sfrp1/Tgfbr3/Aspn/Ltbp3/Penk/Sox9/Ccl2/Spry1/Cd109/Tgfb2/Dbn1/Acvrl1/Emilin1/Cdkn1c/Bmpr1b/Spry2/Tgfb3	30	FB	GO_BP	3.20.0
GO:0002063	chondrocyte development	10/890	36/22374	9.34556e-07	2.66065e-05	1.84302e-05	Serpinh1/Sfrp2/Comp/Ecm1/Sox9/Fgf18/Col11a1/Sulf2/Bmpr1b/Col27a1	10	FB	GO_BP	3.20.0
GO:0007369	gastrulation	25/890	209/22374	9.76567e-07	2.75025e-05	1.90509e-05	Mmp2/Col6a1/Col5a2/Col5a1/Ugdh/Plpp3/Sfrp2/Fgfr1/Klf4/Wnt5a/Sfrp1/Gpc3/Col8a1/Prickle1/Lrp6/Mmp14/Col12a1/Dact1/Col11a1/Phldb1/Chrd/Snai1/Clasp2/Osr1/Foxc2	25	FB	GO_BP	3.20.0
GO:0000302	response to reactive oxygen species	26/890	223/22374	9.76705e-07	2.75025e-05	1.90509e-05	Cygb/Pdgfra/Mmp2/Col6a1/Il6/Mmp3/Ddr2/Egfr/Col1a1/Sod3/Cyp1b1/Klf4/Anxa1/Pdgfrb/Abcc9/Fbln5/Axl/Apod/Ednra/Map1lc3a/Sdc1/Sphk1/Mapk9/Fosl1/Mpv17/Gstp1	26	FB	GO_BP	3.20.0
GO:1904888	cranial skeletal system development	15/890	84/22374	1.00106e-06	2.80353e-05	1.942e-05	Pdgfra/Gas1/Prrx1/Mmp14/Prrx2/Twist1/Gli3/Twist2/Ednra/Chrd/Rdh10/Tgfb2/Tmem107/Tgfb3/Foxc2	15	FB	GO_BP	3.20.0
GO:0003279	cardiac septum development	19/890	131/22374	1.07764e-06	3.00166e-05	2.07924e-05	Lrp1/Zfpm2/Slit2/Slit3/Ank2/Wnt5a/Tgfbr3/Robo1/Lrp6/Nrp1/Pcsk5/Lmo4/Fzd1/Kcnj8/Tgfb2/Parva/Fzd2/Smo/Fgfrl1	19	FB	GO_BP	3.20.0
GO:0010811	positive regulation of cell-substrate adhesion	20/890	144/22374	1.14027e-06	3.15903e-05	2.18826e-05	Fbln1/Smoc2/Abi3bp/Nid1/Ccdc80/Col16a1/Fbln2/S100a10/Mdk/Col8a1/Vit/Nrp1/Ecm2/Efemp2/Pcsk5/Thy1/Has2/Spock2/Dbn1/Emilin1	20	FB	GO_BP	3.20.0
GO:0042692	muscle cell differentiation	43/890	490/22374	1.16631e-06	3.20597e-05	2.22077e-05	Col14a1/Cfh/Pdgfra/Col6a1/Pi16/Cxcl12/Nid1/Igf1/C3/Lama2/Ptgfrn/Cd81/Pmp22/Pdgfrb/Lox/Ank2/Rora/Comp/Lamb2/Myc/Prickle1/Adamts5/Mmp14/Efemp2/Fhl2/Tmem119/Ccn4/Cdon/Sox9/Kcnj8/Ednra/Tmem204/Sdc1/Pld3/Tshz3/Lamc1/Naglu/Igfbp5/Lamb1/Meis1/Sema4c/Adm/Smo	43	FB	GO_BP	3.20.0
GO:0030204	chondroitin sulfate metabolic process	9/890	29/22374	1.16965e-06	3.20597e-05	2.22077e-05	Ugdh/Chpf/Hexb/Dse/Csgalnact2/Arsb/Chst12/Dsel/Chsy3	9	FB	GO_BP	3.20.0
GO:1901889	negative regulation of cell junction assembly	10/890	37/22374	1.23522e-06	3.36778e-05	2.33285e-05	Lrp1/Wnt5a/Robo1/Dlc1/Ace/Mmp14/Apod/Ptpn13/Acvrl1/Clasp2	10	FB	GO_BP	3.20.0
GO:0036293	response to decreased oxygen levels	36/890	377/22374	1.24691e-06	3.38176e-05	2.34254e-05	Cygb/Mmp2/Col6a1/Ddr2/Sod3/Vasn/Abcc9/Rora/Hk2/Sfrp1/Fndc1/Plat/Myc/Piezo2/Hsp90b1/Ace/Mmp14/Loxl2/Twist1/Penk/Angptl4/Ccl2/Cpeb1/Kcnj8/Lif/Ednra/Map1lc3a/Vegfd/Ang/Tgfb2/Fzd4/Acvrl1/Adm/Tgfb3/Angpt2/Acaa2	36	FB	GO_BP	3.20.0
GO:0010715	regulation of extracellular matrix disassembly	7/890	16/22374	1.28523e-06	3.46744e-05	2.40189e-05	Il6/Ddr2/Pdpn/Cst3/Fscn1/Tgfb2/Clasp2	7	FB	GO_BP	3.20.0
GO:0050818	regulation of coagulation	14/890	75/22374	1.31331e-06	3.52473e-05	2.44157e-05	Serping1/Pdgfra/Vkorc1/Plat/Thbd/Ephb2/Kng2/Tfpi/Procr/Pros1/Emilin1/C1qtnf1/F2r/Angpt2	14	FB	GO_BP	3.20.0
GO:0060560	developmental growth involved in morphogenesis	30/890	286/22374	1.41218e-06	3.77045e-05	2.61178e-05	Cxcl12/Lrp1/Dclk1/Sfrp2/Nfix/Ngf/Slit2/Slit3/Wnt5a/Sfrp1/Lamb2/Robo1/Prickle1/Lrp6/Nrp1/Ryk/Ntn1/Ccl11/Sox9/Ndn/Spry1/Ednra/Tiam1/Rdh10/Dbn1/Cttn/Clasp2/Spry2/Smo/Kif26b	30	FB	GO_BP	3.20.0
GO:0031100	animal organ regeneration	14/890	76/22374	1.55154e-06	4.12119e-05	2.85474e-05	Il6/Cxcl12/Egfr/Gas6/Axl/Ace/Gli3/Nnmt/Ccl2/Lif/Sulf2/Adm/Angpt2/Gstp1	14	FB	GO_BP	3.20.0
GO:0003151	outflow tract morphogenesis	15/890	87/22374	1.59209e-06	4.2072e-05	2.91432e-05	Zfpm2/Sfrp2/Nedd4/Tgfbr3/Robo1/Prickle1/Lrp6/Nrp1/Twist1/Fzd1/Ednra/Tgfb2/Parva/Fzd2/Foxc2	15	FB	GO_BP	3.20.0
GO:0090263	positive regulation of canonical Wnt signaling pathway	17/890	110/22374	1.60435e-06	4.21777e-05	2.92164e-05	Sfrp4/Egfr/Sfrp2/Col1a1/Sfrp1/Gpc3/Dact1/Adgra2/Ror2/Gprc5b/Lrrk1/Plekha4/Eda/Nfkb1/Sulf2/Tmem9/Reck	17	FB	GO_BP	3.20.0
GO:0007416	synapse assembly	31/890	303/22374	1.61246e-06	4.21777e-05	2.92164e-05	Abi3bp/Dclk1/Fgfr1/Slit2/Wnt5a/Robo1/Lgi2/Prickle1/Gabra3/Magi2/Flrt2/Ntn1/Thbs2/Numbl/Cacna1a/Ephb2/Tpbg/Sdk1/Srpx2/Fzd1/Kcnj8/Nlgn2/Ntrk2/Nectin3/Ptpn13/Negr1/Farp1/Sema4c/Sigmar1/Dlg4/Prickle2	31	FB	GO_BP	3.20.0
GO:1904018	positive regulation of vasculature development	23/890	187/22374	1.62066e-06	4.21781e-05	2.92167e-05	Smoc2/Cxcl12/C3/F3/Cd34/Sfrp2/Cyp1b1/Klf4/Mdk/Hk2/Wnt5a/Ecm1/Bmper/Ccbe1/Nrp1/Ccl11/Fgf18/Sphk1/Acvrl1/Emilin1/Adm/Angpt2/Foxc2	23	FB	GO_BP	3.20.0
GO:0042698	ovulation cycle	15/890	88/22374	1.84949e-06	4.78916e-05	3.31744e-05	Serpinf1/Gdf10/Pdgfra/Mmp2/Has1/Tnfaip6/Egfr/Cyp1b1/Mdk/Slit3/Axl/Ptx3/Has2/Fzd4/Bmpr1b	15	FB	GO_BP	3.20.0
GO:0044703	multi-organism reproductive process	28/890	260/22374	1.87652e-06	4.83486e-05	3.3491e-05	Fbln1/Mmp2/Timp1/Il11ra1/Ctsl/Ar/Pmp22/Nr2f2/Csmd1/Errfi1/Thbd/Bsg/Fosb/Ace/Pcsk5/Ccl2/Lif/Pappa/Igfbp5/Lamb1/Adcy7/Maged2/Stx2/Adm/Fosl1/Angpt2/Reck/Tppp3	28	FB	GO_BP	3.20.0
GO:0003179	heart valve morphogenesis	12/890	57/22374	1.97718e-06	5.06885e-05	3.51118e-05	Zfpm2/Slit2/Slit3/Robo1/Adamts5/Twist1/Sox9/Fam114a1/Tgfb2/Naglu/Emilin1/Fgfrl1	12	FB	GO_BP	3.20.0
GO:2001236	regulation of extrinsic apoptotic signaling pathway	22/890	176/22374	2.06973e-06	5.27986e-05	3.65735e-05	Gas1/Igf1/Srpx/Sfrp2/Fgfr1/Ar/Klf4/Sfrp1/Itm2c/Pdia3/Nrp1/Deptor/Eya4/Tgfb2/Tnfsf12/Cttn/Cx3cl1/Bmpr1b/Fem1b/Htra2/Unc5b/Gstp1	22	FB	GO_BP	3.20.0
GO:0007517	muscle organ development	36/890	387/22374	2.2935e-06	5.82187e-05	4.0328e-05	Col6a1/Il6/Meg3/Zfpm2/Foxp2/Nfix/Id3/Col3a1/Pmp22/Nr2f2/Nupr1/Abcc9/Lox/Tgfbr3/Myc/Lrp6/Efemp2/Boc/Cdon/Twist1/Col11a1/Fzd1/Meox2/Lif/Ednra/Negr1/Tgfb2/Naglu/Usp2/Adarb1/Fzd2/Smo/Plagl1/Fgfrl1/Foxc2/Hlf	36	FB	GO_BP	3.20.0
GO:0034446	substrate adhesion-dependent cell spreading	16/890	101/22374	2.31322e-06	5.84314e-05	4.04754e-05	Fbln1/S100a10/Mdk/Sfrp1/Lamb2/Pdpn/Antxr1/Axl/Nrp1/Has2/Fzd4/Lamc1/Dbn1/Ntn4/Parva/Lamb1	16	FB	GO_BP	3.20.0
GO:0009636	response to toxic substance	26/890	234/22374	2.42924e-06	6.10629e-05	4.22982e-05	Cygb/Col6a1/Gpx3/Mt2/Gpx8/Sod3/Cp/Cyp1b1/Aldh1a1/Nupr1/Selenow/Fbln5/Mt1/Prdx4/Selenos/Gstt1/Gpx7/Penk/Inmt/Ptges/Sdc1/Gstm5/Ephx1/Htra2/Fech/Gstp1	26	FB	GO_BP	3.20.0
GO:0001666	response to hypoxia	33/890	341/22374	2.56941e-06	6.42727e-05	4.45216e-05	Cygb/Mmp2/Ddr2/Sod3/Vasn/Abcc9/Rora/Hk2/Sfrp1/Fndc1/Plat/Myc/Hsp90b1/Ace/Mmp14/Loxl2/Twist1/Penk/Angptl4/Ccl2/Cpeb1/Kcnj8/Lif/Ednra/Vegfd/Ang/Tgfb2/Fzd4/Acvrl1/Adm/Tgfb3/Angpt2/Acaa2	33	FB	GO_BP	3.20.0
GO:0044706	multi-multicellular organism process	28/890	265/22374	2.72777e-06	6.78631e-05	4.70087e-05	Fbln1/Mmp2/Timp1/Il11ra1/Ctsl/Ar/Nr2f2/Csmd1/Errfi1/Thbd/Bsg/Hexb/Fosb/Ace/Pcsk5/Ccl2/Lif/Pappa/Igfbp5/Lamb1/Adcy7/Maged2/Stx2/Adm/Fosl1/Angpt2/Reck/Tppp3	28	FB	GO_BP	3.20.0
GO:0050807	regulation of synapse organization	36/890	390/22374	2.73928e-06	6.78631e-05	4.70087e-05	Abi3bp/Dclk1/Fgfr1/Nedd4/Sparc/Tuba1a/Slit2/Wnt5a/Robo1/Prickle1/Magi2/Flrt2/Ntn1/Fgf7/Thbs2/Numbl/Ephb2/Tpbg/Dact1/Srpx2/Ror2/Fzd1/Nlgn2/Tiam1/Ntrk2/Nectin3/Ptpn13/Negr1/Dbn1/Farp1/Sema4c/Sigmar1/Dlg4/Ptprf/Prickle2/Pak3	36	FB	GO_BP	3.20.0
GO:0070482	response to oxygen levels	39/890	440/22374	2.86679e-06	7.06823e-05	4.89615e-05	Cygb/Mmp2/Col6a1/Ddr2/Col1a1/Sod3/Vasn/Abcc9/Rora/Hk2/Sfrp1/Fndc1/Plat/Lpar1/Myc/Piezo2/Hsp90b1/Ace/Mmp14/Loxl2/Twist1/Penk/Angptl4/Ccl2/Cpeb1/Kcnj8/Lif/Ednra/Map1lc3a/Vegfd/Ang/Tgfb2/Fzd4/Acvrl1/Gucy1a2/Adm/Tgfb3/Angpt2/Acaa2	39	FB	GO_BP	3.20.0
GO:0042472	inner ear morphogenesis	18/890	127/22374	2.88403e-06	7.07686e-05	4.90213e-05	Prrx1/Fgfr1/Sparc/Wnt5a/Ntn1/Sobp/Ephb2/Prrx2/Aldh1a3/Frzb/Sox9/Cthrc1/Ror2/Col11a1/Fzd2/Spry2/Lrig3/Lrig1	18	FB	GO_BP	3.20.0
GO:0070831	basement membrane assembly	6/890	12/22374	2.92999e-06	7.08421e-05	4.90722e-05	Lamb2/Phldb1/Ntn4/Lamb1/Clasp2/Plod3	6	FB	GO_BP	3.20.0
GO:0060071	Wnt signaling pathway, planar cell polarity pathway	9/890	32/22374	2.94202e-06	7.08421e-05	4.90722e-05	Wnt5a/Sfrp1/Gpc3/Prickle1/Ryk/Dact1/Cthrc1/Ror2/Plekha4	9	FB	GO_BP	3.20.0
GO:0061437	renal system vasculature development	9/890	32/22374	2.94202e-06	7.08421e-05	4.90722e-05	Pdgfra/Cd34/Pdgfrb/Pkd2/Nrp1/Ednra/Osr1/Angpt2/Foxc2	9	FB	GO_BP	3.20.0
GO:0061440	kidney vasculature development	9/890	32/22374	2.94202e-06	7.08421e-05	4.90722e-05	Pdgfra/Cd34/Pdgfrb/Pkd2/Nrp1/Ednra/Osr1/Angpt2/Foxc2	9	FB	GO_BP	3.20.0
GO:0010721	negative regulation of cell development	31/890	312/22374	2.98057e-06	7.14366e-05	4.9484e-05	Igf1/Tnfaip6/Slit2/Fbn1/Anxa1/Mdk/Wnt5a/Sfrp1/Atf5/Myc/Lgals1/Nrp1/Ryk/Nme2/Ntn1/Thy1/Ccl11/Mbd1/Ephb2/Gli3/Frzb/Kctd11/Tmem176a/Tmem176b/Loxl3/Socs5/Kifap3/Lrrc17/Tnfrsf11b/Socs1/Tmem98	31	FB	GO_BP	3.20.0
GO:0001933	negative regulation of protein phosphorylation	31/890	313/22374	3.18543e-06	7.59932e-05	5.26404e-05	Fbln1/Igf1/Plpp3/Sfrp2/Nr2f2/Slit2/Errfi1/Sfrp1/Xdh/Dnajc3/Lrp6/Thy1/Ephb2/Deptor/Lrrk1/Spry1/Cd109/Pard3/Ptpn13/Kirrel/Adarb1/Cdkn1c/Dnajc10/Cdkn2c/Spry2/Socs5/Smo/Pkia/Socs1/Dnaja3/Gstp1	31	FB	GO_BP	3.20.0
GO:0052547	regulation of peptidase activity	36/890	393/22374	3.26409e-06	7.75109e-05	5.36917e-05	Serpinf1/Serping1/Pi16/Serpinh1/Serpina3n/Timp1/Dpep1/Timp2/F3/Gsn/Sfrp2/Gas6/Ngf/Rcn3/Klf4/Serpinb6a/Ecm1/Xdh/Robo1/Timp3/Dlc1/Antxr1/Myc/Gpc3/Mtch1/Dapk1/Cst3/Bok/Tfpi/Cd109/Dap/Itih5/F2r/Htra2/Dnaja3/Reck	36	FB	GO_BP	3.20.0
GO:0003206	cardiac chamber morphogenesis	20/890	154/22374	3.29924e-06	7.79862e-05	5.40209e-05	Zfpm2/Sfrp2/Slit2/Slit3/Tgfbr3/Robo1/Lrp6/Nrp1/Fhl2/Col11a1/Fzd1/Ednra/Rbp4/Tgfb2/Naglu/Parva/Fzd2/Smo/Fgfrl1/Foxc2	20	FB	GO_BP	3.20.0
GO:0060976	coronary vasculature development	14/890	81/22374	3.42311e-06	8.02273e-05	5.55733e-05	Lrp1/Zfpm2/Fgfr1/Pdgfrb/Abcc9/Tgfbr3/Robo1/Gpc3/Prickle1/Nrp1/Ace/Pcsk5/Kcnj8/Dync2h1	14	FB	GO_BP	3.20.0
GO:0007435	salivary gland morphogenesis	10/890	41/22374	3.44076e-06	8.02273e-05	5.55733e-05	Il6/Nfib/Egfr/Fgfr1/Nrp1/Fgf7/Eda/Tgfb2/Ntn4/Tgfb3	10	FB	GO_BP	3.20.0
GO:0030574	collagen catabolic process	10/890	41/22374	3.44076e-06	8.02273e-05	5.55733e-05	Adamts2/Mmp2/Ctsk/Mmp3/Mmp23/Mrc2/Ctsl/Mmp14/Cst3/Mmp19	10	FB	GO_BP	3.20.0
GO:0062197	cellular response to chemical stress	33/890	346/22374	3.5206e-06	8.17193e-05	5.66068e-05	Cygb/Pdgfra/Mmp2/Il6/Mmp3/Scn7a/Ddr2/Egfr/Mgst1/Sod3/Cyp1b1/Klf4/Anxa1/Pdgfrb/Abcc9/Serpinb6a/Pkd2/Fbln5/Axl/Dapk1/Selenos/Cst3/Penk/Ednra/Map1lc3a/Ang/Sphk1/Naglu/Mapk9/Stx2/Stk39/Htra2/Mpv17	33	FB	GO_BP	3.20.0
GO:0050769	positive regulation of neurogenesis	32/890	331/22374	3.70937e-06	8.57147e-05	5.93744e-05	Serpinf1/Il6/Cxcl12/Igf1/Il33/Lrp1/Egfr/Ngf/Mdk/Wnt5a/Il6st/Robo1/Myc/Man2a1/Nrp1/Ace/Ntn1/Numbl/Cdon/Ephb2/Gli3/Lif/Tiam1/Ntrk2/Fzd4/Dbn1/Cx3cl1/Smo/Dlg4/Ptprf/Pak3/Tiam2	32	FB	GO_BP	3.20.0
GO:0035265	organ growth	25/890	225/22374	3.77427e-06	8.6825e-05	6.01435e-05	Col14a1/Pdgfra/Pi16/Igf1/Bnc2/Zfpm2/Ddr2/Fgfr1/Ar/Pdgfrb/Comp/Tgfbr3/Ecm1/Fbln5/Thbs3/Fgf7/Ccn4/Sox9/Rbp4/Tgfb2/Meis1/Col27a1/Spry2/Smo/Foxc2	25	FB	GO_BP	3.20.0
GO:0048745	smooth muscle tissue development	9/890	33/22374	3.90303e-06	8.81564e-05	6.10658e-05	Foxp2/Col3a1/Pdgfrb/Pkd2/Efemp2/Sox9/Tshz3/Smo/Osr1	9	FB	GO_BP	3.20.0
GO:0061037	negative regulation of cartilage development	9/890	33/22374	3.90303e-06	8.81564e-05	6.10658e-05	Ctsk/Ltbp3/Efemp1/Ccn4/Gli3/Frzb/Sox9/Adamts12/Tgfb2	9	FB	GO_BP	3.20.0
GO:0007229	integrin-mediated signaling pathway	16/890	105/22374	3.90425e-06	8.81564e-05	6.10658e-05	Nid1/Timp1/Lama2/Plpp3/Itgbl1/Col3a1/Cd63/Lamb2/Nrp1/Nme2/Pcsk5/Thy1/Itga11/Loxl3/Lamc1/Lamb1	16	FB	GO_BP	3.20.0
GO:0150115	cell-substrate junction organization	16/890	105/22374	3.90425e-06	8.81564e-05	6.10658e-05	Lrp1/Epha3/Col16a1/S100a10/Cdh11/Gpm6b/Dlc1/Prickle1/Nrp1/Mmp14/Thy1/Apod/Lamc1/Acvrl1/Cttn/Clasp2	16	FB	GO_BP	3.20.0
GO:1900046	regulation of hemostasis	13/890	71/22374	3.91768e-06	8.81564e-05	6.10658e-05	Serping1/Pdgfra/Vkorc1/Comp/Plat/Thbd/Ephb2/Kng2/Tfpi/Pros1/Emilin1/C1qtnf1/F2r	13	FB	GO_BP	3.20.0
GO:0046683	response to organophosphorus	19/890	143/22374	4.10509e-06	9.16369e-05	6.34767e-05	Col1a1/Cyp1b1/Errfi1/Abcc9/Pkd2/Lpar1/Thbd/Bsg/Fosb/Hsp90b1/Penk/Panx1/Ccl2/Kcnj8/Sdc1/Igfbp5/Bckdhb/Fosl1/Fdx1	19	FB	GO_BP	3.20.0
GO:0048010	vascular endothelial growth factor receptor signaling pathway	11/890	51/22374	4.10792e-06	9.16369e-05	6.34767e-05	Nedd4/Robo1/Nrp1/Fgf18/Ccl2/Grb10/Tmem204/Vegfd/Fzd4/Emilin1/Foxc2	11	FB	GO_BP	3.20.0
GO:0030514	negative regulation of BMP signaling pathway	12/890	61/22374	4.20745e-06	9.34526e-05	6.47345e-05	Tnfaip6/Nbl1/Sfrp2/Htra3/Fbn1/Wnt5a/Sfrp1/Chrdl1/Bmper/Grem2/Fzd1/Chrd	12	FB	GO_BP	3.20.0
GO:0045766	positive regulation of angiogenesis	22/890	184/22374	4.33699e-06	9.57802e-05	6.63468e-05	Smoc2/C3/F3/Cd34/Sfrp2/Cyp1b1/Klf4/Mdk/Hk2/Wnt5a/Ecm1/Bmper/Ccbe1/Nrp1/Ccl11/Fgf18/Sphk1/Acvrl1/Emilin1/Adm/Angpt2/Foxc2	22	FB	GO_BP	3.20.0
GO:0050803	regulation of synapse structure or activity	36/890	398/22374	4.34942e-06	9.57802e-05	6.63468e-05	Abi3bp/Dclk1/Fgfr1/Nedd4/Sparc/Tuba1a/Slit2/Wnt5a/Robo1/Prickle1/Magi2/Flrt2/Ntn1/Fgf7/Thbs2/Numbl/Ephb2/Tpbg/Dact1/Srpx2/Ror2/Fzd1/Nlgn2/Tiam1/Ntrk2/Nectin3/Ptpn13/Negr1/Dbn1/Farp1/Sema4c/Sigmar1/Dlg4/Ptprf/Prickle2/Pak3	36	FB	GO_BP	3.20.0
GO:0010038	response to metal ion	35/890	382/22374	4.43275e-06	9.71998e-05	6.73301e-05	Serpinf1/Dpep1/Gsn/Mt2/Egfr/Pam/Cpne8/Tuba1a/Sod3/Cp/Abcc9/Wnt5a/Xdh/Pkd2/Gpr39/Bsg/Mt1/Fosb/Itpkc/Loxl2/Penk/Map1lc3a/Ggh/Sdc1/Sec31a/Adcy7/S100a16/Mapk9/Plscr1/Stk39/Bace1/Dlg4/Tnfrsf11b/Cdk4/Fech	35	FB	GO_BP	3.20.0
GO:0042326	negative regulation of phosphorylation	32/890	334/22374	4.48373e-06	9.75411e-05	6.75666e-05	Fbln1/Igf1/Plpp3/Sfrp2/Nr2f2/Slit2/Errfi1/Sfrp1/Xdh/Dnajc3/Lrp6/Thy1/Ephb2/Deptor/Lrrk1/Spry1/Grb10/Cd109/Pard3/Ptpn13/Kirrel/Adarb1/Cdkn1c/Dnajc10/Cdkn2c/Spry2/Socs5/Smo/Pkia/Socs1/Dnaja3/Gstp1	32	FB	GO_BP	3.20.0
GO:0051235	maintenance of location	34/890	366/22374	4.48617e-06	9.75411e-05	6.75666e-05	C3/Nbl1/Gsn/Ngf/Ccl19/Fbn1/Ank2/Hk2/Pkd2/Tmsb10/Gpr39/Hexa/Gaa/Nucb2/Hexb/Kdelr2/Thy1/Lpl/Bdh2/Plce1/Ednra/Chrd/Negr1/Tgfb2/Kdelr3/Dbn1/Naglu/Arhgap21/Dzip1/Cx3cl1/F2r/Cry2/Bscl2/Tmem159	34	FB	GO_BP	3.20.0
GO:0060443	mammary gland morphogenesis	12/890	62/22374	5.03011e-06	0.00010799	7.48048e-05	Ar/Csmd1/Slit2/Wnt5a/Robo1/Lrp6/Ntn1/Ccl11/Gli3/Ccl2/Nfkb1/Igfbp5	12	FB	GO_BP	3.20.0
GO:0030177	positive regulation of Wnt signaling pathway	19/890	145/22374	5.05059e-06	0.00010799	7.48048e-05	Sfrp4/Egfr/Sfrp2/Col1a1/Wnt5a/Sfrp1/Gpc3/Ccn4/Dact1/Adgra2/Ror2/Gprc5b/Lrrk1/Plekha4/Eda/Nfkb1/Sulf2/Tmem9/Reck	19	FB	GO_BP	3.20.0
GO:0030326	embryonic limb morphogenesis	19/890	145/22374	5.05059e-06	0.00010799	7.48048e-05	Gas1/Prrx1/Sfrp2/Fgfr1/Wnt5a/Gpc3/Prickle1/Lrp6/Prrx2/Twist1/Gli3/Ror2/Rdh10/Tgfb2/Lmbr1/Tmem107/Osr1/Dync2h1/Reck	19	FB	GO_BP	3.20.0
GO:0035113	embryonic appendage morphogenesis	19/890	145/22374	5.05059e-06	0.00010799	7.48048e-05	Gas1/Prrx1/Sfrp2/Fgfr1/Wnt5a/Gpc3/Prickle1/Lrp6/Prrx2/Twist1/Gli3/Ror2/Rdh10/Tgfb2/Lmbr1/Tmem107/Osr1/Dync2h1/Reck	19	FB	GO_BP	3.20.0
GO:0030947	regulation of vascular endothelial growth factor receptor signaling pathway	9/890	34/22374	5.12154e-06	0.000109055	7.55422e-05	Nedd4/Robo1/Nrp1/Fgf18/Grb10/Tmem204/Vegfd/Fzd4/Emilin1	9	FB	GO_BP	3.20.0
GO:0048286	lung alveolus development	13/890	73/22374	5.40511e-06	0.00011462	7.93968e-05	Col6a1/Igf1/Meg3/Foxp2/Fbn1/Errfi1/Pdpn/Ltbp3/Man2a1/Ace/Lif/Igfbp5/Tgfb3	13	FB	GO_BP	3.20.0
GO:0006986	response to unfolded protein	17/890	120/22374	5.44157e-06	0.00011492	7.96047e-05	Pmp22/Creb3l1/Comp/Bag3/Dnajc3/Pdia6/Manf/Tm7sf3/Selenos/Herpud1/Bok/Tram1/Erlec1/Dnajc10/Yod1/Hspb8/Casp12	17	FB	GO_BP	3.20.0
GO:0072210	metanephric nephron development	10/890	43/22374	5.47479e-06	0.000115149	7.97637e-05	Pdgfra/Cd34/Pdgfrb/Lamb2/Pkd2/Sox9/Lif/Smo/Osr1/Kif26b	10	FB	GO_BP	3.20.0
GO:0034599	cellular response to oxidative stress	27/890	260/22374	5.65887e-06	0.000118537	8.21106e-05	Cygb/Pdgfra/Mmp2/Il6/Mmp3/Ddr2/Egfr/Mgst1/Sod3/Cyp1b1/Klf4/Anxa1/Pdgfrb/Fbln5/Axl/Dapk1/Selenos/Cst3/Penk/Ednra/Map1lc3a/Sphk1/Naglu/Mapk9/Stx2/Htra2/Mpv17	27	FB	GO_BP	3.20.0
GO:0010712	regulation of collagen metabolic process	12/890	63/22374	5.99084e-06	0.000124479	8.62264e-05	Cygb/Il6/Ddr2/Mfap4/Creb3l1/Pdgfrb/Errfi1/Cst3/Ccl2/Emilin1/F2r/Tgfb3	12	FB	GO_BP	3.20.0
GO:0060324	face development	12/890	63/22374	5.99084e-06	0.000124479	8.62264e-05	Pdgfra/Mmp2/Col1a1/Crispld2/Wnt5a/Prickle1/Lrp6/Aldh1a3/Twist2/Ednra/Tgfb2/Tgfb3	12	FB	GO_BP	3.20.0
GO:0060425	lung morphogenesis	13/890	74/22374	6.32083e-06	0.000130808	9.06105e-05	Pdgfra/Col6a1/Igf1/Nfib/Foxp2/Fgf7/Sox9/Hhip/Spry1/Lif/Rdh10/Plod3/Spry2	13	FB	GO_BP	3.20.0
GO:0045880	positive regulation of smoothened signaling pathway	10/890	44/22374	6.83405e-06	0.000140419	9.7268e-05	Gas1/Prrx1/Sfrp1/Gpc3/Prrx2/Rab34/Smo/Txndc15/Cibar1/Dync2h1	10	FB	GO_BP	3.20.0
GO:0042476	odontogenesis	19/890	148/22374	6.83974e-06	0.000140419	9.7268e-05	Pdgfra/Gas1/Cd34/Fgfr1/Col1a1/Id3/Fst/Aspn/Bsg/Lrp6/Gli3/Ednra/Eda/Mettl7a1/Lamb1/Adm/Smo/Tnfrsf11b/Osr1	19	FB	GO_BP	3.20.0
GO:0097529	myeloid leukocyte migration	26/890	248/22374	7.06565e-06	0.000144223	9.99032e-05	Mmp2/Cxcl12/Dpep1/Tnfaip6/Nbl1/Rarres2/Cxcl1/Cd81/Ccl19/Slit2/Anxa1/Il1r1/Mdk/Lbp/Ppib/Bsg/Ccl7/Mmp14/Ccl11/Ror2/Ccl2/Ednra/Vegfd/Tgfb2/Emilin1/Cx3cl1	26	FB	GO_BP	3.20.0
GO:0051893	regulation of focal adhesion assembly	12/890	64/22374	7.10901e-06	0.000144223	9.99032e-05	Lrp1/Epha3/Col16a1/S100a10/Gpm6b/Dlc1/Nrp1/Mmp14/Thy1/Apod/Acvrl1/Clasp2	12	FB	GO_BP	3.20.0
GO:0090109	regulation of cell-substrate junction assembly	12/890	64/22374	7.10901e-06	0.000144223	9.99032e-05	Lrp1/Epha3/Col16a1/S100a10/Gpm6b/Dlc1/Nrp1/Mmp14/Thy1/Apod/Acvrl1/Clasp2	12	FB	GO_BP	3.20.0
GO:0070372	regulation of ERK1 and ERK2 cascade	31/890	326/22374	7.3292e-06	0.000147789	0.000102373	Fbln1/Pdgfra/Il6/Cxcl12/Igf1/C3/Lrp1/Ddr2/Egfr/Gas6/Ngf/Ackr3/Ccl19/Klf4/Pdgfrb/Errfi1/Bmper/Gpnmb/Nrp1/Ephb2/Tpbg/Fgf18/Akap12/Spry1/Lif/Ednra/Tiam1/Emilin1/Spry2/F2r/Gstp1	31	FB	GO_BP	3.20.0
GO:0007044	cell-substrate junction assembly	15/890	98/22374	7.35744e-06	0.000147789	0.000102373	Lrp1/Epha3/Col16a1/S100a10/Cdh11/Gpm6b/Dlc1/Nrp1/Mmp14/Thy1/Apod/Lamc1/Acvrl1/Cttn/Clasp2	15	FB	GO_BP	3.20.0
GO:1905330	regulation of morphogenesis of an epithelium	13/890	75/22374	7.37079e-06	0.000147789	0.000102373	Pdgfra/Fgfr1/Ar/Mdk/Wnt5a/Maged1/Sfrp1/Fgf7/Sox9/Lif/Adamts12/Ntn4/Smo	13	FB	GO_BP	3.20.0
GO:0072089	stem cell proliferation	19/890	149/22374	7.55224e-06	0.000150186	0.000104034	Fbln1/Prrx1/Nfib/Cd34/Sfrp2/Fgfr1/Ngf/Cxcl1/Wnt5a/Ltbp3/Lrp6/Ace/Prg4/Prrx2/Gli3/Sox9/Cd109/Ang/Cdkn2c	19	FB	GO_BP	3.20.0
GO:1901201	regulation of extracellular matrix assembly	7/890	20/22374	7.57282e-06	0.000150186	0.000104034	Tgfbr3/Antxr1/Sox9/Has2/Phldb1/Emilin1/Clasp2	7	FB	GO_BP	3.20.0
GO:0051651	maintenance of location in cell	25/890	234/22374	7.57779e-06	0.000150186	0.000104034	Gsn/Ngf/Ccl19/Ank2/Hk2/Pkd2/Tmsb10/Gpr39/Hexa/Gaa/Hexb/Kdelr2/Thy1/Bdh2/Plce1/Ednra/Tgfb2/Kdelr3/Dbn1/Naglu/Arhgap21/Dzip1/Cx3cl1/F2r/Bscl2	25	FB	GO_BP	3.20.0
GO:0048041	focal adhesion assembly	14/890	87/22374	8.14081e-06	0.000160726	0.000111335	Lrp1/Epha3/Col16a1/S100a10/Cdh11/Gpm6b/Dlc1/Nrp1/Mmp14/Thy1/Apod/Acvrl1/Cttn/Clasp2	14	FB	GO_BP	3.20.0
GO:0007431	salivary gland development	10/890	45/22374	8.4755e-06	0.000166413	0.000115274	Il6/Nfib/Egfr/Fgfr1/Nrp1/Fgf7/Eda/Tgfb2/Ntn4/Tgfb3	10	FB	GO_BP	3.20.0
GO:0022404	molting cycle process	17/890	124/22374	8.52574e-06	0.000166413	0.000115274	Col6a1/Egfr/Ctsl/Fst/Wnt5a/Fgf7/Sox9/Cd109/Eda/Tgfb2/Lamc1/Naglu/Igfbp5/Snai1/Smo/Lrig1/Farp2	17	FB	GO_BP	3.20.0
GO:0022405	hair cycle process	17/890	124/22374	8.52574e-06	0.000166413	0.000115274	Col6a1/Egfr/Ctsl/Fst/Wnt5a/Fgf7/Sox9/Cd109/Eda/Tgfb2/Lamc1/Naglu/Igfbp5/Snai1/Smo/Lrig1/Farp2	17	FB	GO_BP	3.20.0
GO:1902548	negative regulation of cellular response to vascular endothelial growth factor stimulus	6/890	14/22374	8.89111e-06	0.00017289	0.000119761	Dcn/Xdh/Adgra2/Adamts12/Emilin1/Spry2	6	FB	GO_BP	3.20.0
GO:0045598	regulation of fat cell differentiation	19/890	151/22374	9.18103e-06	0.000177466	0.00012293	Igf1/Zfpm2/Sfrp2/Rarres2/Medag/Fbn1/Rora/Wnt5a/Sfrp1/Lrp6/Nucb2/Lpl/Ccn4/Frzb/Dact1/Zbtb7c/Runx1t1/Zfp385a/Aamdc	19	FB	GO_BP	3.20.0
GO:0050727	regulation of inflammatory response	35/890	395/22374	9.22973e-06	0.000177466	0.00012293	Il6/Igf1/C3/Il33/Tnfaip6/Cd81/Pmp22/Anxa1/Il1r1/Nupr1/Mdk/Lbp/Rora/Wnt5a/Lgals1/Camk2n1/Armh4/Selenos/Slc7a2/Lpl/Ccn4/Enpp3/Ptges/Gprc5b/Il1rl2/Nfkb1/Adamts12/Sphk1/Ctla2a/Cx3cl1/Stk39/Socs5/Casp12/C1qtnf12/Gstp1	35	FB	GO_BP	3.20.0
GO:0051402	neuron apoptotic process	35/890	395/22374	9.22973e-06	0.000177466	0.00012293	Mmp2/Col6a1/Il6/Lrp1/Col6a2/Col6a3/Nfix/Ngf/Tuba1a/Nupr1/Mdk/Il6st/Axl/Mt1/Nrp1/Cacna1a/Fzd1/Bok/Ntrk2/Tgfb2/Adarb1/Cx3cl1/Bace1/F2r/Tgfb3/Sigmar1/Smo/Ptprf/Usp53/Crlf1/Casp12/Trim2/Pak3/Htra2/Unc5b	35	FB	GO_BP	3.20.0
GO:0001894	tissue homeostasis	29/890	300/22374	1.04735e-05	0.000199889	0.000138463	Col14a1/Il6/Ctsk/Nfib/Egfr/Cd34/Nfix/Col3a1/Tuba1a/Aldh1a1/Pdgfrb/Errfi1/Comp/Bsg/Ildr2/Prickle1/Ltbp3/Lrp6/Tmem119/Sox9/Lrrk1/Rbp4/Naglu/Prrc1/Stk39/F2r/Smo/Tnfrsf11b/Rab3d	29	FB	GO_BP	3.20.0
GO:0060249	anatomical structure homeostasis	29/890	300/22374	1.04735e-05	0.000199889	0.000138463	Col14a1/Il6/Ctsk/Nfib/Egfr/Cd34/Nfix/Col3a1/Tuba1a/Aldh1a1/Pdgfrb/Errfi1/Comp/Bsg/Ildr2/Prickle1/Ltbp3/Lrp6/Tmem119/Sox9/Lrrk1/Rbp4/Naglu/Prrc1/Stk39/F2r/Smo/Tnfrsf11b/Rab3d	29	FB	GO_BP	3.20.0
GO:0008589	regulation of smoothened signaling pathway	15/890	101/22374	1.07241e-05	0.000203166	0.000140733	Gas1/Prrx1/Rora/Sfrp1/Gpc3/Prrx2/Gli3/Hhip/Kctd11/Glis2/Rab34/Smo/Txndc15/Cibar1/Dync2h1	15	FB	GO_BP	3.20.0
GO:2000027	regulation of animal organ morphogenesis	15/890	101/22374	1.07241e-05	0.000203166	0.000140733	Cd34/Sfrp2/Fgfr1/Ar/Wnt5a/Maged1/Sfrp1/Robo1/Fgf7/Sox9/Spry1/Ednra/Ntn4/Smo/Tnfrsf11b	15	FB	GO_BP	3.20.0
GO:0022617	extracellular matrix disassembly	9/890	37/22374	1.09118e-05	0.000205964	0.000142671	Il6/Ddr2/Pdpn/Adamts5/Cst3/Fscn1/Tgfb2/Lamc1/Clasp2	9	FB	GO_BP	3.20.0
GO:0010595	positive regulation of endothelial cell migration	16/890	114/22374	1.152e-05	0.000216653	0.000150075	Smoc2/Igf1/Plpp3/Fgfr1/Sparc/Rhoj/Anxa1/Wnt5a/Tgfbr3/Bsg/Ccbe1/Nrp1/Adgra2/Srpx2/Fgf18/Foxc2	16	FB	GO_BP	3.20.0
GO:0048145	regulation of fibroblast proliferation	17/890	127/22374	1.1781e-05	0.000220755	0.000152917	Fbln1/Pdgfra/Igf1/Ddr2/Egfr/Gas6/Nupr1/Pdgfrb/Wnt5a/Sfrp1/Myc/Cd248/Lif/Sphk1/Cdk4/Socs1/Gstp1	17	FB	GO_BP	3.20.0
GO:2000050	regulation of non-canonical Wnt signaling pathway	8/890	29/22374	1.23791e-05	0.000231121	0.000160097	Sfrp4/Wnt5a/Sfrp1/Gpc3/Lrp6/Dact1/Plekha4/Tiam1	8	FB	GO_BP	3.20.0
GO:0050900	leukocyte migration	35/890	401/22374	1.27664e-05	0.000236415	0.000163764	Mmp2/Cxcl12/Dpep1/Il33/Tnfaip6/Nbl1/Vcam1/Cd34/Rarres2/Gas6/Cxcl1/Cd81/Ccl19/Slit2/Anxa1/Il1r1/Mdk/Lbp/Wnt5a/Ecm1/Ppib/Bsg/Ccl7/Mmp14/Thy1/Ccl11/Apod/Ror2/Ccl2/Ednra/Vegfd/Tgfb2/Emilin1/Cx3cl1/Stk39	35	FB	GO_BP	3.20.0
GO:0006956	complement activation	11/890	57/22374	1.28e-05	0.000236415	0.000163764	Cfh/Serping1/C1s1/Svep1/C3/C1ra/Cfb/C4b/C2/C7/Cd55	11	FB	GO_BP	3.20.0
GO:0071542	dopaminergic neuron differentiation	10/890	47/22374	1.28003e-05	0.000236415	0.000163764	Cxcl12/Sfrp2/Wnt5a/Sfrp1/Lrp6/Ryk/Manf/Tiam1/Vegfd/Smo	10	FB	GO_BP	3.20.0
GO:0043534	blood vessel endothelial cell migration	17/890	128/22374	1.30902e-05	0.000240906	0.000166875	Cxcl12/Igf1/Fgfr1/Rhoj/Cyp1b1/Slit2/Klf4/Anxa1/Tgfbr3/Robo1/Nrp1/Srpx2/Fgf18/Meox2/Acvrl1/Angpt2/Foxc2	17	FB	GO_BP	3.20.0
GO:0048146	positive regulation of fibroblast proliferation	13/890	79/22374	1.32703e-05	0.000242489	0.000167971	Fbln1/Pdgfra/Igf1/Ddr2/Egfr/Gas6/Pdgfrb/Wnt5a/Myc/Cd248/Lif/Sphk1/Cdk4	13	FB	GO_BP	3.20.0
GO:0097192	extrinsic apoptotic signaling pathway in absence of ligand	13/890	79/22374	1.32703e-05	0.000242489	0.000167971	Gas1/Igf1/Srpx/Fgfr1/Ngf/Klf4/Bag3/Eya4/Bok/Tgfb2/Cx3cl1/Htra2/Unc5b	13	FB	GO_BP	3.20.0
GO:2001235	positive regulation of apoptotic signaling pathway	21/890	183/22374	1.34784e-05	0.000245422	0.000170003	Mmp2/Ctsk/Srpx/Ctsl/Nupr1/Wnt5a/Maged1/Sfrp1/Steap3/Myc/Itm2c/Pdia3/Bok/Gsdme/Tgfb2/Tnfsf12/Mapk9/Plscr1/Bmpr1b/Htra2/Unc5b	21	FB	GO_BP	3.20.0
GO:0031069	hair follicle morphogenesis	9/890	38/22374	1.37964e-05	0.000250326	0.000173401	Ctsl/Fst/Fgf7/Tgfb2/Lamc1/Naglu/Igfbp5/Snai1/Smo	9	FB	GO_BP	3.20.0
GO:0034620	cellular response to unfolded protein	14/890	91/22374	1.3877e-05	0.000250906	0.000173802	Pmp22/Creb3l1/Bag3/Dnajc3/Pdia6/Tm7sf3/Selenos/Herpud1/Bok/Erlec1/Dnajc10/Yod1/Hspb8/Casp12	14	FB	GO_BP	3.20.0
GO:0048846	axon extension involved in axon guidance	7/890	22/22374	1.55374e-05	0.000278969	0.000193241	Cxcl12/Slit2/Slit3/Wnt5a/Nrp1/Ryk/Smo	7	FB	GO_BP	3.20.0
GO:1902284	neuron projection extension involved in neuron projection guidance	7/890	22/22374	1.55374e-05	0.000278969	0.000193241	Cxcl12/Slit2/Slit3/Wnt5a/Nrp1/Ryk/Smo	7	FB	GO_BP	3.20.0
GO:0030193	regulation of blood coagulation	12/890	69/22374	1.58996e-05	0.000283497	0.000196378	Serping1/Pdgfra/Vkorc1/Plat/Thbd/Ephb2/Kng2/Tfpi/Pros1/Emilin1/C1qtnf1/F2r	12	FB	GO_BP	3.20.0
GO:0150116	regulation of cell-substrate junction organization	12/890	69/22374	1.58996e-05	0.000283497	0.000196378	Lrp1/Epha3/Col16a1/S100a10/Gpm6b/Dlc1/Nrp1/Mmp14/Thy1/Apod/Acvrl1/Clasp2	12	FB	GO_BP	3.20.0
GO:0006929	substrate-dependent cell migration	8/890	30/22374	1.62943e-05	0.000289533	0.000200559	Fbln1/Fgfr1/Slit2/Robo1/Nrp1/Ntn1/Itga11/Cttn	8	FB	GO_BP	3.20.0
GO:0030168	platelet activation	15/890	105/22374	1.73084e-05	0.000306495	0.000212308	Cfh/Pdgfra/Svep1/Il6/Entpd2/Comp/Pdpn/Axl/Pdia3/Pdia6/Pdia4/Emilin1/C1qtnf1/Fundc2/F2r	15	FB	GO_BP	3.20.0
GO:0038034	signal transduction in absence of ligand	13/890	81/22374	1.75409e-05	0.000309549	0.000214424	Gas1/Igf1/Srpx/Fgfr1/Ngf/Klf4/Bag3/Eya4/Bok/Tgfb2/Cx3cl1/Htra2/Unc5b	13	FB	GO_BP	3.20.0
GO:0010977	negative regulation of neuron projection development	19/890	158/22374	1.76665e-05	0.000310702	0.000215223	Lrp1/Epha3/Pmp22/Slit2/Wnt5a/Lpar1/Lgals1/Itm2c/Nrp1/Ryk/Ntn1/Efemp1/Thy1/Ephb2/Dpysl3/Nr2f1/Il15ra/Runx1t1/Kremen1	19	FB	GO_BP	3.20.0
GO:0016525	negative regulation of angiogenesis	16/890	118/22374	1.79392e-05	0.000314425	0.000217801	Serpinf1/Dcn/Sparc/Klf4/Creb3l1/Fbln5/Thbs2/Ism1/Hhip/Ccl2/Lif/Tgfb2/Emilin1/Spry2/Angpt2/Naxe	16	FB	GO_BP	3.20.0
GO:0006024	glycosaminoglycan biosynthetic process	11/890	59/22374	1.80576e-05	0.000315427	0.000218496	Has1/Ugdh/Pdgfrb/Hexa/Chpf/Has2/Dse/Nfkb1/Csgalnact2/Chst12/Chsy3	11	FB	GO_BP	3.20.0
GO:0003170	heart valve development	12/890	70/22374	1.85023e-05	0.000322102	0.000223119	Zfpm2/Slit2/Slit3/Robo1/Adamts5/Twist1/Sox9/Fam114a1/Tgfb2/Naglu/Emilin1/Fgfrl1	12	FB	GO_BP	3.20.0
GO:0048675	axon extension	17/890	132/22374	1.97219e-05	0.00034103	0.000236231	Cxcl12/Lrp1/Dclk1/Ngf/Slit2/Slit3/Wnt5a/Lamb2/Nrp1/Ryk/Ntn1/Ndn/Ednra/Dbn1/Cttn/Clasp2/Smo	17	FB	GO_BP	3.20.0
GO:0071621	granulocyte chemotaxis	17/890	132/22374	1.97219e-05	0.00034103	0.000236231	Dpep1/Tnfaip6/Rarres2/Cxcl1/Ccl19/Slit2/Anxa1/Mdk/Lbp/Ppib/Bsg/Ccl7/Ccl11/Ccl2/Ednra/Tgfb2/Cx3cl1	17	FB	GO_BP	3.20.0
GO:0008584	male gonad development	21/890	188/22374	2.03504e-05	0.000350721	0.000242943	Pdgfra/Zfpm2/Sfrp2/Ctsl/Ar/Cyp1b1/Csmd1/Nupr1/Wnt5a/Sfrp1/Prdx4/Ace/Mmp14/Sox9/Gfra1/Bok/Rbp4/Sdc1/Tgfb2/Rhobtb3/Rab13	21	FB	GO_BP	3.20.0
GO:0045165	cell fate commitment	29/890	311/22374	2.06799e-05	0.000355211	0.000246054	Il6/Gas1/Prrx1/Nfib/Sfrp2/Nfix/Fgfr1/Ctsl/Nfia/Nr2f2/Wnt5a/Sfrp1/Chrdl1/Pdpn/Lgals1/Zfp521/Ebf2/Lmo4/Cdon/Gli3/Sox9/Ror2/Ednra/Chrd/Tgfb2/Loxl3/Spry2/Smo/Foxc2	29	FB	GO_BP	3.20.0
GO:0060350	endochondral bone morphogenesis	12/890	71/22374	2.14686e-05	0.000367534	0.00025459	Serpinh1/Nfix/Col1a1/Col3a1/Comp/Thbs3/Mmp14/Tmem119/Sox9/Fgf18/Bmpr1b/Col27a1	12	FB	GO_BP	3.20.0
GO:0072091	regulation of stem cell proliferation	15/890	107/22374	2.17806e-05	0.00037164	0.000257435	Fbln1/Prrx1/Nfib/Fgfr1/Ngf/Cxcl1/Wnt5a/Ltbp3/Lrp6/Ace/Prrx2/Gli3/Sox9/Cd109/Cdkn2c	15	FB	GO_BP	3.20.0
GO:0046546	development of primary male sexual characteristics	21/890	189/22374	2.20538e-05	0.00037277	0.000258217	Pdgfra/Zfpm2/Sfrp2/Ctsl/Ar/Cyp1b1/Csmd1/Nupr1/Wnt5a/Sfrp1/Prdx4/Ace/Mmp14/Sox9/Gfra1/Bok/Rbp4/Sdc1/Tgfb2/Rhobtb3/Rab13	21	FB	GO_BP	3.20.0
GO:0051895	negative regulation of focal adhesion assembly	6/890	16/22374	2.21399e-05	0.00037277	0.000258217	Lrp1/Dlc1/Mmp14/Apod/Acvrl1/Clasp2	6	FB	GO_BP	3.20.0
GO:0150118	negative regulation of cell-substrate junction organization	6/890	16/22374	2.21399e-05	0.00037277	0.000258217	Lrp1/Dlc1/Mmp14/Apod/Acvrl1/Clasp2	6	FB	GO_BP	3.20.0
GO:0170043	GO:0170043	6/890	16/22374	2.21399e-05	0.00037277	0.000258217	Plod2/Aldh1a1/Slc1a3/Dpyd/Plod3/Aldh18a1	6	FB	GO_BP	3.20.0
GO:2000181	negative regulation of blood vessel morphogenesis	16/890	120/22374	2.22085e-05	0.00037277	0.000258217	Serpinf1/Dcn/Sparc/Klf4/Creb3l1/Fbln5/Thbs2/Ism1/Hhip/Ccl2/Lif/Tgfb2/Emilin1/Spry2/Angpt2/Naxe	16	FB	GO_BP	3.20.0
GO:0048644	muscle organ morphogenesis	14/890	95/22374	2.29214e-05	0.000383487	0.000265641	Zfpm2/Col3a1/Tgfbr3/Lrp6/Efemp2/Col11a1/Fzd1/Lif/Ednra/Tgfb2/Naglu/Adarb1/Fzd2/Foxc2	14	FB	GO_BP	3.20.0
GO:0034614	cellular response to reactive oxygen species	19/890	161/22374	2.30836e-05	0.000384092	0.00026606	Cygb/Pdgfra/Mmp2/Il6/Mmp3/Ddr2/Egfr/Sod3/Cyp1b1/Klf4/Anxa1/Pdgfrb/Fbln5/Axl/Ednra/Map1lc3a/Sphk1/Mapk9/Mpv17	19	FB	GO_BP	3.20.0
GO:0048511	rhythmic process	32/890	362/22374	2.31066e-05	0.000384092	0.00026606	Serpinf1/Gdf10/Pdgfra/Mmp2/Col6a1/Il6/Has1/Igf1/Tnfaip6/Egfr/Ngf/Id3/Cyp1b1/Mdk/Slit3/Rora/Maged1/Atf5/Axl/Ptx3/Twist1/Has2/Dpyd/Ntrk2/Fzd4/Naglu/Usp2/Mapk9/Bmpr1b/Cry2/Npas2/Hlf	32	FB	GO_BP	3.20.0
GO:1901343	negative regulation of vasculature development	16/890	121/22374	2.46631e-05	0.000408646	0.000283068	Serpinf1/Dcn/Sparc/Klf4/Creb3l1/Fbln5/Thbs2/Ism1/Hhip/Ccl2/Lif/Tgfb2/Emilin1/Spry2/Angpt2/Naxe	16	FB	GO_BP	3.20.0
GO:0001935	endothelial cell proliferation	20/890	176/22374	2.47735e-05	0.000409159	0.000283424	Cxcl12/Igf1/F3/Cd34/Fgfr1/Sparc/Nr2f2/Mdk/Wnt5a/Ecm1/Xdh/Bmper/Col8a1/Mmp14/Fgf7/Ccl11/Loxl2/Ccl2/Ang/Acvrl1	20	FB	GO_BP	3.20.0
GO:0001974	blood vessel remodeling	11/890	61/22374	2.50901e-05	0.000413066	0.00028613	Igf1/Lrp1/Tgfbr3/Axl/Cst3/Lif/Ednra/Tgfb2/Acvrl1/Angpt2/Foxc2	11	FB	GO_BP	3.20.0
GO:0055123	digestive system development	19/890	162/22374	2.51943e-05	0.000413459	0.000286402	Pdgfra/Igf1/Egfr/Sfrp2/Rarres2/Col3a1/Wnt5a/Sfrp1/Il6st/Pcsk5/Clmp/Gli3/Dact1/Sox9/Chrd/Tgfb2/Cdkn1c/Stx2/Smo	19	FB	GO_BP	3.20.0
GO:0048708	astrocyte differentiation	14/890	96/22374	2.58665e-05	0.000423143	0.00029311	Lrp1/Plpp3/Egfr/Nfix/Atf5/Il6st/Lamb2/Ror1/Mbd1/Sox9/Ror2/Lif/Naglu/Smo	14	FB	GO_BP	3.20.0
GO:0008543	fibroblast growth factor receptor signaling pathway	13/890	84/22374	2.6201e-05	0.000427258	0.000295961	Smoc2/Fgfr1/Creb3l1/Wnt5a/Flrt2/Fgf7/Hhip/Fgf18/Spry1/Chrd/Sulf2/Spry2/Fgfrl1	13	FB	GO_BP	3.20.0
GO:0060325	face morphogenesis	9/890	41/22374	2.66399e-05	0.000433045	0.00029997	Pdgfra/Mmp2/Col1a1/Crispld2/Prickle1/Lrp6/Twist2/Tgfb2/Tgfb3	9	FB	GO_BP	3.20.0
GO:0002685	regulation of leukocyte migration	25/890	252/22374	2.70937e-05	0.000439037	0.00030412	Cxcl12/Il33/Tnfaip6/Nbl1/Rarres2/Gas6/Cd81/Ccl19/Slit2/Anxa1/Il1r1/Mdk/Lbp/Wnt5a/Ecm1/Ccl7/Mmp14/Thy1/Apod/Ccl2/Ednra/Vegfd/Emilin1/Cx3cl1/Stk39	25	FB	GO_BP	3.20.0
GO:0070167	regulation of biomineral tissue development	15/890	109/22374	2.72442e-05	0.000440092	0.000304851	Ddr2/Gas6/Comp/Ecm1/Gpm6b/Aspn/Ltbp3/Tent5a/Tmem119/Mgp/Twist1/Sox9/Atraid/Bmpr1b/Osr1	15	FB	GO_BP	3.20.0
GO:0030595	leukocyte chemotaxis	24/890	237/22374	2.79003e-05	0.000449282	0.000311217	Mmp2/Cxcl12/Dpep1/Tnfaip6/Nbl1/Rarres2/Gas6/Cxcl1/Ccl19/Slit2/Anxa1/Mdk/Lbp/Wnt5a/Ppib/Bsg/Ccl7/Ccl11/Ccl2/Ednra/Vegfd/Tgfb2/Cx3cl1/Stk39	24	FB	GO_BP	3.20.0
GO:0072537	fibroblast activation	7/890	24/22374	2.9409e-05	0.000470761	0.000326095	Cygb/Ddr2/Fgfr1/Pdgfrb/Akap12/Fam114a1/Smo	7	FB	GO_BP	3.20.0
GO:0061005	cell differentiation involved in kidney development	11/890	62/22374	2.94168e-05	0.000470761	0.000326095	Cd34/Lamb2/Magi2/Gli3/Lif/Ednra/Tshz3/Glis2/Smo/Osr1/Foxc2	11	FB	GO_BP	3.20.0
GO:0060411	cardiac septum morphogenesis	13/890	85/22374	2.98202e-05	0.000475047	0.000329064	Zfpm2/Slit2/Slit3/Tgfbr3/Robo1/Lrp6/Nrp1/Fzd1/Tgfb2/Parva/Fzd2/Smo/Fgfrl1	13	FB	GO_BP	3.20.0
GO:0048588	developmental cell growth	27/890	285/22374	2.98691e-05	0.000475047	0.000329064	Col14a1/Pi16/Cxcl12/Igf1/Lrp1/Dclk1/Nfix/Ngf/Slit2/Slit3/Wnt5a/Lamb2/Robo1/Prickle1/Nrp1/Ryk/Ntn1/Ccn4/Sox9/Ndn/Ednra/Tiam1/Dbn1/Cttn/Clasp2/Meis1/Smo	27	FB	GO_BP	3.20.0
GO:0048813	dendrite morphogenesis	21/890	193/22374	3.0222e-05	0.000479181	0.000331928	Abi3bp/Dclk1/Nedd4/Wnt5a/Sdc2/Robo1/Nrp1/Numbl/Cacna1a/Ephb2/Tpbg/Dact1/Hecw2/Abi1/Tiam1/Fzd4/Dbn1/Farp1/Dlg4/Ptprf/Pak3	21	FB	GO_BP	3.20.0
GO:0044344	cellular response to fibroblast growth factor stimulus	15/890	110/22374	3.0404e-05	0.000480469	0.00033282	Smoc2/Fgfr1/Col1a1/Creb3l1/Wnt5a/Sfrp1/Flrt2/Fgf7/Hhip/Fgf18/Spry1/Chrd/Sulf2/Spry2/Fgfrl1	15	FB	GO_BP	3.20.0
GO:0010563	negative regulation of phosphorus metabolic process	33/890	384/22374	3.05829e-05	0.000480469	0.00033282	Fbln1/Igf1/Plpp3/Sfrp2/Nr2f2/Slit2/Nupr1/Errfi1/Sfrp1/Xdh/Dnajc3/Lrp6/Thy1/Ephb2/Deptor/Lrrk1/Spry1/Grb10/Cd109/Pard3/Ptpn13/Kirrel/Adarb1/Cdkn1c/Dnajc10/Cdkn2c/Spry2/Socs5/Smo/Pkia/Socs1/Dnaja3/Gstp1	33	FB	GO_BP	3.20.0
GO:0045936	negative regulation of phosphate metabolic process	33/890	384/22374	3.05829e-05	0.000480469	0.00033282	Fbln1/Igf1/Plpp3/Sfrp2/Nr2f2/Slit2/Nupr1/Errfi1/Sfrp1/Xdh/Dnajc3/Lrp6/Thy1/Ephb2/Deptor/Lrrk1/Spry1/Grb10/Cd109/Pard3/Ptpn13/Kirrel/Adarb1/Cdkn1c/Dnajc10/Cdkn2c/Spry2/Socs5/Smo/Pkia/Socs1/Dnaja3/Gstp1	33	FB	GO_BP	3.20.0
GO:0003197	endocardial cushion development	10/890	52/22374	3.26668e-05	0.000511648	0.000354417	Epha3/Nedd4/Robo1/Adamts5/Tmem100/Twist1/Sox9/Tgfb2/Acvrl1/Snai1	10	FB	GO_BP	3.20.0
GO:0003158	endothelium development	18/890	151/22374	3.28152e-05	0.000512414	0.000354948	Fstl1/Cd34/Nr2f2/Xdh/Pdpn/Bsg/Tmem100/Fzd1/Ednra/Adamts12/Fzd4/Naglu/Acvrl1/Plod3/Fzd2/Col27a1/Amotl2/Foxc2	18	FB	GO_BP	3.20.0
GO:0035733	hepatic stellate cell activation	6/890	17/22374	3.30654e-05	0.000514761	0.000356574	Cygb/Ddr2/Fgfr1/Pdgfrb/Akap12/Smo	6	FB	GO_BP	3.20.0
GO:0060415	muscle tissue morphogenesis	13/890	86/22374	3.38686e-05	0.000525677	0.000364136	Zfpm2/Col3a1/Tgfbr3/Lrp6/Efemp2/Col11a1/Fzd1/Ednra/Tgfb2/Naglu/Adarb1/Fzd2/Foxc2	13	FB	GO_BP	3.20.0
GO:0045862	positive regulation of proteolysis	30/890	336/22374	3.41841e-05	0.000528981	0.000366424	Clec3b/Il33/F3/Gsn/Sfrp2/Ngf/Rcn3/S100a10/Nupr1/Xdh/Robo1/Dlc1/Antxr1/Myc/Prickle1/Mtch1/Ccbe1/Dapk1/Mmp14/Spon1/Sh3rf3/Herpud1/Bok/Sh3d19/Dap/Mapk9/Socs5/F2r/Htra2/Dnaja3	30	FB	GO_BP	3.20.0
GO:0010812	negative regulation of cell-substrate adhesion	11/890	63/22374	3.43723e-05	0.000530301	0.000367339	Fbln1/Lrp1/Col1a1/Dlc1/Lgals1/Mmp14/Apod/Fzd4/Acvrl1/Clasp2/Angpt2	11	FB	GO_BP	3.20.0
GO:0006958	complement activation, classical pathway	8/890	33/22374	3.47678e-05	0.000534802	0.000370456	Serping1/C1s1/Svep1/C3/C1ra/C4b/C2/Cd55	8	FB	GO_BP	3.20.0
GO:0035966	response to topologically incorrect protein	17/890	138/22374	3.52935e-05	0.000541273	0.000374939	Pmp22/Creb3l1/Comp/Bag3/Dnajc3/Pdia6/Manf/Tm7sf3/Selenos/Herpud1/Bok/Tram1/Erlec1/Dnajc10/Yod1/Hspb8/Casp12	17	FB	GO_BP	3.20.0
GO:0048593	camera-type eye morphogenesis	19/890	166/22374	3.54667e-05	0.000542315	0.00037566	Cfh/Aldh1a1/Col8a1/Man2a1/Lrp6/Thy1/Cdon/Ephb2/Twist1/Gli3/Aldh1a3/Sox9/Sdk1/Tenm3/Rbp4/Ntrk2/Nectin3/Naglu/Meis1	19	FB	GO_BP	3.20.0
GO:0098754	detoxification	16/890	125/22374	3.70563e-05	0.000562777	0.000389834	Cygb/Gpx3/Mt2/Gpx8/Sod3/Cp/Aldh1a1/Selenow/Fbln5/Mt1/Prdx4/Selenos/Gstt1/Gpx7/Ptges/Gstm5	16	FB	GO_BP	3.20.0
GO:1902106	negative regulation of leukocyte differentiation	16/890	125/22374	3.70563e-05	0.000562777	0.000389834	Tnfaip6/Fbn1/Anxa1/Mdk/Sfrp1/Myc/Lgals1/Nme2/Gli3/Tmem176a/Tmem176b/Loxl3/Socs5/Lrrc17/Tnfrsf11b/Socs1	16	FB	GO_BP	3.20.0
GO:0032102	negative regulation of response to external stimulus	35/890	422/22374	3.7218e-05	0.000562777	0.000389834	Serping1/Pdgfra/Igf1/Il33/Tnfaip6/Nbl1/Slit2/Mdk/Rora/Wnt5a/Robo1/Plat/Thbd/Nrp1/Ryk/Selenos/Enpp3/Kng2/Tfpi/Cd109/Nfkb1/Pros1/Dbn1/Ctla2a/Cx3cl1/Clasp2/C1qtnf1/Kremen1/Bace1/Socs5/Angpt2/Fam3a/Dnaja3/C1qtnf12/Gstp1	35	FB	GO_BP	3.20.0
GO:0032836	glomerular basement membrane development	5/890	11/22374	3.72418e-05	0.000562777	0.000389834	Nid1/Lamb2/Col4a4/Sulf2/Mpv17	5	FB	GO_BP	3.20.0
GO:0060412	ventricular septum morphogenesis	10/890	53/22374	3.88419e-05	0.000585241	0.000405395	Zfpm2/Slit2/Slit3/Tgfbr3/Robo1/Lrp6/Fzd1/Tgfb2/Fzd2/Fgfrl1	10	FB	GO_BP	3.20.0
GO:0007626	locomotory behavior	27/890	290/22374	4.04809e-05	0.000608158	0.00042127	Cxcl12/Selenop/Ngf/Tuba1a/Pmp22/Hexa/Gaa/Hexb/Sobp/Cacna1a/Penk/Aldh1a3/Gprc5b/Lsamp/Nlgn2/Negr1/Fzd4/Dbn1/Naglu/Usp2/Fign/Meis1/Gnao1/Dlg4/Npas2/Htra2/Zfp385a	27	FB	GO_BP	3.20.0
GO:0048545	response to steroid hormone	31/890	356/22374	4.10801e-05	0.000615365	0.000426262	Serpinf1/Il6/Igf1/Egfr/Nedd4/Col1a1/Ctsl/Ar/Cyp1b1/Anxa1/Errfi1/Slit3/Lox/Sfrp1/Fosb/Ace/Ccl2/Pappa/Tfpi/Sdc1/Ntrk2/Tgfb2/Stk39/Bckdhb/Idh1/Adm/Tgfb3/Fosl1/Cry2/Fech/Gstp1	31	FB	GO_BP	3.20.0
GO:0007266	Rho protein signal transduction	17/890	140/22374	4.2499e-05	0.000634775	0.000439708	Col1a2/Nfix/Col3a1/Rhoj/Pdgfrb/Robo1/Lpar1/Dlc1/Pdpn/Nrp1/Ntn1/Arhgap42/Srgap1/Ednra/Rhou/Cdc42ep5/F2r	17	FB	GO_BP	3.20.0
GO:0040036	regulation of fibroblast growth factor receptor signaling pathway	8/890	34/22374	4.38898e-05	0.000653653	0.000452784	Smoc2/Creb3l1/Wnt5a/Hhip/Spry1/Sulf2/Spry2/Fgfrl1	8	FB	GO_BP	3.20.0
GO:0007264	small GTPase mediated signal transduction	36/890	443/22374	4.43671e-05	0.000658858	0.00045639	Igf1/Timp2/Col1a2/Nfix/Ngf/Col3a1/Rhoj/Slit2/Pdgfrb/Robo1/Lpar1/Dlc1/Pdpn/Nucb2/Nrp1/Rhoc/Ntn1/Arhgap42/Cdon/Ephb2/Srgap1/Plce1/Spry1/Ednra/Rhou/Tiam1/Tgfb2/Cdc42ep5/Farp1/Spry2/F2r/Vav2/Stk19/Farp2/Tiam2/Dnaja3	36	FB	GO_BP	3.20.0
GO:0046660	female sex differentiation	19/890	169/22374	4.54662e-05	0.000673239	0.000466352	Pdgfra/Mmp2/Tnfaip6/Zfpm2/Nr2f2/Csmd1/Fst/Nupr1/Slit3/Wnt5a/Sfrp1/Axl/Ptx3/Mmp14/Fgf7/Rbp4/Fzd4/Bmpr1b/Idh1	19	FB	GO_BP	3.20.0
GO:0001570	vasculogenesis	14/890	101/22374	4.61467e-05	0.000681358	0.000471975	Zfpm2/Cd34/Fgfr1/Ackr3/Pdgfrb/Tgfbr3/Xdh/Nrp1/Tmem100/Has2/Ntrk2/Fzd4/Adm/Smo	14	FB	GO_BP	3.20.0
GO:0031345	negative regulation of cell projection organization	22/890	215/22374	5.07301e-05	0.000745935	0.000516708	Lrp1/Epha3/Pmp22/Slit2/Wnt5a/Lpar1/Lgals1/Itm2c/Nrp1/Ryk/Ntn1/Efemp1/Thy1/Ephb2/Dpysl3/Nr2f1/Il15ra/Runx1t1/Kremen1/Spry2/Pfn2/Ptprf	22	FB	GO_BP	3.20.0
GO:0016331	morphogenesis of embryonic epithelium	20/890	185/22374	5.08099e-05	0.000745935	0.000516708	Sfrp2/Ar/Aldh1a1/Wnt5a/Sfrp1/Dlc1/Prickle1/Lrp6/Hs2st1/Lmo4/Twist1/Aldh1a3/Sox9/Cthrc1/Rdh10/Tgfb2/Cc2d2a/Sema4c/Adm/Osr1	20	FB	GO_BP	3.20.0
GO:0050650	chondroitin sulfate proteoglycan biosynthetic process	7/890	26/22374	5.2136e-05	0.00076323	0.000528688	Igf1/Ugdh/Chpf/Dse/Csgalnact2/Chst12/Chsy3	7	FB	GO_BP	3.20.0
GO:0006023	aminoglycan biosynthetic process	11/890	66/22374	5.37862e-05	0.000782938	0.00054234	Has1/Ugdh/Pdgfrb/Hexa/Chpf/Has2/Dse/Nfkb1/Csgalnact2/Chst12/Chsy3	11	FB	GO_BP	3.20.0
GO:0060688	regulation of morphogenesis of a branching structure	11/890	66/22374	5.37862e-05	0.000782938	0.00054234	Pdgfra/Fgfr1/Ar/Mdk/Wnt5a/Maged1/Sfrp1/Fgf7/Sox9/Ntn4/Smo	11	FB	GO_BP	3.20.0
GO:0002042	cell migration involved in sprouting angiogenesis	10/890	55/22374	5.42227e-05	0.000784858	0.00054367	Rhoj/Slit2/Klf4/Anxa1/Tgfbr3/Robo1/Nrp1/Srpx2/Meox2/Foxc2	10	FB	GO_BP	3.20.0
GO:0032965	regulation of collagen biosynthetic process	10/890	55/22374	5.42227e-05	0.000784858	0.00054367	Cygb/Il6/Ddr2/Creb3l1/Pdgfrb/Errfi1/Ccl2/Emilin1/F2r/Tgfb3	10	FB	GO_BP	3.20.0
GO:0061036	positive regulation of cartilage development	8/890	35/22374	5.49231e-05	0.00079277	0.00054915	Bmp1/Mdk/Wnt5a/Loxl2/Gli3/Sox9/Fgf18/Bmpr1b	8	FB	GO_BP	3.20.0
GO:0030500	regulation of bone mineralization	13/890	90/22374	5.52479e-05	0.00079523	0.000550854	Ddr2/Comp/Ecm1/Gpm6b/Ltbp3/Tent5a/Tmem119/Mgp/Twist1/Sox9/Atraid/Bmpr1b/Osr1	13	FB	GO_BP	3.20.0
GO:0021987	cerebral cortex development	17/890	143/22374	5.57504e-05	0.000795794	0.000551245	Egfr/Nfix/Fgfr1/Col3a1/Tuba1a/Slit2/Mdk/Robo1/Lrp6/Cdon/Gli3/Tubb2b/Ntrk2/Nr2f1/Tubb2a/Lamb1/Smo	17	FB	GO_BP	3.20.0
GO:0042303	molting cycle	17/890	143/22374	5.57504e-05	0.000795794	0.000551245	Col6a1/Egfr/Ctsl/Fst/Wnt5a/Fgf7/Sox9/Cd109/Eda/Tgfb2/Lamc1/Naglu/Igfbp5/Snai1/Smo/Lrig1/Farp2	17	FB	GO_BP	3.20.0
GO:0042633	hair cycle	17/890	143/22374	5.57504e-05	0.000795794	0.000551245	Col6a1/Egfr/Ctsl/Fst/Wnt5a/Fgf7/Sox9/Cd109/Eda/Tgfb2/Lamc1/Naglu/Igfbp5/Snai1/Smo/Lrig1/Farp2	17	FB	GO_BP	3.20.0
GO:0098869	cellular oxidant detoxification	12/890	78/22374	5.64455e-05	0.000803491	0.000556577	Cygb/Gpx3/Gpx8/Sod3/Cp/Selenow/Fbln5/Prdx4/Selenos/Gstt1/Gpx7/Ptges	12	FB	GO_BP	3.20.0
GO:0099068	postsynapse assembly	14/890	103/22374	5.7521e-05	0.000816545	0.000565619	Abi3bp/Dclk1/Fgfr1/Wnt5a/Prickle1/Magi2/Flrt2/Numbl/Ephb2/Nlgn2/Nectin3/Sema4c/Sigmar1/Prickle2	14	FB	GO_BP	3.20.0
GO:0045859	regulation of protein kinase activity	38/890	484/22374	5.7739e-05	0.000817388	0.000566203	Igf1/Ddr2/Egfr/Sfrp2/Gas6/Fgfr1/Pmp22/Nr2f2/Ccl19/Fbn1/Pdgfrb/Errfi1/Wnt5a/Maged1/Sfrp1/Robo1/Gpr39/Tnxb/Dnajc3/Lrp6/Thy1/Ephb2/Deptor/Fgf18/Gprc5b/Spry1/Abi1/Ang/Tgfb2/Fzd4/Adarb1/Cdkn1c/Cdkn2c/Spry2/Socs5/Pkia/Dnaja3/Gstp1	38	FB	GO_BP	3.20.0
GO:0050922	negative regulation of chemotaxis	9/890	45/22374	5.84294e-05	0.000824895	0.000571403	Tnfaip6/Nbl1/Slit2/Wnt5a/Robo1/Nrp1/Ryk/Angpt2/Gstp1	9	FB	GO_BP	3.20.0
GO:1900747	negative regulation of vascular endothelial growth factor signaling pathway	5/890	12/22374	6.17502e-05	0.000869395	0.000602229	Dcn/Xdh/Adgra2/Emilin1/Spry2	5	FB	GO_BP	3.20.0
GO:0010827	regulation of glucose transmembrane transport	13/890	91/22374	6.2143e-05	0.000872542	0.000604408	Igf1/C3/Hk2/Myc/Gpc3/Ace/Ednra/Grb10/C1qtnf2/Ak1/Clip3/Irs1/C1qtnf12	13	FB	GO_BP	3.20.0
GO:0007179	transforming growth factor beta receptor signaling pathway	22/890	218/22374	6.24903e-05	0.000875035	0.000606135	Lrp1/Col1a2/Ltbp4/Col3a1/Pmepa1/Htra3/Fbn1/Vasn/Lox/Tgfbr3/Aspn/Ltbp3/Ccl2/Spry1/Cd109/Tgfb2/Acvrl1/Emilin1/Cdkn1c/Bmpr1b/Spry2/Tgfb3	22	FB	GO_BP	3.20.0
GO:0001818	negative regulation of cytokine production	28/890	314/22374	6.30835e-05	0.000878666	0.00060865	Fbln1/Il6/Igf1/Il33/Cd34/Gas6/Fgfr1/Klf4/Anxa1/Lbp/Errfi1/Axl/Gpnmb/Nav3/Selenos/Ephb2/Prg4/Apod/Twist1/Twist2/Ssc5d/Nfkb1/Tgfb2/Adcy7/Cx3cl1/Socs5/Tgfb3/Gstp1	28	FB	GO_BP	3.20.0
GO:0071774	response to fibroblast growth factor	15/890	117/22374	6.30907e-05	0.000878666	0.00060865	Smoc2/Fgfr1/Col1a1/Creb3l1/Wnt5a/Sfrp1/Flrt2/Fgf7/Hhip/Fgf18/Spry1/Chrd/Sulf2/Spry2/Fgfrl1	15	FB	GO_BP	3.20.0
GO:0030902	hindbrain development	21/890	203/22374	6.36525e-05	0.0008841	0.000612415	Gdf10/Gas1/Igf1/Nfib/Foxp2/Nfix/Tuba1a/Mdk/Rora/Atf5/Lpar1/Dlc1/Lrp6/Sdf4/Cacna1a/Ephb2/Fzd4/Naglu/Coq8b/Sema4c/Smo	21	FB	GO_BP	3.20.0
GO:1903707	negative regulation of hemopoiesis	16/890	131/22374	6.59411e-05	0.000913425	0.000632728	Tnfaip6/Fbn1/Anxa1/Mdk/Sfrp1/Myc/Lgals1/Nme2/Gli3/Tmem176a/Tmem176b/Loxl3/Socs5/Lrrc17/Tnfrsf11b/Socs1	16	FB	GO_BP	3.20.0
GO:0032970	regulation of actin filament-based process	34/890	417/22374	6.70737e-05	0.000926624	0.000641871	Lrp1/Gsn/Epha3/Lima1/Pam/Sptbn1/S100a10/Tmeff2/Slit2/Pdgfrb/Ank2/Tmsb10/Gpm6b/Lpar1/Dlc1/Pdpn/Add3/Nrp1/Rhoc/Frmd6/Ccl11/Asap3/Fscn1/Pard3/Kirrel/Tgfb2/Dbn1/Cttn/Cdc42ep5/Cx3cl1/Clasp2/Pfn2/Tgfb3/Pak3	34	FB	GO_BP	3.20.0
GO:0040037	negative regulation of fibroblast growth factor receptor signaling pathway	6/890	19/22374	6.77007e-05	0.000932785	0.000646138	Creb3l1/Wnt5a/Spry1/Sulf2/Spry2/Fgfrl1	6	FB	GO_BP	3.20.0
GO:0003401	axis elongation	8/890	36/22374	6.81703e-05	0.00093426	0.00064716	Sfrp2/Wnt5a/Sfrp1/Lrp6/Sox9/Spry1/Rdh10/Spry2	8	FB	GO_BP	3.20.0
GO:0010574	regulation of vascular endothelial growth factor production	8/890	36/22374	6.81703e-05	0.00093426	0.00064716	Il6/C3/Cyp1b1/Rora/Bsg/Ccbe1/Ccl2/Sulf2	8	FB	GO_BP	3.20.0
GO:2001239	regulation of extrinsic apoptotic signaling pathway in absence of ligand	9/890	46/22374	7.01009e-05	0.00095602	0.000662233	Gas1/Srpx/Fgfr1/Klf4/Eya4/Tgfb2/Cx3cl1/Htra2/Unc5b	9	FB	GO_BP	3.20.0
GO:0021953	central nervous system neuron differentiation	24/890	251/22374	7.01292e-05	0.00095602	0.000662233	Dclk1/Nfib/Foxp2/Sfrp2/Nfix/Fgfr1/Slit2/Rora/Cdh11/Wnt5a/Sfrp1/Atf5/Robo1/Nrp1/Ryk/Lmo4/Cacna1a/Ephb2/Gli3/Ntrk2/Adarb1/Bmpr1b/Smo/Dync2h1	24	FB	GO_BP	3.20.0
GO:1990748	cellular detoxification	14/890	105/22374	7.12689e-05	0.000968994	0.00067122	Cygb/Gpx3/Gpx8/Sod3/Cp/Aldh1a1/Selenow/Fbln5/Prdx4/Selenos/Gstt1/Gpx7/Ptges/Gstm5	14	FB	GO_BP	3.20.0
GO:0050867	positive regulation of cell activation	33/890	401/22374	7.14704e-05	0.000969176	0.000671346	Svep1/Il6/Igf1/Il33/Vcam1/Ddr2/Gas6/Fgfr1/Cd81/Ccl19/Anxa1/Mdk/Lbp/Pdgfrb/Wnt5a/Il6st/Pdpn/Pnp/Lgals1/Axl/Mmp14/Tnfsf13b/Thy1/Ephb2/Gli3/Ccl2/Il1rl2/Il15ra/Cd55/Socs5/Smo/Socs1/Dnaja3	33	FB	GO_BP	3.20.0
GO:0018212	peptidyl-tyrosine modification	27/890	300/22374	7.24497e-05	0.000975754	0.000675903	Pdgfra/Il6/Igf1/Epha3/Plpp3/Ddr2/Egfr/Sfrp2/Fgfr1/Pdgfrb/Errfi1/Sfrp1/Il6st/Nrp1/Efemp1/Ghr/Fgf7/Ephb2/Gfra1/Gprc5b/Lrrk1/Lif/Abi1/Tpst1/Socs5/Crlf1/Socs1	27	FB	GO_BP	3.20.0
GO:0006790	sulfur compound metabolic process	30/890	350/22374	7.24833e-05	0.000975754	0.000675903	Dpep1/Ugdh/Mgst1/Papss2/Fmo1/Hexa/Chpf/Hexb/Gstm1/Hs2st1/Ghr/Sult5a1/Gstt1/Cacna1a/Gstm2/Dse/Ednra/Gstm5/Sulf2/Naglu/Csgalnact2/Arsb/Tpst1/Idh1/Chst12/Dsel/Btd/Acaa2/Chsy3/Gstp1	30	FB	GO_BP	3.20.0
GO:0021782	glial cell development	17/890	146/22374	7.25235e-05	0.000975754	0.000675903	Col6a1/Lrp1/Egfr/Nfix/Mxra8/Pmp22/Mdk/Lamb2/Gpm6b/Lpar1/Ror1/Ror2/Ntrk2/Pard3/Naglu/Smo/Gstp1	17	FB	GO_BP	3.20.0
GO:0032330	regulation of chondrocyte differentiation	10/890	57/22374	7.45075e-05	0.000999837	0.000692585	Mdk/Ltbp3/Efemp1/Ccn4/Loxl2/Gli3/Sox9/Fgf18/Adamts12/Bmpr1b	10	FB	GO_BP	3.20.0
GO:0097237	cellular response to toxic substance	15/890	119/22374	7.68335e-05	0.00102837	0.000712351	Cygb/Gpx3/Gpx8/Sod3/Cp/Cyp1b1/Aldh1a1/Selenow/Fbln5/Prdx4/Selenos/Gstt1/Gpx7/Ptges/Gstm5	15	FB	GO_BP	3.20.0
GO:0048565	digestive tract development	17/890	147/22374	7.90269e-05	0.00105499	0.000730789	Pdgfra/Egfr/Sfrp2/Rarres2/Col3a1/Wnt5a/Sfrp1/Il6st/Pcsk5/Clmp/Gli3/Dact1/Sox9/Chrd/Tgfb2/Stx2/Smo	17	FB	GO_BP	3.20.0
GO:0006775	fat-soluble vitamin metabolic process	8/890	37/22374	8.39658e-05	0.00111803	0.000774454	Vkorc1/Rbp1/Fgfr1/Pltp/Nfkb1/Cbr3/Snai1/Ggcx	8	FB	GO_BP	3.20.0
GO:0014706	striated muscle tissue development	38/890	493/22374	8.50505e-05	0.00112819	0.000781498	Col14a1/Pdgfra/Col6a1/Pi16/Igf1/Meg3/Zfpm2/Foxp2/Nfix/Fgfr1/Pmp22/Nr2f2/Nupr1/Pdgfrb/Abcc9/Lox/Tgfbr3/Myc/Prickle1/Lrp6/Fhl2/Boc/Ccn4/Cdon/Twist1/Col11a1/Meox2/Kcnj8/Ednra/Rbp4/Tgfb2/Naglu/Usp2/Meis1/Smo/Plagl1/Foxc2/Hlf	38	FB	GO_BP	3.20.0
GO:0030879	mammary gland development	19/890	177/22374	8.54045e-05	0.00112819	0.000781498	Igf1/Ar/Csmd1/Slit2/Hk2/Wnt5a/Xdh/Robo1/Lrp6/Ntn1/Ccl11/Gli3/Sox9/Ccl2/Nfkb1/Igfbp5/Tgfb3/Smo/Irs1	19	FB	GO_BP	3.20.0
GO:0035296	regulation of tube diameter	20/890	192/22374	8.5647e-05	0.00112819	0.000781498	Mmp2/Svep1/Egfr/Sod3/Abcc9/Comp/Tgfbr3/Add3/Manf/Scpep1/Ace/Arhgap42/Kng2/Kcnj8/Ednra/Cx3cl1/Plod3/Adm/F2r/Foxc2	20	FB	GO_BP	3.20.0
GO:0097746	blood vessel diameter maintenance	20/890	192/22374	8.5647e-05	0.00112819	0.000781498	Mmp2/Svep1/Egfr/Sod3/Abcc9/Comp/Tgfbr3/Add3/Manf/Scpep1/Ace/Arhgap42/Kng2/Kcnj8/Ednra/Cx3cl1/Plod3/Adm/F2r/Foxc2	20	FB	GO_BP	3.20.0
GO:0030593	neutrophil chemotaxis	13/890	94/22374	8.74989e-05	0.00112819	0.000781498	Dpep1/Tnfaip6/Cxcl1/Ccl19/Slit2/Mdk/Lbp/Ppib/Bsg/Ccl2/Ednra/Tgfb2/Cx3cl1	13	FB	GO_BP	3.20.0
GO:0060395	SMAD protein signal transduction	13/890	94/22374	8.74989e-05	0.00112819	0.000781498	Lrp1/Sptbn1/Pmepa1/Tgfbr3/Bmper/Magi2/Ror2/Map1lc3a/Tgfb2/Acvrl1/Emilin1/Tgfb3/Nup93	13	FB	GO_BP	3.20.0
GO:0061053	somite development	13/890	94/22374	8.74989e-05	0.00112819	0.000781498	Sfrp2/Wnt5a/Sfrp1/Lrp6/Frzb/Rad51b/Ror2/Meox2/Abi1/Loxl3/Smo/Pofut1/Foxc2	13	FB	GO_BP	3.20.0
GO:1990868	response to chemokine	13/890	94/22374	8.74989e-05	0.00112819	0.000781498	Cxcl12/Cxcl1/Ackr3/Ccl19/Slit2/Slit3/Lox/Robo1/Ccl7/Ccl11/Ccl2/Cx3cl1/Stk39	13	FB	GO_BP	3.20.0
GO:1990869	cellular response to chemokine	13/890	94/22374	8.74989e-05	0.00112819	0.000781498	Cxcl12/Cxcl1/Ackr3/Ccl19/Slit2/Slit3/Lox/Robo1/Ccl7/Ccl11/Ccl2/Cx3cl1/Stk39	13	FB	GO_BP	3.20.0
GO:0051767	nitric-oxide synthase biosynthetic process	7/890	28/22374	8.75422e-05	0.00112819	0.000781498	Il33/Selenos/Akap12/Ccl2/Cpeb1/Mapk9/Gstp1	7	FB	GO_BP	3.20.0
GO:0051769	regulation of nitric-oxide synthase biosynthetic process	7/890	28/22374	8.75422e-05	0.00112819	0.000781498	Il33/Selenos/Akap12/Ccl2/Cpeb1/Mapk9/Gstp1	7	FB	GO_BP	3.20.0
GO:0070374	positive regulation of ERK1 and ERK2 cascade	22/890	223/22374	8.75661e-05	0.00112819	0.000781498	Pdgfra/Il6/Cxcl12/Igf1/C3/Lrp1/Ddr2/Egfr/Gas6/Ngf/Ackr3/Ccl19/Pdgfrb/Bmper/Gpnmb/Nrp1/Tpbg/Fgf18/Akap12/Ednra/Spry2/F2r	22	FB	GO_BP	3.20.0
GO:0035967	cellular response to topologically incorrect protein	14/890	107/22374	8.77946e-05	0.00112819	0.000781498	Pmp22/Creb3l1/Bag3/Dnajc3/Pdia6/Tm7sf3/Selenos/Herpud1/Bok/Erlec1/Dnajc10/Yod1/Hspb8/Casp12	14	FB	GO_BP	3.20.0
GO:0043280	positive regulation of cysteine-type endopeptidase activity involved in apoptotic process	14/890	107/22374	8.77946e-05	0.00112819	0.000781498	F3/Gsn/Ngf/Xdh/Robo1/Dlc1/Myc/Mtch1/Dapk1/Bok/Dap/F2r/Htra2/Dnaja3	14	FB	GO_BP	3.20.0
GO:0014074	response to purine-containing compound	18/890	163/22374	9.02373e-05	0.00115383	0.000799255	Col1a1/Cyp1b1/Abcc9/Pkd2/Thbd/Bsg/Fosb/Hsp90b1/Penk/Panx1/Ccl2/Kcnj8/Sdc1/Igfbp5/Bckdhb/Fosl1/Fdx1/Irs1	18	FB	GO_BP	3.20.0
GO:0097530	granulocyte migration	18/890	163/22374	9.02373e-05	0.00115383	0.000799255	Dpep1/Tnfaip6/Rarres2/Cxcl1/Ccl19/Slit2/Anxa1/Il1r1/Mdk/Lbp/Ppib/Bsg/Ccl7/Ccl11/Ccl2/Ednra/Tgfb2/Cx3cl1	18	FB	GO_BP	3.20.0
GO:0035150	regulation of tube size	20/890	193/22374	9.20545e-05	0.00117282	0.000812414	Mmp2/Svep1/Egfr/Sod3/Abcc9/Comp/Tgfbr3/Add3/Manf/Scpep1/Ace/Arhgap42/Kng2/Kcnj8/Ednra/Cx3cl1/Plod3/Adm/F2r/Foxc2	20	FB	GO_BP	3.20.0
GO:0021537	telencephalon development	28/890	321/22374	9.24071e-05	0.00117282	0.000812414	Cxcl12/Nfib/Foxp2/Egfr/Nfix/Fgfr1/Col3a1/Tuba1a/Slit2/Mdk/Wnt5a/Atf5/Robo1/Lpar1/Lrp6/Ryk/Numbl/Cdon/Ephb2/Gli3/Aldh1a3/Tubb2b/Ntrk2/Nr2f1/Tubb2a/Lamb1/Smo/Fez1	28	FB	GO_BP	3.20.0
GO:0014009	glial cell proliferation	12/890	82/22374	9.31042e-05	0.00117282	0.000812414	Il6/Igf1/Il33/Nfib/Egfr/Nfix/Nfia/Pmp22/Myc/Ntn1/Penk/Cx3cl1	12	FB	GO_BP	3.20.0
GO:0071347	cellular response to interleukin-1	12/890	82/22374	9.31042e-05	0.00117282	0.000812414	Mmp2/Il6/Il1r1/Rora/Sfrp1/Sox9/Has2/Akap12/Ccl2/Il1rl2/Nfkb1/Adamts12	12	FB	GO_BP	3.20.0
GO:0001942	hair follicle development	15/890	121/22374	9.31239e-05	0.00117282	0.000812414	Col6a1/Egfr/Ctsl/Fst/Wnt5a/Fgf7/Sox9/Cd109/Eda/Tgfb2/Lamc1/Naglu/Igfbp5/Snai1/Smo	15	FB	GO_BP	3.20.0
GO:0030206	chondroitin sulfate biosynthetic process	6/890	20/22374	9.34697e-05	0.00117282	0.000812414	Ugdh/Chpf/Dse/Csgalnact2/Chst12/Chsy3	6	FB	GO_BP	3.20.0
GO:0006919	activation of cysteine-type endopeptidase activity involved in apoptotic process	11/890	70/22374	9.37714e-05	0.00117282	0.000812414	F3/Ngf/Xdh/Robo1/Dlc1/Myc/Mtch1/Bok/Dap/F2r/Dnaja3	11	FB	GO_BP	3.20.0
GO:0032720	negative regulation of tumor necrosis factor production	11/890	70/22374	9.37714e-05	0.00117282	0.000812414	Igf1/Gas6/Lbp/Errfi1/Axl/Gpnmb/Selenos/Twist1/Twist2/Cx3cl1/Gstp1	11	FB	GO_BP	3.20.0
GO:0060135	maternal process involved in female pregnancy	11/890	70/22374	9.37714e-05	0.00117282	0.000812414	Il11ra1/Ctsl/Ar/Nr2f2/Csmd1/Bsg/Ccl2/Lif/Adcy7/Angpt2/Tppp3	11	FB	GO_BP	3.20.0
GO:0008585	female gonad development	16/890	135/22374	9.4802e-05	0.00118284	0.000819354	Pdgfra/Mmp2/Tnfaip6/Zfpm2/Nr2f2/Csmd1/Fst/Nupr1/Slit3/Sfrp1/Ptx3/Mmp14/Fgf7/Fzd4/Bmpr1b/Idh1	16	FB	GO_BP	3.20.0
GO:1905048	regulation of metallopeptidase activity	5/890	13/22374	9.70579e-05	0.00120162	0.000832361	Timp1/Timp2/Timp3/Antxr1/Reck	5	FB	GO_BP	3.20.0
GO:2000489	regulation of hepatic stellate cell activation	5/890	13/22374	9.70579e-05	0.00120162	0.000832361	Cygb/Ddr2/Fgfr1/Pdgfrb/Smo	5	FB	GO_BP	3.20.0
GO:0021675	nerve development	14/890	108/22374	9.72397e-05	0.00120162	0.000832361	Vcam1/Ngf/Ackr3/Ctsl/Lpar1/Nrp1/Ephb2/Gli3/Slc1a3/Ednra/Sulf2/Naglu/Adarb1/Lrig1	14	FB	GO_BP	3.20.0
GO:0048704	embryonic skeletal system morphogenesis	14/890	108/22374	9.72397e-05	0.00120162	0.000832361	Pdgfra/Gas1/Prrx1/Mmp14/Prrx2/Twist1/Gli3/Twist2/Col11a1/Rdh10/Tgfb2/Tgfb3/Osr1/Foxc2	14	FB	GO_BP	3.20.0
GO:1903035	negative regulation of response to wounding	13/890	95/22374	9.77368e-05	0.00120487	0.000834614	Serping1/Pdgfra/Il33/Mdk/Plat/Thbd/Kng2/Tfpi/Cd109/Pros1/Clasp2/C1qtnf1/Kremen1	13	FB	GO_BP	3.20.0
GO:0050919	negative chemotaxis	9/890	48/22374	9.93818e-05	0.00121932	0.000844621	Slit2/Slit3/Wnt5a/Robo1/Flrt2/Ryk/Ntn1/Sema4c/Sema3b	9	FB	GO_BP	3.20.0
GO:0060323	head morphogenesis	9/890	48/22374	9.93818e-05	0.00121932	0.000844621	Pdgfra/Mmp2/Col1a1/Crispld2/Prickle1/Lrp6/Twist2/Tgfb2/Tgfb3	9	FB	GO_BP	3.20.0
GO:0030900	forebrain development	37/890	479/22374	0.000100462	0.00122964	0.000851771	Cxcl12/Dclk1/Nfib/Foxp2/Egfr/Nfix/Fgfr1/Ngf/Col3a1/Tuba1a/Nr2f2/Slit2/Mdk/Wnt5a/Atf5/Robo1/Lpar1/Dlc1/Axl/Lrp6/Nrp1/Ryk/Numbl/Cdon/Ephb2/Gli3/Aldh1a3/Tubb2b/Ntrk2/Chrd/Nr2f1/Tubb2a/Lamb1/Smo/Htra2/Dync2h1/Fez1	37	FB	GO_BP	3.20.0
GO:0030857	negative regulation of epithelial cell differentiation	10/890	59/22374	0.000100897	0.00123204	0.000853433	Fst/Xdh/Frzb/Sox9/Spry1/Tgfb2/Acvrl1/Spry2/Smo/Osr1	10	FB	GO_BP	3.20.0
GO:0003018	vascular process in circulatory system	24/890	257/22374	0.000101473	0.00123614	0.000856275	Mmp2/Svep1/Lrp1/Egfr/Sod3/Slit2/Abcc9/Comp/Tgfbr3/Add3/Manf/Scpep1/Ace/Slc16a2/Arhgap42/Kng2/Akap12/Kcnj8/Ednra/Cx3cl1/Plod3/Adm/F2r/Foxc2	24	FB	GO_BP	3.20.0
GO:1905477	positive regulation of protein localization to membrane	15/890	122/22374	0.000102344	0.00124382	0.000861589	Tnfaip6/Lrp1/Epha3/Egfr/Sptbn1/Cd81/Ephb2/Ccl2/Nlgn2/Farp1/Clasp2/Dlg4/Clip3/Tcaf1/Cnpy4	15	FB	GO_BP	3.20.0
GO:0098868	bone growth	8/890	38/22374	0.000102678	0.00124494	0.000862365	Bnc2/Ddr2/Comp/Ecm1/Fbln5/Thbs3/Sox9/Col27a1	8	FB	GO_BP	3.20.0
GO:0021549	cerebellum development	16/890	136/22374	0.00010355	0.00124963	0.000865618	Gdf10/Gas1/Foxp2/Nfix/Tuba1a/Mdk/Rora/Lpar1/Lrp6/Sdf4/Cacna1a/Fzd4/Naglu/Coq8b/Sema4c/Smo	16	FB	GO_BP	3.20.0
GO:0072009	nephron epithelium development	16/890	136/22374	0.00010355	0.00124963	0.000865618	Cd34/Maged1/Lamb2/Pkd2/Myc/Gpc3/Magi2/Hs2st1/Gli3/Sox9/Lif/Ednra/Smo/Osr1/Kif26b/Foxc2	16	FB	GO_BP	3.20.0
GO:0070098	chemokine-mediated signaling pathway	12/890	83/22374	0.000104958	0.00126366	0.000875335	Cxcl12/Cxcl1/Ackr3/Ccl19/Slit2/Slit3/Robo1/Ccl7/Ccl11/Ccl2/Cx3cl1/Stk39	12	FB	GO_BP	3.20.0
GO:0021915	neural tube development	20/890	195/22374	0.000106156	0.00127511	0.000883264	Gas1/Sfrp2/Wnt5a/Sfrp1/Pkd2/Dlc1/Prickle1/Lrp6/Lmo4/Twist1/Gli3/Dact1/Cthrc1/Tgfb2/Tmem107/Plod3/Cc2d2a/Sema4c/Adm/Smo	20	FB	GO_BP	3.20.0
GO:0033002	muscle cell proliferation	26/890	291/22374	0.000110183	0.00132041	0.000914642	Mmp2/Il6/Igf1/Ogn/Zfpm2/Ddr2/Egfr/Fgfr1/Klf4/Pdgfrb/Tgfbr3/Timp3/Myc/Efemp2/Ccn4/Pde1a/Apod/Ednra/Rbp4/Ang/Tgfb2/Igfbp5/Cx3cl1/Tgfb3/Foxc2/Gstp1	26	FB	GO_BP	3.20.0
GO:0010575	positive regulation of vascular endothelial growth factor production	7/890	29/22374	0.000111458	0.00133258	0.000923075	Il6/C3/Cyp1b1/Rora/Bsg/Ccbe1/Sulf2	7	FB	GO_BP	3.20.0
GO:0007162	negative regulation of cell adhesion	28/890	325/22374	0.000114186	0.00136204	0.000943481	Fbln1/Mmp2/Cxcl12/Lrp1/Col1a1/Cyp1b1/Klf4/Anxa1/Mdk/Dlc1/Ildr2/Lgals1/Gpnmb/Mmp14/Ephb2/Apod/Gli3/Kng2/Fzd4/Loxl3/Acvrl1/Lamb1/Clasp2/C1qtnf1/Socs5/Angpt2/Socs1/Gstp1	28	FB	GO_BP	3.20.0
GO:0002455	humoral immune response mediated by circulating immunoglobulin	9/890	49/22374	0.00011749	0.00139821	0.000968535	Serping1/C1s1/Svep1/C3/C1ra/C4b/C2/Cd81/Cd55	9	FB	GO_BP	3.20.0
GO:0007566	embryo implantation	12/890	84/22374	0.000118084	0.00140204	0.000971191	Fbln1/Mmp2/Timp1/Il11ra1/Errfi1/Bsg/Pcsk5/Lif/Lamb1/Stx2/Reck/Tppp3	12	FB	GO_BP	3.20.0
GO:1905475	regulation of protein localization to membrane	22/890	228/22374	0.000121227	0.00143605	0.000994747	Tnfaip6/Gpc6/Lrp1/Gsn/Epha3/Egfr/Sptbn1/Ar/Cd81/Gpc3/Magi2/Mmp14/Ephb2/Ccl2/Nlgn2/Dbn1/Farp1/Clasp2/Dlg4/Clip3/Tcaf1/Cnpy4	22	FB	GO_BP	3.20.0
GO:0045600	positive regulation of fat cell differentiation	11/890	72/22374	0.000121847	0.00143679	0.000995265	Igf1/Sfrp2/Rarres2/Medag/Sfrp1/Lpl/Frzb/Dact1/Zbtb7c/Zfp385a/Aamdc	11	FB	GO_BP	3.20.0
GO:1903556	negative regulation of tumor necrosis factor superfamily cytokine production	11/890	72/22374	0.000121847	0.00143679	0.000995265	Igf1/Gas6/Lbp/Errfi1/Axl/Gpnmb/Selenos/Twist1/Twist2/Cx3cl1/Gstp1	11	FB	GO_BP	3.20.0
GO:0001558	regulation of cell growth	35/890	448/22374	0.000123054	0.00144597	0.00100162	Col14a1/Igfbp4/Pi16/Gas1/Cxcl12/Igf1/Lrp1/Igfbp7/Egfr/Sfrp2/Ngf/Slit2/Slit3/Wnt5a/Sfrp1/Nrp1/Ryk/Ntn1/Mmp14/Ccn4/Ccn5/Frzb/Tgfb2/Sphk1/Dbn1/Acvrl1/Igfbp5/Jade1/Dcbld2/Cttn/Clasp2/Cdkn2c/P3h1/Kazald1/Zmat3	35	FB	GO_BP	3.20.0
GO:0046545	development of primary female sexual characteristics	16/890	138/22374	0.000123186	0.00144597	0.00100162	Pdgfra/Mmp2/Tnfaip6/Zfpm2/Nr2f2/Csmd1/Fst/Nupr1/Slit3/Sfrp1/Ptx3/Mmp14/Fgf7/Fzd4/Bmpr1b/Idh1	16	FB	GO_BP	3.20.0
GO:0003203	endocardial cushion morphogenesis	8/890	39/22374	0.000124709	0.0014539	0.00100712	Robo1/Adamts5/Tmem100/Twist1/Sox9/Tgfb2/Acvrl1/Snai1	8	FB	GO_BP	3.20.0
GO:0035909	aorta morphogenesis	8/890	39/22374	0.000124709	0.0014539	0.00100712	Lrp1/Col3a1/Pdgfrb/Efemp2/Tgfb2/Naglu/Acvrl1/Fkbp10	8	FB	GO_BP	3.20.0
GO:0048048	embryonic eye morphogenesis	8/890	39/22374	0.000124709	0.0014539	0.00100712	Mfap5/Fbn1/Aldh1a1/Mfap2/Lrp6/Efemp1/Twist1/Aldh1a3	8	FB	GO_BP	3.20.0
GO:0071692	protein localization to extracellular region	35/890	449/22374	0.000128507	0.00149481	0.00103545	Il6/Igf1/Lrp1/Nbl1/Egfr/Rcn3/Fbn1/Anxa1/Comp/Sfrp1/Gpr39/Bsg/Steap3/Ildr2/Glul/Camk2n1/Tm7sf3/Kcnj8/Rbp4/Nlgn2/Tiam1/Ang/Negr1/Tgfb2/Slc16a1/Rab34/Gnao1/Pde4c/P3h1/F2r/Tgfb3/Cdk16/Rhbdf1/Irs1/C1qtnf12	35	FB	GO_BP	3.20.0
GO:0006575	cellular modified amino acid metabolic process	20/890	198/22374	0.000130893	0.00151571	0.00104993	Ctsk/Dpep1/Mgst1/Plod2/Ctsl/Prdx4/Cpq/Gstm1/Slc16a2/Crtap/Gstt1/Dio2/Gstm2/Ggh/Gstm5/P4ha2/Plscr1/Plod3/Idh1/Gstp1	20	FB	GO_BP	3.20.0
GO:0045807	positive regulation of endocytosis	20/890	198/22374	0.000130893	0.00151571	0.00104993	C3/Sfrp4/Lrp1/Gas6/C2/Ccl19/Lbp/Cd63/Wnt5a/Gpc3/Axl/Magi2/Ptx3/Dnm1/Ccl2/Pard3/Pros1/Il15ra/Sgip1/Clip3	20	FB	GO_BP	3.20.0
GO:0002688	regulation of leukocyte chemotaxis	16/890	139/22374	0.00013417	0.00155018	0.00107381	Cxcl12/Tnfaip6/Nbl1/Rarres2/Gas6/Ccl19/Slit2/Mdk/Lbp/Wnt5a/Ccl7/Ccl2/Ednra/Vegfd/Cx3cl1/Stk39	16	FB	GO_BP	3.20.0
GO:0061351	neural precursor cell proliferation	22/890	230/22374	0.000137621	0.0015846	0.00109765	Igf1/Nfib/Nfix/Fgfr1/Ngf/Nfia/Mdk/Rora/Wnt5a/Atf5/Lrp6/Ryk/Slc16a2/Numbl/Cdon/Gli3/Hhip/Kctd11/Dbn1/Cx3cl1/Kifap3/Smo	22	FB	GO_BP	3.20.0
GO:1900047	negative regulation of hemostasis	9/890	50/22374	0.000138276	0.0015846	0.00109765	Serping1/Pdgfra/Comp/Plat/Thbd/Kng2/Tfpi/Pros1/C1qtnf1	9	FB	GO_BP	3.20.0
GO:0031102	neuron projection regeneration	11/890	73/22374	0.00013838	0.0015846	0.00109765	Mmp2/Prrx1/Lrp1/Matn2/Klf4/Lamb2/Thy1/Apod/Kremen1/Adm/Ptprf	11	FB	GO_BP	3.20.0
GO:0042733	embryonic digit morphogenesis	11/890	73/22374	0.00013838	0.0015846	0.00109765	Gas1/Sfrp2/Wnt5a/Prickle1/Lrp6/Twist1/Gli3/Ror2/Lmbr1/Tmem107/Osr1	11	FB	GO_BP	3.20.0
GO:0003180	aortic valve morphogenesis	7/890	30/22374	0.00014042	0.0015938	0.00110402	Slit2/Slit3/Robo1/Adamts5/Twist1/Sox9/Emilin1	7	FB	GO_BP	3.20.0
GO:0060343	trabecula formation	7/890	30/22374	0.00014042	0.0015938	0.00110402	Mmp2/Col1a1/Sfrp1/Tgfbr3/Thbs3/Fhl2/Rbp4	7	FB	GO_BP	3.20.0
GO:0061298	retina vasculature development in camera-type eye	7/890	30/22374	0.00014042	0.0015938	0.00110402	Pdgfra/Rhoj/Cyp1b1/Pdgfrb/Nrp1/Fzd4/Acvrl1	7	FB	GO_BP	3.20.0
GO:0072012	glomerulus vasculature development	7/890	30/22374	0.00014042	0.0015938	0.00110402	Pdgfra/Cd34/Pdgfrb/Ednra/Osr1/Angpt2/Foxc2	7	FB	GO_BP	3.20.0
GO:0001764	neuron migration	21/890	215/22374	0.000144546	0.00163702	0.00113396	Cxcl12/Dclk1/Gas6/Col3a1/Matn2/Tuba1a/Nr2f2/Il1r1/Mdk/Nav1/Axl/Flrt2/Nrp1/Igsf10/Ntn1/Twist1/Tubb2b/Ndn/Abi1/Ntrk2/Nr2f1	21	FB	GO_BP	3.20.0
GO:0018108	peptidyl-tyrosine phosphorylation	26/890	296/22374	0.000145098	0.00163967	0.0011358	Pdgfra/Il6/Igf1/Epha3/Plpp3/Ddr2/Egfr/Sfrp2/Fgfr1/Pdgfrb/Errfi1/Sfrp1/Il6st/Nrp1/Efemp1/Ghr/Fgf7/Ephb2/Gfra1/Gprc5b/Lrrk1/Lif/Abi1/Socs5/Crlf1/Socs1	26	FB	GO_BP	3.20.0
GO:0010936	negative regulation of macrophage cytokine production	5/890	14/22374	0.000146039	0.0016467	0.00114066	Axl/Twist1/Twist2/Tgfb2/Tgfb3	5	FB	GO_BP	3.20.0
GO:0016358	dendrite development	28/890	330/22374	0.00014781	0.0016594	0.00114946	Abi3bp/Dclk1/Nedd4/Matn2/Wnt5a/Sdc2/Robo1/Lpar1/Prickle1/Nrp1/Ntn1/Numbl/Cacna1a/Ephb2/Tpbg/Dact1/Sdk1/Hecw2/Abi1/Nlgn2/Tiam1/Ntrk2/Fzd4/Dbn1/Farp1/Dlg4/Ptprf/Pak3	28	FB	GO_BP	3.20.0
GO:0043523	regulation of neuron apoptotic process	28/890	330/22374	0.00014781	0.0016594	0.00114946	Mmp2/Il6/Lrp1/Nfix/Ngf/Nupr1/Mdk/Il6st/Axl/Mt1/Nrp1/Cacna1a/Fzd1/Bok/Ntrk2/Tgfb2/Cx3cl1/Bace1/F2r/Tgfb3/Sigmar1/Smo/Ptprf/Crlf1/Casp12/Trim2/Pak3/Unc5b	28	FB	GO_BP	3.20.0
GO:0034103	regulation of tissue remodeling	12/890	86/22374	0.000148602	0.00166467	0.00115311	Il6/Lrp1/Ddr2/Egfr/Mdk/Sfrp1/Ltbp3/Gpnmb/Lrp6/Cst3/Tmem119/Tnfrsf11b	12	FB	GO_BP	3.20.0
GO:0043535	regulation of blood vessel endothelial cell migration	13/890	99/22374	0.000149731	0.00166774	0.00115524	Igf1/Fgfr1/Rhoj/Klf4/Anxa1/Tgfbr3/Nrp1/Srpx2/Fgf18/Meox2/Acvrl1/Angpt2/Foxc2	13	FB	GO_BP	3.20.0
GO:0048814	regulation of dendrite morphogenesis	13/890	99/22374	0.000149731	0.00166774	0.00115524	Nedd4/Wnt5a/Sdc2/Robo1/Numbl/Ephb2/Hecw2/Tiam1/Fzd4/Dbn1/Dlg4/Ptprf/Pak3	13	FB	GO_BP	3.20.0
GO:0031400	negative regulation of protein modification process	33/890	417/22374	0.000149848	0.00166774	0.00115524	Fbln1/Igf1/Plpp3/Sfrp2/Nr2f2/Slit2/Errfi1/Sfrp1/Xdh/Dnajc3/Lrp6/Crtap/Thy1/Ephb2/Deptor/Lrrk1/Spry1/Cd109/Pard3/Ptpn13/Kirrel/Adarb1/Cdkn1c/Dnajc10/Cdkn2c/P3h1/Spry2/Socs5/Smo/Pkia/Socs1/Dnaja3/Gstp1	33	FB	GO_BP	3.20.0
GO:0010573	vascular endothelial growth factor production	8/890	40/22374	0.000150499	0.00166779	0.00115528	Il6/C3/Cyp1b1/Rora/Bsg/Ccbe1/Ccl2/Sulf2	8	FB	GO_BP	3.20.0
GO:0090049	regulation of cell migration involved in sprouting angiogenesis	8/890	40/22374	0.000150499	0.00166779	0.00115528	Rhoj/Klf4/Anxa1/Tgfbr3/Nrp1/Srpx2/Meox2/Foxc2	8	FB	GO_BP	3.20.0
GO:0051346	negative regulation of hydrolase activity	26/890	297/22374	0.000153161	0.00169364	0.00117318	Serpinf1/Serping1/Pi16/Serpinh1/Serpina3n/Timp1/Dpep1/Timp2/Sfrp2/Gas6/Ngf/Klf4/Serpinb6a/Ecm1/Timp3/Gpc3/Ptx3/Cst3/Angptl4/Spry1/Tfpi/Cd109/Itih5/Spry2/Dnaja3/Reck	26	FB	GO_BP	3.20.0
GO:0043588	skin development	29/890	348/22374	0.000154818	0.0017083	0.00118333	Adamts2/Col6a1/Col5a2/Col1a2/Col5a1/Egfr/Col1a1/Col3a1/Ctsl/Klf4/Fst/Anxa1/Errfi1/Wnt5a/Comp/Nme2/Tnfsf13b/Fgf7/Sox9/Kazn/Cd109/Eda/Tgfb2/Lamc1/Sgpp1/Naglu/Igfbp5/Snai1/Smo	29	FB	GO_BP	3.20.0
GO:0042593	glucose homeostasis	28/890	331/22374	0.00015551	0.00171227	0.00118608	Serpinf1/Il6/Igf1/Lrp1/Vcam1/Gas6/Col1a1/Csmd1/Fbn1/Hk2/Gpr39/Camk2n1/Bace2/Ace/Cacna1a/Ccn4/Gprc5b/Ccl2/Rbp4/Tiam1/Igfbp5/Slc39a14/Slc16a1/Rab34/Pde4c/Cdk16/Cry2/C1qtnf12	28	FB	GO_BP	3.20.0
GO:0010761	fibroblast migration	11/890	74/22374	0.000156782	0.00172259	0.00119324	Cygb/Has1/Ddr2/Fgfr1/Pmp22/Cd248/Itga11/Akap12/Fam114a1/Clasp2/Pak3	11	FB	GO_BP	3.20.0
GO:0050819	negative regulation of coagulation	9/890	51/22374	0.000162046	0.00177665	0.00123068	Serping1/Pdgfra/Plat/Thbd/Kng2/Tfpi/Procr/Pros1/C1qtnf1	9	FB	GO_BP	3.20.0
GO:0033500	carbohydrate homeostasis	28/890	332/22374	0.000163565	0.00178949	0.00123958	Serpinf1/Il6/Igf1/Lrp1/Vcam1/Gas6/Col1a1/Csmd1/Fbn1/Hk2/Gpr39/Camk2n1/Bace2/Ace/Cacna1a/Ccn4/Gprc5b/Ccl2/Rbp4/Tiam1/Igfbp5/Slc39a14/Slc16a1/Rab34/Pde4c/Cdk16/Cry2/C1qtnf12	28	FB	GO_BP	3.20.0
GO:0003231	cardiac ventricle development	17/890	156/22374	0.000164791	0.00179909	0.00124622	Zfpm2/Sfrp2/Slit2/Slit3/Wnt5a/Tgfbr3/Robo1/Lrp6/Lmo4/Col11a1/Fzd1/Ednra/Tgfb2/Naglu/Fzd2/Fgfrl1/Foxc2	17	FB	GO_BP	3.20.0
GO:0009953	dorsal/ventral pattern formation	13/890	100/22374	0.000165942	0.00180782	0.00125228	Gas1/Nbl1/Bmp1/Sfrp1/Lrp6/Gli3/Grem2/Hhip/Chrd/Acvrl1/Bmpr1b/Smo/Dync2h1	13	FB	GO_BP	3.20.0
GO:0090050	positive regulation of cell migration involved in sprouting angiogenesis	6/890	22/22374	0.000168069	0.00182713	0.00126565	Rhoj/Anxa1/Tgfbr3/Nrp1/Srpx2/Foxc2	6	FB	GO_BP	3.20.0
GO:0032956	regulation of actin cytoskeleton organization	30/890	367/22374	0.000168438	0.00182728	0.00126576	Lrp1/Gsn/Epha3/Lima1/Pam/Sptbn1/S100a10/Tmeff2/Slit2/Pdgfrb/Tmsb10/Gpm6b/Lpar1/Dlc1/Add3/Nrp1/Rhoc/Ccl11/Asap3/Fscn1/Kirrel/Tgfb2/Dbn1/Cttn/Cdc42ep5/Cx3cl1/Clasp2/Pfn2/Tgfb3/Pak3	30	FB	GO_BP	3.20.0
GO:0071248	cellular response to metal ion	20/890	202/22374	0.00017172	0.00185508	0.00128501	Serpinf1/Dpep1/Gsn/Mt2/Egfr/Cpne8/Tuba1a/Abcc9/Wnt5a/Pkd2/Gpr39/Mt1/Fosb/Itpkc/Map1lc3a/Adcy7/Mapk9/Stk39/Bace1/Dlg4	20	FB	GO_BP	3.20.0
GO:1990138	neuron projection extension	20/890	202/22374	0.00017172	0.00185508	0.00128501	Cxcl12/Lrp1/Dclk1/Ngf/Slit2/Slit3/Wnt5a/Lamb2/Robo1/Prickle1/Nrp1/Ryk/Ntn1/Ndn/Ednra/Tiam1/Dbn1/Cttn/Clasp2/Smo	20	FB	GO_BP	3.20.0
GO:0090594	inflammatory response to wounding	7/890	31/22374	0.000175193	0.00188701	0.00130713	Cfh/Il6/Timp1/Il33/Mdk/Mapk9/F2r	7	FB	GO_BP	3.20.0
GO:0046661	male sex differentiation	21/890	218/22374	0.000175408	0.00188701	0.00130713	Pdgfra/Zfpm2/Sfrp2/Ctsl/Ar/Cyp1b1/Csmd1/Nupr1/Wnt5a/Sfrp1/Prdx4/Ace/Mmp14/Sox9/Gfra1/Bok/Rbp4/Sdc1/Tgfb2/Rhobtb3/Rab13	21	FB	GO_BP	3.20.0
GO:0010952	positive regulation of peptidase activity	17/890	157/22374	0.000178096	0.00191194	0.0013244	F3/Gsn/Sfrp2/Ngf/Rcn3/Xdh/Robo1/Dlc1/Antxr1/Myc/Mtch1/Dapk1/Bok/Dap/F2r/Htra2/Dnaja3	17	FB	GO_BP	3.20.0
GO:0009306	protein secretion	34/890	440/22374	0.00018802	0.00201428	0.00139529	Il6/Igf1/Lrp1/Egfr/Rcn3/Fbn1/Anxa1/Comp/Sfrp1/Gpr39/Bsg/Steap3/Ildr2/Glul/Camk2n1/Tm7sf3/Kcnj8/Rbp4/Nlgn2/Tiam1/Ang/Negr1/Tgfb2/Slc16a1/Rab34/Gnao1/Pde4c/P3h1/F2r/Tgfb3/Cdk16/Rhbdf1/Irs1/C1qtnf12	34	FB	GO_BP	3.20.0
GO:0048009	insulin-like growth factor receptor signaling pathway	9/890	52/22374	0.000189126	0.00202192	0.00140058	Igfbp4/Igfbp6/Col6a1/Igf1/Ar/Ghr/Grb10/Igfbp5/Irs1	9	FB	GO_BP	3.20.0
GO:0010466	negative regulation of peptidase activity	22/890	236/22374	0.000199192	0.00212513	0.00147207	Serpinf1/Serping1/Pi16/Serpinh1/Serpina3n/Timp1/Dpep1/Timp2/Sfrp2/Gas6/Ngf/Klf4/Serpinb6a/Ecm1/Timp3/Gpc3/Cst3/Tfpi/Cd109/Itih5/Dnaja3/Reck	22	FB	GO_BP	3.20.0
GO:0001655	urogenital system development	11/890	76/22374	0.000199873	0.00212798	0.00147405	Serpinf1/Mmp2/Igf1/Ar/Wnt5a/Sfrp1/Ephb2/Gli3/Sox9/Fem1b/Osr1	11	FB	GO_BP	3.20.0
GO:0021575	hindbrain morphogenesis	10/890	64/22374	0.000203352	0.00215611	0.00149353	Gas1/Foxp2/Nfix/Tuba1a/Rora/Dlc1/Lrp6/Cacna1a/Coq8b/Smo	10	FB	GO_BP	3.20.0
GO:0070527	platelet aggregation	10/890	64/22374	0.000203352	0.00215611	0.00149353	Cfh/Pdgfra/Il6/Comp/Pdpn/Pdia3/Pdia6/Pdia4/Emilin1/C1qtnf1	10	FB	GO_BP	3.20.0
GO:0042542	response to hydrogen peroxide	14/890	116/22374	0.000210166	0.00222379	0.00154042	Mmp2/Il6/Col1a1/Cyp1b1/Klf4/Anxa1/Pdgfrb/Abcc9/Axl/Ednra/Map1lc3a/Sdc1/Sphk1/Fosl1	14	FB	GO_BP	3.20.0
GO:0014029	neural crest formation	5/890	15/22374	0.000211899	0.00223296	0.00154677	Sfrp1/Lrp6/Sox9/Ednra/Chrd	5	FB	GO_BP	3.20.0
GO:0071679	commissural neuron axon guidance	5/890	15/22374	0.000211899	0.00223296	0.00154677	Nfib/Nrp1/Ryk/Ephb2/Smo	5	FB	GO_BP	3.20.0
GO:0035592	establishment of protein localization to extracellular region	34/890	443/22374	0.000213453	0.00224474	0.00155493	Il6/Igf1/Lrp1/Egfr/Rcn3/Fbn1/Anxa1/Comp/Sfrp1/Gpr39/Bsg/Steap3/Ildr2/Glul/Camk2n1/Tm7sf3/Kcnj8/Rbp4/Nlgn2/Tiam1/Ang/Negr1/Tgfb2/Slc16a1/Rab34/Gnao1/Pde4c/P3h1/F2r/Tgfb3/Cdk16/Rhbdf1/Irs1/C1qtnf12	34	FB	GO_BP	3.20.0
GO:0060603	mammary gland duct morphogenesis	8/890	42/22374	0.000215304	0.00225501	0.00156204	Ar/Csmd1/Slit2/Wnt5a/Robo1/Lrp6/Ntn1/Ccl11	8	FB	GO_BP	3.20.0
GO:1905314	semi-lunar valve development	8/890	42/22374	0.000215304	0.00225501	0.00156204	Slit2/Slit3/Robo1/Adamts5/Twist1/Sox9/Tgfb2/Emilin1	8	FB	GO_BP	3.20.0
GO:0001945	lymph vessel development	7/890	32/22374	0.000216607	0.00226405	0.00156831	Svep1/Nr2f2/Pdpn/Ccbe1/Tmem204/Acvrl1/Foxc2	7	FB	GO_BP	3.20.0
GO:0010934	macrophage cytokine production	9/890	53/22374	0.000219866	0.00229346	0.00158867	Gas6/Wnt5a/Axl/Twist1/Panx1/Twist2/Gprc5b/Tgfb2/Tgfb3	9	FB	GO_BP	3.20.0
GO:0052548	regulation of endopeptidase activity	26/890	304/22374	0.000221684	0.00229902	0.00159253	Serpinf1/Serping1/Serpinh1/Serpina3n/Timp1/Dpep1/F3/Gsn/Sfrp2/Gas6/Ngf/Klf4/Serpinb6a/Xdh/Robo1/Timp3/Dlc1/Myc/Mtch1/Dapk1/Bok/Dap/F2r/Htra2/Dnaja3/Reck	26	FB	GO_BP	3.20.0
GO:0043603	amide metabolic process	35/890	462/22374	0.00022209	0.00229902	0.00159253	Abca8a/Igf1/Dpep1/Plpp3/Pam/Mgst1/Ctsl/Xdh/Pnp/Hexa/Hexb/Gstm1/Bace2/Hsp90b1/Ace/Pcsk5/Plpp1/Hsd11b1/Gstt1/Abca8b/Nnmt/Spon1/Gstm2/Ntrk2/Gstm5/Sphk1/Naglu/Pcsk6/Idh1/Xpnpep1/Bace1/Btd/Htra2/Acaa2/Gstp1	35	FB	GO_BP	3.20.0
GO:0006469	negative regulation of protein kinase activity	18/890	175/22374	0.00022263	0.00229902	0.00159253	Sfrp2/Nr2f2/Errfi1/Sfrp1/Dnajc3/Lrp6/Thy1/Ephb2/Deptor/Spry1/Adarb1/Cdkn1c/Cdkn2c/Spry2/Socs5/Pkia/Dnaja3/Gstp1	18	FB	GO_BP	3.20.0
GO:0030856	regulation of epithelial cell differentiation	18/890	175/22374	0.00022263	0.00229902	0.00159253	Sfrp4/Fst/Errfi1/Xdh/Tmem100/Nme2/Frzb/Sox9/Spry1/Lif/Cd109/Tgfb2/Sgpp1/Acvrl1/Cdkn1c/Spry2/Smo/Osr1	18	FB	GO_BP	3.20.0
GO:0043281	regulation of cysteine-type endopeptidase activity involved in apoptotic process	18/890	175/22374	0.00022263	0.00229902	0.00159253	Dpep1/F3/Gsn/Sfrp2/Gas6/Ngf/Klf4/Xdh/Robo1/Dlc1/Myc/Mtch1/Dapk1/Bok/Dap/F2r/Htra2/Dnaja3	18	FB	GO_BP	3.20.0
GO:0010632	regulation of epithelial cell migration	11/890	77/22374	0.00022493	0.00231813	0.00160576	Cd63/Tgfbr3/Fgf7/Sox9/Has2/Mcc/Tgfb2/Clasp2/Arsb/Pfn2/Irs1	11	FB	GO_BP	3.20.0
GO:0003281	ventricular septum development	12/890	90/22374	0.00023025	0.00236822	0.00164046	Zfpm2/Slit2/Slit3/Wnt5a/Tgfbr3/Robo1/Lrp6/Lmo4/Fzd1/Tgfb2/Fzd2/Fgfrl1	12	FB	GO_BP	3.20.0
GO:0050708	regulation of protein secretion	28/890	339/22374	0.000231175	0.002373	0.00164377	Il6/Igf1/Lrp1/Egfr/Fbn1/Anxa1/Sfrp1/Gpr39/Bsg/Glul/Camk2n1/Tm7sf3/Rbp4/Nlgn2/Tiam1/Ang/Tgfb2/Slc16a1/Rab34/Gnao1/Pde4c/P3h1/F2r/Tgfb3/Cdk16/Rhbdf1/Irs1/C1qtnf12	28	FB	GO_BP	3.20.0
GO:0006959	humoral immune response	25/890	288/22374	0.000231661	0.00237326	0.00164395	Cfh/Serping1/C1s1/Rnase4/Svep1/Cxcl12/C3/C1ra/Cfb/Rarres2/C4b/Cxcl1/C2/Cd81/Ccl19/C7/Ccl7/Ccl11/Kng2/Ccl2/Ang/Cx3cl1/Cd55/Adm/Fam3a	25	FB	GO_BP	3.20.0
GO:0006486	protein glycosylation	21/890	223/22374	0.000239863	0.00244756	0.00169542	Gfpt2/Gxylt2/Ddost/Krtcap2/Man2a1/Rpn2/Ostc/Galnt17/Dpm3/Fut11/Tmtc1/Galnt15/Mlec/Pgm3/Pmm1/A4galt/Dpy19l1/Poglut3/Plod3/B4gat1/Pofut1	21	FB	GO_BP	3.20.0
GO:0043413	macromolecule glycosylation	21/890	223/22374	0.000239863	0.00244756	0.00169542	Gfpt2/Gxylt2/Ddost/Krtcap2/Man2a1/Rpn2/Ostc/Galnt17/Dpm3/Fut11/Tmtc1/Galnt15/Mlec/Pgm3/Pmm1/A4galt/Dpy19l1/Poglut3/Plod3/B4gat1/Pofut1	21	FB	GO_BP	3.20.0
GO:0035282	segmentation	14/890	118/22374	0.000251761	0.00256389	0.001776	Sfrp2/Wnt5a/Sfrp1/Lrp6/Nrp1/Ror2/Meox2/Ednra/Abi1/Chrd/Pcsk6/Pofut1/Osr1/Foxc2	14	FB	GO_BP	3.20.0
GO:0051968	positive regulation of synaptic transmission, glutamatergic	8/890	43/22374	0.00025539	0.00259571	0.00179805	Egfr/Gria4/Glul/Ror2/Ccl2/Nlgn2/Ntrk2/Tshz3	8	FB	GO_BP	3.20.0
GO:0051384	response to glucocorticoid	17/890	162/22374	0.000259647	0.00263378	0.00182442	Serpinf1/Il6/Egfr/Ctsl/Cyp1b1/Anxa1/Slit3/Fosb/Ace/Ccl2/Pappa/Sdc1/Bckdhb/Adm/Fosl1/Fech/Gstp1	17	FB	GO_BP	3.20.0
GO:0003416	endochondral bone growth	7/890	33/22374	0.000265564	0.00266755	0.00184781	Bnc2/Ddr2/Comp/Ecm1/Thbs3/Sox9/Col27a1	7	FB	GO_BP	3.20.0
GO:0018208	peptidyl-proline modification	7/890	33/22374	0.000265564	0.00266755	0.00184781	Ppic/Ppib/Prdx4/Crtap/Fkbp11/Fkbp10/P4ha2	7	FB	GO_BP	3.20.0
GO:0046688	response to copper ion	7/890	33/22374	0.000265564	0.00266755	0.00184781	Mt2/Sod3/Cp/Mt1/Loxl2/Map1lc3a/Bace1	7	FB	GO_BP	3.20.0
GO:0060317	cardiac epithelial to mesenchymal transition	7/890	33/22374	0.000265564	0.00266755	0.00184781	Tgfbr3/Tmem100/Twist1/Has2/Spry1/Tgfb2/Snai1	7	FB	GO_BP	3.20.0
GO:0060740	prostate gland epithelium morphogenesis	7/890	33/22374	0.000265564	0.00266755	0.00184781	Mmp2/Igf1/Ar/Wnt5a/Sfrp1/Sox9/Fem1b	7	FB	GO_BP	3.20.0
GO:0048659	smooth muscle cell proliferation	20/890	209/22374	0.000270569	0.00271253	0.00187896	Mmp2/Il6/Igf1/Ogn/Ddr2/Egfr/Klf4/Pdgfrb/Timp3/Myc/Efemp2/Ccn4/Pde1a/Apod/Ednra/Ang/Igfbp5/Cx3cl1/Tgfb3/Gstp1	20	FB	GO_BP	3.20.0
GO:0050770	regulation of axonogenesis	18/890	178/22374	0.000274842	0.00275002	0.00190493	Cxcl12/Lrp1/Ngf/Slit2/Wnt5a/Robo1/Nrp1/Ryk/Ntn1/Thy1/Cacna1a/Ephb2/Tiam1/Ntrk2/Ust/Dbn1/Pak3/Tiam2	18	FB	GO_BP	3.20.0
GO:0034109	homotypic cell-cell adhesion	12/890	92/22374	0.000283686	0.00283302	0.00196243	Cfh/Pdgfra/Il6/Plpp3/Comp/Pdpn/Lgals1/Pdia3/Pdia6/Pdia4/Emilin1/C1qtnf1	12	FB	GO_BP	3.20.0
GO:0009743	response to carbohydrate	25/890	292/22374	0.000285834	0.00284894	0.00197345	Serpinf1/Igf1/Lrp1/Col6a2/Vcam1/Gas6/Col1a1/Ctsl/Gpr39/Ildr2/Glul/Camk2n1/Ace/Selenos/Ccl2/Nfkb1/Tiam1/Naglu/Slc39a14/Rab34/Pde4c/Cdk16/Angpt2/C1qtnf12/Gstp1	25	FB	GO_BP	3.20.0
GO:0051098	regulation of binding	28/890	344/22374	0.000293654	0.00292123	0.00202353	Igf1/Lrp1/Nfib/Ngf/S100a10/Errfi1/Lox/Wnt5a/Myc/Ebf2/Cdon/Twist1/Grem2/Dact1/Spon1/Zfp462/Cthrc1/Twist2/Lif/Tiam1/Tgfb2/Zbtb7c/Dzip1/Runx1t1/Plscr1/Smo/Ptprf/H1f0	28	FB	GO_BP	3.20.0
GO:1903019	negative regulation of glycoprotein metabolic process	5/890	16/22374	0.000298154	0.00296028	0.00205058	Itm2c/Bace2/Ptx3/Cst3/Itm2a	5	FB	GO_BP	3.20.0
GO:0060512	prostate gland morphogenesis	7/890	34/22374	0.000323035	0.00320116	0.00221743	Mmp2/Igf1/Ar/Wnt5a/Sfrp1/Sox9/Fem1b	7	FB	GO_BP	3.20.0
GO:0022037	metencephalon development	16/890	150/22374	0.000323996	0.00320451	0.00221976	Gdf10/Gas1/Foxp2/Nfix/Tuba1a/Mdk/Rora/Lpar1/Lrp6/Sdf4/Cacna1a/Fzd4/Naglu/Coq8b/Sema4c/Smo	16	FB	GO_BP	3.20.0
GO:1990266	neutrophil migration	14/890	121/22374	0.000327338	0.00323136	0.00223836	Dpep1/Tnfaip6/Cxcl1/Ccl19/Slit2/Il1r1/Mdk/Lbp/Ppib/Bsg/Ccl2/Ednra/Tgfb2/Cx3cl1	14	FB	GO_BP	3.20.0
GO:0006457	protein folding	18/890	181/22374	0.000337403	0.00331685	0.00229758	Fkbp9/Ppic/Ppib/Dnajc3/Prdx4/Pdia3/Hsp90b1/Pdia4/Crtap/Fkbp11/Dnajc25/Dnajb1/Fkbp10/Hspa13/Dnajc10/P3h1/Pdia5/Dnaja3	18	FB	GO_BP	3.20.0
GO:0035148	tube formation	18/890	181/22374	0.000337403	0.00331685	0.00229758	Nfib/Sfrp2/Wnt5a/Sfrp1/Dlc1/Prickle1/Lrp6/Hs2st1/Lmo4/Twist1/Sox9/Cthrc1/Eda/Tgfb2/Cc2d2a/Sema4c/Adm/Osr1	18	FB	GO_BP	3.20.0
GO:0010718	positive regulation of epithelial to mesenchymal transition	9/890	56/22374	0.000337929	0.00331685	0.00229758	Il6/Col1a1/Mdk/Pdpn/Loxl2/Twist1/Tgfb2/Snai1/Tgfb3	9	FB	GO_BP	3.20.0
GO:0051345	positive regulation of hydrolase activity	29/890	365/22374	0.000344944	0.00337471	0.00233765	F3/Gsn/Sfrp2/Ngf/Rcn3/S100a10/Ccl19/Wnt5a/Xdh/Robo1/Dlc1/Antxr1/Myc/Mtch1/Dapk1/Rhoc/Thy1/Arhgap42/Ccl11/Asap3/Bok/Tiam1/Dap/Ang/F2r/Sgsm2/Htra2/Tiam2/Dnaja3	29	FB	GO_BP	3.20.0
GO:0032680	regulation of tumor necrosis factor production	19/890	197/22374	0.000345133	0.00337471	0.00233765	Il6/Igf1/Il33/Gas6/Ccl19/Lbp/Errfi1/Wnt5a/Axl/Gpnmb/Selenos/Lpl/Ephb2/Twist1/Twist2/Akap12/Ccl2/Cx3cl1/Gstp1	19	FB	GO_BP	3.20.0
GO:0006869	lipid transport	34/890	455/22374	0.000348782	0.00339908	0.00235454	Abca8a/Slc43a3/Lrp1/Rbp1/Selenom/Anxa1/Lbp/Pltp/Lrp6/Nucb2/Ace/Ecrg4/Abca8b/Apod/Slc10a6/Ptges/Plscr4/Kcnj8/Rbp4/Abca9/Fzd4/Sgpp1/Atp10a/Mapk9/Plscr1/C1qtnf1/Sigmar1/Cry2/Osbpl6/Abcd3/Pla2g12a/Osbpl5/Atp8b2/Naxe	34	FB	GO_BP	3.20.0
GO:0099173	postsynapse organization	26/890	313/22374	0.000348945	0.00339908	0.00235454	Abi3bp/Dclk1/Fgfr1/Wnt5a/Chrdl1/Prickle1/Magi2/Flrt2/Nrp1/Numbl/Ephb2/Dact1/Ror2/Nlgn2/Tiam1/Nectin3/Dbn1/Cttn/Farp1/Sema4c/Sigmar1/Dlg4/Ptprf/Prickle2/Pak3/Dnaja3	26	FB	GO_BP	3.20.0
GO:0043113	receptor clustering	11/890	81/22374	0.000353388	0.003428	0.00237457	Tnfaip6/Gsn/Cd81/Chrdl1/Magi2/Thy1/Cacna1a/Nlgn2/Farp1/Dlg4/Dnaja3	11	FB	GO_BP	3.20.0
GO:1903036	positive regulation of response to wounding	11/890	81/22374	0.000353388	0.003428	0.00237457	Smoc2/Lrp1/Ddr2/Anxa1/Mdk/Plat/Ccn4/Ccl2/Emilin1/F2r/Foxc2	11	FB	GO_BP	3.20.0
GO:0035987	endodermal cell differentiation	8/890	45/22374	0.000353909	0.003428	0.00237457	Mmp2/Col6a1/Col5a2/Col5a1/Col8a1/Mmp14/Col12a1/Col11a1	8	FB	GO_BP	3.20.0
GO:0001843	neural tube closure	13/890	108/22374	0.000359129	0.00346552	0.00240056	Sfrp2/Wnt5a/Sfrp1/Dlc1/Prickle1/Lrp6/Lmo4/Twist1/Cthrc1/Tgfb2/Cc2d2a/Sema4c/Adm	13	FB	GO_BP	3.20.0
GO:0010631	epithelial cell migration	13/890	108/22374	0.000359129	0.00346552	0.00240056	Cd63/Wnt5a/Tgfbr3/Fgf7/Sox9/Has2/Mcc/Tgfb2/Snai1/Clasp2/Arsb/Pfn2/Irs1	13	FB	GO_BP	3.20.0
GO:0033273	response to vitamin	12/890	95/22374	0.000383375	0.00368569	0.00255307	Rbp1/Egfr/Gas6/Col1a1/Sfrp1/Pdia3/Lrp6/Gstt1/Penk/Ccl2/Mn1/Gstp1	12	FB	GO_BP	3.20.0
GO:2000628	regulation of miRNA metabolic process	12/890	95/22374	0.000383375	0.00368569	0.00255307	Nfib/Egfr/Ar/Klf4/Myc/Piezo2/Twist1/Sox9/Nfkb1/Nr2f1/Tgfb2/Fosl1	12	FB	GO_BP	3.20.0
GO:0031960	response to corticosteroid	18/890	183/22374	0.000385672	0.00370087	0.00256359	Serpinf1/Il6/Egfr/Ctsl/Cyp1b1/Anxa1/Slit3/Fosb/Ace/Ccl2/Pappa/Sdc1/Stk39/Bckdhb/Adm/Fosl1/Fech/Gstp1	18	FB	GO_BP	3.20.0
GO:0140448	signaling receptor ligand precursor processing	7/890	35/22374	0.000390063	0.00373605	0.00258796	Ctsl/Bace2/Hsp90b1/Ace/Pcsk5/Pcsk6/Bace1	7	FB	GO_BP	3.20.0
GO:0060606	tube closure	13/890	109/22374	0.000393196	0.00375907	0.0026039	Sfrp2/Wnt5a/Sfrp1/Dlc1/Prickle1/Lrp6/Lmo4/Twist1/Cthrc1/Tgfb2/Cc2d2a/Sema4c/Adm	13	FB	GO_BP	3.20.0
GO:0038065	collagen-activated signaling pathway	5/890	17/22374	0.000408607	0.00389197	0.00269596	Ddr2/Col1a1/Itga11/Col4a5/Col4a6	5	FB	GO_BP	3.20.0
GO:0072224	metanephric glomerulus development	5/890	17/22374	0.000408607	0.00389197	0.00269596	Pdgfra/Cd34/Pdgfrb/Lamb2/Osr1	5	FB	GO_BP	3.20.0
GO:0010935	regulation of macrophage cytokine production	8/890	46/22374	0.000413659	0.00392557	0.00271923	Wnt5a/Axl/Twist1/Panx1/Twist2/Gprc5b/Tgfb2/Tgfb3	8	FB	GO_BP	3.20.0
GO:0038179	neurotrophin signaling pathway	8/890	46/22374	0.000413659	0.00392557	0.00271923	Ngf/Magi2/Ndn/Gfra1/Spry1/Ntrk2/Spry2/Ptprf	8	FB	GO_BP	3.20.0
GO:0048660	regulation of smooth muscle cell proliferation	19/890	200/22374	0.00041729	0.0039455	0.00273304	Mmp2/Il6/Igf1/Ogn/Ddr2/Egfr/Klf4/Pdgfrb/Timp3/Myc/Efemp2/Ccn4/Pde1a/Apod/Ang/Igfbp5/Cx3cl1/Tgfb3/Gstp1	19	FB	GO_BP	3.20.0
GO:1903555	regulation of tumor necrosis factor superfamily cytokine production	19/890	200/22374	0.00041729	0.0039455	0.00273304	Il6/Igf1/Il33/Gas6/Ccl19/Lbp/Errfi1/Wnt5a/Axl/Gpnmb/Selenos/Lpl/Ephb2/Twist1/Twist2/Akap12/Ccl2/Cx3cl1/Gstp1	19	FB	GO_BP	3.20.0
GO:0061045	negative regulation of wound healing	10/890	70/22374	0.000429738	0.00405052	0.00280579	Serping1/Pdgfra/Plat/Thbd/Kng2/Tfpi/Cd109/Pros1/Clasp2/C1qtnf1	10	FB	GO_BP	3.20.0
GO:0046849	bone remodeling	13/890	110/22374	0.00042997	0.00405052	0.00280579	Il6/Ctsk/Egfr/Mdk/Sfrp1/Ltbp3/Lrp6/Tmem119/Cthrc1/Lrrk1/P3h4/Tnfrsf11b/Rab3d	13	FB	GO_BP	3.20.0
GO:2000491	positive regulation of hepatic stellate cell activation	4/890	10/22374	0.000430898	0.00405185	0.00280671	Ddr2/Fgfr1/Pdgfrb/Smo	4	FB	GO_BP	3.20.0
GO:0001838	embryonic epithelial tube formation	16/890	154/22374	0.000435714	0.00408224	0.00282776	Sfrp2/Wnt5a/Sfrp1/Dlc1/Prickle1/Lrp6/Hs2st1/Lmo4/Twist1/Sox9/Cthrc1/Tgfb2/Cc2d2a/Sema4c/Adm/Osr1	16	FB	GO_BP	3.20.0
GO:0071675	regulation of mononuclear cell migration	16/890	154/22374	0.000435714	0.00408224	0.00282776	Cxcl12/Nbl1/Rarres2/Gas6/Cd81/Slit2/Mdk/Wnt5a/Ecm1/Ccl7/Mmp14/Apod/Ccl2/Emilin1/Cx3cl1/Stk39	16	FB	GO_BP	3.20.0
GO:0034284	response to monosaccharide	23/890	267/22374	0.000451288	0.00421587	0.00292033	Serpinf1/Igf1/Lrp1/Col6a2/Vcam1/Gas6/Col1a1/Ctsl/Gpr39/Ildr2/Glul/Camk2n1/Ace/Selenos/Ccl2/Tiam1/Slc39a14/Rab34/Pde4c/Cdk16/Angpt2/C1qtnf12/Gstp1	23	FB	GO_BP	3.20.0
GO:0032331	negative regulation of chondrocyte differentiation	6/890	26/22374	0.000452638	0.00421587	0.00292033	Ltbp3/Efemp1/Ccn4/Gli3/Sox9/Adamts12	6	FB	GO_BP	3.20.0
GO:1904754	positive regulation of vascular associated smooth muscle cell migration	6/890	26/22374	0.000452638	0.00421587	0.00292033	Lrp1/Ddr2/Nrp1/Pcsk5/Igfbp5/Smo	6	FB	GO_BP	3.20.0
GO:1902903	regulation of supramolecular fiber organization	31/890	407/22374	0.000453249	0.00421587	0.00292033	Col6a1/Aebp1/Gsn/Lima1/Sptbn1/S100a10/Tmeff2/Slit2/Tmsb10/Lpar1/Dlc1/Tnxb/Mid1/Add3/Nrp1/Rhoc/Nav3/Efemp2/Ccl11/Asap3/Kirrel/Dbn1/Emilin1/Cttn/Cdc42ep5/Cx3cl1/Clasp2/Pfn2/Tgfb3/Clip3/Pak3	31	FB	GO_BP	3.20.0
GO:0003176	aortic valve development	7/890	36/22374	0.000467762	0.00434302	0.0030084	Slit2/Slit3/Robo1/Adamts5/Twist1/Sox9/Emilin1	7	FB	GO_BP	3.20.0
GO:0002690	positive regulation of leukocyte chemotaxis	13/890	111/22374	0.000469621	0.00434462	0.00300951	Cxcl12/Rarres2/Gas6/Ccl19/Mdk/Lbp/Wnt5a/Ccl7/Ccl2/Ednra/Vegfd/Cx3cl1/Stk39	13	FB	GO_BP	3.20.0
GO:0090132	epithelium migration	13/890	111/22374	0.000469621	0.00434462	0.00300951	Cd63/Wnt5a/Tgfbr3/Fgf7/Sox9/Has2/Mcc/Tgfb2/Snai1/Clasp2/Arsb/Pfn2/Irs1	13	FB	GO_BP	3.20.0
GO:0022409	positive regulation of cell-cell adhesion	27/890	337/22374	0.000477981	0.00441404	0.0030576	Il6/Igf1/Vcam1/Plpp3/Cd81/Ccl19/Anxa1/Mdk/Wnt5a/Il6st/Pdpn/Pnp/Lgals1/Tnfsf13b/Thy1/Gli3/Has2/Ccl2/Il1rl2/Emilin1/Cx3cl1/Cd55/Socs5/Kifap3/Socs1/Dnaja3/Kif26b	27	FB	GO_BP	3.20.0
GO:0032640	tumor necrosis factor production	19/890	203/22374	0.000502194	0.00462935	0.00320674	Il6/Igf1/Il33/Gas6/Ccl19/Lbp/Errfi1/Wnt5a/Axl/Gpnmb/Selenos/Lpl/Ephb2/Twist1/Twist2/Akap12/Ccl2/Cx3cl1/Gstp1	19	FB	GO_BP	3.20.0
GO:0009749	response to glucose	22/890	253/22374	0.000523536	0.00480888	0.0033311	Serpinf1/Igf1/Lrp1/Col6a2/Vcam1/Gas6/Col1a1/Ctsl/Gpr39/Ildr2/Glul/Camk2n1/Ace/Selenos/Ccl2/Tiam1/Slc39a14/Rab34/Pde4c/Cdk16/Angpt2/C1qtnf12	22	FB	GO_BP	3.20.0
GO:0045926	negative regulation of growth	22/890	253/22374	0.000523536	0.00480888	0.0033311	Pi16/Gas1/Mt2/Sfrp2/Slit2/Slit3/Wnt5a/Sfrp1/Gpc3/Mt1/Nrp1/Ryk/Ntn1/Frzb/Rbp4/Tgfb2/Acvrl1/Igfbp5/Dcbld2/Cdkn2c/P3h1/Zmat3	22	FB	GO_BP	3.20.0
GO:0050905	neuromuscular process	20/890	220/22374	0.000526498	0.00482748	0.00334399	Cfh/Tuba1a/Pmp22/Csmd1/Comp/Hexa/Gaa/Hexb/Cacna1a/Penk/Aldh1a3/Slc1a3/Kcnj8/Ednra/Nlgn2/Tshz3/Dbn1/Adarb1/Bace1/Dlg4	20	FB	GO_BP	3.20.0
GO:0033673	negative regulation of kinase activity	18/890	188/22374	0.000533314	0.00488129	0.00338126	Sfrp2/Nr2f2/Errfi1/Sfrp1/Dnajc3/Lrp6/Thy1/Ephb2/Deptor/Spry1/Adarb1/Cdkn1c/Cdkn2c/Spry2/Socs5/Pkia/Dnaja3/Gstp1	18	FB	GO_BP	3.20.0
GO:0045906	negative regulation of vasoconstriction	5/890	18/22374	0.000547329	0.00499183	0.00345783	Mmp2/Svep1/Arhgap42/Cx3cl1/Adm	5	FB	GO_BP	3.20.0
GO:0060026	convergent extension	5/890	18/22374	0.000547329	0.00499183	0.00345783	Sfrp2/Wnt5a/Sfrp1/Lrp6/Frzb	5	FB	GO_BP	3.20.0
GO:0046879	hormone secretion	31/890	412/22374	0.000556356	0.00506044	0.00350536	Il6/Lrp1/Selenom/Egfr/Ltbp4/Fgfr1/Fbn1/Anxa1/Sfrp1/Gpr39/Ildr2/Glul/Nucb2/Camk2n1/Tm7sf3/Slc16a2/Ecrg4/Dio2/Lif/Rbp4/Nlgn2/Tiam1/Fzd4/Slc16a1/Gnao1/C1qtnf1/Pde4c/Cdk16/Cry2/Irs1/C1qtnf12	31	FB	GO_BP	3.20.0
GO:0001702	gastrulation with mouth forming second	7/890	37/22374	0.000557314	0.00506044	0.00350536	Ugdh/Plpp3/Wnt5a/Prickle1/Lrp6/Dact1/Chrd	7	FB	GO_BP	3.20.0
GO:0071674	mononuclear cell migration	20/890	221/22374	0.000557797	0.00506044	0.00350536	Mmp2/Cxcl12/Nbl1/Rarres2/Gas6/Cd81/Ccl19/Slit2/Anxa1/Mdk/Wnt5a/Ecm1/Ccl7/Mmp14/Apod/Ror2/Ccl2/Emilin1/Cx3cl1/Stk39	20	FB	GO_BP	3.20.0
GO:0062009	secondary palate development	6/890	27/22374	0.000562541	0.0050945	0.00352895	Wnt5a/Tgfbr3/Fzd1/Tgfb2/Fzd2/Tgfb3	6	FB	GO_BP	3.20.0
GO:0021587	cerebellum morphogenesis	9/890	60/22374	0.000572325	0.00516496	0.00357776	Gas1/Foxp2/Nfix/Tuba1a/Rora/Lrp6/Cacna1a/Coq8b/Smo	9	FB	GO_BP	3.20.0
GO:0030850	prostate gland development	9/890	60/22374	0.000572325	0.00516496	0.00357776	Serpinf1/Mmp2/Igf1/Ar/Wnt5a/Sfrp1/Gli3/Sox9/Fem1b	9	FB	GO_BP	3.20.0
GO:0001704	formation of primary germ layer	14/890	128/22374	0.000582391	0.00522957	0.00362251	Mmp2/Col6a1/Col5a2/Col5a1/Sfrp2/Fgfr1/Wnt5a/Col8a1/Mmp14/Col12a1/Col11a1/Chrd/Snai1/Foxc2	14	FB	GO_BP	3.20.0
GO:0034440	lipid oxidation	14/890	128/22374	0.000582391	0.00522957	0.00362251	Cygb/Fmo2/Abcc9/Fmo1/Nucb2/Apod/Twist1/Sox9/Bdh2/C1qtnf2/Acaa2/Abcd3/Irs1/Decr1	14	FB	GO_BP	3.20.0
GO:1903532	positive regulation of secretion by cell	30/890	395/22374	0.000582529	0.00522957	0.00362251	Cxcl12/Igf1/Lrp1/Egfr/Fgfr1/S100a10/Gpr39/Bsg/Glul/Nucb2/Camk2n1/Tm7sf3/Ecrg4/Ptges/Lif/Rbp4/Nlgn2/Dpysl2/Sdc1/Ang/Tgfb2/Sphk1/Mapk9/Rab34/Clasp2/C1qtnf1/Tgfb3/Rab3d/Irs1/C1qtnf12	30	FB	GO_BP	3.20.0
GO:0071706	tumor necrosis factor superfamily cytokine production	19/890	206/22374	0.000601658	0.0053919	0.00373496	Il6/Igf1/Il33/Gas6/Ccl19/Lbp/Errfi1/Wnt5a/Axl/Gpnmb/Selenos/Lpl/Ephb2/Twist1/Twist2/Akap12/Ccl2/Cx3cl1/Gstp1	19	FB	GO_BP	3.20.0
GO:0021885	forebrain cell migration	10/890	73/22374	0.000604716	0.00540052	0.00374093	Cxcl12/Egfr/Fgfr1/Col3a1/Slit2/Robo1/Axl/Lrp6/Gli3/Lamb1	10	FB	GO_BP	3.20.0
GO:0070613	regulation of protein processing	10/890	73/22374	0.000604716	0.00540052	0.00374093	Clec3b/Gas1/Gsn/S100a10/Plat/Ccbe1/Mmp14/Spon1/Ctla2a/Tmem98	10	FB	GO_BP	3.20.0
GO:0007163	establishment or maintenance of cell polarity	21/890	239/22374	0.000606013	0.00540274	0.00374247	Igf1/Gsn/Rhoj/Ccl19/Wnt5a/Prickle1/Pard3b/Kcnj8/Spry1/Rhou/Fscn1/Pard3/Ust/Parva/Clasp2/Spry2/Dlg4/Prickle2/Amotl2/Fez1/Kif26b	21	FB	GO_BP	3.20.0
GO:0030512	negative regulation of transforming growth factor beta receptor signaling pathway	12/890	100/22374	0.0006149	0.0054725	0.00379079	Lrp1/Pmepa1/Htra3/Fbn1/Vasn/Tgfbr3/Aspn/Spry1/Cd109/Emilin1/Spry2/Tgfb3	12	FB	GO_BP	3.20.0
GO:0043405	regulation of MAP kinase activity	16/890	159/22374	0.00062062	0.00551389	0.00381946	Egfr/Sfrp2/Fgfr1/Ccl19/Pdgfrb/Wnt5a/Maged1/Sfrp1/Robo1/Gpr39/Tnxb/Fgf18/Spry1/Fzd4/Spry2/Gstp1	16	FB	GO_BP	3.20.0
GO:2001056	positive regulation of cysteine-type endopeptidase activity	14/890	129/22374	0.000629891	0.00558662	0.00386984	F3/Gsn/Ngf/Xdh/Robo1/Dlc1/Myc/Mtch1/Dapk1/Bok/Dap/F2r/Htra2/Dnaja3	14	FB	GO_BP	3.20.0
GO:0071356	cellular response to tumor necrosis factor	19/890	207/22374	0.000638388	0.00565226	0.00391531	Il6/Ctsk/Gas6/Col1a1/Cyp1b1/Rora/Sfrp1/Tnfsf13b/Has2/Akap12/Ccl2/Gsdme/Nfkb1/Adamts12/Sphk1/Dbn1/Cx3cl1/Tifa/Tnfrsf11b	19	FB	GO_BP	3.20.0
GO:0099175	regulation of postsynapse organization	18/890	191/22374	0.000643479	0.00566957	0.0039273	Abi3bp/Dclk1/Fgfr1/Wnt5a/Prickle1/Flrt2/Numbl/Ephb2/Dact1/Ror2/Tiam1/Nectin3/Dbn1/Sema4c/Sigmar1/Ptprf/Prickle2/Pak3	18	FB	GO_BP	3.20.0
GO:0030195	negative regulation of blood coagulation	8/890	49/22374	0.000643644	0.00566957	0.0039273	Serping1/Pdgfra/Plat/Thbd/Kng2/Tfpi/Pros1/C1qtnf1	8	FB	GO_BP	3.20.0
GO:1903018	regulation of glycoprotein metabolic process	8/890	49/22374	0.000643644	0.00566957	0.0039273	Igf1/Il33/Ccl19/Itm2c/Bace2/Ptx3/Cst3/Itm2a	8	FB	GO_BP	3.20.0
GO:0043536	positive regulation of blood vessel endothelial cell migration	9/890	61/22374	0.000648051	0.00569865	0.00394744	Igf1/Fgfr1/Rhoj/Anxa1/Tgfbr3/Nrp1/Srpx2/Fgf18/Foxc2	9	FB	GO_BP	3.20.0
GO:0018158	protein oxidation	4/890	11/22374	0.000655844	0.00571838	0.00396111	Lox/Loxl2/Loxl3/Naglu	4	FB	GO_BP	3.20.0
GO:0043568	positive regulation of insulin-like growth factor receptor signaling pathway	4/890	11/22374	0.000655844	0.00571838	0.00396111	Igfbp4/Igf1/Ar/Igfbp5	4	FB	GO_BP	3.20.0
GO:0061299	retina vasculature morphogenesis in camera-type eye	4/890	11/22374	0.000655844	0.00571838	0.00396111	Rhoj/Cyp1b1/Nrp1/Fzd4	4	FB	GO_BP	3.20.0
GO:0072203	cell proliferation involved in metanephros development	4/890	11/22374	0.000655844	0.00571838	0.00396111	Pdgfrb/Myc/Gpc3/Osr1	4	FB	GO_BP	3.20.0
GO:2000739	regulation of mesenchymal stem cell differentiation	4/890	11/22374	0.000655844	0.00571838	0.00396111	Pdgfra/Ltbp3/Sox9/Fzd1	4	FB	GO_BP	3.20.0
GO:0014002	astrocyte development	7/890	38/22374	0.000659974	0.00574101	0.00397679	Lrp1/Egfr/Lamb2/Ror1/Ror2/Naglu/Smo	7	FB	GO_BP	3.20.0
GO:0014020	primary neural tube formation	13/890	115/22374	0.000660668	0.00574101	0.00397679	Sfrp2/Wnt5a/Sfrp1/Dlc1/Prickle1/Lrp6/Lmo4/Twist1/Cthrc1/Tgfb2/Cc2d2a/Sema4c/Adm	13	FB	GO_BP	3.20.0
GO:0014033	neural crest cell differentiation	12/890	101/22374	0.000673047	0.00583874	0.00404449	Sfrp1/Lrp6/Nrp1/Twist1/Frzb/Sox9/Ednra/Rdh10/Sema4c/Smo/Sema3b/Foxc2	12	FB	GO_BP	3.20.0
GO:0050730	regulation of peptidyl-tyrosine phosphorylation	21/890	241/22374	0.000675404	0.00584934	0.00405182	Pdgfra/Il6/Igf1/Plpp3/Egfr/Sfrp2/Pdgfrb/Errfi1/Sfrp1/Il6st/Nrp1/Ghr/Fgf7/Gfra1/Gprc5b/Lrrk1/Lif/Abi1/Socs5/Crlf1/Socs1	21	FB	GO_BP	3.20.0
GO:0031579	membrane raft organization	6/890	28/22374	0.000692086	0.00597373	0.00413799	Col6a1/Gsn/S100a10/Pmp22/Colec12/Naxe	6	FB	GO_BP	3.20.0
GO:0033622	integrin activation	6/890	28/22374	0.000692086	0.00597373	0.00413799	Cxcl12/Col16a1/Pcsk5/Cx3cl1/Farp2/Foxc2	6	FB	GO_BP	3.20.0
GO:0070085	glycosylation	21/890	242/22374	0.000712607	0.00614057	0.00425356	Gfpt2/Gxylt2/Ddost/Krtcap2/Man2a1/Rpn2/Ostc/Galnt17/Dpm3/Fut11/Tmtc1/Galnt15/Mlec/Pgm3/Pmm1/A4galt/Dpy19l1/Poglut3/Plod3/B4gat1/Pofut1	21	FB	GO_BP	3.20.0
GO:0045861	negative regulation of proteolysis	27/890	346/22374	0.000715101	0.00615178	0.00426133	Serpinf1/Serping1/Pi16/Gas1/Serpinh1/Serpina3n/Timp1/Dpep1/Timp2/Sfrp2/Gas6/Ngf/Klf4/Serpinb6a/Ecm1/Plat/Timp3/Gpc3/Cst3/Kng2/Tfpi/Cd109/Itih5/Ctla2a/Dnaja3/Tmem98/Reck	27	FB	GO_BP	3.20.0
GO:0009746	response to hexose	22/890	259/22374	0.000717148	0.0061591	0.0042664	Serpinf1/Igf1/Lrp1/Col6a2/Vcam1/Gas6/Col1a1/Ctsl/Gpr39/Ildr2/Glul/Camk2n1/Ace/Selenos/Ccl2/Tiam1/Slc39a14/Rab34/Pde4c/Cdk16/Angpt2/C1qtnf12	22	FB	GO_BP	3.20.0
GO:0010713	negative regulation of collagen metabolic process	5/890	19/22374	0.000718625	0.00616152	0.00426807	Cygb/Il6/Errfi1/Cst3/Emilin1	5	FB	GO_BP	3.20.0
GO:0030010	establishment of cell polarity	17/890	177/22374	0.000726173	0.0062159	0.00430574	Gsn/Rhoj/Ccl19/Wnt5a/Prickle1/Pard3b/Kcnj8/Spry1/Rhou/Fscn1/Pard3/Ust/Clasp2/Spry2/Amotl2/Fez1/Kif26b	17	FB	GO_BP	3.20.0
GO:0051591	response to cAMP	12/890	102/22374	0.000735729	0.00628725	0.00435517	Col1a1/Cyp1b1/Pkd2/Thbd/Bsg/Fosb/Penk/Sdc1/Igfbp5/Bckdhb/Fosl1/Fdx1	12	FB	GO_BP	3.20.0
GO:0060390	regulation of SMAD protein signal transduction	10/890	75/22374	0.000751242	0.00640919	0.00443963	Lrp1/Sptbn1/Pmepa1/Tgfbr3/Bmper/Tgfb2/Acvrl1/Emilin1/Tgfb3/Nup93	10	FB	GO_BP	3.20.0
GO:0044342	type B pancreatic cell proliferation	7/890	39/22374	0.000777063	0.00661852	0.00458464	Igfbp4/Igf1/Nupr1/Errfi1/Sfrp1/Igfbp5/Cdk4	7	FB	GO_BP	3.20.0
GO:0090130	tissue migration	13/890	117/22374	0.000778448	0.00661938	0.00458523	Cd63/Wnt5a/Tgfbr3/Fgf7/Sox9/Has2/Mcc/Tgfb2/Snai1/Clasp2/Arsb/Pfn2/Irs1	13	FB	GO_BP	3.20.0
GO:0010950	positive regulation of endopeptidase activity	15/890	147/22374	0.000784741	0.0066619	0.00461468	F3/Gsn/Sfrp2/Ngf/Xdh/Robo1/Dlc1/Myc/Mtch1/Dapk1/Bok/Dap/F2r/Htra2/Dnaja3	15	FB	GO_BP	3.20.0
GO:0001952	regulation of cell-matrix adhesion	14/890	132/22374	0.000792557	0.00671718	0.00465298	Lrp1/Epha3/Col16a1/S100a10/Gpm6b/Dlc1/Nrp1/Mmp14/Efemp2/Pcsk5/Thy1/Apod/Acvrl1/Clasp2	14	FB	GO_BP	3.20.0
GO:0001938	positive regulation of endothelial cell proliferation	12/890	103/22374	0.000803219	0.00679636	0.00470783	Cxcl12/Igf1/F3/Fgfr1/Mdk/Wnt5a/Ecm1/Fgf7/Ccl11/Ccl2/Ang/Acvrl1	12	FB	GO_BP	3.20.0
GO:0009914	hormone transport	31/890	422/22374	0.000826242	0.00697971	0.00483483	Il6/Lrp1/Selenom/Egfr/Ltbp4/Fgfr1/Fbn1/Anxa1/Sfrp1/Gpr39/Ildr2/Glul/Nucb2/Camk2n1/Tm7sf3/Slc16a2/Ecrg4/Dio2/Lif/Rbp4/Nlgn2/Tiam1/Fzd4/Slc16a1/Gnao1/C1qtnf1/Pde4c/Cdk16/Cry2/Irs1/C1qtnf12	31	FB	GO_BP	3.20.0
GO:0019318	hexose metabolic process	23/890	279/22374	0.000827931	0.00698253	0.00483679	Igfbp4/Il6/Igf1/Fbn1/Aldh1a1/Errfi1/Rora/Hk2/Fuca1/H6pd/Myc/Man2a1/Apod/Man2b2/Nnmt/Rbp4/C1qtnf2/Slc39a14/Pmm1/C1qtnf1/Pofut1/Irs1/C1qtnf12	23	FB	GO_BP	3.20.0
GO:0002698	negative regulation of immune effector process	15/890	148/22374	0.000841882	0.00707953	0.00490398	Serping1/Svep1/Il33/Anxa1/Lgals1/Axl/Twist1/Enpp3/Twist2/Tgfb2/Loxl3/Cd55/Socs5/Tgfb3/Parp3	15	FB	GO_BP	3.20.0
GO:0010954	positive regulation of protein processing	6/890	29/22374	0.000843554	0.00707953	0.00490398	Clec3b/Gsn/S100a10/Ccbe1/Mmp14/Spon1	6	FB	GO_BP	3.20.0
GO:0035988	chondrocyte proliferation	6/890	29/22374	0.000843554	0.00707953	0.00490398	Ddr2/Errfi1/Comp/Mmp14/Sox9/Bmpr1b	6	FB	GO_BP	3.20.0
GO:0030100	regulation of endocytosis	27/890	350/22374	0.000849929	0.00712144	0.00493301	C3/Sfrp4/Lrp1/Epha3/Gas6/Nedd4/C2/Ccl19/Lbp/Cd63/Wnt5a/Lpar1/Gpc3/Axl/Magi2/Ptx3/Dnm1/Ccl2/Pard3/Pros1/Sphk1/Arhgap21/Il15ra/Plscr1/Sgip1/Dlg4/Clip3	27	FB	GO_BP	3.20.0
GO:1901890	positive regulation of cell junction assembly	14/890	133/22374	0.000854104	0.0071448	0.00494919	Col16a1/S100a10/Slit2/Flrt2/Nrp1/Thbs2/Thy1/Ephb2/Tpbg/Srpx2/Nlgn2/Ntrk2/Acvrl1/Dlg4	14	FB	GO_BP	3.20.0
GO:0070555	response to interleukin-1	12/890	104/22374	0.000875798	0.00731441	0.00506668	Mmp2/Il6/Il1r1/Rora/Sfrp1/Sox9/Has2/Akap12/Ccl2/Il1rl2/Nfkb1/Adamts12	12	FB	GO_BP	3.20.0
GO:0001101	response to acid chemical	22/890	263/22374	0.000878296	0.00732339	0.0050729	Gdf10/Pdgfra/Mmp2/Col6a1/Mmp3/Col5a2/Col1a2/Egfr/Ngf/Col1a1/Col3a1/Col16a1/Tuba1a/S100a10/Pkd2/Slc1a3/Ccl2/Cpeb1/Ntrk2/Socs1/Col4a6/Gstp1	22	FB	GO_BP	3.20.0
GO:1902105	regulation of leukocyte differentiation	28/890	369/22374	0.000886295	0.00737816	0.00511084	Il6/Tnfaip6/Rbp1/Gas6/Ccl19/Fbn1/Anxa1/Mdk/Sfrp1/Pnp/Myc/Lgals1/Axl/Nme2/Mmp14/Gli3/Ror2/Tmem176a/Il1rl2/Lif/Tmem176b/Loxl3/Il15ra/Ctla2a/Socs5/Lrrc17/Tnfrsf11b/Socs1	28	FB	GO_BP	3.20.0
GO:0050729	positive regulation of inflammatory response	15/890	149/22374	0.000902509	0.00750101	0.00519594	Il6/C3/Il33/Cd81/Nupr1/Mdk/Lbp/Wnt5a/Lgals1/Camk2n1/Lpl/Ccn4/Gprc5b/Cx3cl1/Casp12	15	FB	GO_BP	3.20.0
GO:0010719	negative regulation of epithelial to mesenchymal transition	7/890	40/22374	0.000909971	0.00751455	0.00520531	Sfrp2/Vasn/Sfrp1/Tgfbr3/Spry1/Tgfb2/Spry2	7	FB	GO_BP	3.20.0
GO:0030212	hyaluronan metabolic process	7/890	40/22374	0.000909971	0.00751455	0.00520531	Has1/Tnfaip6/Hexa/Hexb/Has2/Nfkb1/Itih5	7	FB	GO_BP	3.20.0
GO:0044319	wound healing, spreading of cells	7/890	40/22374	0.000909971	0.00751455	0.00520531	Col5a1/Tmeff2/Pdpn/Rhoc/Pard3/Acvrl1/Clasp2	7	FB	GO_BP	3.20.0
GO:0090505	epiboly involved in wound healing	7/890	40/22374	0.000909971	0.00751455	0.00520531	Col5a1/Tmeff2/Pdpn/Rhoc/Pard3/Acvrl1/Clasp2	7	FB	GO_BP	3.20.0
GO:0022604	regulation of cell morphogenesis	23/890	281/22374	0.000911893	0.00751463	0.00520537	Il6/Sparc/Rhoj/Anxa1/Wnt5a/Lpar1/Dlc1/Pdpn/Ccl7/Hexb/Numbl/Ccl11/Ephb2/Sh3d19/Rhou/Tiam1/Fzd4/Dbn1/Parva/Cdc42ep5/Dlg4/Ptprf/Pak3	23	FB	GO_BP	3.20.0
GO:0034612	response to tumor necrosis factor	20/890	230/22374	0.000919942	0.00751463	0.00520537	Il6/Ctsk/Gas6/Col1a1/Tuba1a/Cyp1b1/Rora/Sfrp1/Tnfsf13b/Has2/Akap12/Ccl2/Gsdme/Nfkb1/Adamts12/Sphk1/Dbn1/Cx3cl1/Tifa/Tnfrsf11b	20	FB	GO_BP	3.20.0
GO:0050775	positive regulation of dendrite morphogenesis	9/890	64/22374	0.000925664	0.00751463	0.00520537	Wnt5a/Numbl/Ephb2/Tiam1/Fzd4/Dbn1/Dlg4/Ptprf/Pak3	9	FB	GO_BP	3.20.0
GO:0090303	positive regulation of wound healing	9/890	64/22374	0.000925664	0.00751463	0.00520537	Smoc2/Ddr2/Anxa1/Plat/Ccn4/Ccl2/Emilin1/F2r/Foxc2	9	FB	GO_BP	3.20.0
GO:2000648	positive regulation of stem cell proliferation	9/890	64/22374	0.000925664	0.00751463	0.00520537	Prrx1/Fgfr1/Ngf/Cxcl1/Wnt5a/Ltbp3/Lrp6/Prrx2/Sox9	9	FB	GO_BP	3.20.0
GO:0170041	GO:0170041	10/890	77/22374	0.000925806	0.00751463	0.00520537	Dpep1/Plod2/Aldh1a1/Prdx4/Crtap/Slc1a3/Dpyd/P4ha2/Plod3/Aldh18a1	10	FB	GO_BP	3.20.0
GO:1903317	regulation of protein maturation	10/890	77/22374	0.000925806	0.00751463	0.00520537	Clec3b/Gas1/Gsn/S100a10/Plat/Ccbe1/Mmp14/Spon1/Ctla2a/Tmem98	10	FB	GO_BP	3.20.0
GO:0060856	establishment of blood-brain barrier	5/890	20/22374	0.00092701	0.00751463	0.00520537	Mxra8/Lrp6/Adgra2/Fzd4/Reck	5	FB	GO_BP	3.20.0
GO:0061469	regulation of type B pancreatic cell proliferation	5/890	20/22374	0.00092701	0.00751463	0.00520537	Igf1/Nupr1/Errfi1/Sfrp1/Cdk4	5	FB	GO_BP	3.20.0
GO:0071498	cellular response to fluid shear stress	5/890	20/22374	0.00092701	0.00751463	0.00520537	Mmp2/Klf4/Pkd2/Has2/Socs5	5	FB	GO_BP	3.20.0
GO:0072087	renal vesicle development	5/890	20/22374	0.00092701	0.00751463	0.00520537	Sox9/Lif/Smo/Osr1/Kif26b	5	FB	GO_BP	3.20.0
GO:0098773	skin epidermis development	16/890	165/22374	0.00092748	0.00751463	0.00520537	Col6a1/Egfr/Ctsl/Klf4/Fst/Wnt5a/Fgf7/Sox9/Cd109/Eda/Tgfb2/Lamc1/Naglu/Igfbp5/Snai1/Smo	16	FB	GO_BP	3.20.0
GO:0038063	collagen-activated tyrosine kinase receptor signaling pathway	4/890	12/22374	0.000952891	0.00763159	0.00528639	Ddr2/Col1a1/Col4a5/Col4a6	4	FB	GO_BP	3.20.0
GO:0042362	fat-soluble vitamin biosynthetic process	4/890	12/22374	0.000952891	0.00763159	0.00528639	Vkorc1/Pltp/Nfkb1/Snai1	4	FB	GO_BP	3.20.0
GO:0060502	epithelial cell proliferation involved in lung morphogenesis	4/890	12/22374	0.000952891	0.00763159	0.00528639	Nfib/Foxp2/Fgf7/Sox9	4	FB	GO_BP	3.20.0
GO:0097017	renal protein absorption	4/890	12/22374	0.000952891	0.00763159	0.00528639	Gsn/Gas6/Ednra/Kirrel	4	FB	GO_BP	3.20.0
GO:1903054	negative regulation of extracellular matrix organization	4/890	12/22374	0.000952891	0.00763159	0.00528639	Tgfbr3/Antxr1/Cst3/Emilin1	4	FB	GO_BP	3.20.0
GO:1904238	pericyte cell differentiation	4/890	12/22374	0.000952891	0.00763159	0.00528639	Cd34/Tgfb2/Osr1/Foxc2	4	FB	GO_BP	3.20.0
GO:2000669	negative regulation of dendritic cell apoptotic process	4/890	12/22374	0.000952891	0.00763159	0.00528639	Cxcl12/Gas6/Ccl19/Axl	4	FB	GO_BP	3.20.0
GO:0043627	response to estrogen	12/890	105/22374	0.000953763	0.00763159	0.00528639	Mmp2/Ar/Abcc9/Sfrp1/Mmp14/Gli3/Gstm5/Tgfb2/Arsa/Arsb/Tgfb3/Tnfrsf11b	12	FB	GO_BP	3.20.0
GO:0060042	retina morphogenesis in camera-type eye	11/890	91/22374	0.000963106	0.00768248	0.00532164	Cfh/Man2a1/Lrp6/Thy1/Cdon/Sox9/Sdk1/Rbp4/Ntrk2/Nectin3/Naglu	11	FB	GO_BP	3.20.0
GO:0060761	negative regulation of response to cytokine stimulus	11/890	91/22374	0.000963106	0.00768248	0.00532164	Il6/Gas6/Slit2/Klf4/Slit3/Ecm1/Il6st/Robo1/Ptprf/Tnfrsf11b/Dnaja3	11	FB	GO_BP	3.20.0
GO:0035850	epithelial cell differentiation involved in kidney development	8/890	52/22374	0.000967102	0.00770244	0.00533546	Cd34/Lamb2/Magi2/Lif/Ednra/Smo/Osr1/Foxc2	8	FB	GO_BP	3.20.0
GO:0071900	regulation of protein serine/threonine kinase activity	22/890	265/22374	0.000969983	0.00771346	0.0053431	Egfr/Sfrp2/Fgfr1/Pmp22/Nr2f2/Ccl19/Pdgfrb/Wnt5a/Maged1/Sfrp1/Robo1/Gpr39/Tnxb/Lrp6/Thy1/Fgf18/Spry1/Fzd4/Cdkn2c/Spry2/Pkia/Gstp1	22	FB	GO_BP	3.20.0
GO:0019395	fatty acid oxidation	13/890	120/22374	0.000987883	0.0078437	0.00543331	Cygb/Fmo2/Abcc9/Fmo1/Nucb2/Twist1/Sox9/Bdh2/C1qtnf2/Acaa2/Abcd3/Irs1/Decr1	13	FB	GO_BP	3.20.0
GO:0060065	uterus development	6/890	30/22374	0.00101934	0.00806858	0.00558909	Col6a1/Errfi1/Wnt5a/Rbp4/Tgfb2/Cdkn1c	6	FB	GO_BP	3.20.0
GO:0071295	cellular response to vitamin	6/890	30/22374	0.00101934	0.00806858	0.00558909	Gas6/Col1a1/Sfrp1/Pdia3/Penk/Mn1	6	FB	GO_BP	3.20.0
GO:0030968	endoplasmic reticulum unfolded protein response	10/890	78/22374	0.00102481	0.00808704	0.00560187	Creb3l1/Dnajc3/Pdia6/Selenos/Herpud1/Bok/Erlec1/Dnajc10/Yod1/Casp12	10	FB	GO_BP	3.20.0
GO:1902893	regulation of miRNA transcription	10/890	78/22374	0.00102481	0.00808704	0.00560187	Nfib/Egfr/Ar/Klf4/Myc/Twist1/Sox9/Nr2f1/Tgfb2/Fosl1	10	FB	GO_BP	3.20.0
GO:0071622	regulation of granulocyte chemotaxis	9/890	65/22374	0.00103717	0.00817204	0.00566076	Tnfaip6/Rarres2/Ccl19/Slit2/Mdk/Lbp/Ccl2/Ednra/Cx3cl1	9	FB	GO_BP	3.20.0
GO:0072175	epithelial tube formation	16/890	167/22374	0.00105489	0.00828976	0.0057423	Sfrp2/Wnt5a/Sfrp1/Dlc1/Prickle1/Lrp6/Hs2st1/Lmo4/Twist1/Sox9/Cthrc1/Tgfb2/Cc2d2a/Sema4c/Adm/Osr1	16	FB	GO_BP	3.20.0
GO:0072088	nephron epithelium morphogenesis	11/890	92/22374	0.00105537	0.00828976	0.0057423	Maged1/Pkd2/Myc/Gpc3/Hs2st1/Gli3/Sox9/Lif/Smo/Osr1/Kif26b	11	FB	GO_BP	3.20.0
GO:0048247	lymphocyte chemotaxis	7/890	41/22374	0.00106015	0.00828976	0.0057423	Cxcl12/Gas6/Wnt5a/Ccl7/Ccl2/Cx3cl1/Stk39	7	FB	GO_BP	3.20.0
GO:0090504	epiboly	7/890	41/22374	0.00106015	0.00828976	0.0057423	Col5a1/Tmeff2/Pdpn/Rhoc/Pard3/Acvrl1/Clasp2	7	FB	GO_BP	3.20.0
GO:0110110	positive regulation of animal organ morphogenesis	7/890	41/22374	0.00106015	0.00828976	0.0057423	Cd34/Fgfr1/Ar/Robo1/Sox9/Spry1/Ednra	7	FB	GO_BP	3.20.0
GO:0032652	regulation of interleukin-1 production	13/890	121/22374	0.00106739	0.00833375	0.00577277	Il6/Igf1/Gas6/Ccl19/Anxa1/Errfi1/Wnt5a/Lpl/Panx1/Sphk1/Cx3cl1/F2r/Gstp1	13	FB	GO_BP	3.20.0
GO:0031670	cellular response to nutrient	8/890	53/22374	0.00109994	0.0085749	0.00593982	Gas6/Col1a1/Sfrp1/Pdia3/Lpl/Penk/Mn1/Pld1	8	FB	GO_BP	3.20.0
GO:0110053	regulation of actin filament organization	23/890	285/22374	0.00110212	0.00857889	0.00594258	Gsn/Lima1/Sptbn1/S100a10/Tmeff2/Slit2/Tmsb10/Lpar1/Dlc1/Add3/Nrp1/Rhoc/Ccl11/Asap3/Kirrel/Dbn1/Cttn/Cdc42ep5/Cx3cl1/Clasp2/Pfn2/Tgfb3/Pak3	23	FB	GO_BP	3.20.0
GO:0010770	positive regulation of cell morphogenesis	9/890	66/22374	0.0011593	0.00898323	0.00622267	Wnt5a/Numbl/Ephb2/Tiam1/Fzd4/Dbn1/Dlg4/Ptprf/Pak3	9	FB	GO_BP	3.20.0
GO:0030166	proteoglycan biosynthetic process	9/890	66/22374	0.0011593	0.00898323	0.00622267	Igf1/Ugdh/Chpf/Hs2st1/Dse/Csgalnact2/Bmpr1b/Chst12/Chsy3	9	FB	GO_BP	3.20.0
GO:0048008	platelet-derived growth factor receptor signaling pathway	9/890	66/22374	0.0011593	0.00898323	0.00622267	Pdgfra/F3/Lrp1/Pdgfrb/Lox/Plat/Nrp1/Apod/Clasp2	9	FB	GO_BP	3.20.0
GO:0006590	thyroid hormone generation	5/890	21/22374	0.00117718	0.00908984	0.00629651	Ctsk/Ctsl/Cpq/Slc16a2/Dio2	5	FB	GO_BP	3.20.0
GO:0051770	positive regulation of nitric-oxide synthase biosynthetic process	5/890	21/22374	0.00117718	0.00908984	0.00629651	Il33/Akap12/Ccl2/Cpeb1/Mapk9	5	FB	GO_BP	3.20.0
GO:1901136	carbohydrate derivative catabolic process	22/890	269/22374	0.00117834	0.00908984	0.00629651	Col6a1/Igf1/Ctsl/Aldh1a1/Nupr1/Hk2/Xdh/Fuca1/Pnp/Myc/Hexa/Hexb/Cst3/Slc4a4/Pde1a/Dpyd/Pde10a/Adamts12/Naglu/Arsb/Pde4c/Upp2	22	FB	GO_BP	3.20.0
GO:0001936	regulation of endothelial cell proliferation	15/890	153/22374	0.0011833	0.00911441	0.00631353	Cxcl12/Igf1/F3/Fgfr1/Sparc/Nr2f2/Mdk/Wnt5a/Ecm1/Xdh/Fgf7/Ccl11/Ccl2/Ang/Acvrl1	15	FB	GO_BP	3.20.0
GO:0003094	glomerular filtration	6/890	31/22374	0.00122193	0.00935604	0.00648091	Cd34/Gas6/Ednra/Kirrel/Sulf2/F2r	6	FB	GO_BP	3.20.0
GO:0030325	adrenal gland development	6/890	31/22374	0.00122193	0.00935604	0.00648091	Pdgfra/Cyp1b1/Mdk/Pdgfrb/Cdkn1c/Dkk3	6	FB	GO_BP	3.20.0
GO:0033688	regulation of osteoblast proliferation	6/890	31/22374	0.00122193	0.00935604	0.00648091	Sfrp1/Fbln5/Tmem119/Cthrc1/Atraid/Mn1	6	FB	GO_BP	3.20.0
GO:1903319	positive regulation of protein maturation	6/890	31/22374	0.00122193	0.00935604	0.00648091	Clec3b/Gsn/S100a10/Ccbe1/Mmp14/Spon1	6	FB	GO_BP	3.20.0
GO:0043277	apoptotic cell clearance	7/890	42/22374	0.00122912	0.00938162	0.00649863	C3/Lrp1/Gas6/C2/Anxa1/Axl/Ccl2	7	FB	GO_BP	3.20.0
GO:0070293	renal absorption	7/890	42/22374	0.00122912	0.00938162	0.00649863	Gsn/Gas6/Has2/Ednra/Kirrel/Maged2/Stk39	7	FB	GO_BP	3.20.0
GO:2000116	regulation of cysteine-type endopeptidase activity	18/890	202/22374	0.00123073	0.00938162	0.00649863	Dpep1/F3/Gsn/Sfrp2/Gas6/Ngf/Klf4/Xdh/Robo1/Dlc1/Myc/Mtch1/Dapk1/Bok/Dap/F2r/Htra2/Dnaja3	18	FB	GO_BP	3.20.0
GO:0001941	postsynaptic membrane organization	8/890	54/22374	0.00124695	0.00949121	0.00657455	Chrdl1/Magi2/Ephb2/Nlgn2/Dbn1/Farp1/Dlg4/Dnaja3	8	FB	GO_BP	3.20.0
GO:0061614	miRNA transcription	10/890	80/22374	0.00124884	0.00949153	0.00657476	Nfib/Egfr/Ar/Klf4/Myc/Twist1/Sox9/Nr2f1/Tgfb2/Fosl1	10	FB	GO_BP	3.20.0
GO:0033627	cell adhesion mediated by integrin	11/890	94/22374	0.00126183	0.00956205	0.00662362	Vcam1/Plpp3/Itgbl1/Col16a1/Cyp1b1/Fbn1/Itga11/Lif/Tgfb2/Emilin1/Foxc2	11	FB	GO_BP	3.20.0
GO:0072028	nephron morphogenesis	11/890	94/22374	0.00126183	0.00956205	0.00662362	Maged1/Pkd2/Myc/Gpc3/Hs2st1/Gli3/Sox9/Lif/Smo/Osr1/Kif26b	11	FB	GO_BP	3.20.0
GO:0007528	neuromuscular junction development	9/890	67/22374	0.00129278	0.00978224	0.00677614	Nedd4/Pmp22/Lamb2/Pdzrn3/Kcnj8/Col4a5/Farp1/F2r/Dnaja3	9	FB	GO_BP	3.20.0
GO:0035051	cardiocyte differentiation	18/890	203/22374	0.00130162	0.00983467	0.00681246	Col14a1/Pdgfra/Pi16/Igf1/Vcam1/Egfr/Pdgfrb/Tgfbr3/Prickle1/Fhl2/Ccn4/Twist1/Kcnj8/Spry1/Ednra/Tgfb2/Naglu/Meis1	18	FB	GO_BP	3.20.0
GO:0010586	miRNA metabolic process	12/890	109/22374	0.00132574	0.0100022	0.00692853	Nfib/Egfr/Ar/Klf4/Myc/Piezo2/Twist1/Sox9/Nfkb1/Nr2f1/Tgfb2/Fosl1	12	FB	GO_BP	3.20.0
GO:0035791	platelet-derived growth factor receptor-beta signaling pathway	4/890	13/22374	0.00133326	0.0100296	0.00694751	Lrp1/Pdgfrb/Lox/Clasp2	4	FB	GO_BP	3.20.0
GO:0072497	mesenchymal stem cell differentiation	4/890	13/22374	0.00133326	0.0100296	0.00694751	Pdgfra/Ltbp3/Sox9/Fzd1	4	FB	GO_BP	3.20.0
GO:1903706	regulation of hemopoiesis	32/890	454/22374	0.00135485	0.0101772	0.00704971	Il6/Tnfaip6/Rbp1/Gas6/Ccl19/Fbn1/Anxa1/Mdk/Lox/Sfrp1/Meis2/Pnp/Myc/Lgals1/Axl/Nme2/Mmp14/Gli3/Twist2/Ror2/Tmem176a/Il1rl2/Lif/Tmem176b/Loxl3/Il15ra/Ctla2a/Meis1/Socs5/Lrrc17/Tnfrsf11b/Socs1	32	FB	GO_BP	3.20.0
GO:0072171	mesonephric tubule morphogenesis	10/890	81/22374	0.00137496	0.0103132	0.00714392	Maged1/Pkd2/Myc/Gpc3/Hs2st1/Gli3/Sox9/Smo/Osr1/Kif26b	10	FB	GO_BP	3.20.0
GO:0043524	negative regulation of neuron apoptotic process	19/890	221/22374	0.00139454	0.0104449	0.00723514	Il6/Lrp1/Nfix/Ngf/Mdk/Il6st/Axl/Mt1/Nrp1/Cacna1a/Fzd1/Bok/Ntrk2/Cx3cl1/F2r/Tgfb3/Smo/Crlf1/Unc5b	19	FB	GO_BP	3.20.0
GO:0001706	endoderm formation	8/890	55/22374	0.00140918	0.0104935	0.00726885	Mmp2/Col6a1/Col5a2/Col5a1/Col8a1/Mmp14/Col12a1/Col11a1	8	FB	GO_BP	3.20.0
GO:0010828	positive regulation of glucose transmembrane transport	8/890	55/22374	0.00140918	0.0104935	0.00726885	Igf1/C3/Gpc3/C1qtnf2/Ak1/Clip3/Irs1/C1qtnf12	8	FB	GO_BP	3.20.0
GO:0021795	cerebral cortex cell migration	8/890	55/22374	0.00140918	0.0104935	0.00726885	Egfr/Fgfr1/Col3a1/Slit2/Robo1/Lrp6/Gli3/Lamb1	8	FB	GO_BP	3.20.0
GO:0061383	trabecula morphogenesis	8/890	55/22374	0.00140918	0.0104935	0.00726885	Mmp2/Col1a1/Sfrp1/Tgfbr3/Thbs3/Fhl2/Rbp4/Tgfb2	8	FB	GO_BP	3.20.0
GO:1905332	positive regulation of morphogenesis of an epithelium	7/890	43/22374	0.00141846	0.0105473	0.00730612	Pdgfra/Ar/Mdk/Maged1/Sox9/Lif/Smo	7	FB	GO_BP	3.20.0
GO:0021954	central nervous system neuron development	12/890	110/22374	0.00143542	0.0106189	0.00735568	Dclk1/Nfib/Fgfr1/Slit2/Cdh11/Wnt5a/Atf5/Robo1/Nrp1/Ephb2/Ntrk2/Adarb1	12	FB	GO_BP	3.20.0
GO:0002011	morphogenesis of an epithelial sheet	9/890	68/22374	0.00143838	0.0106189	0.00735568	Col5a1/Tmeff2/Wnt5a/Pdpn/Lrp6/Rhoc/Pard3/Acvrl1/Clasp2	9	FB	GO_BP	3.20.0
GO:0061082	myeloid leukocyte cytokine production	9/890	68/22374	0.00143838	0.0106189	0.00735568	Gas6/Wnt5a/Axl/Twist1/Panx1/Twist2/Gprc5b/Tgfb2/Tgfb3	9	FB	GO_BP	3.20.0
GO:1905517	macrophage migration	9/890	68/22374	0.00143838	0.0106189	0.00735568	Mmp2/Rarres2/Cd81/Mdk/Mmp14/Ror2/Ccl2/Emilin1/Cx3cl1	9	FB	GO_BP	3.20.0
GO:2001238	positive regulation of extrinsic apoptotic signaling pathway	9/890	68/22374	0.00143838	0.0106189	0.00735568	Srpx/Sfrp1/Itm2c/Pdia3/Tgfb2/Tnfsf12/Bmpr1b/Htra2/Unc5b	9	FB	GO_BP	3.20.0
GO:1904659	glucose transmembrane transport	13/890	125/22374	0.00144091	0.0106223	0.00735806	Igf1/C3/Hk2/Myc/Gpc3/Ace/Ednra/Grb10/C1qtnf2/Ak1/Clip3/Irs1/C1qtnf12	13	FB	GO_BP	3.20.0
GO:0021952	central nervous system projection neuron axonogenesis	6/890	32/22374	0.00145393	0.0106877	0.00740337	Dclk1/Nfib/Slit2/Cdh11/Ephb2/Adarb1	6	FB	GO_BP	3.20.0
GO:0060977	coronary vasculature morphogenesis	6/890	32/22374	0.00145393	0.0106877	0.00740337	Zfpm2/Fgfr1/Pdgfrb/Tgfbr3/Nrp1/Ace	6	FB	GO_BP	3.20.0
GO:0001502	cartilage condensation	5/890	22/22374	0.00147398	0.0107889	0.00747346	Sox9/Ror2/Col11a1/Tgfb2/Bmpr1b	5	FB	GO_BP	3.20.0
GO:0035641	locomotory exploration behavior	5/890	22/22374	0.00147398	0.0107889	0.00747346	Tuba1a/Penk/Lsamp/Nlgn2/Dlg4	5	FB	GO_BP	3.20.0
GO:0060602	branch elongation of an epithelium	5/890	22/22374	0.00147398	0.0107889	0.00747346	Wnt5a/Sox9/Spry1/Rdh10/Spry2	5	FB	GO_BP	3.20.0
GO:2001234	negative regulation of apoptotic signaling pathway	21/890	257/22374	0.00152347	0.0111354	0.00771345	Gas1/Cxcl12/Igf1/Sfrp2/Ackr3/Ar/Klf4/Creb3l1/Nrp1/Selenos/Eya4/Fzd1/Herpud1/Bok/Cttn/Snai1/Cx3cl1/Unc5b/Zfp385a/Acaa2/Gstp1	21	FB	GO_BP	3.20.0
GO:0016053	organic acid biosynthetic process	25/890	328/22374	0.0015335	0.0111928	0.00775323	Rbp1/Ugdh/Plod2/Aldh1a1/Anxa1/Errfi1/Fmo1/Glul/Gstm1/Lpl/Aldh1a3/Ptges/Slc1a3/Gstm2/Dse/Dpyd/Rdh10/Sphk1/Mapk9/Plod3/Chst12/Aldh18a1/Prkab2/Abcd3/Gstp1	25	FB	GO_BP	3.20.0
GO:0009952	anterior/posterior pattern specification	20/890	240/22374	0.00154331	0.0112485	0.00779182	Sfrp2/Nr2f2/Wnt5a/Sfrp1/Gpc3/Prickle1/Lrp6/Pcsk5/Cdon/Gli3/Hoxc8/Ror2/Meox2/Abi1/Pcsk6/Smo/Hoxc6/Pofut1/Osr1/Foxc2	20	FB	GO_BP	3.20.0
GO:0045446	endothelial cell differentiation	13/890	126/22374	0.00154956	0.0112781	0.00781232	Fstl1/Nr2f2/Xdh/Pdpn/Tmem100/Fzd1/Ednra/Fzd4/Acvrl1/Plod3/Fzd2/Col27a1/Amotl2	13	FB	GO_BP	3.20.0
GO:0048546	digestive tract morphogenesis	8/890	56/22374	0.00158773	0.0115233	0.00798217	Pdgfra/Egfr/Sfrp2/Wnt5a/Sfrp1/Gli3/Dact1/Stx2	8	FB	GO_BP	3.20.0
GO:0060428	lung epithelium development	8/890	56/22374	0.00158773	0.0115233	0.00798217	Col6a1/Igf1/Nfib/Foxp2/Rcn3/Errfi1/Fgf7/Sox9	8	FB	GO_BP	3.20.0
GO:0034219	carbohydrate transmembrane transport	14/890	142/22374	0.00161272	0.0116883	0.00809644	Igf1/C3/Hk2/Myc/Gpc3/Ace/Ednra/Grb10/C1qtnf2/Slc50a1/Ak1/Clip3/Irs1/C1qtnf12	14	FB	GO_BP	3.20.0
GO:0032570	response to progesterone	7/890	44/22374	0.00162979	0.0117674	0.00815126	Cyp1b1/Errfi1/Fosb/Ccl2/Tgfb2/Tgfb3/Fosl1	7	FB	GO_BP	3.20.0
GO:0071425	hematopoietic stem cell proliferation	7/890	44/22374	0.00162979	0.0117674	0.00815126	Cd34/Sfrp2/Cxcl1/Wnt5a/Ace/Prg4/Ang	7	FB	GO_BP	3.20.0
GO:0006766	vitamin metabolic process	11/890	97/22374	0.00163278	0.0117674	0.00815126	Vkorc1/Rbp1/Fgfr1/Pltp/Nnmt/Nfkb1/Rdh10/Cbr3/Snai1/Ggcx/Btd	11	FB	GO_BP	3.20.0
GO:0046209	nitric oxide metabolic process	11/890	97/22374	0.00163278	0.0117674	0.00815126	Cygb/Il6/Igf1/Cyp1b1/Klf4/Rora/Pkd2/Ptx3/Selenos/Slc7a2/Mapk9	11	FB	GO_BP	3.20.0
GO:0008645	hexose transmembrane transport	13/890	127/22374	0.00166492	0.0119489	0.008277	Igf1/C3/Hk2/Myc/Gpc3/Ace/Ednra/Grb10/C1qtnf2/Ak1/Clip3/Irs1/C1qtnf12	13	FB	GO_BP	3.20.0
GO:0032602	chemokine production	13/890	127/22374	0.00166492	0.0119489	0.008277	Il6/Il33/Lrp1/Klf4/Lbp/Wnt5a/Lpl/Apod/Twist1/Nfkb1/Mapk9/Socs5/Gstp1	13	FB	GO_BP	3.20.0
GO:0032612	interleukin-1 production	13/890	127/22374	0.00166492	0.0119489	0.008277	Il6/Igf1/Gas6/Ccl19/Anxa1/Errfi1/Wnt5a/Lpl/Panx1/Sphk1/Cx3cl1/F2r/Gstp1	13	FB	GO_BP	3.20.0
GO:0034405	response to fluid shear stress	6/890	33/22374	0.00171801	0.0122957	0.00851721	Mmp2/Klf4/Pkd2/Ace/Has2/Socs5	6	FB	GO_BP	3.20.0
GO:0046639	negative regulation of alpha-beta T cell differentiation	6/890	33/22374	0.00171801	0.0122957	0.00851721	Anxa1/Lgals1/Gli3/Loxl3/Socs5/Socs1	6	FB	GO_BP	3.20.0
GO:0002687	positive regulation of leukocyte migration	16/890	175/22374	0.0017229	0.0123136	0.00852962	Cxcl12/Rarres2/Gas6/Ccl19/Il1r1/Mdk/Lbp/Wnt5a/Ccl7/Mmp14/Thy1/Ccl2/Ednra/Vegfd/Cx3cl1/Stk39	16	FB	GO_BP	3.20.0
GO:0030072	peptide hormone secretion	25/890	331/22374	0.00173671	0.0123951	0.00858608	Il6/Lrp1/Egfr/Fbn1/Anxa1/Sfrp1/Gpr39/Ildr2/Glul/Nucb2/Camk2n1/Tm7sf3/Slc16a2/Ecrg4/Dio2/Lif/Rbp4/Nlgn2/Tiam1/Slc16a1/Gnao1/Pde4c/Cdk16/Irs1/C1qtnf12	25	FB	GO_BP	3.20.0
GO:0022029	telencephalon cell migration	9/890	70/22374	0.00176908	0.0125913	0.00872194	Cxcl12/Egfr/Fgfr1/Col3a1/Slit2/Robo1/Lrp6/Gli3/Lamb1	9	FB	GO_BP	3.20.0
GO:0046324	regulation of glucose import	9/890	70/22374	0.00176908	0.0125913	0.00872194	Igf1/Hk2/Myc/Gpc3/Ace/Grb10/C1qtnf2/Irs1/C1qtnf12	9	FB	GO_BP	3.20.0
GO:0007405	neuroblast proliferation	11/890	98/22374	0.00177459	0.012613	0.00873703	Nfix/Fgfr1/Lrp6/Numbl/Cdon/Gli3/Hhip/Kctd11/Cx3cl1/Kifap3/Smo	11	FB	GO_BP	3.20.0
GO:0010596	negative regulation of endothelial cell migration	8/890	57/22374	0.00178371	0.012643	0.00875778	Serpinf1/Dcn/Nr2f2/Slit2/Klf4/Meox2/Acvrl1/Angpt2	8	FB	GO_BP	3.20.0
GO:0046578	regulation of Ras protein signal transduction	8/890	57/22374	0.00178371	0.012643	0.00875778	Igf1/Timp2/Ngf/Ephb2/Spry1/Tgfb2/Spry2/Stk19	8	FB	GO_BP	3.20.0
GO:0009120	deoxyribonucleoside metabolic process	4/890	14/22374	0.00180815	0.0127262	0.0088154	Xdh/Pnp/Dpyd/Dtymk	4	FB	GO_BP	3.20.0
GO:0060346	bone trabecula formation	4/890	14/22374	0.00180815	0.0127262	0.0088154	Mmp2/Col1a1/Sfrp1/Thbs3	4	FB	GO_BP	3.20.0
GO:1901203	positive regulation of extracellular matrix assembly	4/890	14/22374	0.00180815	0.0127262	0.0088154	Sox9/Phldb1/Emilin1/Clasp2	4	FB	GO_BP	3.20.0
GO:1904948	midbrain dopaminergic neuron differentiation	4/890	14/22374	0.00180815	0.0127262	0.0088154	Sfrp2/Wnt5a/Sfrp1/Ryk	4	FB	GO_BP	3.20.0
GO:2001241	positive regulation of extrinsic apoptotic signaling pathway in absence of ligand	4/890	14/22374	0.00180815	0.0127262	0.0088154	Srpx/Tgfb2/Htra2/Unc5b	4	FB	GO_BP	3.20.0
GO:0060993	kidney morphogenesis	12/890	113/22374	0.00181026	0.0127262	0.0088154	Maged1/Pkd2/Myc/Gpc3/Hs2st1/Gli3/Sox9/Lif/Tshz3/Smo/Osr1/Kif26b	12	FB	GO_BP	3.20.0
GO:0006493	protein O-linked glycosylation	10/890	84/22374	0.0018167	0.0127367	0.00882266	Gxylt2/Galnt17/Tmtc1/Galnt15/Pgm3/A4galt/Poglut3/Plod3/B4gat1/Pofut1	10	FB	GO_BP	3.20.0
GO:0070373	negative regulation of ERK1 and ERK2 cascade	10/890	84/22374	0.0018167	0.0127367	0.00882266	Fbln1/Igf1/Klf4/Errfi1/Ephb2/Spry1/Lif/Emilin1/Spry2/Gstp1	10	FB	GO_BP	3.20.0
GO:0032332	positive regulation of chondrocyte differentiation	5/890	23/22374	0.00182236	0.0127417	0.00882616	Loxl2/Gli3/Sox9/Fgf18/Bmpr1b	5	FB	GO_BP	3.20.0
GO:0032354	response to follicle-stimulating hormone	5/890	23/22374	0.00182236	0.0127417	0.00882616	Epha3/Cyp1b1/Tgfbr3/Ednra/Pappa	5	FB	GO_BP	3.20.0
GO:0035886	vascular associated smooth muscle cell differentiation	7/890	45/22374	0.00186483	0.0129857	0.0089952	Cfh/C3/Pdgfrb/Comp/Efemp2/Ednra/Adm	7	FB	GO_BP	3.20.0
GO:0046320	regulation of fatty acid oxidation	7/890	45/22374	0.00186483	0.0129857	0.0089952	Fmo2/Fmo1/Nucb2/Twist1/Sox9/C1qtnf2/Irs1	7	FB	GO_BP	3.20.0
GO:1904738	vascular associated smooth muscle cell migration	7/890	45/22374	0.00186483	0.0129857	0.0089952	Lrp1/Ddr2/Nrp1/Pcsk5/Grb10/Igfbp5/Smo	7	FB	GO_BP	3.20.0
GO:0001841	neural tube formation	13/890	129/22374	0.001917	0.0133311	0.0092344	Sfrp2/Wnt5a/Sfrp1/Dlc1/Prickle1/Lrp6/Lmo4/Twist1/Cthrc1/Tgfb2/Cc2d2a/Sema4c/Adm	13	FB	GO_BP	3.20.0
GO:2001057	reactive nitrogen species metabolic process	11/890	99/22374	0.00192628	0.0133776	0.00926661	Cygb/Il6/Igf1/Cyp1b1/Klf4/Rora/Pkd2/Ptx3/Selenos/Slc7a2/Mapk9	11	FB	GO_BP	3.20.0
GO:0051017	actin filament bundle assembly	16/890	177/22374	0.0019365	0.0134304	0.00930319	Lima1/S100a10/Tmeff2/Lpar1/Dlc1/Nrp1/Hsp90b1/Rhoc/Asap3/Fscn1/Dpysl3/Dbn1/Cx3cl1/Clasp2/Pfn2/Tgfb3	16	FB	GO_BP	3.20.0
GO:0003229	ventricular cardiac muscle tissue development	9/890	71/22374	0.00195582	0.013528	0.0093708	Col14a1/Zfpm2/Tgfbr3/Col11a1/Kcnj8/Ednra/Tgfb2/Naglu/Foxc2	9	FB	GO_BP	3.20.0
GO:0021695	cerebellar cortex development	9/890	71/22374	0.00195582	0.013528	0.0093708	Foxp2/Nfix/Tuba1a/Mdk/Rora/Cacna1a/Naglu/Coq8b/Smo	9	FB	GO_BP	3.20.0
GO:0050773	regulation of dendrite development	14/890	145/22374	0.00196557	0.0135772	0.00940489	Nedd4/Wnt5a/Sdc2/Robo1/Numbl/Ephb2/Hecw2/Tiam1/Ntrk2/Fzd4/Dbn1/Dlg4/Ptprf/Pak3	14	FB	GO_BP	3.20.0
GO:0051145	smooth muscle cell differentiation	10/890	85/22374	0.00198712	0.0137077	0.00949527	Cfh/C3/Pdgfrb/Comp/Efemp2/Sox9/Ednra/Tmem204/Tshz3/Adm	10	FB	GO_BP	3.20.0
GO:0006518	peptide metabolic process	8/890	58/22374	0.0019983	0.0137664	0.00953595	Aebp1/Pam/Cpq/Anpep/Ace/Pcsk5/Cpz/Bdh2	8	FB	GO_BP	3.20.0
GO:0030258	lipid modification	18/890	211/22374	0.00200387	0.0137863	0.00954976	Cygb/Fmo2/Plpp3/Abcc9/Fmo1/Nucb2/Plpp1/Apod/Twist1/Sox9/Bdh2/C1qtnf2/Sgpp1/Plpp5/Acaa2/Abcd3/Irs1/Decr1	18	FB	GO_BP	3.20.0
GO:0002828	regulation of type 2 immune response	6/890	34/22374	0.00201693	0.0138208	0.00957366	Il6/Il33/Cd81/Anxa1/Ecm1/Socs5	6	FB	GO_BP	3.20.0
GO:0060384	innervation	6/890	34/22374	0.00201693	0.0138208	0.00957366	Vcam1/Nrp1/Ednra/Sulf2/Adarb1/Lrig1	6	FB	GO_BP	3.20.0
GO:0097205	renal filtration	6/890	34/22374	0.00201693	0.0138208	0.00957366	Cd34/Gas6/Ednra/Kirrel/Sulf2/F2r	6	FB	GO_BP	3.20.0
GO:0051047	positive regulation of secretion	31/890	447/22374	0.00205237	0.0140401	0.00972552	Cxcl12/Igf1/Lrp1/Egfr/Fgfr1/S100a10/Gpr39/Bsg/Glul/Nucb2/Camk2n1/Tm7sf3/Ecrg4/Ptges/Lif/Rbp4/Nlgn2/Dpysl2/Sdc1/Ang/Negr1/Tgfb2/Sphk1/Mapk9/Rab34/Clasp2/C1qtnf1/Tgfb3/Rab3d/Irs1/C1qtnf12	31	FB	GO_BP	3.20.0
GO:0015749	monosaccharide transmembrane transport	13/890	130/22374	0.00205438	0.0140401	0.00972552	Igf1/C3/Hk2/Myc/Gpc3/Ace/Ednra/Grb10/C1qtnf2/Ak1/Clip3/Irs1/C1qtnf12	13	FB	GO_BP	3.20.0
GO:0008643	carbohydrate transport	14/890	146/22374	0.00209652	0.014272	0.00988619	Igf1/C3/Hk2/Myc/Gpc3/Ace/Ednra/Grb10/C1qtnf2/Slc50a1/Ak1/Clip3/Irs1/C1qtnf12	14	FB	GO_BP	3.20.0
GO:0030308	negative regulation of cell growth	17/890	195/22374	0.00209666	0.014272	0.00988619	Pi16/Gas1/Sfrp2/Slit2/Slit3/Wnt5a/Sfrp1/Nrp1/Ryk/Ntn1/Frzb/Tgfb2/Acvrl1/Dcbld2/Cdkn2c/P3h1/Zmat3	17	FB	GO_BP	3.20.0
GO:0008630	intrinsic apoptotic signaling pathway in response to DNA damage	12/890	115/22374	0.00210216	0.014272	0.00988619	Cxcl12/Ackr3/Nupr1/Steap3/Pnp/Myc/Bok/Snai1/Plscr1/Phlda3/Htra2/Zfp385a	12	FB	GO_BP	3.20.0
GO:0032231	regulation of actin filament bundle assembly	12/890	115/22374	0.00210216	0.014272	0.00988619	S100a10/Tmeff2/Lpar1/Dlc1/Nrp1/Rhoc/Asap3/Dbn1/Cx3cl1/Clasp2/Pfn2/Tgfb3	12	FB	GO_BP	3.20.0
GO:0042310	vasoconstriction	12/890	115/22374	0.00210216	0.014272	0.00988619	Mmp2/Svep1/Egfr/Comp/Add3/Manf/Ace/Arhgap42/Ednra/Cx3cl1/Adm/F2r	12	FB	GO_BP	3.20.0
GO:0021543	pallium development	18/890	212/22374	0.0021107	0.0142923	0.00990026	Egfr/Nfix/Fgfr1/Col3a1/Tuba1a/Slit2/Mdk/Robo1/Lrp6/Cdon/Gli3/Tubb2b/Ntrk2/Nr2f1/Tubb2a/Lamb1/Smo/Fez1	18	FB	GO_BP	3.20.0
GO:0051348	negative regulation of transferase activity	18/890	212/22374	0.0021107	0.0142923	0.00990026	Sfrp2/Nr2f2/Errfi1/Sfrp1/Dnajc3/Lrp6/Thy1/Ephb2/Deptor/Spry1/Adarb1/Cdkn1c/Cdkn2c/Spry2/Socs5/Pkia/Dnaja3/Gstp1	18	FB	GO_BP	3.20.0
GO:0002701	negative regulation of production of molecular mediator of immune response	7/890	46/22374	0.00212529	0.0143722	0.00995561	Il33/Axl/Twist1/Twist2/Tgfb2/Tgfb3/Parp3	7	FB	GO_BP	3.20.0
GO:0045668	negative regulation of osteoblast differentiation	9/890	72/22374	0.00215796	0.014574	0.0100954	Tnfaip6/Fgfr1/Id3/Sfrp1/Twist1/Sox9/Twist2/Chrd/Igfbp5	9	FB	GO_BP	3.20.0
GO:0051149	positive regulation of muscle cell differentiation	10/890	86/22374	0.00217019	0.0146375	0.0101393	Nid1/Igf1/Lama2/Lamb2/Mmp14/Efemp2/Ccn4/Tshz3/Lamc1/Lamb1	10	FB	GO_BP	3.20.0
GO:0021889	olfactory bulb interneuron differentiation	5/890	24/22374	0.0022274	0.014945	0.0103524	Fgfr1/Slit2/Wnt5a/Atf5/Robo1	5	FB	GO_BP	3.20.0
GO:0030449	regulation of complement activation	5/890	24/22374	0.0022274	0.014945	0.0103524	Cfh/Serping1/Svep1/C3/Cd55	5	FB	GO_BP	3.20.0
GO:0036303	lymph vessel morphogenesis	5/890	24/22374	0.0022274	0.014945	0.0103524	Svep1/Pdpn/Ccbe1/Acvrl1/Foxc2	5	FB	GO_BP	3.20.0
GO:0072202	cell differentiation involved in metanephros development	5/890	24/22374	0.0022274	0.014945	0.0103524	Cd34/Lamb2/Lif/Smo/Osr1	5	FB	GO_BP	3.20.0
GO:0017015	regulation of transforming growth factor beta receptor signaling pathway	14/890	147/22374	0.0022346	0.0149738	0.0103723	Lrp1/Pmepa1/Htra3/Fbn1/Vasn/Lox/Tgfbr3/Aspn/Spry1/Cd109/Emilin1/Cdkn1c/Spry2/Tgfb3	14	FB	GO_BP	3.20.0
GO:0032642	regulation of chemokine production	12/890	116/22374	0.00226193	0.0151373	0.0104856	Il6/Il33/Lrp1/Klf4/Lbp/Wnt5a/Lpl/Apod/Twist1/Mapk9/Socs5/Gstp1	12	FB	GO_BP	3.20.0
GO:0055001	muscle cell development	20/890	248/22374	0.00227262	0.0151891	0.0105215	Col14a1/Pdgfra/Col6a1/Pi16/Igf1/Pmp22/Pdgfrb/Lox/Ank2/Comp/Prickle1/Efemp2/Fhl2/Ccn4/Ednra/Sdc1/Naglu/Meis1/Adm/Smo	20	FB	GO_BP	3.20.0
GO:0061572	actin filament bundle organization	16/890	180/22374	0.00229809	0.0153395	0.0106256	Lima1/S100a10/Tmeff2/Lpar1/Dlc1/Nrp1/Hsp90b1/Rhoc/Asap3/Fscn1/Dpysl3/Dbn1/Cx3cl1/Clasp2/Pfn2/Tgfb3	16	FB	GO_BP	3.20.0
GO:0005996	monosaccharide metabolic process	23/890	302/22374	0.00234015	0.0156	0.0108061	Igfbp4/Il6/Igf1/Fbn1/Aldh1a1/Errfi1/Rora/Hk2/Fuca1/H6pd/Myc/Man2a1/Apod/Man2b2/Nnmt/Rbp4/C1qtnf2/Slc39a14/Pmm1/C1qtnf1/Pofut1/Irs1/C1qtnf12	23	FB	GO_BP	3.20.0
GO:0001960	negative regulation of cytokine-mediated signaling pathway	10/890	87/22374	0.0023666	0.0157559	0.0109141	Il6/Gas6/Slit2/Slit3/Ecm1/Il6st/Robo1/Ptprf/Tnfrsf11b/Dnaja3	10	FB	GO_BP	3.20.0
GO:0002138	retinoic acid biosynthetic process	4/890	15/22374	0.0023886	0.0158207	0.0109589	Rbp1/Aldh1a1/Aldh1a3/Rdh10	4	FB	GO_BP	3.20.0
GO:0010172	embryonic body morphogenesis	4/890	15/22374	0.0023886	0.0158207	0.0109589	Cdon/Grem2/Phldb1/Clasp2	4	FB	GO_BP	3.20.0
GO:0016102	diterpenoid biosynthetic process	4/890	15/22374	0.0023886	0.0158207	0.0109589	Rbp1/Aldh1a1/Aldh1a3/Rdh10	4	FB	GO_BP	3.20.0
GO:0097084	vascular associated smooth muscle cell development	4/890	15/22374	0.0023886	0.0158207	0.0109589	Comp/Efemp2/Ednra/Adm	4	FB	GO_BP	3.20.0
GO:0030516	regulation of axon extension	11/890	102/22374	0.00244576	0.0161785	0.0112068	Cxcl12/Lrp1/Ngf/Slit2/Wnt5a/Nrp1/Ryk/Ntn1/Dbn1/Cttn/Clasp2	11	FB	GO_BP	3.20.0
GO:0002696	positive regulation of leukocyte activation	27/890	377/22374	0.00248307	0.0163832	0.0113486	Il6/Igf1/Il33/Vcam1/Gas6/Cd81/Ccl19/Anxa1/Mdk/Lbp/Wnt5a/Il6st/Pnp/Lgals1/Axl/Mmp14/Tnfsf13b/Thy1/Ephb2/Gli3/Ccl2/Il1rl2/Il15ra/Cd55/Socs5/Socs1/Dnaja3	27	FB	GO_BP	3.20.0
GO:0097305	response to alcohol	27/890	377/22374	0.00248307	0.0163832	0.0113486	Igf1/Ctsk/Cyp1b1/Ccl19/Klf4/Aldh1a1/Slit3/Sfrp1/Tgfbr3/Ccl7/Lrp6/Sdf4/Fosb/Ace/Ghr/Penk/Ccl2/Ggh/Adcy7/Arsa/Stk39/Smo/Cdk4/Fosl1/Fdx1/Fech/Gstp1	27	FB	GO_BP	3.20.0
GO:0045599	negative regulation of fat cell differentiation	8/890	60/22374	0.00248815	0.0163895	0.011353	Zfpm2/Fbn1/Rora/Wnt5a/Lrp6/Nucb2/Ccn4/Runx1t1	8	FB	GO_BP	3.20.0
GO:0002790	peptide secretion	25/890	340/22374	0.00249039	0.0163895	0.011353	Il6/Lrp1/Egfr/Fbn1/Anxa1/Sfrp1/Gpr39/Ildr2/Glul/Nucb2/Camk2n1/Tm7sf3/Slc16a2/Ecrg4/Dio2/Lif/Rbp4/Nlgn2/Tiam1/Slc16a1/Gnao1/Pde4c/Cdk16/Irs1/C1qtnf12	25	FB	GO_BP	3.20.0
GO:0048662	negative regulation of smooth muscle cell proliferation	9/890	74/22374	0.002612	0.0171679	0.0118922	Ogn/Klf4/Timp3/Efemp2/Apod/Ang/Igfbp5/Tgfb3/Gstp1	9	FB	GO_BP	3.20.0
GO:0070252	actin-mediated cell contraction	11/890	103/22374	0.00264216	0.0173219	0.0119989	Gsn/Abcc9/Ank2/Pdpn/Frmd6/Epdr1/Kcne4/Kcnj8/Pard3/Dbn1/Parva	11	FB	GO_BP	3.20.0
GO:2001237	negative regulation of extrinsic apoptotic signaling pathway	11/890	103/22374	0.00264216	0.0173219	0.0119989	Gas1/Igf1/Sfrp2/Ar/Klf4/Nrp1/Eya4/Cttn/Cx3cl1/Unc5b/Gstp1	11	FB	GO_BP	3.20.0
GO:0043567	regulation of insulin-like growth factor receptor signaling pathway	5/890	25/22374	0.0026942	0.0175986	0.0121905	Igfbp4/Igfbp6/Igf1/Ar/Igfbp5	5	FB	GO_BP	3.20.0
GO:0072273	metanephric nephron morphogenesis	5/890	25/22374	0.0026942	0.0175986	0.0121905	Pkd2/Sox9/Lif/Smo/Kif26b	5	FB	GO_BP	3.20.0
GO:1903844	regulation of cellular response to transforming growth factor beta stimulus	14/890	150/22374	0.0026946	0.0175986	0.0121905	Lrp1/Pmepa1/Htra3/Fbn1/Vasn/Lox/Tgfbr3/Aspn/Spry1/Cd109/Emilin1/Cdkn1c/Spry2/Tgfb3	14	FB	GO_BP	3.20.0
GO:2000516	positive regulation of CD4-positive, alpha-beta T cell activation	7/890	48/22374	0.00272973	0.0177384	0.0122874	Il6/Cd81/Ccl19/Anxa1/Cd55/Socs5/Socs1	7	FB	GO_BP	3.20.0
GO:0033687	osteoblast proliferation	6/890	36/22374	0.00273068	0.0177384	0.0122874	Sfrp1/Fbln5/Tmem119/Cthrc1/Atraid/Mn1	6	FB	GO_BP	3.20.0
GO:0034698	response to gonadotropin	6/890	36/22374	0.00273068	0.0177384	0.0122874	Epha3/Ctsl/Cyp1b1/Tgfbr3/Ednra/Pappa	6	FB	GO_BP	3.20.0
GO:0140058	neuron projection arborization	6/890	36/22374	0.00273068	0.0177384	0.0122874	Tuba1a/Wnt5a/Nrp1/Tpbg/Fzd4/Dlg4	6	FB	GO_BP	3.20.0
GO:0046394	carboxylic acid biosynthetic process	24/890	324/22374	0.00273322	0.0177384	0.0122874	Rbp1/Ugdh/Plod2/Aldh1a1/Anxa1/Errfi1/Glul/Gstm1/Lpl/Aldh1a3/Ptges/Slc1a3/Gstm2/Dse/Dpyd/Rdh10/Sphk1/Mapk9/Plod3/Chst12/Aldh18a1/Prkab2/Abcd3/Gstp1	24	FB	GO_BP	3.20.0
GO:0032868	response to insulin	23/890	306/22374	0.00276162	0.0178829	0.0123874	Col6a1/Ctsk/Rarres2/Col1a1/Errfi1/Nucb2/Lpl/Ccl2/Cpeb1/Kcnj8/Rbp4/Grb10/Ggh/Slc39a14/Rab13/Adm/Ptprf/Cry2/Socs1/Irs1/C1qtnf12/Foxc2/Gstp1	23	FB	GO_BP	3.20.0
GO:0050918	positive chemotaxis	8/890	61/22374	0.0027659	0.0178829	0.0123874	Cxcl12/Lrp1/Wnt5a/Nrp1/Fgf7/Vegfd/Cx3cl1/Angpt2	8	FB	GO_BP	3.20.0
GO:0061900	glial cell activation	8/890	61/22374	0.0027659	0.0178829	0.0123874	Il33/Lrp1/Egfr/Kcnj8/Sphk1/Naglu/Cx3cl1/Smo	8	FB	GO_BP	3.20.0
GO:0061326	renal tubule development	12/890	119/22374	0.00280164	0.0180719	0.0125184	Maged1/Pkd2/Myc/Gpc3/Prickle1/Hs2st1/Gli3/Sox9/Lif/Smo/Osr1/Kif26b	12	FB	GO_BP	3.20.0
GO:0009880	embryonic pattern specification	10/890	89/22374	0.00280214	0.0180719	0.0125184	Wnt5a/Meis2/Chrdl1/Lrp6/Nrp1/Meox2/Ednra/Chrd/Pcsk6/Meis1	10	FB	GO_BP	3.20.0
GO:0034764	positive regulation of transmembrane transport	20/890	253/22374	0.00286185	0.0184339	0.0127691	Igf1/C3/Ank2/Pkd2/Gpr39/Gpc3/Fxyd6/Thy1/Ephb2/Ccl2/Ednra/C1qtnf2/Ak1/Cx3cl1/Stk39/F2r/Clip3/Tcaf1/Irs1/C1qtnf12	20	FB	GO_BP	3.20.0
GO:0006909	phagocytosis	19/890	236/22374	0.00294204	0.0189267	0.0131105	Cd302/C3/Lrp1/Gsn/Srpx/Nfix/Gas6/C2/Colec12/Anxa1/Lbp/Axl/Ptx3/Ccl2/Pros1/Sphk1/Il15ra/Rab34/Plscr1	19	FB	GO_BP	3.20.0
GO:0042246	tissue regeneration	10/890	90/22374	0.00304271	0.0193656	0.0134145	Col6a1/Igf1/Nfix/Ptgfrn/Cd81/Anxa1/Mdk/Cpq/Igsf10/Apod	10	FB	GO_BP	3.20.0
GO:0048663	neuron fate commitment	10/890	90/22374	0.00304271	0.0193656	0.0134145	Prrx1/Nfib/Nfix/Nfia/Zfp521/Lmo4/Gli3/Sox9/Chrd/Tgfb2	10	FB	GO_BP	3.20.0
GO:0072078	nephron tubule morphogenesis	10/890	90/22374	0.00304271	0.0193656	0.0134145	Maged1/Pkd2/Myc/Gpc3/Hs2st1/Gli3/Sox9/Smo/Osr1/Kif26b	10	FB	GO_BP	3.20.0
GO:0150076	neuroinflammatory response	10/890	90/22374	0.00304271	0.0193656	0.0134145	Igf1/Il33/Lrp1/Egfr/Nupr1/Kcnj8/Sphk1/Naglu/Cx3cl1/Smo	10	FB	GO_BP	3.20.0
GO:0006693	prostaglandin metabolic process	8/890	62/22374	0.00306725	0.0193656	0.0134145	Anxa1/Pdpn/Gstm1/Ptges/Ces2g/Sphk1/Mapk9/Gstp1	8	FB	GO_BP	3.20.0
GO:0140353	lipid export from cell	8/890	62/22374	0.00306725	0.0193656	0.0134145	Selenom/Nucb2/Ecrg4/Ptges/Fzd4/Mapk9/C1qtnf1/Cry2	8	FB	GO_BP	3.20.0
GO:0010543	regulation of platelet activation	7/890	49/22374	0.00307741	0.0193656	0.0134145	Pdgfra/Svep1/Il6/Pdpn/Emilin1/C1qtnf1/Fundc2	7	FB	GO_BP	3.20.0
GO:0021696	cerebellar cortex morphogenesis	7/890	49/22374	0.00307741	0.0193656	0.0134145	Foxp2/Nfix/Tuba1a/Rora/Cacna1a/Coq8b/Smo	7	FB	GO_BP	3.20.0
GO:1905521	regulation of macrophage migration	7/890	49/22374	0.00307741	0.0193656	0.0134145	Rarres2/Cd81/Mdk/Mmp14/Ccl2/Emilin1/Cx3cl1	7	FB	GO_BP	3.20.0
GO:0009404	toxin metabolic process	4/890	16/22374	0.00308542	0.0193656	0.0134145	Fmo2/Pam/Cyp1b1/Fmo1	4	FB	GO_BP	3.20.0
GO:0010269	response to selenium ion	4/890	16/22374	0.00308542	0.0193656	0.0134145	Selenom/Selenop/Selenow/Gstt1	4	FB	GO_BP	3.20.0
GO:0010838	positive regulation of keratinocyte proliferation	4/890	16/22374	0.00308542	0.0193656	0.0134145	Mdk/Fgf7/Twist2/Has2	4	FB	GO_BP	3.20.0
GO:0034350	regulation of glial cell apoptotic process	4/890	16/22374	0.00308542	0.0193656	0.0134145	Igf1/Gas6/Pmp22/Akap12	4	FB	GO_BP	3.20.0
GO:0042574	retinal metabolic process	4/890	16/22374	0.00308542	0.0193656	0.0134145	Cyp1b1/Aldh1a3/Rbp4/Rdh10	4	FB	GO_BP	3.20.0
GO:0060979	vasculogenesis involved in coronary vascular morphogenesis	4/890	16/22374	0.00308542	0.0193656	0.0134145	Zfpm2/Fgfr1/Tgfbr3/Nrp1	4	FB	GO_BP	3.20.0
GO:0070141	response to UV-A	4/890	16/22374	0.00308542	0.0193656	0.0134145	Mmp2/Mmp3/Timp1/Egfr	4	FB	GO_BP	3.20.0
GO:0097048	dendritic cell apoptotic process	4/890	16/22374	0.00308542	0.0193656	0.0134145	Cxcl12/Gas6/Ccl19/Axl	4	FB	GO_BP	3.20.0
GO:2000052	positive regulation of non-canonical Wnt signaling pathway	4/890	16/22374	0.00308542	0.0193656	0.0134145	Wnt5a/Sfrp1/Gpc3/Plekha4	4	FB	GO_BP	3.20.0
GO:2000668	regulation of dendritic cell apoptotic process	4/890	16/22374	0.00308542	0.0193656	0.0134145	Cxcl12/Gas6/Ccl19/Axl	4	FB	GO_BP	3.20.0
GO:2001212	regulation of vasculogenesis	4/890	16/22374	0.00308542	0.0193656	0.0134145	Cd34/Xdh/Tmem100/Adm	4	FB	GO_BP	3.20.0
GO:0001756	somitogenesis	9/890	76/22374	0.00313856	0.0196513	0.0136124	Sfrp2/Wnt5a/Sfrp1/Lrp6/Ror2/Meox2/Abi1/Pofut1/Foxc2	9	FB	GO_BP	3.20.0
GO:0042982	amyloid precursor protein metabolic process	9/890	76/22374	0.00313856	0.0196513	0.0136124	Igf1/Itm2c/Bace2/Nsg1/Spon1/Itm2a/Ntrk2/Naglu/Bace1	9	FB	GO_BP	3.20.0
GO:0001953	negative regulation of cell-matrix adhesion	6/890	37/22374	0.00315133	0.0196834	0.0136347	Lrp1/Dlc1/Mmp14/Apod/Acvrl1/Clasp2	6	FB	GO_BP	3.20.0
GO:0032967	positive regulation of collagen biosynthetic process	6/890	37/22374	0.00315133	0.0196834	0.0136347	Ddr2/Creb3l1/Pdgfrb/Ccl2/F2r/Tgfb3	6	FB	GO_BP	3.20.0
GO:0007413	axonal fasciculation	5/890	26/22374	0.0032279	0.019992	0.0138484	Epha3/Wnt5a/Nrp1/Ephb2/Ndn	5	FB	GO_BP	3.20.0
GO:0010288	response to lead ion	5/890	26/22374	0.0032279	0.019992	0.0138484	Map1lc3a/Plscr1/Bace1/Cdk4/Fech	5	FB	GO_BP	3.20.0
GO:0010640	regulation of platelet-derived growth factor receptor signaling pathway	5/890	26/22374	0.0032279	0.019992	0.0138484	F3/Lrp1/Lox/Nrp1/Apod	5	FB	GO_BP	3.20.0
GO:0035025	positive regulation of Rho protein signal transduction	5/890	26/22374	0.0032279	0.019992	0.0138484	Col3a1/Pdgfrb/Robo1/Lpar1/F2r	5	FB	GO_BP	3.20.0
GO:0046580	negative regulation of Ras protein signal transduction	5/890	26/22374	0.0032279	0.019992	0.0138484	Timp2/Ephb2/Spry1/Tgfb2/Spry2	5	FB	GO_BP	3.20.0
GO:0106030	neuron projection fasciculation	5/890	26/22374	0.0032279	0.019992	0.0138484	Epha3/Wnt5a/Nrp1/Ephb2/Ndn	5	FB	GO_BP	3.20.0
GO:1903975	regulation of glial cell migration	5/890	26/22374	0.0032279	0.019992	0.0138484	Lrp1/Ntn1/Efemp1/Tiam1/Cx3cl1	5	FB	GO_BP	3.20.0
GO:0046883	regulation of hormone secretion	25/890	347/22374	0.00325422	0.0201309	0.0139446	Il6/Lrp1/Egfr/Fgfr1/Fbn1/Anxa1/Sfrp1/Gpr39/Glul/Nucb2/Camk2n1/Tm7sf3/Ecrg4/Lif/Rbp4/Nlgn2/Tiam1/Slc16a1/Gnao1/C1qtnf1/Pde4c/Cdk16/Cry2/Irs1/C1qtnf12	25	FB	GO_BP	3.20.0
GO:0043200	response to amino acid	19/890	239/22374	0.00338127	0.0208917	0.0144716	Gdf10/Pdgfra/Mmp2/Col6a1/Mmp3/Col5a2/Col1a2/Egfr/Col1a1/Col3a1/Col16a1/Tuba1a/Slc1a3/Ccl2/Cpeb1/Ntrk2/Socs1/Col4a6/Gstp1	19	FB	GO_BP	3.20.0
GO:0006692	prostanoid metabolic process	8/890	63/22374	0.00339353	0.0208923	0.014472	Anxa1/Pdpn/Gstm1/Ptges/Ces2g/Sphk1/Mapk9/Gstp1	8	FB	GO_BP	3.20.0
GO:0006749	glutathione metabolic process	8/890	63/22374	0.00339353	0.0208923	0.014472	Dpep1/Mgst1/Gstm1/Gstt1/Gstm2/Gstm5/Idh1/Gstp1	8	FB	GO_BP	3.20.0
GO:0071300	cellular response to retinoic acid	8/890	63/22374	0.00339353	0.0208923	0.014472	Serpinf1/Epha3/Col1a1/Klf4/Sox9/Ccl2/Osr1/Htra2	8	FB	GO_BP	3.20.0
GO:0060675	ureteric bud morphogenesis	9/890	77/22374	0.00343142	0.0210752	0.0145988	Maged1/Pkd2/Myc/Gpc3/Hs2st1/Gli3/Sox9/Smo/Kif26b	9	FB	GO_BP	3.20.0
GO:0070301	cellular response to hydrogen peroxide	9/890	77/22374	0.00343142	0.0210752	0.0145988	Il6/Cyp1b1/Klf4/Anxa1/Pdgfrb/Axl/Ednra/Map1lc3a/Sphk1	9	FB	GO_BP	3.20.0
GO:0035640	exploration behavior	7/890	50/22374	0.00345794	0.0211876	0.0146766	Tuba1a/Penk/Lsamp/Nlgn2/Chrd/Naglu/Dlg4	7	FB	GO_BP	3.20.0
GO:1904645	response to amyloid-beta	7/890	50/22374	0.00345794	0.0211876	0.0146766	Mmp2/Igf1/Lrp1/Vcam1/Cacna1a/Ephb2/Bace1	7	FB	GO_BP	3.20.0
GO:0050866	negative regulation of cell activation	18/890	222/22374	0.00346792	0.0212235	0.0147015	Cygb/Pdgfra/Anxa1/Mdk/Sfrp1/Ildr2/Lgals1/Axl/Gpnmb/Gli3/Enpp3/Loxl3/Emilin1/Cx3cl1/C1qtnf1/Socs5/Parp3/Socs1	18	FB	GO_BP	3.20.0
GO:1901654	response to ketone	23/890	312/22374	0.00351301	0.0214712	0.0148731	Serpinf1/Egfr/Gas6/Ar/Cyp1b1/Ccl19/Klf4/Errfi1/Slit3/Sfrp1/Tgfbr3/Fosb/Ace/Ghr/Ccl2/Pappa/Tgfb2/Stk39/Tgfb3/Cdk4/Fosl1/Fdx1/Fech	23	FB	GO_BP	3.20.0
GO:0060759	regulation of response to cytokine stimulus	15/890	171/22374	0.00351673	0.0214712	0.0148731	Il6/Gas6/Slit2/Klf4/Il1r1/Slit3/Wnt5a/Ecm1/Il6st/Robo1/Axl/Sphk1/Ptprf/Tnfrsf11b/Dnaja3	15	FB	GO_BP	3.20.0
GO:0042886	amide transport	28/890	406/22374	0.00355486	0.0216783	0.0150166	Il6/Lrp1/Egfr/Mgst1/Fbn1/Anxa1/Sfrp1/Gpr39/Pltp/Ildr2/Glul/Nucb2/Camk2n1/Tm7sf3/Slc16a2/Ecrg4/Dio2/Lif/Rbp4/Nlgn2/Tiam1/Sgpp1/Slc16a1/Gnao1/Pde4c/Cdk16/Irs1/C1qtnf12	28	FB	GO_BP	3.20.0
GO:0090276	regulation of peptide hormone secretion	21/890	276/22374	0.00357804	0.0217939	0.0150966	Il6/Lrp1/Egfr/Fbn1/Sfrp1/Gpr39/Glul/Nucb2/Camk2n1/Tm7sf3/Ecrg4/Lif/Rbp4/Nlgn2/Tiam1/Slc16a1/Gnao1/Pde4c/Cdk16/Irs1/C1qtnf12	21	FB	GO_BP	3.20.0
GO:0090183	regulation of kidney development	6/890	38/22374	0.00361846	0.0219881	0.0152311	Maged1/Myc/Sox9/Ednra/Smo/Osr1	6	FB	GO_BP	3.20.0
GO:1902229	regulation of intrinsic apoptotic signaling pathway in response to DNA damage	6/890	38/22374	0.00361846	0.0219881	0.0152311	Cxcl12/Ackr3/Steap3/Snai1/Plscr1/Zfp385a	6	FB	GO_BP	3.20.0
GO:0015833	peptide transport	25/890	350/22374	0.00363751	0.0220779	0.0152933	Il6/Lrp1/Egfr/Fbn1/Anxa1/Sfrp1/Gpr39/Ildr2/Glul/Nucb2/Camk2n1/Tm7sf3/Slc16a2/Ecrg4/Dio2/Lif/Rbp4/Nlgn2/Tiam1/Slc16a1/Gnao1/Pde4c/Cdk16/Irs1/C1qtnf12	25	FB	GO_BP	3.20.0
GO:0051057	positive regulation of small GTPase mediated signal transduction	9/890	78/22374	0.00374533	0.0226834	0.0157127	Igf1/Ngf/Col3a1/Pdgfrb/Robo1/Lpar1/Cdon/F2r/Stk19	9	FB	GO_BP	3.20.0
GO:0046850	regulation of bone remodeling	8/890	64/22374	0.00374608	0.0226834	0.0157127	Il6/Egfr/Mdk/Sfrp1/Ltbp3/Lrp6/Tmem119/Tnfrsf11b	8	FB	GO_BP	3.20.0
GO:0072659	protein localization to plasma membrane	23/890	314/22374	0.0037988	0.0229175	0.0158749	Lrp1/Epha3/Egfr/Gas6/Sptbn1/S100a10/Ar/Cd81/Errfi1/Ank2/Bsg/Lrp6/Mmp14/Nsg1/Ephb2/Tpbg/Nectin3/Rab34/Clasp2/Tmem150a/Rab13/Clip3/Cnpy4	23	FB	GO_BP	3.20.0
GO:1990778	protein localization to cell periphery	28/890	408/22374	0.00380378	0.0229175	0.0158749	Gpc6/Lrp1/Epha3/Egfr/Gas6/Sptbn1/S100a10/Ar/Cd81/Errfi1/Ank2/Bsg/Magi2/Lrp6/Mmp14/Nsg1/Ephb2/Tpbg/Nectin3/Negr1/Rab34/Clasp2/Tmem150a/Rab13/Snap47/Dlg4/Clip3/Cnpy4	28	FB	GO_BP	3.20.0
GO:0003084	positive regulation of systemic arterial blood pressure	5/890	27/22374	0.00383366	0.0229175	0.0158749	Rarres2/Nr2f2/Camk2n1/Manf/Ace	5	FB	GO_BP	3.20.0
GO:0003148	outflow tract septum morphogenesis	5/890	27/22374	0.00383366	0.0229175	0.0158749	Zfpm2/Robo1/Nrp1/Tgfb2/Parva	5	FB	GO_BP	3.20.0
GO:0030970	retrograde protein transport, ER to cytosol	5/890	27/22374	0.00383366	0.0229175	0.0158749	Hsp90b1/Selenos/Herpud1/Erlec1/Yod1	5	FB	GO_BP	3.20.0
GO:0070168	negative regulation of biomineral tissue development	5/890	27/22374	0.00383366	0.0229175	0.0158749	Gas6/Ecm1/Aspn/Ltbp3/Sox9	5	FB	GO_BP	3.20.0
GO:0072243	metanephric nephron epithelium development	5/890	27/22374	0.00383366	0.0229175	0.0158749	Lamb2/Pkd2/Sox9/Lif/Osr1	5	FB	GO_BP	3.20.0
GO:0098743	cell aggregation	5/890	27/22374	0.00383366	0.0229175	0.0158749	Sox9/Ror2/Col11a1/Tgfb2/Bmpr1b	5	FB	GO_BP	3.20.0
GO:1903513	endoplasmic reticulum to cytosol transport	5/890	27/22374	0.00383366	0.0229175	0.0158749	Hsp90b1/Selenos/Herpud1/Erlec1/Yod1	5	FB	GO_BP	3.20.0
GO:1904889	regulation of excitatory synapse assembly	5/890	27/22374	0.00383366	0.0229175	0.0158749	Abi3bp/Fgfr1/Prickle1/Ptpn13/Prickle2	5	FB	GO_BP	3.20.0
GO:1905874	regulation of postsynaptic density organization	5/890	27/22374	0.00383366	0.0229175	0.0158749	Abi3bp/Fgfr1/Prickle1/Dbn1/Prickle2	5	FB	GO_BP	3.20.0
GO:0048806	genitalia development	7/890	51/22374	0.00387325	0.0231005	0.0160017	Pdgfra/Ar/Wnt5a/Axl/Lrp6/Ror2/Rbp4	7	FB	GO_BP	3.20.0
GO:0050732	negative regulation of peptidyl-tyrosine phosphorylation	7/890	51/22374	0.00387325	0.0231005	0.0160017	Igf1/Sfrp2/Errfi1/Sfrp1/Lrrk1/Socs5/Socs1	7	FB	GO_BP	3.20.0
GO:0010633	negative regulation of epithelial cell migration	4/890	17/22374	0.00390906	0.0231267	0.0160198	Cd63/Tgfbr3/Mcc/Pfn2	4	FB	GO_BP	3.20.0
GO:0032488	Cdc42 protein signal transduction	4/890	17/22374	0.00390906	0.0231267	0.0160198	Rhoj/Nrp1/Ntn1/Rhou	4	FB	GO_BP	3.20.0
GO:0034112	positive regulation of homotypic cell-cell adhesion	4/890	17/22374	0.00390906	0.0231267	0.0160198	Il6/Pdpn/Lgals1/Emilin1	4	FB	GO_BP	3.20.0
GO:0035112	genitalia morphogenesis	4/890	17/22374	0.00390906	0.0231267	0.0160198	Ar/Lrp6/Ror2/Rbp4	4	FB	GO_BP	3.20.0
GO:0044849	estrous cycle	4/890	17/22374	0.00390906	0.0231267	0.0160198	Has1/Cyp1b1/Mdk/Has2	4	FB	GO_BP	3.20.0
GO:0048841	regulation of axon extension involved in axon guidance	4/890	17/22374	0.00390906	0.0231267	0.0160198	Cxcl12/Wnt5a/Nrp1/Ryk	4	FB	GO_BP	3.20.0
GO:0051386	regulation of neurotrophin TRK receptor signaling pathway	4/890	17/22374	0.00390906	0.0231267	0.0160198	Ngf/Spry1/Spry2/Ptprf	4	FB	GO_BP	3.20.0
GO:0051961	negative regulation of nervous system development	15/890	173/22374	0.00392267	0.0231807	0.0160572	Slit2/Wnt5a/Atf5/Robo1/Nrp1/Ryk/Ntn1/Thy1/Ccl11/Mbd1/Ephb2/Kctd11/Ptpn13/Kifap3/Tmem98	15	FB	GO_BP	3.20.0
GO:0046635	positive regulation of alpha-beta T cell activation	9/890	79/22374	0.00408129	0.0240867	0.0166848	Il6/Cd81/Ccl19/Anxa1/Pnp/Gli3/Cd55/Socs5/Socs1	9	FB	GO_BP	3.20.0
GO:0071322	cellular response to carbohydrate stimulus	17/890	208/22374	0.00408535	0.0240867	0.0166848	Serpinf1/Igf1/Lrp1/Vcam1/Gas6/Col1a1/Gpr39/Camk2n1/Ace/Ccl2/Nfkb1/Tiam1/Slc39a14/Rab34/Pde4c/Cdk16/C1qtnf12	17	FB	GO_BP	3.20.0
GO:0045927	positive regulation of growth	23/890	316/22374	0.0041038	0.0241679	0.016741	Cxcl12/Igf1/C3/Lrp1/Zfpm2/Egfr/Sfrp2/Fgfr1/Ngf/Wnt5a/Sfrp1/Tgfbr3/Ppib/Nrp1/Ntn1/Mmp14/Ghr/Ccn4/Tgfb2/Sphk1/Dbn1/Sgip1/Smo	23	FB	GO_BP	3.20.0
GO:2000630	positive regulation of miRNA metabolic process	8/890	65/22374	0.00412628	0.0242032	0.0167655	Egfr/Ar/Klf4/Myc/Nfkb1/Nr2f1/Tgfb2/Fosl1	8	FB	GO_BP	3.20.0
GO:0021680	cerebellar Purkinje cell layer development	6/890	39/22374	0.00413508	0.0242032	0.0167655	Foxp2/Nfix/Rora/Cacna1a/Naglu/Coq8b	6	FB	GO_BP	3.20.0
GO:0021846	cell proliferation in forebrain	6/890	39/22374	0.00413508	0.0242032	0.0167655	Nfib/Nfix/Fgfr1/Ngf/Numbl/Gli3	6	FB	GO_BP	3.20.0
GO:0060441	epithelial tube branching involved in lung morphogenesis	6/890	39/22374	0.00413508	0.0242032	0.0167655	Pdgfra/Sox9/Hhip/Spry1/Rdh10/Spry2	6	FB	GO_BP	3.20.0
GO:1904752	regulation of vascular associated smooth muscle cell migration	6/890	39/22374	0.00413508	0.0242032	0.0167655	Lrp1/Ddr2/Nrp1/Pcsk5/Igfbp5/Smo	6	FB	GO_BP	3.20.0
GO:0071333	cellular response to glucose stimulus	16/890	191/22374	0.00413797	0.0242032	0.0167655	Serpinf1/Igf1/Lrp1/Vcam1/Gas6/Col1a1/Gpr39/Camk2n1/Ace/Ccl2/Tiam1/Slc39a14/Rab34/Pde4c/Cdk16/C1qtnf12	16	FB	GO_BP	3.20.0
GO:0055006	cardiac cell development	12/890	125/22374	0.00419427	0.0245032	0.0169733	Col14a1/Pdgfra/Pi16/Igf1/Pdgfrb/Tgfbr3/Prickle1/Fhl2/Ccn4/Spry1/Naglu/Meis1	12	FB	GO_BP	3.20.0
GO:0002697	regulation of immune effector process	31/890	469/22374	0.00419879	0.0245032	0.0169733	Cfh/Serping1/Svep1/Il6/C3/Il33/Cxcl1/Cd81/Ccl19/Anxa1/Il1r1/Lbp/Wnt5a/Pnp/Lgals1/Axl/Ephb2/Twist1/Enpp3/Panx1/Twist2/Gprc5b/Ccl2/Rbp4/Tgfb2/Loxl3/Cd55/Mill2/Socs5/Tgfb3/Parp3	31	FB	GO_BP	3.20.0
GO:0032535	regulation of cellular component size	28/890	411/22374	0.00420468	0.0245099	0.0169779	Col6a1/Cxcl12/Lrp1/Gsn/Lima1/Ngf/Sptbn1/Slit2/Wnt5a/Tmsb10/Add3/Nrp1/Ryk/Ntn1/Ccl11/Deptor/Dnm1/Gprc5b/Kirrel/Dbn1/Cttn/Cdc42ep5/Clasp2/Stk39/Pfn2/Cdk4/Vav2/Pak3	28	FB	GO_BP	3.20.0
GO:0048873	homeostasis of number of cells within a tissue	7/890	52/22374	0.00432531	0.0251846	0.0174453	Col14a1/Nfix/Tuba1a/Ildr2/Sox9/F2r/Smo	7	FB	GO_BP	3.20.0
GO:0008217	regulation of blood pressure	18/890	227/22374	0.00437992	0.0254737	0.0176456	Col1a2/Rarres2/Gas6/Ar/Nr2f2/Abcc9/Camk2n1/Manf/Scpep1/Ace/Arhgap42/Kcnj8/Ednra/Acvrl1/Emilin1/Stk39/Adm/F2r	18	FB	GO_BP	3.20.0
GO:0002791	regulation of peptide secretion	21/890	281/22374	0.00439898	0.0255269	0.0176825	Il6/Lrp1/Egfr/Fbn1/Sfrp1/Gpr39/Glul/Nucb2/Camk2n1/Tm7sf3/Ecrg4/Lif/Rbp4/Nlgn2/Tiam1/Slc16a1/Gnao1/Pde4c/Cdk16/Irs1/C1qtnf12	21	FB	GO_BP	3.20.0
GO:0090087	regulation of peptide transport	21/890	281/22374	0.00439898	0.0255269	0.0176825	Il6/Lrp1/Egfr/Fbn1/Sfrp1/Gpr39/Glul/Nucb2/Camk2n1/Tm7sf3/Ecrg4/Lif/Rbp4/Nlgn2/Tiam1/Slc16a1/Gnao1/Pde4c/Cdk16/Irs1/C1qtnf12	21	FB	GO_BP	3.20.0
GO:0046637	regulation of alpha-beta T cell differentiation	9/890	80/22374	0.00444033	0.025738	0.0178286	Il6/Ccl19/Anxa1/Pnp/Lgals1/Gli3/Loxl3/Socs5/Socs1	9	FB	GO_BP	3.20.0
GO:0001678	intracellular glucose homeostasis	17/890	210/22374	0.0044975	0.0258601	0.0179133	Serpinf1/Igf1/Lrp1/Vcam1/Gas6/Col1a1/Hk2/Gpr39/Camk2n1/Ace/Ccl2/Tiam1/Slc39a14/Rab34/Pde4c/Cdk16/C1qtnf12	17	FB	GO_BP	3.20.0
GO:0003181	atrioventricular valve morphogenesis	5/890	28/22374	0.00451661	0.0258601	0.0179133	Zfpm2/Slit3/Twist1/Tgfb2/Naglu	5	FB	GO_BP	3.20.0
GO:0016486	peptide hormone processing	5/890	28/22374	0.00451661	0.0258601	0.0179133	Ctsl/Hsp90b1/Ace/Pcsk5/Pcsk6	5	FB	GO_BP	3.20.0
GO:0034104	negative regulation of tissue remodeling	5/890	28/22374	0.00451661	0.0258601	0.0179133	Il6/Sfrp1/Cst3/Tmem119/Tnfrsf11b	5	FB	GO_BP	3.20.0
GO:0060039	pericardium development	5/890	28/22374	0.00451661	0.0258601	0.0179133	Vcam1/Wnt5a/Tgfbr3/Pdpn/Lrp6	5	FB	GO_BP	3.20.0
GO:0060445	branching involved in salivary gland morphogenesis	5/890	28/22374	0.00451661	0.0258601	0.0179133	Il6/Fgfr1/Nrp1/Fgf7/Ntn4	5	FB	GO_BP	3.20.0
GO:0072010	glomerular epithelium development	5/890	28/22374	0.00451661	0.0258601	0.0179133	Cd34/Lamb2/Magi2/Ednra/Foxc2	5	FB	GO_BP	3.20.0
GO:0090103	cochlea morphogenesis	5/890	28/22374	0.00451661	0.0258601	0.0179133	Wnt5a/Frzb/Sox9/Cthrc1/Fzd2	5	FB	GO_BP	3.20.0
GO:0099150	regulation of postsynaptic specialization assembly	5/890	28/22374	0.00451661	0.0258601	0.0179133	Abi3bp/Fgfr1/Wnt5a/Prickle1/Prickle2	5	FB	GO_BP	3.20.0
GO:1903909	regulation of receptor clustering	5/890	28/22374	0.00451661	0.0258601	0.0179133	Tnfaip6/Gsn/Cd81/Farp1/Dlg4	5	FB	GO_BP	3.20.0
GO:2000647	negative regulation of stem cell proliferation	5/890	28/22374	0.00451661	0.0258601	0.0179133	Fbln1/Nfib/Gli3/Cd109/Cdkn2c	5	FB	GO_BP	3.20.0
GO:0045620	negative regulation of lymphocyte differentiation	8/890	66/22374	0.00453551	0.0259395	0.0179683	Anxa1/Mdk/Sfrp1/Lgals1/Gli3/Loxl3/Socs5/Socs1	8	FB	GO_BP	3.20.0
GO:0048638	regulation of developmental growth	27/890	395/22374	0.00467241	0.0266928	0.0184901	Col14a1/Pi16/Cxcl12/Igf1/C3/Lrp1/Zfpm2/Fgfr1/Ngf/Ar/Slit2/Wnt5a/Tgfbr3/Ppib/Nrp1/Ryk/Ntn1/Ghr/Ccn4/Rbp4/Dbn1/Cttn/Clasp2/Sgip1/Smo/Htra2/Foxc2	27	FB	GO_BP	3.20.0
GO:0010714	positive regulation of collagen metabolic process	6/890	40/22374	0.00470422	0.0268448	0.0185953	Ddr2/Creb3l1/Pdgfrb/Ccl2/F2r/Tgfb3	6	FB	GO_BP	3.20.0
GO:0051101	regulation of DNA binding	11/890	111/22374	0.00471388	0.0268701	0.0186129	Igf1/Nfib/Ngf/Twist1/Zfp462/Twist2/Lif/Zbtb7c/Runx1t1/Smo/H1f0	11	FB	GO_BP	3.20.0
GO:0002237	response to molecule of bacterial origin	31/890	473/22374	0.00474493	0.0269874	0.0186941	Cfh/Col6a1/Il6/Cxcl1/C2/Mgst1/Lbp/Wnt5a/Fmo1/Thbd/Selenow/Axl/Ace/Selenos/Ephb2/Penk/Ssc5d/Plscr4/Akap12/Ccl2/Kcnj8/Ednra/Nfkb1/Naglu/Cx3cl1/Plscr1/Cd55/Adm/F2r/Cdk4/Gstp1	31	FB	GO_BP	3.20.0
GO:0006631	fatty acid metabolic process	31/890	473/22374	0.00474493	0.0269874	0.0186941	Cygb/C3/Fmo2/Pam/Cyp1b1/Anxa1/Abcc9/Fmo1/Cyb5a/Pdpn/Tnxb/Nucb2/Gstm1/Lpl/Twist1/Sox9/Ptges/Ces2g/Bdh2/Gstm2/C1qtnf2/Sphk1/Ephx1/Mapk9/Cyp2d22/Prkab2/Acaa2/Abcd3/Irs1/Decr1/Gstp1	31	FB	GO_BP	3.20.0
GO:0071331	cellular response to hexose stimulus	16/890	194/22374	0.00480901	0.0273138	0.0189202	Serpinf1/Igf1/Lrp1/Vcam1/Gas6/Col1a1/Gpr39/Camk2n1/Ace/Ccl2/Tiam1/Slc39a14/Rab34/Pde4c/Cdk16/C1qtnf12	16	FB	GO_BP	3.20.0
GO:0001959	regulation of cytokine-mediated signaling pathway	14/890	160/22374	0.00482092	0.0273138	0.0189202	Il6/Gas6/Slit2/Il1r1/Slit3/Wnt5a/Ecm1/Il6st/Robo1/Axl/Sphk1/Ptprf/Tnfrsf11b/Dnaja3	14	FB	GO_BP	3.20.0
GO:0071887	leukocyte apoptotic process	14/890	160/22374	0.00482092	0.0273138	0.0189202	Il6/Cxcl12/Gas6/Ccl19/Anxa1/Wnt5a/Pnp/Myc/Axl/Selenos/Gli3/Tgfb2/Kifap3/Dnaja3	14	FB	GO_BP	3.20.0
GO:0061180	mammary gland epithelium development	9/890	81/22374	0.00482351	0.0273138	0.0189202	Ar/Csmd1/Slit2/Wnt5a/Robo1/Lrp6/Ntn1/Ccl11/Smo	9	FB	GO_BP	3.20.0
GO:0061333	renal tubule morphogenesis	10/890	96/22374	0.00485262	0.0273342	0.0189344	Maged1/Pkd2/Myc/Gpc3/Hs2st1/Gli3/Sox9/Smo/Osr1/Kif26b	10	FB	GO_BP	3.20.0
GO:0021781	glial cell fate commitment	4/890	18/22374	0.00486955	0.0273342	0.0189344	Nfib/Nfix/Nfia/Sox9	4	FB	GO_BP	3.20.0
GO:0032966	negative regulation of collagen biosynthetic process	4/890	18/22374	0.00486955	0.0273342	0.0189344	Cygb/Il6/Errfi1/Emilin1	4	FB	GO_BP	3.20.0
GO:0061430	bone trabecula morphogenesis	4/890	18/22374	0.00486955	0.0273342	0.0189344	Mmp2/Col1a1/Sfrp1/Thbs3	4	FB	GO_BP	3.20.0
GO:0071280	cellular response to copper ion	4/890	18/22374	0.00486955	0.0273342	0.0189344	Mt2/Mt1/Map1lc3a/Bace1	4	FB	GO_BP	3.20.0
GO:0072077	renal vesicle morphogenesis	4/890	18/22374	0.00486955	0.0273342	0.0189344	Sox9/Lif/Smo/Kif26b	4	FB	GO_BP	3.20.0
GO:0097094	craniofacial suture morphogenesis	4/890	18/22374	0.00486955	0.0273342	0.0189344	Mmp14/Twist1/Gli3/Tmem107	4	FB	GO_BP	3.20.0
GO:1903911	positive regulation of receptor clustering	4/890	18/22374	0.00486955	0.0273342	0.0189344	Tnfaip6/Cd81/Farp1/Dlg4	4	FB	GO_BP	3.20.0
GO:0071229	cellular response to acid chemical	17/890	212/22374	0.00494314	0.0277171	0.0191996	Pdgfra/Mmp2/Col6a1/Mmp3/Col5a2/Col1a2/Egfr/Ngf/Col1a1/Col3a1/Col16a1/S100a10/Pkd2/Cpeb1/Ntrk2/Socs1/Col4a6	17	FB	GO_BP	3.20.0
GO:0000271	polysaccharide biosynthetic process	8/890	67/22374	0.00497521	0.0278119	0.0192653	Has1/Igf1/Hs2st1/Has2/Grb10/Nfkb1/C1qtnf2/Irs1	8	FB	GO_BP	3.20.0
GO:0051058	negative regulation of small GTPase mediated signal transduction	8/890	67/22374	0.00497521	0.0278119	0.0192653	Timp2/Slit2/Dlc1/Arhgap42/Ephb2/Spry1/Tgfb2/Spry2	8	FB	GO_BP	3.20.0
GO:0032496	response to lipopolysaccharide	30/890	455/22374	0.00497624	0.0278119	0.0192653	Cfh/Col6a1/Il6/Cxcl1/C2/Mgst1/Lbp/Wnt5a/Fmo1/Thbd/Selenow/Axl/Ace/Selenos/Ephb2/Penk/Plscr4/Akap12/Ccl2/Kcnj8/Ednra/Nfkb1/Naglu/Cx3cl1/Plscr1/Cd55/Adm/F2r/Cdk4/Gstp1	30	FB	GO_BP	3.20.0
GO:0014013	regulation of gliogenesis	13/890	144/22374	0.00498707	0.0278121	0.0192654	Il6/Igf1/Il33/Egfr/Mdk/Atf5/Il6st/Myc/Ntn1/Mbd1/Lif/Zcchc24/Tmem98	13	FB	GO_BP	3.20.0
GO:0045621	positive regulation of lymphocyte differentiation	13/890	144/22374	0.00498707	0.0278121	0.0192654	Il6/Gas6/Ccl19/Anxa1/Mdk/Pnp/Axl/Mmp14/Gli3/Il1rl2/Il15ra/Socs5/Socs1	13	FB	GO_BP	3.20.0
GO:0051251	positive regulation of lymphocyte activation	24/890	340/22374	0.00500311	0.0278714	0.0193065	Il6/Igf1/Vcam1/Gas6/Cd81/Ccl19/Anxa1/Mdk/Il6st/Pnp/Lgals1/Axl/Mmp14/Tnfsf13b/Thy1/Ephb2/Gli3/Ccl2/Il1rl2/Il15ra/Cd55/Socs5/Socs1/Dnaja3	24	FB	GO_BP	3.20.0
GO:0035249	synaptic transmission, glutamatergic	12/890	128/22374	0.00507374	0.0282343	0.0195579	Egfr/Gria4/Plat/Glul/Cacna1a/Gria3/Ror2/Ccl2/Kcnj8/Nlgn2/Ntrk2/Tshz3	12	FB	GO_BP	3.20.0
GO:0007009	plasma membrane organization	15/890	178/22374	0.00510704	0.028389	0.019665	Col6a1/Gsn/Col5a1/Sptbn1/S100a10/Ar/Tmeff2/Colec12/Ank2/Plscr4/Tgfb2/Atp10a/A4galt/Stx2/Plscr1	15	FB	GO_BP	3.20.0
GO:0045638	negative regulation of myeloid cell differentiation	10/890	97/22374	0.00522272	0.0289695	0.0200671	Tnfaip6/Fbn1/Sfrp1/Meis2/Myc/Nme2/Twist2/Meis1/Lrrc17/Tnfrsf11b	10	FB	GO_BP	3.20.0
GO:0048678	response to axon injury	10/890	97/22374	0.00522272	0.0289695	0.0200671	Mmp2/Lrp1/Matn2/Klf4/Lamb2/Axl/Apod/Dpysl3/Kremen1/Ptprf	10	FB	GO_BP	3.20.0
GO:0045453	bone resorption	9/890	82/22374	0.00523187	0.028989	0.0200807	Il6/Ctsk/Egfr/Ltbp3/Lrp6/Tmem119/Lrrk1/Tnfrsf11b/Rab3d	9	FB	GO_BP	3.20.0
GO:0060538	skeletal muscle organ development	18/890	231/22374	0.00524424	0.0290264	0.0201065	Col6a1/Meg3/Foxp2/Nfix/Pmp22/Nr2f2/Nupr1/Abcc9/Myc/Cdon/Twist1/Meox2/Negr1/Usp2/Smo/Plagl1/Fgfrl1/Hlf	18	FB	GO_BP	3.20.0
GO:0009226	nucleotide-sugar biosynthetic process	5/890	29/22374	0.00528184	0.0291406	0.0201856	Gfpt2/Ugdh/Uap1/Pgm3/Pmm1	5	FB	GO_BP	3.20.0
GO:0060444	branching involved in mammary gland duct morphogenesis	5/890	29/22374	0.00528184	0.0291406	0.0201856	Ar/Csmd1/Wnt5a/Lrp6/Ccl11	5	FB	GO_BP	3.20.0
GO:1901658	glycosyl compound catabolic process	5/890	29/22374	0.00528184	0.0291406	0.0201856	Xdh/Fuca1/Pnp/Dpyd/Upp2	5	FB	GO_BP	3.20.0
GO:0071326	cellular response to monosaccharide stimulus	16/890	196/22374	0.00530375	0.0292127	0.0202356	Serpinf1/Igf1/Lrp1/Vcam1/Gas6/Col1a1/Gpr39/Camk2n1/Ace/Ccl2/Tiam1/Slc39a14/Rab34/Pde4c/Cdk16/C1qtnf12	16	FB	GO_BP	3.20.0
GO:0010092	specification of animal organ identity	6/890	41/22374	0.00532892	0.0292127	0.0202356	Fgfr1/Ar/Wnt5a/Robo1/Gli3/Spry1	6	FB	GO_BP	3.20.0
GO:0045879	negative regulation of smoothened signaling pathway	6/890	41/22374	0.00532892	0.0292127	0.0202356	Gas1/Gpc3/Gli3/Hhip/Kctd11/Glis2	6	FB	GO_BP	3.20.0
GO:0048665	neuron fate specification	6/890	41/22374	0.00532892	0.0292127	0.0202356	Nfib/Nfix/Nfia/Lmo4/Gli3/Sox9	6	FB	GO_BP	3.20.0
GO:0060351	cartilage development involved in endochondral bone morphogenesis	6/890	41/22374	0.00532892	0.0292127	0.0202356	Serpinh1/Col1a1/Comp/Thbs3/Sox9/Col27a1	6	FB	GO_BP	3.20.0
GO:0060391	positive regulation of SMAD protein signal transduction	6/890	41/22374	0.00532892	0.0292127	0.0202356	Tgfbr3/Bmper/Tgfb2/Acvrl1/Tgfb3/Nup93	6	FB	GO_BP	3.20.0
GO:0002686	negative regulation of leukocyte migration	7/890	54/22374	0.00534771	0.0292845	0.0202853	Cxcl12/Il33/Tnfaip6/Nbl1/Slit2/Apod/Emilin1	7	FB	GO_BP	3.20.0
GO:0042102	positive regulation of T cell proliferation	11/890	113/22374	0.00539339	0.0294633	0.0204092	Il6/Igf1/Vcam1/Cd81/Ccl19/Anxa1/Il6st/Pnp/Tnfsf13b/Cd55/Dnaja3	11	FB	GO_BP	3.20.0
GO:0072080	nephron tubule development	11/890	113/22374	0.00539339	0.0294633	0.0204092	Maged1/Pkd2/Myc/Gpc3/Hs2st1/Gli3/Sox9/Lif/Smo/Osr1/Kif26b	11	FB	GO_BP	3.20.0
GO:0010657	muscle cell apoptotic process	12/890	129/22374	0.00539751	0.0294633	0.0204092	Col6a1/Igf1/Sfrp2/Gria4/Nupr1/Mdk/Fndc1/Bag3/Lrp6/Pde1a/Kifap3/Casp12	12	FB	GO_BP	3.20.0
GO:0042446	hormone biosynthetic process	8/890	68/22374	0.00544678	0.0296068	0.0205086	Igf1/H6pd/Cacna1a/Dio2/Nfkb1/Dkk3/Bmpr1b/Fdx1	8	FB	GO_BP	3.20.0
GO:0042551	neuron maturation	8/890	68/22374	0.00544678	0.0296068	0.0205086	C3/Ngf/Pmp22/Ednra/Ntn4/Cdkn1c/Sclt1/Farp2	8	FB	GO_BP	3.20.0
GO:0044091	membrane biogenesis	8/890	68/22374	0.00544678	0.0296068	0.0205086	Col6a1/Sptbn1/S100a10/Magi2/Ephb2/Nlgn2/Stx2/Clip3	8	FB	GO_BP	3.20.0
GO:0045778	positive regulation of ossification	8/890	68/22374	0.00544678	0.0296068	0.0205086	Wnt5a/Gpm6b/Lrp6/Tent5a/Tmem119/Atraid/Bmpr1b/Osr1	8	FB	GO_BP	3.20.0
GO:0050954	sensory perception of mechanical stimulus	23/890	324/22374	0.00553603	0.0300602	0.0208227	Col6a1/Cxcl12/Igf1/Fgfr1/Col1a1/Serpinb6a/Ror1/Myc/Hexa/Hexb/Piezo2/Sobp/Eya4/Slc1a3/Col11a1/Gsdme/Tshz3/Fzd4/Spry2/Bace1/Usp53/Lrig1/Mpv17	23	FB	GO_BP	3.20.0
GO:0009411	response to UV	14/890	163/22374	0.00567295	0.0307702	0.0213145	Mmp2/Col6a1/Mmp3/Timp1/Col6a2/Egfr/Col6a3/Nedd4/Mfap4/Sdf4/Mapk9/Trp53i13/Fech/Tipin	14	FB	GO_BP	3.20.0
GO:0071466	cellular response to xenobiotic stimulus	17/890	215/22374	0.00567873	0.0307702	0.0213145	Dpep1/Vkorc1/Fmo2/Egfr/Gas6/Cyp1b1/Abcc9/Rora/Fmo1/Myc/Gstm1/Gstt1/Ccl2/Gstm2/Gstm5/Cyp2d22/Gstp1	17	FB	GO_BP	3.20.0
GO:0046638	positive regulation of alpha-beta T cell differentiation	7/890	55/22374	0.00592208	0.0320551	0.0222045	Il6/Ccl19/Anxa1/Pnp/Gli3/Socs5/Socs1	7	FB	GO_BP	3.20.0
GO:1902904	negative regulation of supramolecular fiber organization	15/890	181/22374	0.00594667	0.0321479	0.0222688	Gsn/Lima1/Sptbn1/Tmeff2/Slit2/Tmsb10/Dlc1/Mid1/Add3/Nav3/Dbn1/Emilin1/Clasp2/Pfn2/Clip3	15	FB	GO_BP	3.20.0
GO:0006487	protein N-linked glycosylation	8/890	69/22374	0.00595169	0.0321479	0.0222688	Gfpt2/Ddost/Krtcap2/Rpn2/Ostc/Mlec/Pgm3/Pmm1	8	FB	GO_BP	3.20.0
GO:0051146	striated muscle cell differentiation	25/890	364/22374	0.00596544	0.0321884	0.0222968	Col14a1/Pdgfra/Col6a1/Pi16/Cxcl12/Igf1/Ptgfrn/Cd81/Pmp22/Pdgfrb/Myc/Prickle1/Adamts5/Mmp14/Fhl2/Tmem119/Ccn4/Cdon/Kcnj8/Sdc1/Pld3/Naglu/Igfbp5/Meis1/Smo	25	FB	GO_BP	3.20.0
GO:0016322	neuron remodeling	4/890	19/22374	0.00597646	0.0322141	0.0223147	C3/Ednra/Ntn4/Farp2	4	FB	GO_BP	3.20.0
GO:0070570	regulation of neuron projection regeneration	6/890	42/22374	0.00601222	0.0322225	0.0223204	Prrx1/Lrp1/Klf4/Thy1/Kremen1/Ptprf	6	FB	GO_BP	3.20.0
GO:0090022	regulation of neutrophil chemotaxis	6/890	42/22374	0.00601222	0.0322225	0.0223204	Tnfaip6/Ccl19/Slit2/Mdk/Lbp/Ednra	6	FB	GO_BP	3.20.0
GO:0045185	maintenance of protein location	10/890	99/22374	0.00602897	0.0322225	0.0223204	Nbl1/Gsn/Fbn1/Hk2/Tmsb10/Kdelr2/Chrd/Kdelr3/Dbn1/Dzip1	10	FB	GO_BP	3.20.0
GO:0051492	regulation of stress fiber assembly	10/890	99/22374	0.00602897	0.0322225	0.0223204	S100a10/Tmeff2/Lpar1/Dlc1/Nrp1/Rhoc/Asap3/Clasp2/Pfn2/Tgfb3	10	FB	GO_BP	3.20.0
GO:0002573	myeloid leukocyte differentiation	21/890	289/22374	0.00603399	0.0322225	0.0223204	Il33/Tnfaip6/Rbp1/Nfix/Cd81/Ccl19/Fbn1/Sfrp1/Myc/Gpc3/Nme2/Ccn4/Ror2/Lrrk1/Lif/Cd109/Naglu/Lrrc17/Tnfrsf11b/Socs1/Farp2	21	FB	GO_BP	3.20.0
GO:0003149	membranous septum morphogenesis	3/890	10/22374	0.00610249	0.0322225	0.0223204	Fzd1/Tgfb2/Fzd2	3	FB	GO_BP	3.20.0
GO:0010966	regulation of phosphate transport	3/890	10/22374	0.00610249	0.0322225	0.0223204	Sfrp4/Fgfr1/Cry2	3	FB	GO_BP	3.20.0
GO:0019511	peptidyl-proline hydroxylation	3/890	10/22374	0.00610249	0.0322225	0.0223204	Prdx4/Crtap/P4ha2	3	FB	GO_BP	3.20.0
GO:0033212	iron import into cell	3/890	10/22374	0.00610249	0.0322225	0.0223204	Steap4/Steap3/Slc39a14	3	FB	GO_BP	3.20.0
GO:0035581	sequestering of extracellular ligand from receptor	3/890	10/22374	0.00610249	0.0322225	0.0223204	Nbl1/Fbn1/Grem2	3	FB	GO_BP	3.20.0
GO:0048050	post-embryonic eye morphogenesis	3/890	10/22374	0.00610249	0.0322225	0.0223204	Fbn1/Mfap2/Efemp1	3	FB	GO_BP	3.20.0
GO:0048702	embryonic neurocranium morphogenesis	3/890	10/22374	0.00610249	0.0322225	0.0223204	Gli3/Tgfb2/Tgfb3	3	FB	GO_BP	3.20.0
GO:0051775	response to redox state	3/890	10/22374	0.00610249	0.0322225	0.0223204	Vasn/Selenos/Npas2	3	FB	GO_BP	3.20.0
GO:0060509	type I pneumocyte differentiation	3/890	10/22374	0.00610249	0.0322225	0.0223204	Igf1/Nfib/Sox9	3	FB	GO_BP	3.20.0
GO:0061525	hindgut development	3/890	10/22374	0.00610249	0.0322225	0.0223204	Wnt5a/Gli3/Dact1	3	FB	GO_BP	3.20.0
GO:0070091	glucagon secretion	3/890	10/22374	0.00610249	0.0322225	0.0223204	Il6/Nucb2/Irs1	3	FB	GO_BP	3.20.0
GO:0070092	regulation of glucagon secretion	3/890	10/22374	0.00610249	0.0322225	0.0223204	Il6/Nucb2/Irs1	3	FB	GO_BP	3.20.0
GO:1902746	regulation of lens fiber cell differentiation	3/890	10/22374	0.00610249	0.0322225	0.0223204	Spry1/Cdkn1c/Spry2	3	FB	GO_BP	3.20.0
GO:2000650	negative regulation of sodium ion transmembrane transporter activity	3/890	10/22374	0.00610249	0.0322225	0.0223204	Nedd4/Stk39/Osr1	3	FB	GO_BP	3.20.0
GO:0051279	regulation of release of sequestered calcium ion into cytosol	9/890	84/22374	0.00612847	0.0322225	0.0223204	Ngf/Ank2/Pkd2/Gpr39/Thy1/Ednra/Tgfb2/Cx3cl1/F2r	9	FB	GO_BP	3.20.0
GO:0051965	positive regulation of synapse assembly	9/890	84/22374	0.00612847	0.0322225	0.0223204	Slit2/Flrt2/Thbs2/Ephb2/Tpbg/Srpx2/Nlgn2/Ntrk2/Dlg4	9	FB	GO_BP	3.20.0
GO:0007350	blastoderm segmentation	5/890	30/22374	0.00613433	0.0322225	0.0223204	Wnt5a/Nrp1/Ednra/Chrd/Pcsk6	5	FB	GO_BP	3.20.0
GO:0034311	diol metabolic process	5/890	30/22374	0.00613433	0.0322225	0.0223204	Plpp3/Plpp1/Sphk1/Sgpp1/Ephx1	5	FB	GO_BP	3.20.0
GO:0044346	fibroblast apoptotic process	5/890	30/22374	0.00613433	0.0322225	0.0223204	Gas6/Nupr1/Sfrp1/Casp12/Socs1	5	FB	GO_BP	3.20.0
GO:0046885	regulation of hormone biosynthetic process	5/890	30/22374	0.00613433	0.0322225	0.0223204	Igf1/H6pd/Cacna1a/Nfkb1/Dkk3	5	FB	GO_BP	3.20.0
GO:0032526	response to retinoic acid	11/890	115/22374	0.00614793	0.032261	0.0223471	Serpinf1/Mmp2/Rbp1/Epha3/Col1a1/Klf4/Sox9/Ccl2/Rbp4/Osr1/Htra2	11	FB	GO_BP	3.20.0
GO:0008361	regulation of cell size	17/890	217/22374	0.00621683	0.0325894	0.0225746	Col6a1/Cxcl12/Lrp1/Ngf/Slit2/Wnt5a/Nrp1/Ryk/Ntn1/Deptor/Gprc5b/Dbn1/Cttn/Clasp2/Stk39/Cdk4/Vav2	17	FB	GO_BP	3.20.0
GO:0071375	cellular response to peptide hormone stimulus	24/890	347/22374	0.0064027	0.0335296	0.0232259	Col6a1/Igf1/Ddr2/Rarres2/Cyp1b1/Fbn1/Nucb2/Ace/Ghr/Lpl/Ccl2/Cpeb1/Ednra/Grb10/Nfkb1/Fam114a1/Slc39a14/Rab13/Ptprf/Socs1/Irs1/C1qtnf12/Foxc2/Gstp1	24	FB	GO_BP	3.20.0
GO:0006879	intracellular iron ion homeostasis	8/890	70/22374	0.00649138	0.0339595	0.0235237	Steap4/Scara5/Cp/Steap3/Myc/Bdh2/Naglu/Slc39a14	8	FB	GO_BP	3.20.0
GO:0055010	ventricular cardiac muscle tissue morphogenesis	7/890	56/22374	0.00654127	0.0341858	0.0236804	Zfpm2/Tgfbr3/Col11a1/Ednra/Tgfb2/Naglu/Foxc2	7	FB	GO_BP	3.20.0
GO:0021510	spinal cord development	11/890	116/22374	0.00655504	0.034223	0.0237062	Nfix/Pkd2/Vit/Lmo4/Cacna1a/Gli3/Chrd/Loxl3/Adarb1/Smo/Dync2h1	11	FB	GO_BP	3.20.0
GO:0051222	positive regulation of protein transport	22/890	310/22374	0.00658896	0.0343653	0.0238048	Il6/Igf1/Lrp1/Egfr/Gas6/Cd81/Gpr39/Bag3/Bsg/Glul/Ergic3/Camk2n1/Tm7sf3/Gli3/Rbp4/Nlgn2/Ang/Tgfb2/Rab34/Tgfb3/Smo/C1qtnf12	22	FB	GO_BP	3.20.0
GO:0014902	myotube differentiation	13/890	149/22374	0.00662006	0.0344578	0.0238688	Col6a1/Cxcl12/Igf1/Ptgfrn/Cd81/Pmp22/Myc/Adamts5/Mmp14/Tmem119/Cdon/Pld3/Smo	13	FB	GO_BP	3.20.0
GO:0051592	response to calcium ion	13/890	149/22374	0.00662006	0.0344578	0.0238688	Dpep1/Egfr/Cpne8/Tuba1a/Abcc9/Wnt5a/Pkd2/Fosb/Itpkc/Penk/Sdc1/Sec31a/S100a16	13	FB	GO_BP	3.20.0
GO:0021955	central nervous system neuron axonogenesis	6/890	43/22374	0.00675715	0.035065	0.0242895	Dclk1/Nfib/Slit2/Cdh11/Ephb2/Adarb1	6	FB	GO_BP	3.20.0
GO:0032527	protein exit from endoplasmic reticulum	6/890	43/22374	0.00675715	0.035065	0.0242895	Cd81/Hsp90b1/Selenos/Herpud1/Erlec1/Yod1	6	FB	GO_BP	3.20.0
GO:0032885	regulation of polysaccharide biosynthetic process	6/890	43/22374	0.00675715	0.035065	0.0242895	Igf1/Has2/Grb10/Nfkb1/C1qtnf2/Irs1	6	FB	GO_BP	3.20.0
GO:0002718	regulation of cytokine production involved in immune response	12/890	133/22374	0.00686029	0.0355644	0.0246354	Il6/Cd81/Il1r1/Wnt5a/Axl/Twist1/Panx1/Twist2/Gprc5b/Tgfb2/Cd55/Tgfb3	12	FB	GO_BP	3.20.0
GO:0043406	positive regulation of MAP kinase activity	10/890	101/22374	0.00692895	0.0358483	0.024832	Egfr/Fgfr1/Ccl19/Pdgfrb/Wnt5a/Maged1/Robo1/Gpr39/Fgf18/Fzd4	10	FB	GO_BP	3.20.0
GO:0050772	positive regulation of axonogenesis	10/890	101/22374	0.00692895	0.0358483	0.024832	Cxcl12/Lrp1/Ngf/Robo1/Nrp1/Ntn1/Tiam1/Ntrk2/Dbn1/Tiam2	10	FB	GO_BP	3.20.0
GO:0010660	regulation of muscle cell apoptotic process	11/890	117/22374	0.00698295	0.0360914	0.0250005	Igf1/Sfrp2/Gria4/Nupr1/Mdk/Fndc1/Bag3/Lrp6/Pde1a/Kifap3/Casp12	11	FB	GO_BP	3.20.0
GO:0051099	positive regulation of binding	13/890	150/22374	0.00699255	0.0361048	0.0250097	Igf1/Lrp1/Ngf/S100a10/Wnt5a/Ebf2/Twist1/Dact1/Spon1/Cthrc1/Tiam1/Tgfb2/H1f0	13	FB	GO_BP	3.20.0
GO:0050870	positive regulation of T cell activation	19/890	256/22374	0.00702297	0.0362256	0.0250934	Il6/Igf1/Vcam1/Cd81/Ccl19/Anxa1/Mdk/Il6st/Pnp/Lgals1/Tnfsf13b/Thy1/Gli3/Ccl2/Il1rl2/Cd55/Socs5/Socs1/Dnaja3	19	FB	GO_BP	3.20.0
GO:0002460	adaptive immune response based on somatic recombination of immune receptors built from immunoglobulin superfamily domains	25/890	369/22374	0.00705075	0.0362607	0.0251177	Cfh/Serping1/C1s1/Svep1/Il6/C3/C1ra/Il33/C4b/C2/Cd81/Ccl19/Anxa1/Il1r1/Rora/Pnp/Lgals1/Tnfsf13b/Ephb2/Loxl3/Cd55/Mill2/Socs5/Parp3/Tmem98	25	FB	GO_BP	3.20.0
GO:0003338	metanephros morphogenesis	5/890	31/22374	0.00707903	0.0362607	0.0251177	Pkd2/Sox9/Lif/Smo/Kif26b	5	FB	GO_BP	3.20.0
GO:0010458	exit from mitosis	5/890	31/22374	0.00707903	0.0362607	0.0251177	Nfib/Nfix/Nfia/Cdkn1c/Clasp2	5	FB	GO_BP	3.20.0
GO:0035767	endothelial cell chemotaxis	5/890	31/22374	0.00707903	0.0362607	0.0251177	Smoc2/Fgfr1/Nrp1/Fgf18/Rab13	5	FB	GO_BP	3.20.0
GO:0050820	positive regulation of coagulation	5/890	31/22374	0.00707903	0.0362607	0.0251177	Vkorc1/Plat/Emilin1/F2r/Angpt2	5	FB	GO_BP	3.20.0
GO:0060252	positive regulation of glial cell proliferation	5/890	31/22374	0.00707903	0.0362607	0.0251177	Il6/Igf1/Egfr/Myc/Ntn1	5	FB	GO_BP	3.20.0
GO:1905523	positive regulation of macrophage migration	5/890	31/22374	0.00707903	0.0362607	0.0251177	Rarres2/Mdk/Mmp14/Ccl2/Cx3cl1	5	FB	GO_BP	3.20.0
GO:0048639	positive regulation of developmental growth	17/890	220/22374	0.00710084	0.0363363	0.0251701	Cxcl12/Igf1/C3/Lrp1/Zfpm2/Fgfr1/Ngf/Wnt5a/Tgfbr3/Ppib/Nrp1/Ntn1/Ghr/Ccn4/Dbn1/Sgip1/Smo	17	FB	GO_BP	3.20.0
GO:2000242	negative regulation of reproductive process	9/890	86/22374	0.00713887	0.0364946	0.0252798	Serpinf1/Igf1/Timp1/Zfpm2/Wnt5a/Plat/Prdx4/Lif/Snai1	9	FB	GO_BP	3.20.0
GO:0045581	negative regulation of T cell differentiation	7/890	57/22374	0.00720733	0.0367143	0.0254319	Anxa1/Mdk/Lgals1/Gli3/Loxl3/Socs5/Socs1	7	FB	GO_BP	3.20.0
GO:0003184	pulmonary valve morphogenesis	4/890	20/22374	0.00723883	0.0367143	0.0254319	Slit2/Robo1/Adamts5/Tgfb2	4	FB	GO_BP	3.20.0
GO:0006670	sphingosine metabolic process	4/890	20/22374	0.00723883	0.0367143	0.0254319	Plpp3/Plpp1/Sphk1/Sgpp1	4	FB	GO_BP	3.20.0
GO:0009159	deoxyribonucleoside monophosphate catabolic process	4/890	20/22374	0.00723883	0.0367143	0.0254319	Xdh/Pnp/Dpyd/Upp2	4	FB	GO_BP	3.20.0
GO:0046851	negative regulation of bone remodeling	4/890	20/22374	0.00723883	0.0367143	0.0254319	Il6/Sfrp1/Tmem119/Tnfrsf11b	4	FB	GO_BP	3.20.0
GO:0060973	cell migration involved in heart development	4/890	20/22374	0.00723883	0.0367143	0.0254319	Pdgfrb/Nrp1/Twist1/Ednra	4	FB	GO_BP	3.20.0
GO:0070206	protein trimerization	4/890	20/22374	0.00723883	0.0367143	0.0254319	Col1a2/Steap4/Scara5/Sigmar1	4	FB	GO_BP	3.20.0
GO:0072189	ureter development	4/890	20/22374	0.00723883	0.0367143	0.0254319	Nfia/Sox9/Tshz3/Osr1	4	FB	GO_BP	3.20.0
GO:0032651	regulation of interleukin-1 beta production	10/890	102/22374	0.00741625	0.0375771	0.0260296	Il6/Igf1/Ccl19/Errfi1/Wnt5a/Lpl/Panx1/Sphk1/F2r/Gstp1	10	FB	GO_BP	3.20.0
GO:0005976	polysaccharide metabolic process	11/890	118/22374	0.00743238	0.0376219	0.0260606	Has1/Igf1/Il6st/Gaa/Hs2st1/Has2/Grb10/Nfkb1/C1qtnf2/Wipi1/Irs1	11	FB	GO_BP	3.20.0
GO:1903037	regulation of leukocyte cell-cell adhesion	26/890	390/22374	0.00744195	0.0376333	0.0260685	Il6/Cxcl12/Igf1/Vcam1/Cd81/Ccl19/Klf4/Anxa1/Mdk/Il6st/Pnp/Ildr2/Lgals1/Gpnmb/Tnfsf13b/Thy1/Gli3/Has2/Ccl2/Il1rl2/Loxl3/Cd55/Socs5/Socs1/Dnaja3/Gstp1	26	FB	GO_BP	3.20.0
GO:0048863	stem cell differentiation	21/890	295/22374	0.00756333	0.0381147	0.026402	Pdgfra/Sfrp2/Fgfr1/Sfrp1/Prickle1/Ltbp3/Lrp6/Nrp1/Twist1/Frzb/Sox9/Fzd1/Lif/Ednra/Rdh10/Tgfb2/Sema4c/Smo/Sema3b/Osr1/Foxc2	21	FB	GO_BP	3.20.0
GO:0010559	regulation of glycoprotein biosynthetic process	6/890	44/22374	0.00756673	0.0381147	0.026402	Igf1/Il33/Ccl19/Itm2c/Bace2/Itm2a	6	FB	GO_BP	3.20.0
GO:0051281	positive regulation of release of sequestered calcium ion into cytosol	6/890	44/22374	0.00756673	0.0381147	0.026402	Pkd2/Gpr39/Thy1/Ednra/Cx3cl1/F2r	6	FB	GO_BP	3.20.0
GO:1904646	cellular response to amyloid-beta	6/890	44/22374	0.00756673	0.0381147	0.026402	Igf1/Lrp1/Vcam1/Cacna1a/Ephb2/Bace1	6	FB	GO_BP	3.20.0
GO:0010656	negative regulation of muscle cell apoptotic process	8/890	72/22374	0.007681	0.0385074	0.026674	Igf1/Sfrp2/Gria4/Nupr1/Mdk/Bag3/Lrp6/Kifap3	8	FB	GO_BP	3.20.0
GO:0055008	cardiac muscle tissue morphogenesis	8/890	72/22374	0.007681	0.0385074	0.026674	Zfpm2/Tgfbr3/Lrp6/Col11a1/Ednra/Tgfb2/Naglu/Foxc2	8	FB	GO_BP	3.20.0
GO:1904035	regulation of epithelial cell apoptotic process	8/890	72/22374	0.007681	0.0385074	0.026674	Igf1/Sfrp4/Gsn/Ngf/Nupr1/Mdk/Myc/Bok	8	FB	GO_BP	3.20.0
GO:0014032	neural crest cell development	9/890	87/22374	0.00768952	0.0385074	0.026674	Nrp1/Twist1/Sox9/Ednra/Rdh10/Sema4c/Smo/Sema3b/Foxc2	9	FB	GO_BP	3.20.0
GO:0050766	positive regulation of phagocytosis	9/890	87/22374	0.00768952	0.0385074	0.026674	C3/Lrp1/Gas6/C2/Lbp/Ptx3/Ccl2/Pros1/Il15ra	9	FB	GO_BP	3.20.0
GO:2000514	regulation of CD4-positive, alpha-beta T cell activation	9/890	87/22374	0.00768952	0.0385074	0.026674	Il6/Cd81/Ccl19/Anxa1/Lgals1/Loxl3/Cd55/Socs5/Socs1	9	FB	GO_BP	3.20.0
GO:0048709	oligodendrocyte differentiation	12/890	135/22374	0.00770023	0.0385236	0.0266852	Il33/Nfix/Mdk/Gpm6b/Lpar1/Gli3/Sox9/Bok/Ntrk2/Cdkn2c/Tmem98/Gstp1	12	FB	GO_BP	3.20.0
GO:0045732	positive regulation of protein catabolic process	16/890	204/22374	0.00771228	0.0385465	0.0267011	Il33/Lrp1/Nedd4/Cd81/Nupr1/Wnt5a/Gpc3/Prickle1/Dact1/Sox9/Sh3rf3/Herpud1/Sh3d19/Tnfsf12/Mapk9/Socs5	16	FB	GO_BP	3.20.0
GO:0050764	regulation of phagocytosis	11/890	119/22374	0.00790403	0.039405	0.0272958	C3/Lrp1/Gas6/C2/Lbp/Ptx3/Ccl2/Pros1/Sphk1/Il15ra/Plscr1	11	FB	GO_BP	3.20.0
GO:0061387	regulation of extent of cell growth	11/890	119/22374	0.00790403	0.039405	0.0272958	Cxcl12/Lrp1/Ngf/Slit2/Wnt5a/Nrp1/Ryk/Ntn1/Dbn1/Cttn/Clasp2	11	FB	GO_BP	3.20.0
GO:0071548	response to dexamethasone	7/890	58/22374	0.00792229	0.039405	0.0272958	Serpinf1/Egfr/Cyp1b1/Ace/Ccl2/Pappa/Fech	7	FB	GO_BP	3.20.0
GO:1902622	regulation of neutrophil migration	7/890	58/22374	0.00792229	0.039405	0.0272958	Tnfaip6/Ccl19/Slit2/Il1r1/Mdk/Lbp/Ednra	7	FB	GO_BP	3.20.0
GO:1902895	positive regulation of miRNA transcription	7/890	58/22374	0.00792229	0.039405	0.0272958	Egfr/Ar/Klf4/Myc/Nr2f1/Tgfb2/Fosl1	7	FB	GO_BP	3.20.0
GO:0001889	liver development	15/890	187/22374	0.00795885	0.0395486	0.0273953	Il6/Meg3/Egfr/Mdk/Errfi1/Tgfbr3/Pkd2/Man2a1/Gli3/Frzb/Sox9/Fgf18/Sulf2/Naglu/Smo	15	FB	GO_BP	3.20.0
GO:0002825	regulation of T-helper 1 type immune response	5/890	32/22374	0.00812071	0.039558	0.0274018	Il33/Ccl19/Anxa1/Il1r1/Socs5	5	FB	GO_BP	3.20.0
GO:0003156	regulation of animal organ formation	5/890	32/22374	0.00812071	0.039558	0.0274018	Fgfr1/Ar/Wnt5a/Robo1/Spry1	5	FB	GO_BP	3.20.0
GO:0003171	atrioventricular valve development	5/890	32/22374	0.00812071	0.039558	0.0274018	Zfpm2/Slit3/Twist1/Tgfb2/Naglu	5	FB	GO_BP	3.20.0
GO:0009162	deoxyribonucleoside monophosphate metabolic process	5/890	32/22374	0.00812071	0.039558	0.0274018	Xdh/Pnp/Nme2/Dpyd/Upp2	5	FB	GO_BP	3.20.0
GO:0071276	cellular response to cadmium ion	5/890	32/22374	0.00812071	0.039558	0.0274018	Gsn/Mt2/Egfr/Mt1/Mapk9	5	FB	GO_BP	3.20.0
GO:0072207	metanephric epithelium development	5/890	32/22374	0.00812071	0.039558	0.0274018	Lamb2/Pkd2/Sox9/Lif/Osr1	5	FB	GO_BP	3.20.0
GO:0050731	positive regulation of peptidyl-tyrosine phosphorylation	14/890	170/22374	0.00813454	0.039558	0.0274018	Pdgfra/Il6/Igf1/Plpp3/Il6st/Nrp1/Ghr/Fgf7/Gfra1/Gprc5b/Lrrk1/Lif/Abi1/Crlf1	14	FB	GO_BP	3.20.0
GO:0002357	defense response to tumor cell	3/890	11/22374	0.00814498	0.039558	0.0274018	Rbms3/Klf4/Dapk1	3	FB	GO_BP	3.20.0
GO:0032353	negative regulation of hormone biosynthetic process	3/890	11/22374	0.00814498	0.039558	0.0274018	Cacna1a/Nfkb1/Dkk3	3	FB	GO_BP	3.20.0
GO:0043615	astrocyte cell migration	3/890	11/22374	0.00814498	0.039558	0.0274018	Hexb/Mmp14/Ccl2	3	FB	GO_BP	3.20.0
GO:0046940	nucleoside monophosphate phosphorylation	3/890	11/22374	0.00814498	0.039558	0.0274018	Ak5/Ak1/Dtymk	3	FB	GO_BP	3.20.0
GO:0048843	negative regulation of axon extension involved in axon guidance	3/890	11/22374	0.00814498	0.039558	0.0274018	Wnt5a/Nrp1/Ryk	3	FB	GO_BP	3.20.0
GO:0060068	vagina development	3/890	11/22374	0.00814498	0.039558	0.0274018	Wnt5a/Axl/Rbp4	3	FB	GO_BP	3.20.0
GO:0060693	regulation of branching involved in salivary gland morphogenesis	3/890	11/22374	0.00814498	0.039558	0.0274018	Fgfr1/Fgf7/Ntn4	3	FB	GO_BP	3.20.0
GO:0060900	embryonic camera-type eye formation	3/890	11/22374	0.00814498	0.039558	0.0274018	Aldh1a1/Twist1/Aldh1a3	3	FB	GO_BP	3.20.0
GO:0070099	regulation of chemokine-mediated signaling pathway	3/890	11/22374	0.00814498	0.039558	0.0274018	Slit2/Slit3/Robo1	3	FB	GO_BP	3.20.0
GO:0090184	positive regulation of kidney development	3/890	11/22374	0.00814498	0.039558	0.0274018	Myc/Sox9/Ednra	3	FB	GO_BP	3.20.0
GO:0097278	complement-dependent cytotoxicity	3/890	11/22374	0.00814498	0.039558	0.0274018	Cfh/C3/Cd55	3	FB	GO_BP	3.20.0
GO:1900115	extracellular regulation of signal transduction	3/890	11/22374	0.00814498	0.039558	0.0274018	Nbl1/Fbn1/Grem2	3	FB	GO_BP	3.20.0
GO:1900116	extracellular negative regulation of signal transduction	3/890	11/22374	0.00814498	0.039558	0.0274018	Nbl1/Fbn1/Grem2	3	FB	GO_BP	3.20.0
GO:1901731	positive regulation of platelet aggregation	3/890	11/22374	0.00814498	0.039558	0.0274018	Il6/Pdpn/Emilin1	3	FB	GO_BP	3.20.0
GO:1902306	negative regulation of sodium ion transmembrane transport	3/890	11/22374	0.00814498	0.039558	0.0274018	Nedd4/Stk39/Osr1	3	FB	GO_BP	3.20.0
GO:1904338	regulation of dopaminergic neuron differentiation	3/890	11/22374	0.00814498	0.039558	0.0274018	Sfrp2/Sfrp1/Tiam1	3	FB	GO_BP	3.20.0
GO:2001214	positive regulation of vasculogenesis	3/890	11/22374	0.00814498	0.039558	0.0274018	Cd34/Tmem100/Adm	3	FB	GO_BP	3.20.0
GO:0009314	response to radiation	30/890	472/22374	0.00821574	0.0398641	0.0276138	Mmp2/Col6a1/Mmp3/Timp1/Col6a2/Egfr/Col6a3/Sfrp2/Nedd4/Col3a1/Mfap4/Tuba1a/Sfrp1/Meis2/Thbd/Ccl7/Pnp/Myc/Sdf4/Swi5/Slc1a3/Ccl2/Rbp4/Chrd/Usp2/Mapk9/Trp53i13/Cry2/Fech/Tipin	30	FB	GO_BP	3.20.0
GO:0021700	developmental maturation	27/890	413/22374	0.00829144	0.0401936	0.027842	Mmp2/Igf1/C3/Nfix/Fgfr1/Ngf/Ctsl/Nfia/Pmp22/Ccl19/Cd63/Wnt5a/Chrdl1/Axl/Thbs3/Fgf7/Cacna1a/Ednra/Adamts12/Tgfb2/Ntn4/Cdkn1c/Fem1b/Dlg4/Sclt1/Farp2/Reck	27	FB	GO_BP	3.20.0
GO:0055017	cardiac muscle tissue growth	11/890	120/22374	0.00839862	0.0406749	0.0281754	Col14a1/Pi16/Igf1/Zfpm2/Fgfr1/Tgfbr3/Ccn4/Rbp4/Tgfb2/Meis1/Foxc2	11	FB	GO_BP	3.20.0
GO:0072330	monocarboxylic acid biosynthetic process	17/890	224/22374	0.00843442	0.0407413	0.0282214	Rbp1/Aldh1a1/Anxa1/Errfi1/Gstm1/Lpl/Aldh1a3/Ptges/Gstm2/Dse/Rdh10/Sphk1/Mapk9/Chst12/Prkab2/Abcd3/Gstp1	17	FB	GO_BP	3.20.0
GO:0001569	branching involved in blood vessel morphogenesis	6/890	45/22374	0.00844395	0.0407413	0.0282214	Cxcl12/Sfrp2/Mdk/Nrp1/Ednra/Foxc2	6	FB	GO_BP	3.20.0
GO:0009394	2'-deoxyribonucleotide metabolic process	6/890	45/22374	0.00844395	0.0407413	0.0282214	Xdh/Pnp/Nme2/Dpyd/Dtymk/Upp2	6	FB	GO_BP	3.20.0
GO:1904861	excitatory synapse assembly	6/890	45/22374	0.00844395	0.0407413	0.0282214	Abi3bp/Fgfr1/Prickle1/Nlgn2/Ptpn13/Prickle2	6	FB	GO_BP	3.20.0
GO:0030316	osteoclast differentiation	12/890	137/22374	0.00861874	0.0415457	0.0287786	Tnfaip6/Nfix/Cd81/Fbn1/Sfrp1/Gpc3/Ccn4/Lrrk1/Cd109/Lrrc17/Tnfrsf11b/Farp2	12	FB	GO_BP	3.20.0
GO:0001946	lymphangiogenesis	4/890	21/22374	0.0086651	0.0415695	0.0287951	Pdpn/Ccbe1/Acvrl1/Foxc2	4	FB	GO_BP	3.20.0
GO:0007379	segment specification	4/890	21/22374	0.0086651	0.0415695	0.0287951	Meox2/Ednra/Chrd/Osr1	4	FB	GO_BP	3.20.0
GO:0009219	pyrimidine deoxyribonucleotide metabolic process	4/890	21/22374	0.0086651	0.0415695	0.0287951	Nme2/Dpyd/Dtymk/Upp2	4	FB	GO_BP	3.20.0
GO:0016114	terpenoid biosynthetic process	4/890	21/22374	0.0086651	0.0415695	0.0287951	Rbp1/Aldh1a1/Aldh1a3/Rdh10	4	FB	GO_BP	3.20.0
GO:0048143	astrocyte activation	4/890	21/22374	0.0086651	0.0415695	0.0287951	Lrp1/Egfr/Naglu/Smo	4	FB	GO_BP	3.20.0
GO:0050771	negative regulation of axonogenesis	7/890	59/22374	0.0086882	0.0415695	0.0287951	Slit2/Wnt5a/Nrp1/Ryk/Ntn1/Thy1/Ephb2	7	FB	GO_BP	3.20.0
GO:0071709	membrane assembly	7/890	59/22374	0.0086882	0.0415695	0.0287951	Col6a1/Sptbn1/S100a10/Magi2/Ephb2/Nlgn2/Stx2	7	FB	GO_BP	3.20.0
GO:1900024	regulation of substrate adhesion-dependent cell spreading	7/890	59/22374	0.0086882	0.0415695	0.0287951	Fbln1/S100a10/Mdk/Pdpn/Nrp1/Has2/Dbn1	7	FB	GO_BP	3.20.0
GO:0051056	regulation of small GTPase mediated signal transduction	18/890	243/22374	0.00870639	0.0416178	0.0288286	Igf1/Timp2/Ngf/Col3a1/Slit2/Pdgfrb/Robo1/Lpar1/Dlc1/Nrp1/Arhgap42/Cdon/Ephb2/Spry1/Tgfb2/Spry2/F2r/Stk19	18	FB	GO_BP	3.20.0
GO:1902905	positive regulation of supramolecular fiber organization	15/890	189/22374	0.00873862	0.0417332	0.0289085	Gsn/S100a10/Lpar1/Tnxb/Nrp1/Rhoc/Nav3/Efemp2/Ccl11/Kirrel/Cttn/Cdc42ep5/Cx3cl1/Pfn2/Tgfb3	15	FB	GO_BP	3.20.0
GO:0032675	regulation of interleukin-6 production	14/890	172/22374	0.00897439	0.0428195	0.029661	Il6/Il33/Gas6/Lbp/Wnt5a/Bsg/Selenos/Lpl/Prg4/Twist1/Il1rl2/Vegfd/Socs5/F2r	14	FB	GO_BP	3.20.0
GO:0050885	neuromuscular process controlling balance	8/890	74/22374	0.00902743	0.0430327	0.0298087	Hexa/Gaa/Hexb/Cacna1a/Aldh1a3/Slc1a3/Nlgn2/Dlg4	8	FB	GO_BP	3.20.0
GO:0019233	sensory perception of pain	10/890	105/22374	0.00903794	0.043043	0.0298158	Cxcl12/Ngf/Tmem100/Penk/Ptges/Ndn/Ccl2/Nlgn2/Bace1/F2r	10	FB	GO_BP	3.20.0
GO:0035710	CD4-positive, alpha-beta T cell activation	12/890	138/22374	0.00910894	0.0433411	0.0300223	Il6/Ctsl/Cd81/Ccl19/Anxa1/Rora/Lgals1/Loxl3/Cd55/Socs5/Socs1/Tmem98	12	FB	GO_BP	3.20.0
GO:0050714	positive regulation of protein secretion	15/890	190/22374	0.00915061	0.0434591	0.030104	Igf1/Lrp1/Egfr/Gpr39/Bsg/Glul/Camk2n1/Tm7sf3/Rbp4/Nlgn2/Ang/Tgfb2/Rab34/Tgfb3/C1qtnf12	15	FB	GO_BP	3.20.0
GO:0061008	hepaticobiliary system development	15/890	190/22374	0.00915061	0.0434591	0.030104	Il6/Meg3/Egfr/Mdk/Errfi1/Tgfbr3/Pkd2/Man2a1/Gli3/Frzb/Sox9/Fgf18/Sulf2/Naglu/Smo	15	FB	GO_BP	3.20.0
GO:0008045	motor neuron axon guidance	5/890	33/22374	0.00926405	0.0437559	0.0303096	Cxcl12/Slit2/Nrp1/Ntn1/Lmo4	5	FB	GO_BP	3.20.0
GO:0048011	neurotrophin TRK receptor signaling pathway	5/890	33/22374	0.00926405	0.0437559	0.0303096	Ngf/Ndn/Spry1/Spry2/Ptprf	5	FB	GO_BP	3.20.0
GO:0072574	hepatocyte proliferation	5/890	33/22374	0.00926405	0.0437559	0.0303096	Il6/Mdk/Fgf18/Sulf2/Smo	5	FB	GO_BP	3.20.0
GO:0072575	epithelial cell proliferation involved in liver morphogenesis	5/890	33/22374	0.00926405	0.0437559	0.0303096	Il6/Mdk/Fgf18/Sulf2/Smo	5	FB	GO_BP	3.20.0
GO:1901099	negative regulation of signal transduction in absence of ligand	5/890	33/22374	0.00926405	0.0437559	0.0303096	Gas1/Klf4/Eya4/Cx3cl1/Unc5b	5	FB	GO_BP	3.20.0
GO:2001240	negative regulation of extrinsic apoptotic signaling pathway in absence of ligand	5/890	33/22374	0.00926405	0.0437559	0.0303096	Gas1/Klf4/Eya4/Cx3cl1/Unc5b	5	FB	GO_BP	3.20.0
GO:1903039	positive regulation of leukocyte cell-cell adhesion	20/890	282/22374	0.00934992	0.044121	0.0305625	Il6/Igf1/Vcam1/Cd81/Ccl19/Anxa1/Mdk/Il6st/Pnp/Lgals1/Tnfsf13b/Thy1/Gli3/Has2/Ccl2/Il1rl2/Cd55/Socs5/Socs1/Dnaja3	20	FB	GO_BP	3.20.0
GO:0001893	maternal placenta development	6/890	46/22374	0.00939175	0.0441566	0.0305872	Il11ra1/Ctsl/Nr2f2/Bsg/Lif/Tppp3	6	FB	GO_BP	3.20.0
GO:0019692	deoxyribose phosphate metabolic process	6/890	46/22374	0.00939175	0.0441566	0.0305872	Xdh/Pnp/Nme2/Dpyd/Dtymk/Upp2	6	FB	GO_BP	3.20.0
GO:0045622	regulation of T-helper cell differentiation	6/890	46/22374	0.00939175	0.0441566	0.0305872	Il6/Ccl19/Anxa1/Lgals1/Loxl3/Socs5	6	FB	GO_BP	3.20.0
GO:0098698	postsynaptic specialization assembly	6/890	46/22374	0.00939175	0.0441566	0.0305872	Abi3bp/Fgfr1/Wnt5a/Prickle1/Nlgn2/Prickle2	6	FB	GO_BP	3.20.0
GO:0032413	negative regulation of ion transmembrane transporter activity	7/890	60/22374	0.00950708	0.0446581	0.0309346	Nedd4/Gem/Pkd2/Ephb2/Kcne4/Stk39/Osr1	7	FB	GO_BP	3.20.0
GO:0006721	terpenoid metabolic process	9/890	90/22374	0.00953671	0.0446751	0.0309464	Rbp1/Egfr/Rarres2/Cyp1b1/Aldh1a1/Aldh1a3/Rbp4/Rdh10/Htra2	9	FB	GO_BP	3.20.0
GO:0006809	nitric oxide biosynthetic process	9/890	90/22374	0.00953671	0.0446751	0.0309464	Il6/Igf1/Cyp1b1/Klf4/Rora/Pkd2/Ptx3/Slc7a2/Mapk9	9	FB	GO_BP	3.20.0
GO:0046323	glucose import	9/890	90/22374	0.00953671	0.0446751	0.0309464	Igf1/Hk2/Myc/Gpc3/Ace/Grb10/C1qtnf2/Irs1/C1qtnf12	9	FB	GO_BP	3.20.0
GO:0043367	CD4-positive, alpha-beta T cell differentiation	10/890	106/22374	0.00963473	0.0450524	0.0312077	Il6/Ctsl/Ccl19/Anxa1/Rora/Lgals1/Loxl3/Socs5/Socs1/Tmem98	10	FB	GO_BP	3.20.0
GO:0071677	positive regulation of mononuclear cell migration	10/890	106/22374	0.00963473	0.0450524	0.0312077	Cxcl12/Rarres2/Gas6/Mdk/Wnt5a/Ccl7/Mmp14/Ccl2/Cx3cl1/Stk39	10	FB	GO_BP	3.20.0
GO:0002367	cytokine production involved in immune response	13/890	157/22374	0.0100872	0.0471255	0.0326438	Il6/Gas6/Cd81/Il1r1/Wnt5a/Axl/Twist1/Panx1/Twist2/Gprc5b/Tgfb2/Cd55/Tgfb3	13	FB	GO_BP	3.20.0
GO:1904019	epithelial cell apoptotic process	10/890	107/22374	0.0102611	0.0474739	0.0328851	Igf1/Sfrp4/Gsn/Ngf/Nupr1/Mdk/Myc/Bok/Ednra/Usp53	10	FB	GO_BP	3.20.0
GO:0002693	positive regulation of cellular extravasation	4/890	22/22374	0.0102631	0.0474739	0.0328851	Il1r1/Mdk/Thy1/Ccl2	4	FB	GO_BP	3.20.0
GO:0009158	ribonucleoside monophosphate catabolic process	4/890	22/22374	0.0102631	0.0474739	0.0328851	Xdh/Pnp/Dpyd/Upp2	4	FB	GO_BP	3.20.0
GO:0034349	glial cell apoptotic process	4/890	22/22374	0.0102631	0.0474739	0.0328851	Igf1/Gas6/Pmp22/Akap12	4	FB	GO_BP	3.20.0
GO:0046321	positive regulation of fatty acid oxidation	4/890	22/22374	0.0102631	0.0474739	0.0328851	Nucb2/Twist1/C1qtnf2/Irs1	4	FB	GO_BP	3.20.0
GO:0046519	sphingoid metabolic process	4/890	22/22374	0.0102631	0.0474739	0.0328851	Plpp3/Plpp1/Sphk1/Sgpp1	4	FB	GO_BP	3.20.0
GO:0048245	eosinophil chemotaxis	4/890	22/22374	0.0102631	0.0474739	0.0328851	Ccl7/Ccl11/Ccl2/Cx3cl1	4	FB	GO_BP	3.20.0
GO:0051797	regulation of hair follicle development	4/890	22/22374	0.0102631	0.0474739	0.0328851	Fst/Wnt5a/Tgfb2/Smo	4	FB	GO_BP	3.20.0
GO:0071305	cellular response to vitamin D	4/890	22/22374	0.0102631	0.0474739	0.0328851	Sfrp1/Pdia3/Penk/Mn1	4	FB	GO_BP	3.20.0
GO:0071625	vocalization behavior	4/890	22/22374	0.0102631	0.0474739	0.0328851	Foxp2/Gli3/Srpx2/Dlg4	4	FB	GO_BP	3.20.0
GO:0099151	regulation of postsynaptic density assembly	4/890	22/22374	0.0102631	0.0474739	0.0328851	Abi3bp/Fgfr1/Prickle1/Prickle2	4	FB	GO_BP	3.20.0
GO:0031103	axon regeneration	7/890	61/22374	0.0103809	0.047737	0.0330673	Mmp2/Lrp1/Klf4/Lamb2/Apod/Kremen1/Ptprf	7	FB	GO_BP	3.20.0
GO:0090102	cochlea development	7/890	61/22374	0.0103809	0.047737	0.0330673	Wnt5a/Sobp/Frzb/Sox9/Cthrc1/Ift27/Fzd2	7	FB	GO_BP	3.20.0
GO:0009262	deoxyribonucleotide metabolic process	6/890	47/22374	0.010413	0.047737	0.0330673	Xdh/Pnp/Nme2/Dpyd/Dtymk/Upp2	6	FB	GO_BP	3.20.0
GO:0030279	negative regulation of ossification	6/890	47/22374	0.010413	0.047737	0.0330673	Mdk/Sfrp1/Ecm1/Ltbp3/Sox9/Kremen1	6	FB	GO_BP	3.20.0
GO:0032271	regulation of protein polymerization	16/890	211/22374	0.0104756	0.047737	0.0330673	Gsn/Sptbn1/Slit2/Tmsb10/Add3/Nav3/Ccl11/Kirrel/Dbn1/Cttn/Cdc42ep5/Clasp2/Pfn2/Clip3/Pak3/Tppp3	16	FB	GO_BP	3.20.0
GO:0032682	negative regulation of chemokine production	5/890	34/22374	0.0105136	0.047737	0.0330673	Il6/Klf4/Apod/Socs5/Gstp1	5	FB	GO_BP	3.20.0
GO:0033198	response to ATP	5/890	34/22374	0.0105136	0.047737	0.0330673	Abcc9/Hsp90b1/Panx1/Ccl2/Kcnj8	5	FB	GO_BP	3.20.0
GO:0035929	steroid hormone secretion	5/890	34/22374	0.0105136	0.047737	0.0330673	Selenom/Ecrg4/Fzd4/C1qtnf1/Cry2	5	FB	GO_BP	3.20.0
GO:0046697	decidualization	5/890	34/22374	0.0105136	0.047737	0.0330673	Il11ra1/Ctsl/Bsg/Lif/Tppp3	5	FB	GO_BP	3.20.0
GO:0006013	mannose metabolic process	3/890	12/22374	0.0105423	0.047737	0.0330673	Man2a1/Man2b2/Pmm1	3	FB	GO_BP	3.20.0
GO:0007494	midgut development	3/890	12/22374	0.0105423	0.047737	0.0330673	Egfr/Wnt5a/Smo	3	FB	GO_BP	3.20.0
GO:0032825	positive regulation of natural killer cell differentiation	3/890	12/22374	0.0105423	0.047737	0.0330673	Gas6/Axl/Il15ra	3	FB	GO_BP	3.20.0
GO:0032905	transforming growth factor beta1 production	3/890	12/22374	0.0105423	0.047737	0.0330673	Lum/Col3a1/Cx3cl1	3	FB	GO_BP	3.20.0
GO:0036135	Schwann cell migration	3/890	12/22374	0.0105423	0.047737	0.0330673	Lrp1/Pmp22/Tiam1	3	FB	GO_BP	3.20.0
GO:0042118	endothelial cell activation	3/890	12/22374	0.0105423	0.047737	0.0330673	Bmper/Acvrl1/Socs5	3	FB	GO_BP	3.20.0
GO:0046349	amino sugar biosynthetic process	3/890	12/22374	0.0105423	0.047737	0.0330673	Gfpt2/Uap1/Pgm3	3	FB	GO_BP	3.20.0
GO:0051798	positive regulation of hair follicle development	3/890	12/22374	0.0105423	0.047737	0.0330673	Fst/Wnt5a/Tgfb2	3	FB	GO_BP	3.20.0
GO:0060056	mammary gland involution	3/890	12/22374	0.0105423	0.047737	0.0330673	Ccl2/Nfkb1/Igfbp5	3	FB	GO_BP	3.20.0
GO:0060426	lung vasculature development	3/890	12/22374	0.0105423	0.047737	0.0330673	Igf1/Errfi1/Lif	3	FB	GO_BP	3.20.0
GO:0060638	mesenchymal-epithelial cell signaling	3/890	12/22374	0.0105423	0.047737	0.0330673	Fgfr1/Wnt5a/Fgf7	3	FB	GO_BP	3.20.0
GO:0060767	epithelial cell proliferation involved in prostate gland development	3/890	12/22374	0.0105423	0.047737	0.0330673	Serpinf1/Ar/Sox9	3	FB	GO_BP	3.20.0
GO:0071492	cellular response to UV-A	3/890	12/22374	0.0105423	0.047737	0.0330673	Mmp2/Mmp3/Timp1	3	FB	GO_BP	3.20.0
GO:0090009	primitive streak formation	3/890	12/22374	0.0105423	0.047737	0.0330673	Wnt5a/Prickle1/Lrp6	3	FB	GO_BP	3.20.0
GO:1903010	regulation of bone development	3/890	12/22374	0.0105423	0.047737	0.0330673	Lox/Tmem119/Gli3	3	FB	GO_BP	3.20.0
GO:0009261	ribonucleotide catabolic process	13/890	158/22374	0.0106049	0.0479362	0.0332053	Col6a1/Igf1/Nupr1/Hk2/Xdh/Pnp/Myc/Slc4a4/Pde1a/Dpyd/Pde10a/Pde4c/Upp2	13	FB	GO_BP	3.20.0
GO:0010951	negative regulation of endopeptidase activity	13/890	158/22374	0.0106049	0.0479362	0.0332053	Serpinf1/Serping1/Serpinh1/Serpina3n/Timp1/Dpep1/Sfrp2/Gas6/Klf4/Serpinb6a/Timp3/Dnaja3/Reck	13	FB	GO_BP	3.20.0
GO:0032355	response to estradiol	11/890	124/22374	0.0106207	0.0479653	0.0332255	Mmp2/Egfr/Col1a1/Cyp1b1/Nr2f2/Errfi1/Sfrp1/Ghr/Penk/Ccl2/Gstp1	11	FB	GO_BP	3.20.0
GO:0097193	intrinsic apoptotic signaling pathway	23/890	343/22374	0.0106422	0.0480202	0.0332635	Mmp2/Cxcl12/Ackr3/Cyp1b1/Creb3l1/Nupr1/Steap3/Pnp/Myc/Selenos/Zfp385b/Fzd1/Herpud1/Bok/Gsdme/Sgpp1/Snai1/Plscr1/Phlda3/Dnajc10/Casp12/Htra2/Zfp385a	23	FB	GO_BP	3.20.0
GO:0045619	regulation of lymphocyte differentiation	17/890	230/22374	0.0108036	0.0487059	0.0337385	Il6/Gas6/Ccl19/Anxa1/Mdk/Sfrp1/Pnp/Lgals1/Axl/Mmp14/Gli3/Il1rl2/Loxl3/Il15ra/Ctla2a/Socs5/Socs1	17	FB	GO_BP	3.20.0
GO:0032611	interleukin-1 beta production	10/890	108/22374	0.010918	0.0491787	0.034066	Il6/Igf1/Ccl19/Errfi1/Wnt5a/Lpl/Panx1/Sphk1/F2r/Gstp1	10	FB	GO_BP	3.20.0
GO:0019229	regulation of vasoconstriction	9/890	92/22374	0.0109422	0.0492016	0.0340818	Mmp2/Svep1/Egfr/Add3/Ace/Arhgap42/Cx3cl1/Adm/F2r	9	FB	GO_BP	3.20.0
GO:0071901	negative regulation of protein serine/threonine kinase activity	9/890	92/22374	0.0109422	0.0492016	0.0340818	Sfrp2/Nr2f2/Sfrp1/Lrp6/Spry1/Cdkn2c/Spry2/Pkia/Gstp1	9	FB	GO_BP	3.20.0
GO:2001242	regulation of intrinsic apoptotic signaling pathway	15/890	194/22374	0.0109546	0.0492146	0.0340909	Mmp2/Cxcl12/Ackr3/Creb3l1/Nupr1/Steap3/Myc/Selenos/Fzd1/Herpud1/Bok/Gsdme/Snai1/Plscr1/Zfp385a	15	FB	GO_BP	3.20.0
GO:0046634	regulation of alpha-beta T cell activation	11/890	125/22374	0.0112408	0.0503445	0.0348736	Il6/Cd81/Ccl19/Anxa1/Pnp/Lgals1/Gli3/Loxl3/Cd55/Socs5/Socs1	11	FB	GO_BP	3.20.0
GO:2000106	regulation of leukocyte apoptotic process	11/890	125/22374	0.0112408	0.0503445	0.0348736	Cxcl12/Gas6/Ccl19/Anxa1/Wnt5a/Pnp/Myc/Axl/Selenos/Tgfb2/Kifap3	11	FB	GO_BP	3.20.0
GO:0050796	regulation of insulin secretion	17/890	231/22374	0.0112452	0.0503445	0.0348736	Il6/Lrp1/Fbn1/Sfrp1/Gpr39/Glul/Camk2n1/Tm7sf3/Rbp4/Nlgn2/Tiam1/Slc16a1/Gnao1/Pde4c/Cdk16/Irs1/C1qtnf12	17	FB	GO_BP	3.20.0
GO:0098742	cell-cell adhesion via plasma-membrane adhesion molecules	17/890	231/22374	0.0112452	0.0503445	0.0348736	Vcam1/Epha3/Klf4/Cdh11/Robo1/Lgals1/Magi2/Scarf2/Pcdh19/Sdk1/Tenm3/Nectin3/Tgfb2/Cx3cl1/Kifap3/Ptprf/Fgfrl1	17	FB	GO_BP	3.20.0
GO:0046632	alpha-beta T cell differentiation	12/890	142/22374	0.01129	0.0505013	0.0349822	Il6/Ctsl/Ccl19/Anxa1/Rora/Pnp/Lgals1/Gli3/Loxl3/Socs5/Socs1/Tmem98	12	FB	GO_BP	3.20.0
GO:0043030	regulation of macrophage activation	7/890	62/22374	0.0113118	0.0505109	0.0349888	Il33/Lbp/Rora/Wnt5a/Slc7a2/Sphk1/Cx3cl1	7	FB	GO_BP	3.20.0
GO:0043370	regulation of CD4-positive, alpha-beta T cell differentiation	7/890	62/22374	0.0113118	0.0505109	0.0349888	Il6/Ccl19/Anxa1/Lgals1/Loxl3/Socs5/Socs1	7	FB	GO_BP	3.20.0
GO:0009123	nucleoside monophosphate metabolic process	8/890	77/22374	0.011367	0.0507135	0.0351292	Xdh/Pnp/Nme2/Ak5/Dpyd/Ak1/Dtymk/Upp2	8	FB	GO_BP	3.20.0
GO:0002700	regulation of production of molecular mediator of immune response	16/890	213/22374	0.0113941	0.0507904	0.0351824	Il6/Il33/Cd81/Il1r1/Wnt5a/Axl/Ephb2/Twist1/Panx1/Twist2/Gprc5b/Rbp4/Tgfb2/Cd55/Tgfb3/Parp3	16	FB	GO_BP	3.20.0
GO:0002819	regulation of adaptive immune response	18/890	250/22374	0.0114524	0.0510062	0.0353319	Svep1/Il6/C3/Il33/Cd81/Ccl19/Anxa1/Il1r1/Pnp/Lgals1/Tnfsf13b/Ephb2/Loxl3/Adcy7/Cd55/Mill2/Socs5/Parp3	18	FB	GO_BP	3.20.0
GO:0007492	endoderm development	9/890	93/22374	0.0117005	0.0520662	0.0360662	Mmp2/Col6a1/Col5a2/Col5a1/Col8a1/Mmp14/Col12a1/Col11a1/Angpt2	9	FB	GO_BP	3.20.0
GO:0062012	regulation of small molecule metabolic process	26/890	405/22374	0.0117508	0.0522447	0.0361898	Igfbp4/Il6/Igf1/Fmo2/Anxa1/Nupr1/Rora/Fmo1/H6pd/Myc/Nucb2/Slc4a4/Hsd11b1/Cacna1a/Twist1/Nnmt/Sox9/Nfkb1/Rdh10/C1qtnf2/Dkk3/Mapk9/Snai1/C1qtnf1/Irs1/C1qtnf12	26	FB	GO_BP	3.20.0
GO:0071695	anatomical structure maturation	22/890	327/22374	0.011865	0.052564	0.036411	Mmp2/Igf1/C3/Nfix/Fgfr1/Ngf/Ctsl/Pmp22/Ccl19/Wnt5a/Axl/Thbs3/Cacna1a/Ednra/Adamts12/Tgfb2/Ntn4/Cdkn1c/Fem1b/Sclt1/Farp2/Reck	22	FB	GO_BP	3.20.0
GO:0002719	negative regulation of cytokine production involved in immune response	5/890	35/22374	0.0118736	0.052564	0.036411	Axl/Twist1/Twist2/Tgfb2/Tgfb3	5	FB	GO_BP	3.20.0
GO:0035116	embryonic hindlimb morphogenesis	5/890	35/22374	0.0118736	0.052564	0.036411	Gpc3/Lrp6/Twist1/Lmbr1/Osr1	5	FB	GO_BP	3.20.0
GO:0045616	regulation of keratinocyte differentiation	5/890	35/22374	0.0118736	0.052564	0.036411	Errfi1/Nme2/Cd109/Tgfb2/Sgpp1	5	FB	GO_BP	3.20.0
GO:0097107	postsynaptic density assembly	5/890	35/22374	0.0118736	0.052564	0.036411	Abi3bp/Fgfr1/Prickle1/Nlgn2/Prickle2	5	FB	GO_BP	3.20.0
GO:0043409	negative regulation of MAPK cascade	14/890	178/22374	0.0119095	0.0526776	0.0364897	Fbln1/Igf1/Sfrp4/Sfrp2/Klf4/Errfi1/Sfrp1/Ephb2/Dact1/Spry1/Lif/Emilin1/Spry2/Gstp1	14	FB	GO_BP	3.20.0
GO:0072524	pyridine-containing compound metabolic process	15/890	196/22374	0.0119556	0.0528365	0.0365997	Col6a1/Igf1/Fmo2/Nupr1/Hk2/Fmo1/Pnp/H6pd/Myc/Slc4a4/Hsd11b1/Nnmt/Idh1/Fdx1/Naxe	15	FB	GO_BP	3.20.0
GO:0048738	cardiac muscle tissue development	20/890	289/22374	0.012014	0.0528473	0.0366073	Col14a1/Pdgfra/Pi16/Igf1/Zfpm2/Fgfr1/Pdgfrb/Tgfbr3/Prickle1/Lrp6/Fhl2/Ccn4/Col11a1/Kcnj8/Ednra/Rbp4/Tgfb2/Naglu/Meis1/Foxc2	20	FB	GO_BP	3.20.0
GO:0003214	cardiac left ventricle morphogenesis	4/890	23/22374	0.0120401	0.0528473	0.0366073	Sfrp2/Ednra/Tgfb2/Naglu	4	FB	GO_BP	3.20.0
GO:0009164	nucleoside catabolic process	4/890	23/22374	0.0120401	0.0528473	0.0366073	Xdh/Pnp/Dpyd/Upp2	4	FB	GO_BP	3.20.0
GO:0031290	retinal ganglion cell axon guidance	4/890	23/22374	0.0120401	0.0528473	0.0366073	Slit2/Nrp1/Ephb2/Bmpr1b	4	FB	GO_BP	3.20.0
GO:0034249	negative regulation of amide metabolic process	4/890	23/22374	0.0120401	0.0528473	0.0366073	Igf1/Spon1/Ntrk2/Sphk1	4	FB	GO_BP	3.20.0
GO:0035930	corticosteroid hormone secretion	4/890	23/22374	0.0120401	0.0528473	0.0366073	Selenom/Ecrg4/C1qtnf1/Cry2	4	FB	GO_BP	3.20.0
GO:0072111	cell proliferation involved in kidney development	4/890	23/22374	0.0120401	0.0528473	0.0366073	Pdgfrb/Myc/Gpc3/Osr1	4	FB	GO_BP	3.20.0
GO:0072234	metanephric nephron tubule development	4/890	23/22374	0.0120401	0.0528473	0.0366073	Pkd2/Sox9/Lif/Osr1	4	FB	GO_BP	3.20.0
GO:0008544	epidermis development	26/890	406/22374	0.0120979	0.0530556	0.0367515	Col6a1/Svep1/Sfrp4/Egfr/Fgfr1/Ctsl/Klf4/Fst/Anxa1/Errfi1/Wnt5a/Nme2/Fgf7/Sox9/Kazn/Gsdme/Cd109/Eda/Tgfb2/Lamc1/Sgpp1/Naglu/Igfbp5/Snai1/Plod3/Smo	26	FB	GO_BP	3.20.0
GO:0031329	regulation of cellular catabolic process	27/890	426/22374	0.0121349	0.0531727	0.0368326	Dcn/Igf1/Timp1/Timp2/Nupr1/Hk2/Timp3/Bag3/Myc/Dapk1/Slc4a4/Deptor/Twist1/Bok/Sh3d19/Dap/Snx7/Wipi1/Cttn/Idh1/Cdk16/Smo/Hspb8/Htra2/Fez1/Depdc5/Irs1	27	FB	GO_BP	3.20.0
GO:0032677	regulation of interleukin-8 production	8/890	78/22374	0.012238	0.0535791	0.0371142	Il6/F3/Klf4/Anxa1/Lbp/Wnt5a/Ssc5d/F2r	8	FB	GO_BP	3.20.0
GO:1904951	positive regulation of establishment of protein localization	24/890	367/22374	0.0122654	0.0536531	0.0371654	Il6/Igf1/Lrp1/Egfr/Gas6/Cd81/Gpr39/Bag3/Bsg/Glul/Ergic3/Camk2n1/Tm7sf3/Gli3/Ccl2/Rbp4/Nlgn2/Ang/Tgfb2/Rab34/Tgfb3/Smo/Tcaf1/C1qtnf12	24	FB	GO_BP	3.20.0
GO:0002762	negative regulation of myeloid leukocyte differentiation	7/890	63/22374	0.0123015	0.0537202	0.0372119	Tnfaip6/Fbn1/Sfrp1/Myc/Nme2/Lrrc17/Tnfrsf11b	7	FB	GO_BP	3.20.0
GO:0090497	mesenchymal cell migration	7/890	63/22374	0.0123015	0.0537202	0.0372119	Nrp1/Twist1/Tpbg/Ednra/Sema4c/Smo/Sema3b	7	FB	GO_BP	3.20.0
GO:0006720	isoprenoid metabolic process	10/890	110/22374	0.0123268	0.0537396	0.0372253	Rbp1/Egfr/Rarres2/Cyp1b1/Aldh1a1/Aldh1a3/Rbp4/Dpm3/Rdh10/Htra2	10	FB	GO_BP	3.20.0
GO:0007173	epidermal growth factor receptor signaling pathway	10/890	110/22374	0.0123268	0.0537396	0.0372253	Egfr/Errfi1/Prickle1/Efemp1/Sox9/Plce1/Spry2/Socs5/Ptprf/Rhbdf1	10	FB	GO_BP	3.20.0
GO:0002440	production of molecular mediator of immune response	20/890	290/22374	0.0124395	0.0541848	0.0375337	Il6/Il33/Gas6/Cd81/Fbn1/Il1r1/Wnt5a/Axl/Tnfsf13b/Ephb2/Twist1/Panx1/Itm2a/Twist2/Gprc5b/Rbp4/Tgfb2/Cd55/Tgfb3/Parp3	20	FB	GO_BP	3.20.0
GO:0016042	lipid catabolic process	23/890	348/22374	0.0124819	0.0543237	0.03763	Dpep1/Lrp1/Rarres2/Cyp1b1/Hexa/Hexb/Hsd11b1/Lpl/Twist1/Bdh2/Plce1/Plcxd3/Naglu/Iah1/Idh1/Plbd2/Bscl2/Acaa2/Pld1/Abcd3/Pla2g12a/Irs1/Decr1	23	FB	GO_BP	3.20.0
GO:0014015	positive regulation of gliogenesis	9/890	94/22374	0.0124974	0.0543452	0.0376448	Il6/Igf1/Il33/Egfr/Mdk/Il6st/Myc/Ntn1/Lif	9	FB	GO_BP	3.20.0
GO:1905954	positive regulation of lipid localization	11/890	127/22374	0.0125636	0.054587	0.0378123	Abca8a/C3/Lrp1/Pltp/Nucb2/Ecrg4/Lpl/Abca8b/Ptges/Mapk9/C1qtnf1	11	FB	GO_BP	3.20.0
GO:0002822	regulation of adaptive immune response based on somatic recombination of immune receptors built from immunoglobulin superfamily domains	17/890	234/22374	0.0126563	0.0549433	0.0380591	Svep1/Il6/C3/Il33/Cd81/Ccl19/Anxa1/Il1r1/Pnp/Lgals1/Tnfsf13b/Ephb2/Loxl3/Cd55/Mill2/Socs5/Parp3	17	FB	GO_BP	3.20.0
GO:0030501	positive regulation of bone mineralization	6/890	49/22374	0.0126874	0.0549857	0.0380885	Gpm6b/Tent5a/Tmem119/Atraid/Bmpr1b/Osr1	6	FB	GO_BP	3.20.0
GO:0042092	type 2 immune response	6/890	49/22374	0.0126874	0.0549857	0.0380885	Il6/Il33/Cd81/Anxa1/Ecm1/Socs5	6	FB	GO_BP	3.20.0
GO:0007519	skeletal muscle tissue development	16/890	216/22374	0.0128894	0.0558142	0.0386624	Col6a1/Meg3/Foxp2/Nfix/Pmp22/Nr2f2/Nupr1/Abcc9/Myc/Cdon/Twist1/Meox2/Usp2/Smo/Plagl1/Hlf	16	FB	GO_BP	3.20.0
GO:0032412	regulation of monoatomic ion transmembrane transporter activity	15/890	198/22374	0.0130267	0.0563617	0.0390417	Nedd4/Gem/Abcc9/Ank2/Pkd2/Dapk1/Ephb2/Kcne4/Ccl2/Kcnj8/Ednra/Nlgn2/Stk39/Osr1/Tcaf1	15	FB	GO_BP	3.20.0
GO:0051494	negative regulation of cytoskeleton organization	14/890	180/22374	0.0130381	0.0563634	0.0390428	Gsn/Lima1/Sptbn1/Tmeff2/Slit2/Tmsb10/Dlc1/Mid1/Add3/Nav3/Dbn1/Clasp2/Pfn2/Clip3	14	FB	GO_BP	3.20.0
GO:0032637	interleukin-8 production	8/890	79/22374	0.0131571	0.0564159	0.0390792	Il6/F3/Klf4/Anxa1/Lbp/Wnt5a/Ssc5d/F2r	8	FB	GO_BP	3.20.0
GO:1904705	regulation of vascular associated smooth muscle cell proliferation	8/890	79/22374	0.0131571	0.0564159	0.0390792	Mmp2/Igf1/Ddr2/Timp3/Efemp2/Igfbp5/Tgfb3/Gstp1	8	FB	GO_BP	3.20.0
GO:0001547	antral ovarian follicle growth	3/890	13/22374	0.0133051	0.0564159	0.0390792	Tnfaip6/Ptx3/Bmpr1b	3	FB	GO_BP	3.20.0
GO:0006047	UDP-N-acetylglucosamine metabolic process	3/890	13/22374	0.0133051	0.0564159	0.0390792	Gfpt2/Uap1/Pgm3	3	FB	GO_BP	3.20.0
GO:0010561	negative regulation of glycoprotein biosynthetic process	3/890	13/22374	0.0133051	0.0564159	0.0390792	Itm2c/Bace2/Itm2a	3	FB	GO_BP	3.20.0
GO:0014745	negative regulation of muscle adaptation	3/890	13/22374	0.0133051	0.0564159	0.0390792	Klf4/Errfi1/Igfbp5	3	FB	GO_BP	3.20.0
GO:0022605	mammalian oogenesis stage	3/890	13/22374	0.0133051	0.0564159	0.0390792	Tnfaip6/Ptx3/Bmpr1b	3	FB	GO_BP	3.20.0
GO:0032060	bleb assembly	3/890	13/22374	0.0133051	0.0564159	0.0390792	Emp1/Pmp22/Lpar1	3	FB	GO_BP	3.20.0
GO:0032351	negative regulation of hormone metabolic process	3/890	13/22374	0.0133051	0.0564159	0.0390792	Cacna1a/Nfkb1/Dkk3	3	FB	GO_BP	3.20.0
GO:0033689	negative regulation of osteoblast proliferation	3/890	13/22374	0.0133051	0.0564159	0.0390792	Sfrp1/Atraid/Mn1	3	FB	GO_BP	3.20.0
GO:0035865	cellular response to potassium ion	3/890	13/22374	0.0133051	0.0564159	0.0390792	Abcc9/Stk39/Dlg4	3	FB	GO_BP	3.20.0
GO:0045625	regulation of T-helper 1 cell differentiation	3/890	13/22374	0.0133051	0.0564159	0.0390792	Ccl19/Anxa1/Socs5	3	FB	GO_BP	3.20.0
GO:0051121	hepoxilin metabolic process	3/890	13/22374	0.0133051	0.0564159	0.0390792	Gstm1/Gstm2/Gstp1	3	FB	GO_BP	3.20.0
GO:0051122	hepoxilin biosynthetic process	3/890	13/22374	0.0133051	0.0564159	0.0390792	Gstm1/Gstm2/Gstp1	3	FB	GO_BP	3.20.0
GO:0070294	renal sodium ion absorption	3/890	13/22374	0.0133051	0.0564159	0.0390792	Ednra/Maged2/Stk39	3	FB	GO_BP	3.20.0
GO:0072075	metanephric mesenchyme development	3/890	13/22374	0.0133051	0.0564159	0.0390792	Pkd2/Myc/Osr1	3	FB	GO_BP	3.20.0
GO:0072177	mesonephric duct development	3/890	13/22374	0.0133051	0.0564159	0.0390792	Pkd2/Gpc3/Osr1	3	FB	GO_BP	3.20.0
GO:2000095	regulation of Wnt signaling pathway, planar cell polarity pathway	3/890	13/22374	0.0133051	0.0564159	0.0390792	Gpc3/Dact1/Plekha4	3	FB	GO_BP	3.20.0
GO:2000271	positive regulation of fibroblast apoptotic process	3/890	13/22374	0.0133051	0.0564159	0.0390792	Nupr1/Sfrp1/Socs1	3	FB	GO_BP	3.20.0
GO:0035115	embryonic forelimb morphogenesis	5/890	36/22374	0.0133482	0.0564159	0.0390792	Lrp6/Twist1/Rdh10/Osr1/Reck	5	FB	GO_BP	3.20.0
GO:0043372	positive regulation of CD4-positive, alpha-beta T cell differentiation	5/890	36/22374	0.0133482	0.0564159	0.0390792	Il6/Ccl19/Anxa1/Socs5/Socs1	5	FB	GO_BP	3.20.0
GO:0048566	embryonic digestive tract development	5/890	36/22374	0.0133482	0.0564159	0.0390792	Pdgfra/Rarres2/Pcsk5/Gli3/Tgfb2	5	FB	GO_BP	3.20.0
GO:0072576	liver morphogenesis	5/890	36/22374	0.0133482	0.0564159	0.0390792	Il6/Mdk/Fgf18/Sulf2/Smo	5	FB	GO_BP	3.20.0
GO:0021545	cranial nerve development	7/890	64/22374	0.0133522	0.0564159	0.0390792	Ackr3/Lpar1/Nrp1/Ephb2/Gli3/Slc1a3/Adarb1	7	FB	GO_BP	3.20.0
GO:0022602	ovulation cycle process	7/890	64/22374	0.0133522	0.0564159	0.0390792	Pdgfra/Mmp2/Tnfaip6/Slit3/Ptx3/Fzd4/Bmpr1b	7	FB	GO_BP	3.20.0
GO:0043506	regulation of JUN kinase activity	7/890	64/22374	0.0133522	0.0564159	0.0390792	Sfrp2/Ccl19/Wnt5a/Sfrp1/Tnxb/Fzd4/Gstp1	7	FB	GO_BP	3.20.0
GO:0043616	keratinocyte proliferation	7/890	64/22374	0.0133522	0.0564159	0.0390792	Ctsl/Fst/Mdk/Fgf7/Twist2/Has2/Cd109	7	FB	GO_BP	3.20.0
GO:0030073	insulin secretion	19/890	273/22374	0.0133568	0.0564159	0.0390792	Il6/Lrp1/Fbn1/Anxa1/Sfrp1/Gpr39/Ildr2/Glul/Camk2n1/Tm7sf3/Rbp4/Nlgn2/Tiam1/Slc16a1/Gnao1/Pde4c/Cdk16/Irs1/C1qtnf12	19	FB	GO_BP	3.20.0
GO:0042176	regulation of protein catabolic process	24/890	370/22374	0.013433	0.0566916	0.0392702	Timp1/Il33/Timp2/Lrp1/Egfr/Nedd4/Cd81/Nupr1/Wnt5a/Timp3/Gpc3/Prickle1/Cst3/Dact1/Sox9/Sh3rf3/Herpud1/Sh3d19/Atraid/Tnfsf12/Mapk9/Tmem9/Socs5/Rhbdf1	24	FB	GO_BP	3.20.0
GO:0050768	negative regulation of neurogenesis	13/890	163/22374	0.0135104	0.0569248	0.0394317	Slit2/Wnt5a/Atf5/Nrp1/Ryk/Ntn1/Thy1/Ccl11/Mbd1/Ephb2/Kctd11/Kifap3/Tmem98	13	FB	GO_BP	3.20.0
GO:1904950	negative regulation of establishment of protein localization	13/890	163/22374	0.0135104	0.0569248	0.0394317	Fbn1/Anxa1/Sfrp1/Bag3/Apod/Erlec1/Gnao1/Yod1/Pde4c/F2r/Rhbdf1/Pkia/Irs1	13	FB	GO_BP	3.20.0
GO:0019216	regulation of lipid metabolic process	25/890	390/22374	0.0135257	0.0569426	0.039444	Igf1/C3/Fmo2/Igfbp7/Rarres2/Anxa1/Rora/Fmo1/Gpr39/H6pd/Nucb2/Apod/Twist1/Sox9/Angptl4/Nfkb1/Rdh10/C1qtnf2/Sphk1/Dkk3/Mapk9/Snai1/Idh1/Bscl2/Irs1	25	FB	GO_BP	3.20.0
GO:0007159	leukocyte cell-cell adhesion	27/890	430/22374	0.0135716	0.0570718	0.0395335	Cfh/Il6/Cxcl12/Igf1/Vcam1/Cd81/Ccl19/Klf4/Anxa1/Mdk/Il6st/Pnp/Ildr2/Lgals1/Gpnmb/Tnfsf13b/Thy1/Gli3/Has2/Ccl2/Il1rl2/Loxl3/Cd55/Socs5/Socs1/Dnaja3/Gstp1	27	FB	GO_BP	3.20.0
GO:0046887	positive regulation of hormone secretion	15/890	199/22374	0.0135896	0.0570718	0.0395335	Lrp1/Egfr/Fgfr1/Gpr39/Glul/Nucb2/Camk2n1/Tm7sf3/Ecrg4/Lif/Rbp4/Nlgn2/C1qtnf1/Irs1/C1qtnf12	15	FB	GO_BP	3.20.0
GO:1901292	nucleoside phosphate catabolic process	15/890	199/22374	0.0135896	0.0570718	0.0395335	Col6a1/Igf1/Entpd2/Nupr1/Hk2/Xdh/Pnp/Myc/Slc4a4/Pde1a/Enpp3/Dpyd/Pde10a/Pde4c/Upp2	15	FB	GO_BP	3.20.0
GO:0032635	interleukin-6 production	14/890	181/22374	0.0136326	0.0572057	0.0396263	Il6/Il33/Gas6/Lbp/Wnt5a/Bsg/Selenos/Lpl/Prg4/Twist1/Il1rl2/Vegfd/Socs5/F2r	14	FB	GO_BP	3.20.0
GO:0031669	cellular response to nutrient levels	19/890	274/22374	0.013837	0.0578635	0.0400819	Rnase4/Ctsk/Gas6/Col1a1/Ctsl/Sfrp1/Glul/Pdia3/Lpl/Penk/Angptl4/Map1lc3a/Dap/Mn1/Wipi1/Prkab2/Pak3/Pld1/Depdc5	19	FB	GO_BP	3.20.0
GO:0051090	regulation of DNA-binding transcription factor activity	24/890	371/22374	0.0138415	0.0578635	0.0400819	Il6/Sfrp4/Plpp3/Ddr2/Nfix/Ngf/Id3/Ar/Cyp1b1/Klf4/Nupr1/Wnt5a/Tgfbr3/Ror1/Lrp6/Ndn/Fzd1/Dap/Sphk1/Fzd4/Glis2/Fzd2/Dnaja3/Cys1	24	FB	GO_BP	3.20.0
GO:0008360	regulation of cell shape	12/890	146/22374	0.0138528	0.0578635	0.0400819	Il6/Rhoj/Anxa1/Lpar1/Dlc1/Pdpn/Ccl7/Hexb/Ccl11/Rhou/Parva/Cdc42ep5	12	FB	GO_BP	3.20.0
GO:0051224	negative regulation of protein transport	12/890	146/22374	0.0138528	0.0578635	0.0400819	Fbn1/Anxa1/Sfrp1/Apod/Erlec1/Gnao1/Yod1/Pde4c/F2r/Rhbdf1/Pkia/Irs1	12	FB	GO_BP	3.20.0
GO:0032755	positive regulation of interleukin-6 production	10/890	112/22374	0.0138684	0.0578635	0.0400819	Il6/Il33/Lbp/Wnt5a/Bsg/Lpl/Twist1/Il1rl2/Vegfd/F2r	10	FB	GO_BP	3.20.0
GO:0006509	membrane protein ectodomain proteolysis	6/890	50/22374	0.0139459	0.0578635	0.0400819	Timp1/Timp2/Timp3/Bace2/Sh3d19/Bace1	6	FB	GO_BP	3.20.0
GO:0010837	regulation of keratinocyte proliferation	6/890	50/22374	0.0139459	0.0578635	0.0400819	Ctsl/Mdk/Fgf7/Twist2/Has2/Cd109	6	FB	GO_BP	3.20.0
GO:0035088	establishment or maintenance of apical/basal cell polarity	6/890	50/22374	0.0139459	0.0578635	0.0400819	Wnt5a/Pard3b/Fscn1/Pard3/Dlg4/Prickle2	6	FB	GO_BP	3.20.0
GO:0045923	positive regulation of fatty acid metabolic process	6/890	50/22374	0.0139459	0.0578635	0.0400819	Anxa1/Nucb2/Twist1/C1qtnf2/Mapk9/Irs1	6	FB	GO_BP	3.20.0
GO:0061245	establishment or maintenance of bipolar cell polarity	6/890	50/22374	0.0139459	0.0578635	0.0400819	Wnt5a/Pard3b/Fscn1/Pard3/Dlg4/Prickle2	6	FB	GO_BP	3.20.0
GO:0071383	cellular response to steroid hormone stimulus	16/890	218/22374	0.0139686	0.0578635	0.0400819	Serpinf1/Igf1/Egfr/Nedd4/Ar/Cyp1b1/Anxa1/Errfi1/Sfrp1/Ace/Ccl2/Tfpi/Ntrk2/Cry2/Fech/Gstp1	16	FB	GO_BP	3.20.0
GO:0030048	actin filament-based movement	11/890	129/22374	0.0140014	0.0578635	0.0400819	Gsn/Abcc9/Ank2/Pdpn/Frmd6/Epdr1/Kcne4/Kcnj8/Pard3/Dbn1/Parva	11	FB	GO_BP	3.20.0
GO:0003177	pulmonary valve development	4/890	24/22374	0.0140027	0.0578635	0.0400819	Slit2/Robo1/Adamts5/Tgfb2	4	FB	GO_BP	3.20.0
GO:0003283	atrial septum development	4/890	24/22374	0.0140027	0.0578635	0.0400819	Ank2/Wnt5a/Tgfb2/Smo	4	FB	GO_BP	3.20.0
GO:0045623	negative regulation of T-helper cell differentiation	4/890	24/22374	0.0140027	0.0578635	0.0400819	Anxa1/Lgals1/Loxl3/Socs5	4	FB	GO_BP	3.20.0
GO:0060392	negative regulation of SMAD protein signal transduction	4/890	24/22374	0.0140027	0.0578635	0.0400819	Lrp1/Pmepa1/Tgfbr3/Emilin1	4	FB	GO_BP	3.20.0
GO:0061318	renal filtration cell differentiation	4/890	24/22374	0.0140027	0.0578635	0.0400819	Lamb2/Magi2/Ednra/Foxc2	4	FB	GO_BP	3.20.0
GO:0072112	podocyte differentiation	4/890	24/22374	0.0140027	0.0578635	0.0400819	Lamb2/Magi2/Ednra/Foxc2	4	FB	GO_BP	3.20.0
GO:2000269	regulation of fibroblast apoptotic process	4/890	24/22374	0.0140027	0.0578635	0.0400819	Gas6/Nupr1/Sfrp1/Socs1	4	FB	GO_BP	3.20.0
GO:0042093	T-helper cell differentiation	8/890	80/22374	0.0141256	0.0583249	0.0404015	Il6/Ccl19/Anxa1/Rora/Lgals1/Loxl3/Socs5/Tmem98	8	FB	GO_BP	3.20.0
GO:0006066	alcohol metabolic process	24/890	372/22374	0.0142597	0.0588313	0.0407523	Lrp1/Rbp1/Plpp3/Lima1/Fgfr1/Pmp22/Cyp1b1/Aldh1a1/Errfi1/H6pd/Itpkc/Plpp1/Aldh1a3/Rbp4/Nfkb1/Dpm3/Rdh10/Sphk1/Sgpp1/Dkk3/Ephx1/Idh1/Fdx1/Fech	24	FB	GO_BP	3.20.0
GO:0048260	positive regulation of receptor-mediated endocytosis	7/890	65/22374	0.0144657	0.0595857	0.0412749	C3/Sfrp4/Ccl19/Cd63/Magi2/Pard3/Sgip1	7	FB	GO_BP	3.20.0
GO:1903078	positive regulation of protein localization to plasma membrane	7/890	65/22374	0.0144657	0.0595857	0.0412749	Lrp1/Epha3/Egfr/Sptbn1/Ephb2/Clip3/Cnpy4	7	FB	GO_BP	3.20.0
GO:0110020	regulation of actomyosin structure organization	10/890	113/22374	0.0146913	0.0604665	0.041885	S100a10/Tmeff2/Lpar1/Dlc1/Nrp1/Rhoc/Asap3/Clasp2/Pfn2/Tgfb3	10	FB	GO_BP	3.20.0
GO:0060419	heart growth	11/890	130/22374	0.0147653	0.0607229	0.0420626	Col14a1/Pi16/Igf1/Zfpm2/Fgfr1/Tgfbr3/Ccn4/Rbp4/Tgfb2/Meis1/Foxc2	11	FB	GO_BP	3.20.0
GO:0031623	receptor internalization	13/890	165/22374	0.0148302	0.0609409	0.0422136	Sfrp4/Lrp1/Nedd4/Ackr3/Cd81/Cd63/Lpar1/Magi2/Ghr/Dnm1/Pard3/Adm/Dlg4	13	FB	GO_BP	3.20.0
GO:0001958	endochondral ossification	5/890	37/22374	0.0149415	0.0611544	0.0423616	Nfix/Col1a1/Mmp14/Tmem119/Fgf18	5	FB	GO_BP	3.20.0
GO:0030517	negative regulation of axon extension	5/890	37/22374	0.0149415	0.0611544	0.0423616	Slit2/Wnt5a/Nrp1/Ryk/Ntn1	5	FB	GO_BP	3.20.0
GO:0036075	replacement ossification	5/890	37/22374	0.0149415	0.0611544	0.0423616	Nfix/Col1a1/Mmp14/Tmem119/Fgf18	5	FB	GO_BP	3.20.0
GO:0071354	cellular response to interleukin-6	5/890	37/22374	0.0149415	0.0611544	0.0423616	Il6/Entpd2/Il6st/Ccl2/Nfkb1	5	FB	GO_BP	3.20.0
GO:0071604	transforming growth factor beta production	5/890	37/22374	0.0149415	0.0611544	0.0423616	Lum/Fbln1/Col3a1/Tgfb2/Cx3cl1	5	FB	GO_BP	3.20.0
GO:0006109	regulation of carbohydrate metabolic process	16/890	220/22374	0.0151169	0.0617424	0.0427689	Igfbp4/Il6/Igf1/Nupr1/Rora/Myc/Slc4a4/Hsd11b1/Nnmt/Has2/Grb10/Nfkb1/C1qtnf2/C1qtnf1/Irs1/C1qtnf12	16	FB	GO_BP	3.20.0
GO:0043087	regulation of GTPase activity	16/890	220/22374	0.0151169	0.0617424	0.0427689	Epha3/S100a10/Ccl19/Wnt5a/Thy1/Arhgap42/Ccl11/Asap3/Spry1/Tiam1/Ntrk2/Spry2/F2r/Sgsm2/Vav2/Tiam2	16	FB	GO_BP	3.20.0
GO:0002294	CD4-positive, alpha-beta T cell differentiation involved in immune response	8/890	81/22374	0.0151451	0.0617424	0.0427689	Il6/Ccl19/Anxa1/Rora/Lgals1/Loxl3/Socs5/Tmem98	8	FB	GO_BP	3.20.0
GO:0016101	diterpenoid metabolic process	8/890	81/22374	0.0151451	0.0617424	0.0427689	Rbp1/Egfr/Rarres2/Cyp1b1/Aldh1a1/Aldh1a3/Rbp4/Rdh10	8	FB	GO_BP	3.20.0
GO:0033138	positive regulation of peptidyl-serine phosphorylation	8/890	81/22374	0.0151451	0.0617424	0.0427689	Il6/Egfr/Sfrp2/Wnt5a/Lif/Ntrk2/Spry2/Pfn2	8	FB	GO_BP	3.20.0
GO:0006739	NADP metabolic process	6/890	51/22374	0.015289	0.061891	0.0428718	Fmo2/Fmo1/H6pd/Hsd11b1/Idh1/Fdx1	6	FB	GO_BP	3.20.0
GO:0008038	neuron recognition	6/890	51/22374	0.015289	0.061891	0.0428718	Epha3/Wnt5a/Robo1/Nrp1/Ephb2/Ndn	6	FB	GO_BP	3.20.0
GO:0010762	regulation of fibroblast migration	6/890	51/22374	0.015289	0.061891	0.0428718	Cygb/Has1/Ddr2/Fgfr1/Akap12/Pak3	6	FB	GO_BP	3.20.0
GO:0030901	midbrain development	6/890	51/22374	0.015289	0.061891	0.0428718	Sfrp2/Fgfr1/Wnt5a/Sfrp1/Lrp6/Ryk	6	FB	GO_BP	3.20.0
GO:0046636	negative regulation of alpha-beta T cell activation	6/890	51/22374	0.015289	0.061891	0.0428718	Anxa1/Lgals1/Gli3/Loxl3/Socs5/Socs1	6	FB	GO_BP	3.20.0
GO:1900077	negative regulation of cellular response to insulin stimulus	6/890	51/22374	0.015289	0.061891	0.0428718	Nucb2/Lpl/Grb10/Ptprf/Socs1/Irs1	6	FB	GO_BP	3.20.0
GO:0009799	specification of symmetry	12/890	148/22374	0.0152896	0.061891	0.0428718	Bicc1/Nbl1/Wnt5a/Pkd2/Lrp6/Pcsk5/Grem2/Pcsk6/Tmem107/Cc2d2a/Smo/Dync2h1	12	FB	GO_BP	3.20.0
GO:0009855	determination of bilateral symmetry	12/890	148/22374	0.0152896	0.061891	0.0428718	Bicc1/Nbl1/Wnt5a/Pkd2/Lrp6/Pcsk5/Grem2/Pcsk6/Tmem107/Cc2d2a/Smo/Dync2h1	12	FB	GO_BP	3.20.0
GO:0030833	regulation of actin filament polymerization	12/890	148/22374	0.0152896	0.061891	0.0428718	Gsn/Sptbn1/Slit2/Tmsb10/Add3/Ccl11/Kirrel/Dbn1/Cttn/Cdc42ep5/Pfn2/Pak3	12	FB	GO_BP	3.20.0
GO:0042116	macrophage activation	10/890	114/22374	0.0155499	0.0628955	0.0435676	Il33/Lbp/Rora/Wnt5a/Slc7a2/Kcnj8/Sphk1/Naglu/Cx3cl1/Stk39	10	FB	GO_BP	3.20.0
GO:0007015	actin filament organization	29/890	476/22374	0.0157435	0.0636283	0.0440752	Gsn/Lima1/Sptbn1/Rhoj/S100a10/Tmeff2/Slit2/Tmsb10/Lpar1/Dlc1/Add3/Nrp1/Hsp90b1/Rhoc/Ccl11/Asap3/Rhou/Fscn1/Ang/Dpysl3/Kirrel/Dbn1/Cttn/Cdc42ep5/Cx3cl1/Clasp2/Pfn2/Tgfb3/Pak3	29	FB	GO_BP	3.20.0
GO:0030307	positive regulation of cell growth	15/890	203/22374	0.0160319	0.064539	0.0447061	Cxcl12/Igf1/Lrp1/Egfr/Sfrp2/Ngf/Wnt5a/Sfrp1/Nrp1/Ntn1/Mmp14/Ccn4/Tgfb2/Sphk1/Dbn1	15	FB	GO_BP	3.20.0
GO:0046631	alpha-beta T cell activation	15/890	203/22374	0.0160319	0.064539	0.0447061	Il6/Ctsl/Cd81/Ccl19/Anxa1/Rora/Pnp/Myc/Lgals1/Gli3/Loxl3/Cd55/Socs5/Socs1/Tmem98	15	FB	GO_BP	3.20.0
GO:0048864	stem cell development	9/890	98/22374	0.0160929	0.064539	0.0447061	Nrp1/Twist1/Sox9/Ednra/Rdh10/Sema4c/Smo/Sema3b/Foxc2	9	FB	GO_BP	3.20.0
GO:0003417	growth plate cartilage development	4/890	25/22374	0.0161567	0.064539	0.0447061	Comp/Thbs3/Sox9/Col27a1	4	FB	GO_BP	3.20.0
GO:0009125	nucleoside monophosphate catabolic process	4/890	25/22374	0.0161567	0.064539	0.0447061	Xdh/Pnp/Dpyd/Upp2	4	FB	GO_BP	3.20.0
GO:0010759	positive regulation of macrophage chemotaxis	4/890	25/22374	0.0161567	0.064539	0.0447061	Rarres2/Mdk/Ccl2/Cx3cl1	4	FB	GO_BP	3.20.0
GO:0010763	positive regulation of fibroblast migration	4/890	25/22374	0.0161567	0.064539	0.0447061	Ddr2/Fgfr1/Akap12/Pak3	4	FB	GO_BP	3.20.0
GO:0021692	cerebellar Purkinje cell layer morphogenesis	4/890	25/22374	0.0161567	0.064539	0.0447061	Foxp2/Rora/Cacna1a/Coq8b	4	FB	GO_BP	3.20.0
GO:0030903	notochord development	4/890	25/22374	0.0161567	0.064539	0.0447061	Id3/Wnt5a/Sox9/Col27a1	4	FB	GO_BP	3.20.0
GO:0032874	positive regulation of stress-activated MAPK cascade	4/890	25/22374	0.0161567	0.064539	0.0447061	Igfbp6/Mid1/Tgfb2/Sema4c	4	FB	GO_BP	3.20.0
GO:0045624	positive regulation of T-helper cell differentiation	4/890	25/22374	0.0161567	0.064539	0.0447061	Il6/Ccl19/Anxa1/Socs5	4	FB	GO_BP	3.20.0
GO:0070304	positive regulation of stress-activated protein kinase signaling cascade	4/890	25/22374	0.0161567	0.064539	0.0447061	Igfbp6/Mid1/Tgfb2/Sema4c	4	FB	GO_BP	3.20.0
GO:0071800	podosome assembly	4/890	25/22374	0.0161567	0.064539	0.0447061	Gsn/Fscn1/Mapk9/Farp2	4	FB	GO_BP	3.20.0
GO:0072311	glomerular epithelial cell differentiation	4/890	25/22374	0.0161567	0.064539	0.0447061	Lamb2/Magi2/Ednra/Foxc2	4	FB	GO_BP	3.20.0
GO:2000345	regulation of hepatocyte proliferation	4/890	25/22374	0.0161567	0.064539	0.0447061	Mdk/Fgf18/Sulf2/Smo	4	FB	GO_BP	3.20.0
GO:0002293	alpha-beta T cell differentiation involved in immune response	8/890	82/22374	0.0162167	0.0647288	0.0448375	Il6/Ccl19/Anxa1/Rora/Lgals1/Loxl3/Socs5/Tmem98	8	FB	GO_BP	3.20.0
GO:0045471	response to ethanol	13/890	167/22374	0.0162462	0.0647418	0.0448465	Igf1/Ctsk/Aldh1a1/Ccl7/Sdf4/Fosb/Penk/Ccl2/Ggh/Adcy7/Arsa/Fech/Gstp1	13	FB	GO_BP	3.20.0
GO:0006213	pyrimidine nucleoside metabolic process	3/890	14/22374	0.0164406	0.0647418	0.0448465	Dpyd/Dtymk/Upp2	3	FB	GO_BP	3.20.0
GO:0006651	diacylglycerol biosynthetic process	3/890	14/22374	0.0164406	0.0647418	0.0448465	Plpp1/Plce1/Ang	3	FB	GO_BP	3.20.0
GO:0006957	complement activation, alternative pathway	3/890	14/22374	0.0164406	0.0647418	0.0448465	Cfh/C3/Cfb	3	FB	GO_BP	3.20.0
GO:0009214	cyclic nucleotide catabolic process	3/890	14/22374	0.0164406	0.0647418	0.0448465	Pde1a/Pde10a/Pde4c	3	FB	GO_BP	3.20.0
GO:0030949	positive regulation of vascular endothelial growth factor receptor signaling pathway	3/890	14/22374	0.0164406	0.0647418	0.0448465	Robo1/Fgf18/Grb10	3	FB	GO_BP	3.20.0
GO:0032717	negative regulation of interleukin-8 production	3/890	14/22374	0.0164406	0.0647418	0.0448465	Klf4/Anxa1/Ssc5d	3	FB	GO_BP	3.20.0
GO:0042983	amyloid precursor protein biosynthetic process	3/890	14/22374	0.0164406	0.0647418	0.0448465	Itm2c/Bace2/Itm2a	3	FB	GO_BP	3.20.0
GO:0042984	regulation of amyloid precursor protein biosynthetic process	3/890	14/22374	0.0164406	0.0647418	0.0448465	Itm2c/Bace2/Itm2a	3	FB	GO_BP	3.20.0
GO:0043589	skin morphogenesis	3/890	14/22374	0.0164406	0.0647418	0.0448465	Col1a2/Col1a1/Errfi1	3	FB	GO_BP	3.20.0
GO:0045628	regulation of T-helper 2 cell differentiation	3/890	14/22374	0.0164406	0.0647418	0.0448465	Il6/Anxa1/Socs5	3	FB	GO_BP	3.20.0
GO:0051964	negative regulation of synapse assembly	3/890	14/22374	0.0164406	0.0647418	0.0448465	Wnt5a/Robo1/Ptpn13	3	FB	GO_BP	3.20.0
GO:0060736	prostate gland growth	3/890	14/22374	0.0164406	0.0647418	0.0448465	Igf1/Ar/Sox9	3	FB	GO_BP	3.20.0
GO:0150011	regulation of neuron projection arborization	3/890	14/22374	0.0164406	0.0647418	0.0448465	Wnt5a/Fzd4/Dlg4	3	FB	GO_BP	3.20.0
GO:1903977	positive regulation of glial cell migration	3/890	14/22374	0.0164406	0.0647418	0.0448465	Lrp1/Tiam1/Cx3cl1	3	FB	GO_BP	3.20.0
GO:2000822	regulation of behavioral fear response	3/890	14/22374	0.0164406	0.0647418	0.0448465	Ephb2/Penk/Npas2	3	FB	GO_BP	3.20.0
GO:0001708	cell fate specification	10/890	115/22374	0.0164454	0.0647418	0.0448465	Nfib/Sfrp2/Nfix/Fgfr1/Nfia/Lmo4/Cdon/Gli3/Sox9/Smo	10	FB	GO_BP	3.20.0
GO:0034976	response to endoplasmic reticulum stress	19/890	279/22374	0.0164462	0.0647418	0.0448465	Srpx/Rcn3/Pmp22/Creb3l1/Nupr1/Dnajc3/Pdia3/Pdia6/Manf/Hsp90b1/Pdia4/Selenos/Herpud1/Bok/Kcnj8/Erlec1/Dnajc10/Yod1/Casp12	19	FB	GO_BP	3.20.0
GO:0003382	epithelial cell morphogenesis	6/890	52/22374	0.016719	0.0656154	0.0454517	Ar/Frmd6/Pard3/Plod3/Col27a1/Amotl2	6	FB	GO_BP	3.20.0
GO:0042088	T-helper 1 type immune response	6/890	52/22374	0.016719	0.0656154	0.0454517	Il33/Ccl19/Anxa1/Il1r1/Socs5/Tmem98	6	FB	GO_BP	3.20.0
GO:0042572	retinol metabolic process	6/890	52/22374	0.016719	0.0656154	0.0454517	Rbp1/Cyp1b1/Aldh1a1/Aldh1a3/Rbp4/Rdh10	6	FB	GO_BP	3.20.0
GO:0044848	biological phase	6/890	52/22374	0.016719	0.0656154	0.0454517	Nfib/Nfix/Ctsl/Nfia/Wnt5a/Tgfb2	6	FB	GO_BP	3.20.0
GO:0032410	negative regulation of transporter activity	7/890	67/22374	0.0168885	0.0661799	0.0458427	Nedd4/Gem/Pkd2/Ephb2/Kcne4/Stk39/Osr1	7	FB	GO_BP	3.20.0
GO:0099172	presynapse organization	7/890	67/22374	0.0168885	0.0661799	0.0458427	Fzd1/Nlgn2/Daam1/Tln2/Farp1/Clasp2/Pfn2	7	FB	GO_BP	3.20.0
GO:0008064	regulation of actin polymerization or depolymerization	13/890	168/22374	0.0169917	0.0665335	0.0460877	Gsn/Lima1/Sptbn1/Slit2/Tmsb10/Add3/Ccl11/Kirrel/Dbn1/Cttn/Cdc42ep5/Pfn2/Pak3	13	FB	GO_BP	3.20.0
GO:0035264	multicellular organism growth	17/890	242/22374	0.0171047	0.0669251	0.0463589	Igf1/Meg3/Selenom/Nfix/Col3a1/Ar/Pmp22/Comp/Atf5/Ppib/Prickle1/Ghr/Adarb1/Cdkn1c/Sgip1/Smo/Htra2	17	FB	GO_BP	3.20.0
GO:0002287	alpha-beta T cell activation involved in immune response	8/890	83/22374	0.0173421	0.0676999	0.0468956	Il6/Ccl19/Anxa1/Rora/Lgals1/Loxl3/Socs5/Tmem98	8	FB	GO_BP	3.20.0
GO:0003208	cardiac ventricle morphogenesis	8/890	83/22374	0.0173421	0.0676999	0.0468956	Zfpm2/Sfrp2/Tgfbr3/Col11a1/Ednra/Tgfb2/Naglu/Foxc2	8	FB	GO_BP	3.20.0
GO:0007585	respiratory gaseous exchange by respiratory system	8/890	83/22374	0.0173421	0.0676999	0.0468956	Col6a1/Ccbe1/Man2a1/Gaa/Ndn/Ednra/Nlgn2/Tshz3	8	FB	GO_BP	3.20.0
GO:0002526	acute inflammatory response	10/890	116/22374	0.0173784	0.067739	0.0469227	Il6/Serpina3n/C3/F3/Nupr1/Lbp/Selenos/Ptges/Plscr1/Gstp1	10	FB	GO_BP	3.20.0
GO:0055013	cardiac muscle cell development	10/890	116/22374	0.0173784	0.067739	0.0469227	Col14a1/Pdgfra/Pi16/Igf1/Pdgfrb/Prickle1/Fhl2/Ccn4/Naglu/Meis1	10	FB	GO_BP	3.20.0
GO:0046434	organophosphate catabolic process	18/890	262/22374	0.0177148	0.0689981	0.0477949	Col6a1/Igf1/Entpd2/Nupr1/Hk2/Xdh/Pnp/Myc/Slc4a4/Pde1a/Enpp3/Dpyd/Pde10a/Idh1/Plbd2/Pde4c/Pld1/Upp2	18	FB	GO_BP	3.20.0
GO:0006805	xenobiotic metabolic process	11/890	134/22374	0.0181377	0.0705919	0.0488989	Vkorc1/Fmo2/Cyp1b1/Rora/Fmo1/Gstm1/Gstt1/Gstm2/Gstm5/Cyp2d22/Gstp1	11	FB	GO_BP	3.20.0
GO:0032233	positive regulation of actin filament bundle assembly	7/890	68/22374	0.0182015	0.0707704	0.0490225	S100a10/Lpar1/Nrp1/Rhoc/Cx3cl1/Pfn2/Tgfb3	7	FB	GO_BP	3.20.0
GO:0009116	nucleoside metabolic process	6/890	53/22374	0.0182385	0.0707704	0.0490225	Xdh/Pnp/Dpyd/Ak1/Dtymk/Upp2	6	FB	GO_BP	3.20.0
GO:0021772	olfactory bulb development	6/890	53/22374	0.0182385	0.0707704	0.0490225	Nfix/Fgfr1/Slit2/Wnt5a/Atf5/Robo1	6	FB	GO_BP	3.20.0
GO:0032350	regulation of hormone metabolic process	6/890	53/22374	0.0182385	0.0707704	0.0490225	Igf1/H6pd/Cacna1a/Nfkb1/Rdh10/Dkk3	6	FB	GO_BP	3.20.0
GO:0002064	epithelial cell development	18/890	263/22374	0.0183373	0.0710167	0.0491931	Ar/Wnt5a/Il6st/Lamb2/Magi2/Frmd6/Frzb/Sox9/Ednra/Sdc1/Pard3/Plod3/Rab13/Col27a1/Fem1b/Smo/Amotl2/Foxc2	18	FB	GO_BP	3.20.0
GO:0007265	Ras protein signal transduction	10/890	117/22374	0.01835	0.0710167	0.0491931	Igf1/Timp2/Ngf/Ntn1/Ephb2/Plce1/Spry1/Tgfb2/Spry2/Stk19	10	FB	GO_BP	3.20.0
GO:0006006	glucose metabolic process	17/890	244/22374	0.018386	0.0710167	0.0491931	Igfbp4/Il6/Igf1/Fbn1/Errfi1/Rora/Hk2/H6pd/Myc/Apod/Nnmt/Rbp4/C1qtnf2/Slc39a14/C1qtnf1/Irs1/C1qtnf12	17	FB	GO_BP	3.20.0
GO:0006690	icosanoid metabolic process	12/890	152/22374	0.0184983	0.0710167	0.0491931	Dpep1/Cyp1b1/Anxa1/Pdpn/Gstm1/Ptges/Ces2g/Sphk1/Ephx1/Mapk9/Cyp2d22/Gstp1	12	FB	GO_BP	3.20.0
GO:0034110	regulation of homotypic cell-cell adhesion	5/890	39/22374	0.0184986	0.0710167	0.0491931	Il6/Pdpn/Lgals1/Emilin1/C1qtnf1	5	FB	GO_BP	3.20.0
GO:0046329	negative regulation of JNK cascade	5/890	39/22374	0.0184986	0.0710167	0.0491931	Sfrp4/Sfrp2/Sfrp1/Dact1/Gstp1	5	FB	GO_BP	3.20.0
GO:0001759	organ induction	4/890	26/22374	0.0185074	0.0710167	0.0491931	Fgfr1/Ar/Robo1/Spry1	4	FB	GO_BP	3.20.0
GO:0002726	positive regulation of T cell cytokine production	4/890	26/22374	0.0185074	0.0710167	0.0491931	Il6/Cd81/Il1r1/Cd55	4	FB	GO_BP	3.20.0
GO:0009110	vitamin biosynthetic process	4/890	26/22374	0.0185074	0.0710167	0.0491931	Vkorc1/Pltp/Nfkb1/Snai1	4	FB	GO_BP	3.20.0
GO:0043373	CD4-positive, alpha-beta T cell lineage commitment	4/890	26/22374	0.0185074	0.0710167	0.0491931	Il6/Ctsl/Lgals1/Loxl3	4	FB	GO_BP	3.20.0
GO:0051043	regulation of membrane protein ectodomain proteolysis	4/890	26/22374	0.0185074	0.0710167	0.0491931	Timp1/Timp2/Timp3/Sh3d19	4	FB	GO_BP	3.20.0
GO:0060221	retinal rod cell differentiation	4/890	26/22374	0.0185074	0.0710167	0.0491931	Cfh/Sox9/Ntrk2/Naglu	4	FB	GO_BP	3.20.0
GO:0072677	eosinophil migration	4/890	26/22374	0.0185074	0.0710167	0.0491931	Ccl7/Ccl11/Ccl2/Cx3cl1	4	FB	GO_BP	3.20.0
GO:1902230	negative regulation of intrinsic apoptotic signaling pathway in response to DNA damage	4/890	26/22374	0.0185074	0.0710167	0.0491931	Cxcl12/Ackr3/Snai1/Zfp385a	4	FB	GO_BP	3.20.0
GO:0071384	cellular response to corticosteroid stimulus	8/890	84/22374	0.0185225	0.0710167	0.0491931	Serpinf1/Egfr/Cyp1b1/Anxa1/Ace/Ccl2/Fech/Gstp1	8	FB	GO_BP	3.20.0
GO:1990874	vascular associated smooth muscle cell proliferation	8/890	84/22374	0.0185225	0.0710167	0.0491931	Mmp2/Igf1/Ddr2/Timp3/Efemp2/Igfbp5/Tgfb3/Gstp1	8	FB	GO_BP	3.20.0
GO:0034763	negative regulation of transmembrane transport	11/890	135/22374	0.0190636	0.0729828	0.0505551	Nedd4/Gem/Pkd2/Myc/Ace/Ephb2/Kcne4/Grb10/Tgfb2/Stk39/Osr1	11	FB	GO_BP	3.20.0
GO:0051209	release of sequestered calcium ion into cytosol	11/890	135/22374	0.0190636	0.0729828	0.0505551	Ngf/Ccl19/Ank2/Pkd2/Gpr39/Thy1/Plce1/Ednra/Tgfb2/Cx3cl1/F2r	11	FB	GO_BP	3.20.0
GO:0043393	regulation of protein binding	14/890	189/22374	0.0191723	0.0733442	0.0508054	Lrp1/Errfi1/Lox/Wnt5a/Myc/Cdon/Grem2/Dact1/Spon1/Cthrc1/Tiam1/Dzip1/Plscr1/Ptprf	14	FB	GO_BP	3.20.0
GO:0072676	lymphocyte migration	9/890	101/22374	0.0192487	0.073582	0.0509701	Cxcl12/Gas6/Wnt5a/Ecm1/Ccl7/Apod/Ccl2/Cx3cl1/Stk39	9	FB	GO_BP	3.20.0
GO:0030038	contractile actin filament bundle assembly	10/890	118/22374	0.0193608	0.0739011	0.0511911	S100a10/Tmeff2/Lpar1/Dlc1/Nrp1/Rhoc/Asap3/Clasp2/Pfn2/Tgfb3	10	FB	GO_BP	3.20.0
GO:0043149	stress fiber assembly	10/890	118/22374	0.0193608	0.0739011	0.0511911	S100a10/Tmeff2/Lpar1/Dlc1/Nrp1/Rhoc/Asap3/Clasp2/Pfn2/Tgfb3	10	FB	GO_BP	3.20.0
GO:0030832	regulation of actin filament length	13/890	171/22374	0.0193839	0.0739344	0.0512142	Gsn/Lima1/Sptbn1/Slit2/Tmsb10/Add3/Ccl11/Kirrel/Dbn1/Cttn/Cdc42ep5/Pfn2/Pak3	13	FB	GO_BP	3.20.0
GO:0001658	branching involved in ureteric bud morphogenesis	7/890	69/22374	0.0195846	0.0744	0.0515367	Maged1/Pkd2/Myc/Gpc3/Gli3/Sox9/Smo	7	FB	GO_BP	3.20.0
GO:0010662	regulation of striated muscle cell apoptotic process	7/890	69/22374	0.0195846	0.0744	0.0515367	Sfrp2/Nupr1/Mdk/Fndc1/Bag3/Kifap3/Casp12	7	FB	GO_BP	3.20.0
GO:0050982	detection of mechanical stimulus	7/890	69/22374	0.0195846	0.0744	0.0515367	Cxcl12/Igf1/Pkd2/Myc/Piezo2/Col11a1/Bace1	7	FB	GO_BP	3.20.0
GO:0035023	regulation of Rho protein signal transduction	8/890	85/22374	0.0197592	0.0744	0.0515367	Col3a1/Pdgfrb/Robo1/Lpar1/Dlc1/Nrp1/Arhgap42/F2r	8	FB	GO_BP	3.20.0
GO:0071277	cellular response to calcium ion	8/890	85/22374	0.0197592	0.0744	0.0515367	Dpep1/Cpne8/Tuba1a/Abcc9/Wnt5a/Pkd2/Fosb/Itpkc	8	FB	GO_BP	3.20.0
GO:0014037	Schwann cell differentiation	6/890	54/22374	0.0198499	0.0744	0.0515367	Col6a1/Lama2/Pmp22/Lamb2/Ntrk2/Pard3	6	FB	GO_BP	3.20.0
GO:0045124	regulation of bone resorption	6/890	54/22374	0.0198499	0.0744	0.0515367	Il6/Egfr/Ltbp3/Lrp6/Tmem119/Tnfrsf11b	6	FB	GO_BP	3.20.0
GO:0045773	positive regulation of axon extension	6/890	54/22374	0.0198499	0.0744	0.0515367	Cxcl12/Lrp1/Ngf/Nrp1/Ntn1/Dbn1	6	FB	GO_BP	3.20.0
GO:0050974	detection of mechanical stimulus involved in sensory perception	6/890	54/22374	0.0198499	0.0744	0.0515367	Cxcl12/Igf1/Myc/Piezo2/Col11a1/Bace1	6	FB	GO_BP	3.20.0
GO:1901861	regulation of muscle tissue development	6/890	54/22374	0.0198499	0.0744	0.0515367	Lox/Boc/Cdon/Twist1/Usp2/Igfbp5	6	FB	GO_BP	3.20.0
GO:0003183	mitral valve morphogenesis	3/890	15/22374	0.0199536	0.0744	0.0515367	Zfpm2/Twist1/Naglu	3	FB	GO_BP	3.20.0
GO:0003198	epithelial to mesenchymal transition involved in endocardial cushion formation	3/890	15/22374	0.0199536	0.0744	0.0515367	Tmem100/Tgfb2/Snai1	3	FB	GO_BP	3.20.0
GO:0006304	DNA modification	3/890	15/22374	0.0199536	0.0744	0.0515367	Cyp1b1/Gstt1/Parp3	3	FB	GO_BP	3.20.0
GO:0009163	nucleoside biosynthetic process	3/890	15/22374	0.0199536	0.0744	0.0515367	Pnp/Ak1/Dtymk	3	FB	GO_BP	3.20.0
GO:0019732	antifungal humoral response	3/890	15/22374	0.0199536	0.0744	0.0515367	Rarres2/Ang/Fam3a	3	FB	GO_BP	3.20.0
GO:0030213	hyaluronan biosynthetic process	3/890	15/22374	0.0199536	0.0744	0.0515367	Has1/Has2/Nfkb1	3	FB	GO_BP	3.20.0
GO:0033690	positive regulation of osteoblast proliferation	3/890	15/22374	0.0199536	0.0744	0.0515367	Fbln5/Tmem119/Cthrc1	3	FB	GO_BP	3.20.0
GO:0034404	nucleobase-containing small molecule biosynthetic process	3/890	15/22374	0.0199536	0.0744	0.0515367	Pnp/Ak1/Dtymk	3	FB	GO_BP	3.20.0
GO:0035860	glial cell-derived neurotrophic factor receptor signaling pathway	3/890	15/22374	0.0199536	0.0744	0.0515367	Mmp14/Gfra1/Sulf2	3	FB	GO_BP	3.20.0
GO:0035933	glucocorticoid secretion	3/890	15/22374	0.0199536	0.0744	0.0515367	Selenom/Ecrg4/Cry2	3	FB	GO_BP	3.20.0
GO:0043508	negative regulation of JUN kinase activity	3/890	15/22374	0.0199536	0.0744	0.0515367	Sfrp2/Sfrp1/Gstp1	3	FB	GO_BP	3.20.0
GO:0043951	negative regulation of cAMP-mediated signaling	3/890	15/22374	0.0199536	0.0744	0.0515367	Lpar1/Nucb2/Pde10a	3	FB	GO_BP	3.20.0
GO:0045916	negative regulation of complement activation	3/890	15/22374	0.0199536	0.0744	0.0515367	Serping1/Svep1/Cd55	3	FB	GO_BP	3.20.0
GO:0060347	heart trabecula formation	3/890	15/22374	0.0199536	0.0744	0.0515367	Tgfbr3/Fhl2/Rbp4	3	FB	GO_BP	3.20.0
GO:0060442	branching involved in prostate gland morphogenesis	3/890	15/22374	0.0199536	0.0744	0.0515367	Igf1/Sfrp1/Fem1b	3	FB	GO_BP	3.20.0
GO:0071318	cellular response to ATP	3/890	15/22374	0.0199536	0.0744	0.0515367	Abcc9/Hsp90b1/Ccl2	3	FB	GO_BP	3.20.0
GO:0072283	metanephric renal vesicle morphogenesis	3/890	15/22374	0.0199536	0.0744	0.0515367	Lif/Smo/Kif26b	3	FB	GO_BP	3.20.0
GO:0140042	lipid droplet formation	3/890	15/22374	0.0199536	0.0744	0.0515367	Negr1/Bscl2/Tmem159	3	FB	GO_BP	3.20.0
GO:1902337	regulation of apoptotic process involved in morphogenesis	3/890	15/22374	0.0199536	0.0744	0.0515367	Tgfbr3/Tgfb2/Foxc2	3	FB	GO_BP	3.20.0
GO:1903365	regulation of fear response	3/890	15/22374	0.0199536	0.0744	0.0515367	Ephb2/Penk/Npas2	3	FB	GO_BP	3.20.0
GO:2000310	regulation of NMDA receptor activity	3/890	15/22374	0.0199536	0.0744	0.0515367	Dapk1/Ephb2/Ccl2	3	FB	GO_BP	3.20.0
GO:0051283	negative regulation of sequestering of calcium ion	11/890	136/22374	0.0200241	0.0746089	0.0516814	Ngf/Ccl19/Ank2/Pkd2/Gpr39/Thy1/Plce1/Ednra/Tgfb2/Cx3cl1/F2r	11	FB	GO_BP	3.20.0
GO:0006898	receptor-mediated endocytosis	19/890	285/22374	0.0200671	0.0747151	0.051755	C3/Sfrp4/Lrp1/Nedd4/Ackr3/Cd81/Ccl19/Cd63/Lpar1/Magi2/Lrp6/Ghr/Dnm1/Sdc1/Pard3/Cttn/Sgip1/Adm/Dlg4	19	FB	GO_BP	3.20.0
GO:0050671	positive regulation of lymphocyte proliferation	12/890	154/22374	0.02028	0.0754534	0.0522664	Il6/Igf1/Vcam1/Cd81/Ccl19/Anxa1/Il6st/Pnp/Tnfsf13b/Ephb2/Cd55/Dnaja3	12	FB	GO_BP	3.20.0
GO:0022898	regulation of transmembrane transporter activity	15/890	209/22374	0.0203115	0.0755161	0.0523099	Nedd4/Gem/Abcc9/Ank2/Pkd2/Dapk1/Ephb2/Kcne4/Ccl2/Kcnj8/Ednra/Nlgn2/Stk39/Osr1/Tcaf1	15	FB	GO_BP	3.20.0
GO:0001964	startle response	5/890	40/22374	0.0204692	0.0758832	0.0525642	Tuba1a/Csmd1/Penk/Dbn1/Bace1	5	FB	GO_BP	3.20.0
GO:0032692	negative regulation of interleukin-1 production	5/890	40/22374	0.0204692	0.0758832	0.0525642	Igf1/Gas6/Errfi1/Cx3cl1/Gstp1	5	FB	GO_BP	3.20.0
GO:0032872	regulation of stress-activated MAPK cascade	5/890	40/22374	0.0204692	0.0758832	0.0525642	Igfbp6/Mid1/Tgfb2/Sema4c/Gstp1	5	FB	GO_BP	3.20.0
GO:0042403	thyroid hormone metabolic process	5/890	40/22374	0.0204692	0.0758832	0.0525642	Ctsk/Ctsl/Cpq/Slc16a2/Dio2	5	FB	GO_BP	3.20.0
GO:0045931	positive regulation of mitotic cell cycle	11/890	137/22374	0.0210198	0.077458	0.053655	Smoc2/Ddr2/Egfr/Fgfr1/Anxa1/Meis2/Ube2e2/Rad51b/Sphk1/Usp2/Cdk4	11	FB	GO_BP	3.20.0
GO:0061844	antimicrobial humoral immune response mediated by antimicrobial peptide	11/890	137/22374	0.0210198	0.077458	0.053655	Cxcl12/Cxcl1/Ccl19/Ccl7/Ccl11/Kng2/Ccl2/Ang/Cx3cl1/Adm/Fam3a	11	FB	GO_BP	3.20.0
GO:2000177	regulation of neural precursor cell proliferation	11/890	137/22374	0.0210198	0.077458	0.053655	Igf1/Mdk/Wnt5a/Ryk/Slc16a2/Cdon/Gli3/Kctd11/Cx3cl1/Kifap3/Smo	11	FB	GO_BP	3.20.0
GO:0051898	negative regulation of phosphatidylinositol 3-kinase/protein kinase B signal transduction	7/890	70/22374	0.0210394	0.077458	0.053655	Mmp3/Klf4/Lox/Xdh/Magi2/Twist1/Phlda3	7	FB	GO_BP	3.20.0
GO:0032722	positive regulation of chemokine production	8/890	86/22374	0.0210536	0.077458	0.053655	Il6/Il33/Lrp1/Lbp/Wnt5a/Lpl/Twist1/Mapk9	8	FB	GO_BP	3.20.0
GO:0055021	regulation of cardiac muscle tissue growth	8/890	86/22374	0.0210536	0.077458	0.053655	Col14a1/Pi16/Igf1/Zfpm2/Fgfr1/Tgfbr3/Ccn4/Rbp4	8	FB	GO_BP	3.20.0
GO:0009264	deoxyribonucleotide catabolic process	4/890	27/22374	0.0210593	0.077458	0.053655	Xdh/Pnp/Dpyd/Upp2	4	FB	GO_BP	3.20.0
GO:0032148	activation of protein kinase B activity	4/890	27/22374	0.0210593	0.077458	0.053655	Igf1/Gas6/Wnt5a/Ang	4	FB	GO_BP	3.20.0
GO:0046386	deoxyribose phosphate catabolic process	4/890	27/22374	0.0210593	0.077458	0.053655	Xdh/Pnp/Dpyd/Upp2	4	FB	GO_BP	3.20.0
GO:0046716	muscle cell cellular homeostasis	4/890	27/22374	0.0210593	0.077458	0.053655	Il6/Lox/Bag3/Gaa	4	FB	GO_BP	3.20.0
GO:0060055	angiogenesis involved in wound healing	4/890	27/22374	0.0210593	0.077458	0.053655	Smoc2/Cd34/Cx3cl1/Foxc2	4	FB	GO_BP	3.20.0
GO:0050728	negative regulation of inflammatory response	13/890	173/22374	0.0211138	0.077603	0.0537555	Igf1/Il33/Tnfaip6/Mdk/Rora/Selenos/Enpp3/Nfkb1/Ctla2a/Cx3cl1/Socs5/C1qtnf12/Gstp1	13	FB	GO_BP	3.20.0
GO:0090277	positive regulation of peptide hormone secretion	12/890	155/22374	0.0212173	0.0779278	0.0539804	Lrp1/Egfr/Gpr39/Glul/Camk2n1/Tm7sf3/Ecrg4/Lif/Rbp4/Nlgn2/Irs1/C1qtnf12	12	FB	GO_BP	3.20.0
GO:0032760	positive regulation of tumor necrosis factor production	10/890	120/22374	0.021504	0.0789248	0.054671	Il6/Il33/Ccl19/Lbp/Wnt5a/Lpl/Ephb2/Twist1/Akap12/Ccl2	10	FB	GO_BP	3.20.0
GO:0032881	regulation of polysaccharide metabolic process	6/890	55/22374	0.0215553	0.0790004	0.0547234	Igf1/Has2/Grb10/Nfkb1/C1qtnf2/Irs1	6	FB	GO_BP	3.20.0
GO:0150052	regulation of postsynapse assembly	6/890	55/22374	0.0215553	0.0790004	0.0547234	Dclk1/Flrt2/Numbl/Nectin3/Sema4c/Sigmar1	6	FB	GO_BP	3.20.0
GO:0007254	JNK cascade	14/890	192/22374	0.0216385	0.0791926	0.0548566	Sfrp4/Egfr/Sfrp2/Ccl19/Wnt5a/Sfrp1/Dact1/Sh3rf3/Ror2/Nfkb1/Map1lc3a/Cdc42ep5/Mapk9/Gstp1	14	FB	GO_BP	3.20.0
GO:0097696	receptor signaling pathway via STAT	14/890	192/22374	0.0216385	0.0791926	0.0548566	Il6/Igf1/Cyp1b1/Il6st/Pkd2/Ghr/Ephb2/Lif/Naglu/Il15ra/Socs5/F2r/Crlf1/Socs1	14	FB	GO_BP	3.20.0
GO:0019730	antimicrobial humoral response	13/890	174/22374	0.0220208	0.0805323	0.0557845	Rnase4/Cxcl12/Rarres2/Cxcl1/Ccl19/Ccl7/Ccl11/Kng2/Ccl2/Ang/Cx3cl1/Adm/Fam3a	13	FB	GO_BP	3.20.0
GO:0003014	renal system process	11/890	138/22374	0.0220514	0.0805323	0.0557845	Gsn/Cd34/Gas6/Has2/Ednra/Kirrel/Sulf2/Maged2/Stk39/Adm/F2r	11	FB	GO_BP	3.20.0
GO:0051282	regulation of sequestering of calcium ion	11/890	138/22374	0.0220514	0.0805323	0.0557845	Ngf/Ccl19/Ank2/Pkd2/Gpr39/Thy1/Plce1/Ednra/Tgfb2/Cx3cl1/F2r	11	FB	GO_BP	3.20.0
GO:0031128	developmental induction	5/890	41/22374	0.022572	0.0822585	0.0569803	Fgfr1/Ar/Robo1/Sox9/Spry1	5	FB	GO_BP	3.20.0
GO:0045671	negative regulation of osteoclast differentiation	5/890	41/22374	0.022572	0.0822585	0.0569803	Tnfaip6/Fbn1/Sfrp1/Lrrc17/Tnfrsf11b	5	FB	GO_BP	3.20.0
GO:1900026	positive regulation of substrate adhesion-dependent cell spreading	5/890	41/22374	0.022572	0.0822585	0.0569803	S100a10/Mdk/Nrp1/Has2/Dbn1	5	FB	GO_BP	3.20.0
GO:0032370	positive regulation of lipid transport	9/890	104/22374	0.0228298	0.0831393	0.0575905	Abca8a/Lrp1/Pltp/Nucb2/Ecrg4/Abca8b/Ptges/Mapk9/C1qtnf1	9	FB	GO_BP	3.20.0
GO:0002699	positive regulation of immune effector process	20/890	309/22374	0.0230424	0.0838541	0.0580856	Il6/C3/Il33/Cxcl1/Cd81/Ccl19/Anxa1/Il1r1/Lbp/Wnt5a/Pnp/Ephb2/Enpp3/Panx1/Gprc5b/Ccl2/Rbp4/Cd55/Mill2/Socs5	20	FB	GO_BP	3.20.0
GO:0032368	regulation of lipid transport	12/890	157/22374	0.0231876	0.0842634	0.0583691	Abca8a/Lrp1/Pltp/Nucb2/Ecrg4/Abca8b/Ptges/Mapk9/C1qtnf1/Cry2/Osbpl6/Naxe	12	FB	GO_BP	3.20.0
GO:0032946	positive regulation of mononuclear cell proliferation	12/890	157/22374	0.0231876	0.0842634	0.0583691	Il6/Igf1/Vcam1/Cd81/Ccl19/Anxa1/Il6st/Pnp/Tnfsf13b/Ephb2/Cd55/Dnaja3	12	FB	GO_BP	3.20.0
GO:0003016	respiratory system process	6/890	56/22374	0.023357	0.0842796	0.0583803	Col6a1/Ccbe1/Gaa/Ndn/Nlgn2/Tshz3	6	FB	GO_BP	3.20.0
GO:0010634	positive regulation of epithelial cell migration	6/890	56/22374	0.023357	0.0842796	0.0583803	Fgf7/Sox9/Has2/Tgfb2/Clasp2/Irs1	6	FB	GO_BP	3.20.0
GO:0021988	olfactory lobe development	6/890	56/22374	0.023357	0.0842796	0.0583803	Nfix/Fgfr1/Slit2/Wnt5a/Atf5/Robo1	6	FB	GO_BP	3.20.0
GO:0043403	skeletal muscle tissue regeneration	6/890	56/22374	0.023357	0.0842796	0.0583803	Col6a1/Igf1/Nfix/Ptgfrn/Cd81/Anxa1	6	FB	GO_BP	3.20.0
GO:0048634	regulation of muscle organ development	6/890	56/22374	0.023357	0.0842796	0.0583803	Il6/Lox/Boc/Cdon/Twist1/Usp2	6	FB	GO_BP	3.20.0
GO:0048661	positive regulation of smooth muscle cell proliferation	10/890	122/22374	0.0238147	0.0842796	0.0583803	Mmp2/Il6/Igf1/Ddr2/Egfr/Pdgfrb/Myc/Ccn4/Igfbp5/Cx3cl1	10	FB	GO_BP	3.20.0
GO:1903557	positive regulation of tumor necrosis factor superfamily cytokine production	10/890	122/22374	0.0238147	0.0842796	0.0583803	Il6/Il33/Ccl19/Lbp/Wnt5a/Lpl/Ephb2/Twist1/Akap12/Ccl2	10	FB	GO_BP	3.20.0
GO:0002363	alpha-beta T cell lineage commitment	4/890	28/22374	0.0238164	0.0842796	0.0583803	Il6/Ctsl/Lgals1/Loxl3	4	FB	GO_BP	3.20.0
GO:0002523	leukocyte migration involved in inflammatory response	4/890	28/22374	0.0238164	0.0842796	0.0583803	Mdk/Lbp/Ccl2/Cx3cl1	4	FB	GO_BP	3.20.0
GO:0003272	endocardial cushion formation	4/890	28/22374	0.0238164	0.0842796	0.0583803	Robo1/Tmem100/Tgfb2/Snai1	4	FB	GO_BP	3.20.0
GO:0034656	nucleobase-containing small molecule catabolic process	4/890	28/22374	0.0238164	0.0842796	0.0583803	Xdh/Pnp/Dpyd/Upp2	4	FB	GO_BP	3.20.0
GO:0036120	cellular response to platelet-derived growth factor stimulus	4/890	28/22374	0.0238164	0.0842796	0.0583803	Has1/Pdgfrb/Has2/Ccl2	4	FB	GO_BP	3.20.0
GO:0043371	negative regulation of CD4-positive, alpha-beta T cell differentiation	4/890	28/22374	0.0238164	0.0842796	0.0583803	Anxa1/Lgals1/Loxl3/Socs5	4	FB	GO_BP	3.20.0
GO:0045063	T-helper 1 cell differentiation	4/890	28/22374	0.0238164	0.0842796	0.0583803	Ccl19/Anxa1/Socs5/Tmem98	4	FB	GO_BP	3.20.0
GO:0072170	metanephric tubule development	4/890	28/22374	0.0238164	0.0842796	0.0583803	Pkd2/Sox9/Lif/Osr1	4	FB	GO_BP	3.20.0
GO:0090330	regulation of platelet aggregation	4/890	28/22374	0.0238164	0.0842796	0.0583803	Il6/Pdpn/Emilin1/C1qtnf1	4	FB	GO_BP	3.20.0
GO:1990403	embryonic brain development	4/890	28/22374	0.0238164	0.0842796	0.0583803	Prickle1/Tubb2b/Cc2d2a/Prickle2	4	FB	GO_BP	3.20.0
GO:0051966	regulation of synaptic transmission, glutamatergic	8/890	88/22374	0.0238205	0.0842796	0.0583803	Egfr/Gria4/Glul/Ror2/Ccl2/Nlgn2/Ntrk2/Tshz3	8	FB	GO_BP	3.20.0
GO:0003096	renal sodium ion transport	3/890	16/22374	0.0238462	0.0842796	0.0583803	Ednra/Maged2/Stk39	3	FB	GO_BP	3.20.0
GO:0003174	mitral valve development	3/890	16/22374	0.0238462	0.0842796	0.0583803	Zfpm2/Twist1/Naglu	3	FB	GO_BP	3.20.0
GO:0003188	heart valve formation	3/890	16/22374	0.0238462	0.0842796	0.0583803	Zfpm2/Twist1/Sox9	3	FB	GO_BP	3.20.0
GO:0003413	chondrocyte differentiation involved in endochondral bone morphogenesis	3/890	16/22374	0.0238462	0.0842796	0.0583803	Serpinh1/Sox9/Col27a1	3	FB	GO_BP	3.20.0
GO:0009176	pyrimidine deoxyribonucleoside monophosphate metabolic process	3/890	16/22374	0.0238462	0.0842796	0.0583803	Nme2/Dpyd/Upp2	3	FB	GO_BP	3.20.0
GO:0010766	negative regulation of sodium ion transport	3/890	16/22374	0.0238462	0.0842796	0.0583803	Nedd4/Stk39/Osr1	3	FB	GO_BP	3.20.0
GO:0021924	cell proliferation in external granule layer	3/890	16/22374	0.0238462	0.0842796	0.0583803	Igf1/Rora/Atf5	3	FB	GO_BP	3.20.0
GO:0021930	cerebellar granule cell precursor proliferation	3/890	16/22374	0.0238462	0.0842796	0.0583803	Igf1/Rora/Atf5	3	FB	GO_BP	3.20.0
GO:0030202	heparin metabolic process	3/890	16/22374	0.0238462	0.0842796	0.0583803	Hs2st1/Ednra/Naglu	3	FB	GO_BP	3.20.0
GO:0042359	vitamin D metabolic process	3/890	16/22374	0.0238462	0.0842796	0.0583803	Fgfr1/Nfkb1/Snai1	3	FB	GO_BP	3.20.0
GO:0042921	glucocorticoid receptor signaling pathway	3/890	16/22374	0.0238462	0.0842796	0.0583803	Nedd4/Ntrk2/Cry2	3	FB	GO_BP	3.20.0
GO:0043518	negative regulation of DNA damage response, signal transduction by p53 class mediator	3/890	16/22374	0.0238462	0.0842796	0.0583803	Twist1/Snai1/Pcbp4	3	FB	GO_BP	3.20.0
GO:0046548	retinal rod cell development	3/890	16/22374	0.0238462	0.0842796	0.0583803	Cfh/Ntrk2/Naglu	3	FB	GO_BP	3.20.0
GO:0055057	neuroblast division	3/890	16/22374	0.0238462	0.0842796	0.0583803	Fgfr1/Lrp6/Numbl	3	FB	GO_BP	3.20.0
GO:0061029	eyelid development in camera-type eye	3/890	16/22374	0.0238462	0.0842796	0.0583803	Egfr/Prickle1/Twist1	3	FB	GO_BP	3.20.0
GO:0070207	protein homotrimerization	3/890	16/22374	0.0238462	0.0842796	0.0583803	Steap4/Scara5/Sigmar1	3	FB	GO_BP	3.20.0
GO:0071801	regulation of podosome assembly	3/890	16/22374	0.0238462	0.0842796	0.0583803	Gsn/Fscn1/Mapk9	3	FB	GO_BP	3.20.0
GO:0072074	kidney mesenchyme development	3/890	16/22374	0.0238462	0.0842796	0.0583803	Pkd2/Myc/Osr1	3	FB	GO_BP	3.20.0
GO:0097709	connective tissue replacement	3/890	16/22374	0.0238462	0.0842796	0.0583803	Timp1/Fam114a1/F2r	3	FB	GO_BP	3.20.0
GO:1901653	cellular response to peptide	3/890	16/22374	0.0238462	0.0842796	0.0583803	Timp1/Klf4/Nfkb1	3	FB	GO_BP	3.20.0
GO:1904748	regulation of apoptotic process involved in development	3/890	16/22374	0.0238462	0.0842796	0.0583803	Tgfbr3/Tgfb2/Foxc2	3	FB	GO_BP	3.20.0
GO:2001028	positive regulation of endothelial cell chemotaxis	3/890	16/22374	0.0238462	0.0842796	0.0583803	Smoc2/Fgfr1/Fgf18	3	FB	GO_BP	3.20.0
GO:0030041	actin filament polymerization	13/890	176/22374	0.0239214	0.0844871	0.0585241	Gsn/Sptbn1/Slit2/Tmsb10/Add3/Ccl11/Ang/Kirrel/Dbn1/Cttn/Cdc42ep5/Pfn2/Pak3	13	FB	GO_BP	3.20.0
GO:0009798	axis specification	9/890	105/22374	0.0241228	0.0850821	0.0589362	Wnt5a/Sfrp1/Chrdl1/Gpc3/Prickle1/Lrp6/Chrd/Pcsk6/Smo	9	FB	GO_BP	3.20.0
GO:0042475	odontogenesis of dentin-containing tooth	9/890	105/22374	0.0241228	0.0850821	0.0589362	Pdgfra/Fst/Bsg/Lrp6/Gli3/Eda/Adm/Smo/Tnfrsf11b	9	FB	GO_BP	3.20.0
GO:0008652	amino acid biosynthetic process	7/890	72/22374	0.0241707	0.0851927	0.0590128	Plod2/Aldh1a1/Glul/Slc1a3/Dpyd/Plod3/Aldh18a1	7	FB	GO_BP	3.20.0
GO:0051208	sequestering of calcium ion	11/890	140/22374	0.0242253	0.0853267	0.0591056	Ngf/Ccl19/Ank2/Pkd2/Gpr39/Thy1/Plce1/Ednra/Tgfb2/Cx3cl1/F2r	11	FB	GO_BP	3.20.0
GO:0044242	cellular lipid catabolic process	16/890	233/22374	0.024458	0.0860288	0.059592	Lrp1/Cyp1b1/Hexa/Hexb/Lpl/Twist1/Bdh2/Naglu/Idh1/Plbd2/Bscl2/Acaa2/Pld1/Abcd3/Irs1/Decr1	16	FB	GO_BP	3.20.0
GO:0045216	cell-cell junction organization	16/890	233/22374	0.024458	0.0860288	0.059592	Svep1/Pmp22/Cdh11/Rhoc/Ace/Numbl/Ephb2/Fscn1/Pard3/Kirrel/Tgfb2/Acvrl1/Snai1/Rab13/F2r/Tgfb3	16	FB	GO_BP	3.20.0
GO:0010664	negative regulation of striated muscle cell apoptotic process	5/890	42/22374	0.0248098	0.0869102	0.0602025	Sfrp2/Nupr1/Mdk/Bag3/Kifap3	5	FB	GO_BP	3.20.0
GO:0052652	cyclic purine nucleotide metabolic process	5/890	42/22374	0.0248098	0.0869102	0.0602025	Rora/Pde1a/Pde10a/Adcy7/Pde4c	5	FB	GO_BP	3.20.0
GO:0070302	regulation of stress-activated protein kinase signaling cascade	5/890	42/22374	0.0248098	0.0869102	0.0602025	Igfbp6/Mid1/Tgfb2/Sema4c/Gstp1	5	FB	GO_BP	3.20.0
GO:0070741	response to interleukin-6	5/890	42/22374	0.0248098	0.0869102	0.0602025	Il6/Entpd2/Il6st/Ccl2/Nfkb1	5	FB	GO_BP	3.20.0
GO:0071398	cellular response to fatty acid	5/890	42/22374	0.0248098	0.0869102	0.0602025	Id3/Lpl/Ccl2/Cdk4/Irs1	5	FB	GO_BP	3.20.0
GO:2000677	regulation of transcription regulatory region DNA binding	5/890	42/22374	0.0248098	0.0869102	0.0602025	Igf1/Twist1/Lif/Zbtb7c/H1f0	5	FB	GO_BP	3.20.0
GO:0060251	regulation of glial cell proliferation	6/890	57/22374	0.025257	0.0883109	0.0611728	Il6/Igf1/Egfr/Pmp22/Myc/Ntn1	6	FB	GO_BP	3.20.0
GO:1905952	regulation of lipid localization	14/890	196/22374	0.0252878	0.0883109	0.0611728	Abca8a/C3/Lrp1/Pltp/Nucb2/Ecrg4/Lpl/Abca8b/Ptges/Mapk9/C1qtnf1/Cry2/Osbpl6/Naxe	14	FB	GO_BP	3.20.0
GO:0002793	positive regulation of peptide secretion	12/890	159/22374	0.0252894	0.0883109	0.0611728	Lrp1/Egfr/Gpr39/Glul/Camk2n1/Tm7sf3/Ecrg4/Lif/Rbp4/Nlgn2/Irs1/C1qtnf12	12	FB	GO_BP	3.20.0
GO:1903038	negative regulation of leukocyte cell-cell adhesion	12/890	159/22374	0.0252894	0.0883109	0.0611728	Cxcl12/Klf4/Anxa1/Mdk/Ildr2/Lgals1/Gpnmb/Gli3/Loxl3/Socs5/Socs1/Gstp1	12	FB	GO_BP	3.20.0
GO:0002292	T cell differentiation involved in immune response	8/890	89/22374	0.0252953	0.0883109	0.0611728	Il6/Ccl19/Anxa1/Rora/Lgals1/Loxl3/Socs5/Tmem98	8	FB	GO_BP	3.20.0
GO:0043271	negative regulation of monoatomic ion transport	11/890	141/22374	0.0253689	0.0885076	0.061309	Nedd4/Gem/Pkd2/Ace/Ephb2/Kcne4/Tgfb2/Usp2/Gnao1/Stk39/Osr1	11	FB	GO_BP	3.20.0
GO:0046888	negative regulation of hormone secretion	9/890	106/22374	0.0254671	0.0887902	0.0615048	Il6/Fbn1/Sfrp1/Nucb2/Lif/Gnao1/Pde4c/Cry2/Irs1	9	FB	GO_BP	3.20.0
GO:0006801	superoxide metabolic process	7/890	73/22374	0.0258504	0.0898833	0.062262	Cygb/Egfr/Cxcl1/Sod3/Fbln5/Naglu/Gstp1	7	FB	GO_BP	3.20.0
GO:0032507	maintenance of protein location in cell	7/890	73/22374	0.0258504	0.0898833	0.062262	Gsn/Hk2/Tmsb10/Kdelr2/Kdelr3/Dbn1/Dzip1	7	FB	GO_BP	3.20.0
GO:0099084	postsynaptic specialization organization	7/890	73/22374	0.0258504	0.0898833	0.062262	Abi3bp/Fgfr1/Wnt5a/Prickle1/Nlgn2/Dbn1/Prickle2	7	FB	GO_BP	3.20.0
GO:2001244	positive regulation of intrinsic apoptotic signaling pathway	7/890	73/22374	0.0258504	0.0898833	0.062262	Mmp2/Nupr1/Steap3/Myc/Bok/Gsdme/Plscr1	7	FB	GO_BP	3.20.0
GO:1903828	negative regulation of protein localization	17/890	254/22374	0.0259315	0.0900757	0.0623953	Dclk1/Fbn1/Anxa1/Maged1/Sfrp1/Gpm6b/Bag3/Apod/Erlec1/Gnao1/Yod1/Pde4c/F2r/Rhbdf1/Pkia/Irs1/Tmem98	17	FB	GO_BP	3.20.0
GO:0009166	nucleotide catabolic process	13/890	178/22374	0.0259407	0.0900757	0.0623953	Col6a1/Igf1/Nupr1/Hk2/Xdh/Pnp/Myc/Slc4a4/Pde1a/Dpyd/Pde10a/Pde4c/Upp2	13	FB	GO_BP	3.20.0
GO:0071230	cellular response to amino acid stimulus	14/890	197/22374	0.0262674	0.0911489	0.0631387	Pdgfra/Mmp2/Col6a1/Mmp3/Col5a2/Col1a2/Egfr/Col1a1/Col3a1/Col16a1/Cpeb1/Ntrk2/Socs1/Col4a6	14	FB	GO_BP	3.20.0
GO:0034755	iron ion transmembrane transport	4/890	29/22374	0.026782	0.0925603	0.0641163	Steap4/Scara5/Steap3/Slc39a14	4	FB	GO_BP	3.20.0
GO:0035235	ionotropic glutamate receptor signaling pathway	4/890	29/22374	0.026782	0.0925603	0.0641163	Gria4/Gria3/Tiam1/Dlg4	4	FB	GO_BP	3.20.0
GO:0036342	post-anal tail morphogenesis	4/890	29/22374	0.026782	0.0925603	0.0641163	Sfrp2/Wnt5a/Prickle1/Lrp6	4	FB	GO_BP	3.20.0
GO:0042059	negative regulation of epidermal growth factor receptor signaling pathway	4/890	29/22374	0.026782	0.0925603	0.0641163	Egfr/Errfi1/Socs5/Ptprf	4	FB	GO_BP	3.20.0
GO:0048857	neural nucleus development	4/890	29/22374	0.026782	0.0925603	0.0641163	Nfib/Foxp2/Cacna1a/Aldh1a3	4	FB	GO_BP	3.20.0
GO:0060571	morphogenesis of an epithelial fold	4/890	29/22374	0.026782	0.0925603	0.0641163	Egfr/Ar/Wnt5a/Rdh10	4	FB	GO_BP	3.20.0
GO:0006220	pyrimidine nucleotide metabolic process	5/890	43/22374	0.0271852	0.0937024	0.0649075	Nme2/Enpp3/Dpyd/Dtymk/Upp2	5	FB	GO_BP	3.20.0
GO:0009187	cyclic nucleotide metabolic process	5/890	43/22374	0.0271852	0.0937024	0.0649075	Rora/Pde1a/Pde10a/Adcy7/Pde4c	5	FB	GO_BP	3.20.0
GO:0031076	embryonic camera-type eye development	5/890	43/22374	0.0271852	0.0937024	0.0649075	Aldh1a1/Lrp6/Twist1/Aldh1a3/Rdh10	5	FB	GO_BP	3.20.0
GO:0032107	regulation of response to nutrient levels	5/890	43/22374	0.0271852	0.0937024	0.0649075	Nenf/Fbn1/Nucb2/Ghr/Mn1	5	FB	GO_BP	3.20.0
GO:0045604	regulation of epidermal cell differentiation	6/890	58/22374	0.0272571	0.0938249	0.0649923	Sfrp4/Errfi1/Nme2/Cd109/Tgfb2/Sgpp1	6	FB	GO_BP	3.20.0
GO:0051496	positive regulation of stress fiber assembly	6/890	58/22374	0.0272571	0.0938249	0.0649923	S100a10/Lpar1/Nrp1/Rhoc/Pfn2/Tgfb3	6	FB	GO_BP	3.20.0
GO:0071385	cellular response to glucocorticoid stimulus	7/890	74/22374	0.027608	0.0949693	0.0657851	Serpinf1/Egfr/Cyp1b1/Anxa1/Ccl2/Fech/Gstp1	7	FB	GO_BP	3.20.0
GO:0007259	receptor signaling pathway via JAK-STAT	13/890	180/22374	0.0280826	0.0962115	0.0666455	Il6/Igf1/Cyp1b1/Il6st/Pkd2/Ghr/Ephb2/Lif/Il15ra/Socs5/F2r/Crlf1/Socs1	13	FB	GO_BP	3.20.0
GO:0001553	luteinization	3/890	17/22374	0.0281185	0.0962115	0.0666455	Pdgfra/Mmp2/Fzd4	3	FB	GO_BP	3.20.0
GO:0001710	mesodermal cell fate commitment	3/890	17/22374	0.0281185	0.0962115	0.0666455	Sfrp2/Fgfr1/Foxc2	3	FB	GO_BP	3.20.0
GO:0006491	N-glycan processing	3/890	17/22374	0.0281185	0.0962115	0.0666455	Hexa/Man2a1/Hexb	3	FB	GO_BP	3.20.0
GO:0006704	glucocorticoid biosynthetic process	3/890	17/22374	0.0281185	0.0962115	0.0666455	H6pd/Hsd11b1/Dkk3	3	FB	GO_BP	3.20.0
GO:0010454	negative regulation of cell fate commitment	3/890	17/22374	0.0281185	0.0962115	0.0666455	Sfrp2/Lgals1/Loxl3	3	FB	GO_BP	3.20.0
GO:0021534	cell proliferation in hindbrain	3/890	17/22374	0.0281185	0.0962115	0.0666455	Igf1/Rora/Atf5	3	FB	GO_BP	3.20.0
GO:1903729	regulation of plasma membrane organization	3/890	17/22374	0.0281185	0.0962115	0.0666455	Gsn/S100a10/Atp10a	3	FB	GO_BP	3.20.0
GO:0006643	membrane lipid metabolic process	14/890	199/22374	0.0283105	0.0968044	0.0670562	Abca8a/Plpp3/Cyp1b1/Hexa/Hexb/Plpp1/Agmo/Abca8b/Dpm3/Sphk1/Sgpp1/Naglu/A4galt/Htra2	14	FB	GO_BP	3.20.0
GO:0031331	positive regulation of cellular catabolic process	17/890	257/22374	0.0285952	0.097648	0.0676406	Dcn/Igf1/Hk2/Bag3/Myc/Dapk1/Slc4a4/Deptor/Twist1/Sh3d19/Snx7/Wipi1/Cdk16/Smo/Hspb8/Depdc5/Irs1	17	FB	GO_BP	3.20.0
GO:0043122	regulation of canonical NF-kappaB signal transduction	17/890	257/22374	0.0285952	0.097648	0.0676406	Ccl19/Klf4/Rora/Wnt5a/Tgfbr3/Lpar1/Ror1/Lurap1l/Gprc5b/Ednra/Eda/Alpk1/Cx3cl1/Tifa/F2r/Dnaja3/Gstp1	17	FB	GO_BP	3.20.0
GO:0008037	cell recognition	12/890	162/22374	0.0286987	0.0978718	0.0677956	Epha3/Cd81/Ccl19/Colec12/Lbp/Wnt5a/Robo1/Nrp1/Ptx3/Ephb2/Ndn/Arsa	12	FB	GO_BP	3.20.0
GO:1900180	regulation of protein localization to nucleus	12/890	162/22374	0.0286987	0.0978718	0.0677956	Il6/Dclk1/Maged1/Bag3/Glul/Apod/Gli3/Tgfb2/Glis2/Smo/Pkia/Tmem98	12	FB	GO_BP	3.20.0
GO:0014897	striated muscle hypertrophy	10/890	126/22374	0.0289639	0.0986456	0.0683316	Col14a1/Pi16/Igf1/Gsn/Ar/Errfi1/Ccn4/Tiam1/Igfbp5/Meis1	10	FB	GO_BP	3.20.0
GO:0046620	regulation of organ growth	10/890	126/22374	0.0289639	0.0986456	0.0683316	Col14a1/Pi16/Igf1/Zfpm2/Fgfr1/Tgfbr3/Ccn4/Rbp4/Smo/Foxc2	10	FB	GO_BP	3.20.0
GO:0048259	regulation of receptor-mediated endocytosis	11/890	144/22374	0.0290339	0.0988188	0.0684516	C3/Sfrp4/Lrp1/Nedd4/Ccl19/Cd63/Lpar1/Magi2/Pard3/Sgip1/Dlg4	11	FB	GO_BP	3.20.0
GO:0060491	regulation of cell projection assembly	15/890	219/22374	0.0292952	0.099511	0.0689311	Ccl19/Slit2/Lpar1/Nrp1/Ephb2/Plce1/Fscn1/Dpysl3/Dbn1/Cttn/Cdc42ep5/Dzip1/Pfn2/Tgfb3/Pld1	15	FB	GO_BP	3.20.0
GO:1902107	positive regulation of leukocyte differentiation	15/890	219/22374	0.0292952	0.099511	0.0689311	Il6/Gas6/Ccl19/Anxa1/Mdk/Pnp/Axl/Mmp14/Gli3/Ror2/Il1rl2/Lif/Il15ra/Socs5/Socs1	15	FB	GO_BP	3.20.0
GO:1903708	positive regulation of hemopoiesis	15/890	219/22374	0.0292952	0.099511	0.0689311	Il6/Gas6/Ccl19/Anxa1/Mdk/Pnp/Axl/Mmp14/Gli3/Ror2/Il1rl2/Lif/Il15ra/Socs5/Socs1	15	FB	GO_BP	3.20.0
GO:0050435	amyloid-beta metabolic process	6/890	59/22374	0.0293592	0.0995317	0.0689454	Igf1/Bace2/Ace/Spon1/Ntrk2/Bace1	6	FB	GO_BP	3.20.0
GO:0070169	positive regulation of biomineral tissue development	6/890	59/22374	0.0293592	0.0995317	0.0689454	Gpm6b/Tent5a/Tmem119/Atraid/Bmpr1b/Osr1	6	FB	GO_BP	3.20.0
GO:0097106	postsynaptic density organization	6/890	59/22374	0.0293592	0.0995317	0.0689454	Abi3bp/Fgfr1/Prickle1/Nlgn2/Dbn1/Prickle2	6	FB	GO_BP	3.20.0
GO:0019933	cAMP-mediated signaling	7/890	75/22374	0.029445	0.0996911	0.0690559	Lpar1/Nucb2/Pde1a/Sox9/Pde10a/Adm/Pde4c	7	FB	GO_BP	3.20.0
GO:0060986	endocrine hormone secretion	7/890	75/22374	0.029445	0.0996911	0.0690559	Selenom/Fgfr1/Ecrg4/Lif/Fzd4/C1qtnf1/Cry2	7	FB	GO_BP	3.20.0
GO:0072593	reactive oxygen species metabolic process	17/890	258/22374	0.0295268	0.0999027	0.0692024	Cygb/Col6a1/Mmp3/Gpx3/Egfr/Cxcl1/Sod3/Cyp1b1/Pdgfrb/Abcc9/Hk2/Xdh/Fbln5/Prdx4/Naglu/Mpv17/Gstp1	17	FB	GO_BP	3.20.0
GO:0021532	neural tube patterning	5/890	44/22374	0.0297003	0.100161	0.0693813	Gas1/Lrp6/Gli3/Tmem107/Smo	5	FB	GO_BP	3.20.0
GO:0044273	sulfur compound catabolic process	5/890	44/22374	0.0297003	0.100161	0.0693813	Dpep1/Hexa/Hexb/Naglu/Arsb	5	FB	GO_BP	3.20.0
GO:0045197	establishment or maintenance of epithelial cell apical/basal polarity	5/890	44/22374	0.0297003	0.100161	0.0693813	Wnt5a/Pard3b/Pard3/Dlg4/Prickle2	5	FB	GO_BP	3.20.0
GO:0099170	postsynaptic modulation of chemical synaptic transmission	5/890	44/22374	0.0297003	0.100161	0.0693813	Igf1/Nedd4/Wnt5a/Clmp/Gnao1	5	FB	GO_BP	3.20.0
GO:1904036	negative regulation of epithelial cell apoptotic process	5/890	44/22374	0.0297003	0.100161	0.0693813	Igf1/Ngf/Nupr1/Mdk/Myc	5	FB	GO_BP	3.20.0
GO:0043254	regulation of protein-containing complex assembly	27/890	461/22374	0.0298848	0.100505	0.0696199	Mmp3/Gsn/Sptbn1/Slit2/Tmsb10/Add3/Rhoc/Nav3/Pcsk5/Lmo4/Ccl11/Dact1/Sox9/Fscn1/Septin8/Kirrel/Dbn1/Cttn/Cdc42ep5/Mapk9/Clasp2/Pfn2/Clip3/Pak3/Farp2/Tppp3/Foxc2	27	FB	GO_BP	3.20.0
GO:0006516	glycoprotein catabolic process	4/890	30/22374	0.0299585	0.100505	0.0696199	Ctsl/Cst3/Adamts12/Naglu	4	FB	GO_BP	3.20.0
GO:0010955	negative regulation of protein processing	4/890	30/22374	0.0299585	0.100505	0.0696199	Gas1/Plat/Ctla2a/Tmem98	4	FB	GO_BP	3.20.0
GO:0043369	CD4-positive or CD8-positive, alpha-beta T cell lineage commitment	4/890	30/22374	0.0299585	0.100505	0.0696199	Il6/Ctsl/Lgals1/Loxl3	4	FB	GO_BP	3.20.0
GO:0048596	embryonic camera-type eye morphogenesis	4/890	30/22374	0.0299585	0.100505	0.0696199	Aldh1a1/Lrp6/Twist1/Aldh1a3	4	FB	GO_BP	3.20.0
GO:0051894	positive regulation of focal adhesion assembly	4/890	30/22374	0.0299585	0.100505	0.0696199	Col16a1/S100a10/Nrp1/Thy1	4	FB	GO_BP	3.20.0
GO:1900745	positive regulation of p38MAPK cascade	4/890	30/22374	0.0299585	0.100505	0.0696199	Gsn/Xdh/Sphk1/Stk39	4	FB	GO_BP	3.20.0
GO:1903318	negative regulation of protein maturation	4/890	30/22374	0.0299585	0.100505	0.0696199	Gas1/Plat/Ctla2a/Tmem98	4	FB	GO_BP	3.20.0
GO:0032409	regulation of transporter activity	15/890	220/22374	0.0303327	0.101694	0.0704435	Nedd4/Gem/Abcc9/Ank2/Pkd2/Dapk1/Ephb2/Kcne4/Ccl2/Kcnj8/Ednra/Nlgn2/Stk39/Osr1/Tcaf1	15	FB	GO_BP	3.20.0
GO:0007204	positive regulation of cytosolic calcium ion concentration	14/890	201/22374	0.0304681	0.102016	0.070666	Lrp1/Cxcl1/Ackr3/Pkd2/Lrp6/Cacna1a/Kng2/Ednra/C1qtnf1/Fzd2/Cd55/Adm/F2r/Dlg4	14	FB	GO_BP	3.20.0
GO:0051495	positive regulation of cytoskeleton organization	14/890	201/22374	0.0304681	0.102016	0.070666	Gsn/S100a10/Lpar1/Add3/Nrp1/Rhoc/Nav3/Ccl11/Kirrel/Cttn/Cdc42ep5/Cx3cl1/Pfn2/Tgfb3	14	FB	GO_BP	3.20.0
GO:0001523	retinoid metabolic process	7/890	76/22374	0.0313626	0.104806	0.0725992	Rbp1/Rarres2/Cyp1b1/Aldh1a1/Aldh1a3/Rbp4/Rdh10	7	FB	GO_BP	3.20.0
GO:0048645	animal organ formation	7/890	76/22374	0.0313626	0.104806	0.0725992	Fgfr1/Ar/Wnt5a/Robo1/Gli3/Spry1/Rdh10	7	FB	GO_BP	3.20.0
GO:1901657	glycosyl compound metabolic process	7/890	76/22374	0.0313626	0.104806	0.0725992	Xdh/Fuca1/Pnp/Dpyd/Ak1/Dtymk/Upp2	7	FB	GO_BP	3.20.0
GO:0051489	regulation of filopodium assembly	6/890	60/22374	0.031565	0.105415	0.0730205	Nrp1/Ephb2/Fscn1/Dpysl3/Dbn1/Tgfb3	6	FB	GO_BP	3.20.0
GO:0060972	left/right pattern formation	11/890	146/22374	0.0316789	0.105726	0.0732363	Bicc1/Wnt5a/Pkd2/Lrp6/Pcsk5/Pcsk6/Snai1/Tmem107/Cc2d2a/Smo/Dync2h1	11	FB	GO_BP	3.20.0
GO:0014896	muscle hypertrophy	10/890	128/22374	0.0318146	0.106029	0.0734463	Col14a1/Pi16/Igf1/Gsn/Ar/Errfi1/Ccn4/Tiam1/Igfbp5/Meis1	10	FB	GO_BP	3.20.0
GO:0038127	ERBB signaling pathway	10/890	128/22374	0.0318146	0.106029	0.0734463	Egfr/Errfi1/Prickle1/Efemp1/Sox9/Plce1/Spry2/Socs5/Ptprf/Rhbdf1	10	FB	GO_BP	3.20.0
GO:0060420	regulation of heart growth	8/890	93/22374	0.0318314	0.106029	0.0734463	Col14a1/Pi16/Igf1/Zfpm2/Fgfr1/Tgfbr3/Ccn4/Rbp4	8	FB	GO_BP	3.20.0
GO:0009225	nucleotide-sugar metabolic process	5/890	45/22374	0.0323574	0.107278	0.074311	Gfpt2/Ugdh/Uap1/Pgm3/Pmm1	5	FB	GO_BP	3.20.0
GO:0010453	regulation of cell fate commitment	5/890	45/22374	0.0323574	0.107278	0.074311	Sfrp2/Fgfr1/Lgals1/Lmo4/Loxl3	5	FB	GO_BP	3.20.0
GO:0010874	regulation of cholesterol efflux	5/890	45/22374	0.0323574	0.107278	0.074311	Abca8a/Lrp1/Pltp/Abca8b/Naxe	5	FB	GO_BP	3.20.0
GO:0045747	positive regulation of Notch signaling pathway	5/890	45/22374	0.0323574	0.107278	0.074311	Il6st/Robo1/Tgfb2/Acvrl1/Reck	5	FB	GO_BP	3.20.0
GO:0046326	positive regulation of glucose import	5/890	45/22374	0.0323574	0.107278	0.074311	Igf1/Gpc3/C1qtnf2/Irs1/C1qtnf12	5	FB	GO_BP	3.20.0
GO:1900181	negative regulation of protein localization to nucleus	5/890	45/22374	0.0323574	0.107278	0.074311	Dclk1/Maged1/Apod/Pkia/Tmem98	5	FB	GO_BP	3.20.0
GO:0002695	negative regulation of leukocyte activation	14/890	203/22374	0.0327433	0.107278	0.074311	Anxa1/Mdk/Sfrp1/Ildr2/Lgals1/Axl/Gpnmb/Gli3/Enpp3/Loxl3/Cx3cl1/Socs5/Parp3/Socs1	14	FB	GO_BP	3.20.0
GO:0001886	endothelial cell morphogenesis	3/890	18/22374	0.0327683	0.107278	0.074311	Plod3/Col27a1/Amotl2	3	FB	GO_BP	3.20.0
GO:0002830	positive regulation of type 2 immune response	3/890	18/22374	0.0327683	0.107278	0.074311	Il6/Il33/Cd81	3	FB	GO_BP	3.20.0
GO:0002921	negative regulation of humoral immune response	3/890	18/22374	0.0327683	0.107278	0.074311	Serping1/Svep1/Cd55	3	FB	GO_BP	3.20.0
GO:0010755	regulation of plasminogen activation	3/890	18/22374	0.0327683	0.107278	0.074311	Clec3b/S100a10/Plat	3	FB	GO_BP	3.20.0
GO:0021702	cerebellar Purkinje cell differentiation	3/890	18/22374	0.0327683	0.107278	0.074311	Foxp2/Rora/Cacna1a	3	FB	GO_BP	3.20.0
GO:0031958	corticosteroid receptor signaling pathway	3/890	18/22374	0.0327683	0.107278	0.074311	Nedd4/Ntrk2/Cry2	3	FB	GO_BP	3.20.0
GO:0032823	regulation of natural killer cell differentiation	3/890	18/22374	0.0327683	0.107278	0.074311	Gas6/Axl/Il15ra	3	FB	GO_BP	3.20.0
GO:0035729	cellular response to hepatocyte growth factor stimulus	3/890	18/22374	0.0327683	0.107278	0.074311	Il6/Nrp1/Adamts12	3	FB	GO_BP	3.20.0
GO:0042454	ribonucleoside catabolic process	3/890	18/22374	0.0327683	0.107278	0.074311	Xdh/Pnp/Upp2	3	FB	GO_BP	3.20.0
GO:0045779	negative regulation of bone resorption	3/890	18/22374	0.0327683	0.107278	0.074311	Il6/Tmem119/Tnfrsf11b	3	FB	GO_BP	3.20.0
GO:0046322	negative regulation of fatty acid oxidation	3/890	18/22374	0.0327683	0.107278	0.074311	Fmo2/Fmo1/Sox9	3	FB	GO_BP	3.20.0
GO:0048853	forebrain morphogenesis	3/890	18/22374	0.0327683	0.107278	0.074311	Tuba1a/Wnt5a/Smo	3	FB	GO_BP	3.20.0
GO:0060572	morphogenesis of an epithelial bud	3/890	18/22374	0.0327683	0.107278	0.074311	Ar/Wnt5a/Rdh10	3	FB	GO_BP	3.20.0
GO:0070486	leukocyte aggregation	3/890	18/22374	0.0327683	0.107278	0.074311	Cfh/Has2/Gstp1	3	FB	GO_BP	3.20.0
GO:0071696	ectodermal placode development	3/890	18/22374	0.0327683	0.107278	0.074311	Lrp6/Nrp1/Eda	3	FB	GO_BP	3.20.0
GO:0072109	glomerular mesangium development	3/890	18/22374	0.0327683	0.107278	0.074311	Cd34/Pdgfrb/Foxc2	3	FB	GO_BP	3.20.0
GO:0072176	nephric duct development	3/890	18/22374	0.0327683	0.107278	0.074311	Pkd2/Gpc3/Osr1	3	FB	GO_BP	3.20.0
GO:1901862	negative regulation of muscle tissue development	3/890	18/22374	0.0327683	0.107278	0.074311	Twist1/Usp2/Igfbp5	3	FB	GO_BP	3.20.0
GO:1905939	regulation of gonad development	3/890	18/22374	0.0327683	0.107278	0.074311	Zfpm2/Nupr1/Sox9	3	FB	GO_BP	3.20.0
GO:2000288	positive regulation of myoblast proliferation	3/890	18/22374	0.0327683	0.107278	0.074311	Igf1/Meis2/Fgf7	3	FB	GO_BP	3.20.0
GO:0001516	prostaglandin biosynthetic process	4/890	31/22374	0.0333481	0.108532	0.0751802	Anxa1/Ptges/Sphk1/Mapk9	4	FB	GO_BP	3.20.0
GO:0006882	intracellular zinc ion homeostasis	4/890	31/22374	0.0333481	0.108532	0.0751802	Mt2/Mt1/Slc39a14/Slc39a13	4	FB	GO_BP	3.20.0
GO:0021602	cranial nerve morphogenesis	4/890	31/22374	0.0333481	0.108532	0.0751802	Nrp1/Ephb2/Gli3/Adarb1	4	FB	GO_BP	3.20.0
GO:0036119	response to platelet-derived growth factor	4/890	31/22374	0.0333481	0.108532	0.0751802	Has1/Pdgfrb/Has2/Ccl2	4	FB	GO_BP	3.20.0
GO:0046457	prostanoid biosynthetic process	4/890	31/22374	0.0333481	0.108532	0.0751802	Anxa1/Ptges/Sphk1/Mapk9	4	FB	GO_BP	3.20.0
GO:0060004	reflex	4/890	31/22374	0.0333481	0.108532	0.0751802	Foxp2/Pmp22/Cacna1a/Aldh1a3	4	FB	GO_BP	3.20.0
GO:0071605	monocyte chemotactic protein-1 production	4/890	31/22374	0.0333481	0.108532	0.0751802	Apod/Twist1/Socs5/Gstp1	4	FB	GO_BP	3.20.0
GO:0071637	regulation of monocyte chemotactic protein-1 production	4/890	31/22374	0.0333481	0.108532	0.0751802	Apod/Twist1/Socs5/Gstp1	4	FB	GO_BP	3.20.0
GO:1902235	regulation of endoplasmic reticulum stress-induced intrinsic apoptotic signaling pathway	4/890	31/22374	0.0333481	0.108532	0.0751802	Creb3l1/Selenos/Herpud1/Bok	4	FB	GO_BP	3.20.0
GO:1904377	positive regulation of protein localization to cell periphery	7/890	77/22374	0.0333622	0.108532	0.0751802	Lrp1/Epha3/Egfr/Sptbn1/Ephb2/Clip3/Cnpy4	7	FB	GO_BP	3.20.0
GO:0097581	lamellipodium organization	8/890	94/22374	0.03363	0.109334	0.0757358	Pmp22/Slit2/Pdpn/Plce1/Abi1/Fscn1/Cttn/Vav2	8	FB	GO_BP	3.20.0
GO:0001755	neural crest cell migration	6/890	61/22374	0.033876	0.109719	0.0760023	Nrp1/Twist1/Ednra/Sema4c/Smo/Sema3b	6	FB	GO_BP	3.20.0
GO:0031098	stress-activated protein kinase signaling cascade	6/890	61/22374	0.033876	0.109719	0.0760023	Igfbp6/Errfi1/Mid1/Tgfb2/Sema4c/Gstp1	6	FB	GO_BP	3.20.0
GO:0038066	p38MAPK cascade	6/890	61/22374	0.033876	0.109719	0.0760023	Gsn/Xdh/Kcnj8/Map1lc3a/Sphk1/Stk39	6	FB	GO_BP	3.20.0
GO:0044060	regulation of endocrine process	6/890	61/22374	0.033876	0.109719	0.0760023	Fgfr1/Ecrg4/Lif/C1qtnf1/F2r/Cry2	6	FB	GO_BP	3.20.0
GO:0046460	neutral lipid biosynthetic process	6/890	61/22374	0.033876	0.109719	0.0760023	C3/Plpp1/Lpl/Agmo/Plce1/Ang	6	FB	GO_BP	3.20.0
GO:0046463	acylglycerol biosynthetic process	6/890	61/22374	0.033876	0.109719	0.0760023	C3/Plpp1/Lpl/Agmo/Plce1/Ang	6	FB	GO_BP	3.20.0
GO:0008154	actin polymerization or depolymerization	14/890	204/22374	0.033926	0.109812	0.0760665	Gsn/Lima1/Sptbn1/Slit2/Tmsb10/Add3/Ccl11/Ang/Kirrel/Dbn1/Cttn/Cdc42ep5/Pfn2/Pak3	14	FB	GO_BP	3.20.0
GO:0033674	positive regulation of kinase activity	19/890	303/22374	0.03466	0.112092	0.0776459	Igf1/Ddr2/Egfr/Gas6/Fgfr1/Ccl19/Fbn1/Pdgfrb/Wnt5a/Maged1/Robo1/Gpr39/Lmo4/Fgf18/Gprc5b/Abi1/Ang/Tgfb2/Fzd4	19	FB	GO_BP	3.20.0
GO:0007249	canonical NF-kappaB signal transduction	18/890	283/22374	0.0346739	0.112092	0.0776459	Ccl19/Klf4/Rora/Wnt5a/Tgfbr3/Lpar1/Ror1/Lurap1l/Gprc5b/Ednra/Eda/Nfkb1/Alpk1/Cx3cl1/Tifa/F2r/Dnaja3/Gstp1	18	FB	GO_BP	3.20.0
GO:0008202	steroid metabolic process	22/890	364/22374	0.0347959	0.112416	0.0778703	Pdgfra/Igf1/Lrp1/Igfbp7/Lima1/Fgfr1/Pmp22/Cyp1b1/Errfi1/Rora/H6pd/Hsd11b1/Nfkb1/Dkk3/Snai1/Bmpr1b/Adm/Cyp2d22/Ebpl/Fdx1/Abcd3/Fech	22	FB	GO_BP	3.20.0
GO:0003073	regulation of systemic arterial blood pressure	10/890	130/22374	0.034857	0.112543	0.077958	Rarres2/Gas6/Ar/Nr2f2/Camk2n1/Manf/Ace/Arhgap42/Adm/F2r	10	FB	GO_BP	3.20.0
GO:0051147	regulation of muscle cell differentiation	12/890	167/22374	0.0351007	0.113019	0.0782881	Pi16/Nid1/Igf1/Lama2/Lamb2/Mmp14/Efemp2/Tmem119/Ccn4/Tshz3/Lamc1/Lamb1	12	FB	GO_BP	3.20.0
GO:0002021	response to dietary excess	5/890	46/22374	0.0351581	0.113019	0.0782881	Cfh/Col6a1/Gpr39/Sgip1/Stk39	5	FB	GO_BP	3.20.0
GO:0006890	retrograde vesicle-mediated transport, Golgi to endoplasmic reticulum	5/890	46/22374	0.0351581	0.113019	0.0782881	Plpp3/Ergic3/Kdelr2/Copz2/Kdelr3	5	FB	GO_BP	3.20.0
GO:0046627	negative regulation of insulin receptor signaling pathway	5/890	46/22374	0.0351581	0.113019	0.0782881	Nucb2/Grb10/Ptprf/Socs1/Irs1	5	FB	GO_BP	3.20.0
GO:0048147	negative regulation of fibroblast proliferation	5/890	46/22374	0.0351581	0.113019	0.0782881	Nupr1/Sfrp1/Myc/Socs1/Gstp1	5	FB	GO_BP	3.20.0
GO:0097028	dendritic cell differentiation	5/890	46/22374	0.0351581	0.113019	0.0782881	Gas6/Ccl19/Axl/Tmem176a/Tmem176b	5	FB	GO_BP	3.20.0
GO:1990776	response to angiotensin	5/890	46/22374	0.0351581	0.113019	0.0782881	Ddr2/Col3a1/Ace/Nfkb1/Fam114a1	5	FB	GO_BP	3.20.0
GO:0010658	striated muscle cell apoptotic process	7/890	78/22374	0.0354448	0.11387	0.0788774	Sfrp2/Nupr1/Mdk/Fndc1/Bag3/Kifap3/Casp12	7	FB	GO_BP	3.20.0
GO:0002090	regulation of receptor internalization	8/890	95/22374	0.0354962	0.113964	0.0789426	Sfrp4/Lrp1/Nedd4/Cd63/Lpar1/Magi2/Pard3/Dlg4	8	FB	GO_BP	3.20.0
GO:0009154	purine ribonucleotide catabolic process	11/890	149/22374	0.0359608	0.115384	0.0799259	Col6a1/Igf1/Nupr1/Hk2/Xdh/Pnp/Myc/Slc4a4/Pde1a/Pde10a/Pde4c	11	FB	GO_BP	3.20.0
GO:0009416	response to light stimulus	21/890	345/22374	0.0361171	0.115813	0.0802234	Mmp2/Col6a1/Mmp3/Timp1/Col6a2/Egfr/Col6a3/Nedd4/Mfap4/Tuba1a/Meis2/Sdf4/Slc1a3/Rbp4/Chrd/Usp2/Mapk9/Trp53i13/Cry2/Fech/Tipin	21	FB	GO_BP	3.20.0
GO:1900015	regulation of cytokine production involved in inflammatory response	6/890	62/22374	0.0362936	0.116307	0.0805654	Il6/Ephb2/Apod/Pld3/Adcy7/Mapk9	6	FB	GO_BP	3.20.0
GO:0019217	regulation of fatty acid metabolic process	9/890	113/22374	0.0363884	0.116538	0.0807255	Fmo2/Anxa1/Fmo1/Nucb2/Twist1/Sox9/C1qtnf2/Mapk9/Irs1	9	FB	GO_BP	3.20.0
GO:0045664	regulation of neuron differentiation	16/890	245/22374	0.0364281	0.116593	0.0807634	Il6/Cxcl12/Timp2/Nbl1/Sfrp2/Fgfr1/Ngf/Sfrp1/Cdon/Gli3/Sox9/Gprc5b/Kctd11/Dpysl2/Tiam1/Meis1	16	FB	GO_BP	3.20.0
GO:0019362	pyridine nucleotide metabolic process	13/890	187/22374	0.036599	0.116994	0.0810416	Col6a1/Igf1/Fmo2/Nupr1/Hk2/Fmo1/H6pd/Myc/Slc4a4/Hsd11b1/Idh1/Fdx1/Naxe	13	FB	GO_BP	3.20.0
GO:0046496	nicotinamide nucleotide metabolic process	13/890	187/22374	0.036599	0.116994	0.0810416	Col6a1/Igf1/Fmo2/Nupr1/Hk2/Fmo1/H6pd/Myc/Slc4a4/Hsd11b1/Idh1/Fdx1/Naxe	13	FB	GO_BP	3.20.0
GO:0006163	purine nucleotide metabolic process	26/890	449/22374	0.0366669	0.117139	0.0811417	Cfh/Col6a1/Igf1/Fmo2/Nupr1/Abcc9/Rora/Papss2/Hk2/Fmo1/Xdh/Pnp/H6pd/Myc/Nme2/Slc4a4/Hsd11b1/Pde1a/Enpp3/Ak5/Pde10a/Adcy7/Ak1/Idh1/Pde4c/Fdx1	26	FB	GO_BP	3.20.0
GO:0010996	response to auditory stimulus	4/890	32/22374	0.036952	0.117612	0.0814695	Foxp2/Mdk/Slc1a3/Usp53	4	FB	GO_BP	3.20.0
GO:0021533	cell differentiation in hindbrain	4/890	32/22374	0.036952	0.117612	0.0814695	Foxp2/Nfix/Rora/Cacna1a	4	FB	GO_BP	3.20.0
GO:0042634	regulation of hair cycle	4/890	32/22374	0.036952	0.117612	0.0814695	Fst/Wnt5a/Tgfb2/Smo	4	FB	GO_BP	3.20.0
GO:0061003	positive regulation of dendritic spine morphogenesis	4/890	32/22374	0.036952	0.117612	0.0814695	Ephb2/Tiam1/Dbn1/Pak3	4	FB	GO_BP	3.20.0
GO:0071676	negative regulation of mononuclear cell migration	4/890	32/22374	0.036952	0.117612	0.0814695	Nbl1/Slit2/Apod/Emilin1	4	FB	GO_BP	3.20.0
GO:1901185	negative regulation of ERBB signaling pathway	4/890	32/22374	0.036952	0.117612	0.0814695	Egfr/Errfi1/Socs5/Ptprf	4	FB	GO_BP	3.20.0
GO:0009408	response to heat	8/890	96/22374	0.0374312	0.118383	0.082004	Igf1/Scara5/Pmp22/Il1r1/Bag3/Dnajb1/Htra2/Dnaja3	8	FB	GO_BP	3.20.0
GO:0016064	immunoglobulin mediated immune response	11/890	150/22374	0.0374742	0.118383	0.082004	Cfh/Serping1/C1s1/Svep1/C3/C1ra/C4b/C2/Cd81/Cd55/Parp3	11	FB	GO_BP	3.20.0
GO:0080164	regulation of nitric oxide metabolic process	7/890	79/22374	0.0376117	0.118383	0.082004	Il6/Igf1/Klf4/Pkd2/Ptx3/Selenos/Mapk9	7	FB	GO_BP	3.20.0
GO:0002689	negative regulation of leukocyte chemotaxis	3/890	19/22374	0.0377917	0.118383	0.082004	Tnfaip6/Nbl1/Slit2	3	FB	GO_BP	3.20.0
GO:0003159	morphogenesis of an endothelium	3/890	19/22374	0.0377917	0.118383	0.082004	Bsg/Adamts12/Acvrl1	3	FB	GO_BP	3.20.0
GO:0010470	regulation of gastrulation	3/890	19/22374	0.0377917	0.118383	0.082004	Phldb1/Clasp2/Osr1	3	FB	GO_BP	3.20.0
GO:0021513	spinal cord dorsal/ventral patterning	3/890	19/22374	0.0377917	0.118383	0.082004	Gli3/Chrd/Smo	3	FB	GO_BP	3.20.0
GO:0021783	preganglionic parasympathetic fiber development	3/890	19/22374	0.0377917	0.118383	0.082004	Ackr3/Nrp1/Adarb1	3	FB	GO_BP	3.20.0
GO:0030033	microvillus assembly	3/890	19/22374	0.0377917	0.118383	0.082004	Fscn1/Stx2/Pld1	3	FB	GO_BP	3.20.0
GO:0030540	female genitalia development	3/890	19/22374	0.0377917	0.118383	0.082004	Wnt5a/Axl/Rbp4	3	FB	GO_BP	3.20.0
GO:0030656	regulation of vitamin metabolic process	3/890	19/22374	0.0377917	0.118383	0.082004	Nfkb1/Rdh10/Snai1	3	FB	GO_BP	3.20.0
GO:0033623	regulation of integrin activation	3/890	19/22374	0.0377917	0.118383	0.082004	Pcsk5/Farp2/Foxc2	3	FB	GO_BP	3.20.0
GO:0034392	negative regulation of smooth muscle cell apoptotic process	3/890	19/22374	0.0377917	0.118383	0.082004	Igf1/Gria4/Lrp6	3	FB	GO_BP	3.20.0
GO:0035864	response to potassium ion	3/890	19/22374	0.0377917	0.118383	0.082004	Abcc9/Stk39/Dlg4	3	FB	GO_BP	3.20.0
GO:0048635	negative regulation of muscle organ development	3/890	19/22374	0.0377917	0.118383	0.082004	Il6/Twist1/Usp2	3	FB	GO_BP	3.20.0
GO:0060707	trophoblast giant cell differentiation	3/890	19/22374	0.0377917	0.118383	0.082004	Nr2f2/Lif/Snai1	3	FB	GO_BP	3.20.0
GO:0061154	endothelial tube morphogenesis	3/890	19/22374	0.0377917	0.118383	0.082004	Bsg/Adamts12/Acvrl1	3	FB	GO_BP	3.20.0
GO:0071294	cellular response to zinc ion	3/890	19/22374	0.0377917	0.118383	0.082004	Mt2/Gpr39/Mt1	3	FB	GO_BP	3.20.0
GO:0072148	epithelial cell fate commitment	3/890	19/22374	0.0377917	0.118383	0.082004	Nr2f2/Pdpn/Chrd	3	FB	GO_BP	3.20.0
GO:0072540	T-helper 17 cell lineage commitment	3/890	19/22374	0.0377917	0.118383	0.082004	Il6/Lgals1/Loxl3	3	FB	GO_BP	3.20.0
GO:0140131	positive regulation of lymphocyte chemotaxis	3/890	19/22374	0.0377917	0.118383	0.082004	Wnt5a/Ccl7/Stk39	3	FB	GO_BP	3.20.0
GO:1900119	positive regulation of execution phase of apoptosis	3/890	19/22374	0.0377917	0.118383	0.082004	Dlc1/Bok/Htra2	3	FB	GO_BP	3.20.0
GO:1902033	regulation of hematopoietic stem cell proliferation	3/890	19/22374	0.0377917	0.118383	0.082004	Cxcl1/Wnt5a/Ace	3	FB	GO_BP	3.20.0
GO:1902236	negative regulation of endoplasmic reticulum stress-induced intrinsic apoptotic signaling pathway	3/890	19/22374	0.0377917	0.118383	0.082004	Creb3l1/Selenos/Herpud1	3	FB	GO_BP	3.20.0
GO:1902430	negative regulation of amyloid-beta formation	3/890	19/22374	0.0377917	0.118383	0.082004	Igf1/Spon1/Ntrk2	3	FB	GO_BP	3.20.0
GO:2000679	positive regulation of transcription regulatory region DNA binding	3/890	19/22374	0.0377917	0.118383	0.082004	Igf1/Twist1/H1f0	3	FB	GO_BP	3.20.0
GO:0010043	response to zinc ion	5/890	47/22374	0.0381039	0.119	0.0824308	Mt2/Pam/Gpr39/Mt1/Ggh	5	FB	GO_BP	3.20.0
GO:0014044	Schwann cell development	5/890	47/22374	0.0381039	0.119	0.0824308	Col6a1/Pmp22/Lamb2/Ntrk2/Pard3	5	FB	GO_BP	3.20.0
GO:0035136	forelimb morphogenesis	5/890	47/22374	0.0381039	0.119	0.0824308	Lrp6/Twist1/Rdh10/Osr1/Reck	5	FB	GO_BP	3.20.0
GO:1902624	positive regulation of neutrophil migration	5/890	47/22374	0.0381039	0.119	0.0824308	Ccl19/Il1r1/Mdk/Lbp/Ednra	5	FB	GO_BP	3.20.0
GO:2000785	regulation of autophagosome assembly	5/890	47/22374	0.0381039	0.119	0.0824308	Nupr1/Ephb2/Snx7/Wipi1/Fez1	5	FB	GO_BP	3.20.0
GO:1902115	regulation of organelle assembly	16/890	247/22374	0.0387765	0.121027	0.083835	Abi3bp/Gsn/Fgfr1/Nupr1/Wnt5a/Lpar1/Prickle1/Ephb2/Fscn1/Sdc1/Snx7/Wipi1/Mapk9/Dzip1/Prickle2/Fez1	16	FB	GO_BP	3.20.0
GO:0006665	sphingolipid metabolic process	11/890	151/22374	0.0390316	0.121749	0.0843356	Abca8a/Plpp3/Hexa/Hexb/Plpp1/Abca8b/Sphk1/Sgpp1/Naglu/A4galt/Htra2	11	FB	GO_BP	3.20.0
GO:0070972	protein localization to endoplasmic reticulum	7/890	80/22374	0.0398638	0.12427	0.0860815	Ank2/Kdelr2/Sec61g/Herpud1/Spcs1/Tram1/Kdelr3	7	FB	GO_BP	3.20.0
GO:0001780	neutrophil homeostasis	4/890	33/22374	0.040771	0.126562	0.0876693	Cfh/Il6/Anxa1/Axl	4	FB	GO_BP	3.20.0
GO:0010875	positive regulation of cholesterol efflux	4/890	33/22374	0.040771	0.126562	0.0876693	Abca8a/Lrp1/Pltp/Abca8b	4	FB	GO_BP	3.20.0
GO:0022011	myelination in peripheral nervous system	4/890	33/22374	0.040771	0.126562	0.0876693	Col6a1/Pmp22/Ntrk2/Pard3	4	FB	GO_BP	3.20.0
GO:0031295	T cell costimulation	4/890	33/22374	0.040771	0.126562	0.0876693	Cd81/Ccl19/Lgals1/Tnfsf13b	4	FB	GO_BP	3.20.0
GO:0032292	peripheral nervous system axon ensheathment	4/890	33/22374	0.040771	0.126562	0.0876693	Col6a1/Pmp22/Ntrk2/Pard3	4	FB	GO_BP	3.20.0
GO:0035455	response to interferon-alpha	4/890	33/22374	0.040771	0.126562	0.0876693	Gas6/Myc/Axl/Plscr1	4	FB	GO_BP	3.20.0
GO:0042573	retinoic acid metabolic process	4/890	33/22374	0.040771	0.126562	0.0876693	Rbp1/Aldh1a1/Aldh1a3/Rdh10	4	FB	GO_BP	3.20.0
GO:0002548	monocyte chemotaxis	5/890	48/22374	0.0411961	0.127451	0.0882853	Cxcl12/Nbl1/Slit2/Anxa1/Ccl2	5	FB	GO_BP	3.20.0
GO:0002691	regulation of cellular extravasation	5/890	48/22374	0.0411961	0.127451	0.0882853	Cxcl12/Il1r1/Mdk/Thy1/Ccl2	5	FB	GO_BP	3.20.0
GO:0048246	macrophage chemotaxis	5/890	48/22374	0.0411961	0.127451	0.0882853	Mmp2/Rarres2/Mdk/Ccl2/Cx3cl1	5	FB	GO_BP	3.20.0
GO:0055023	positive regulation of cardiac muscle tissue growth	5/890	48/22374	0.0411961	0.127451	0.0882853	Igf1/Zfpm2/Fgfr1/Tgfbr3/Ccn4	5	FB	GO_BP	3.20.0
GO:1901016	regulation of potassium ion transmembrane transporter activity	5/890	48/22374	0.0411961	0.127451	0.0882853	Nedd4/Abcc9/Ank2/Kcne4/Stk39	5	FB	GO_BP	3.20.0
GO:0045860	positive regulation of protein kinase activity	18/890	289/22374	0.0412059	0.127451	0.0882853	Igf1/Ddr2/Egfr/Gas6/Fgfr1/Ccl19/Fbn1/Pdgfrb/Wnt5a/Maged1/Robo1/Gpr39/Fgf18/Gprc5b/Abi1/Ang/Tgfb2/Fzd4	18	FB	GO_BP	3.20.0
GO:0006826	iron ion transport	6/890	64/22374	0.0414536	0.12791	0.0886034	Steap4/Scara5/Cp/Steap3/Sfxn1/Slc39a14	6	FB	GO_BP	3.20.0
GO:0030225	macrophage differentiation	6/890	64/22374	0.0414536	0.12791	0.0886034	Il33/Nfix/Ror2/Lif/Naglu/Socs1	6	FB	GO_BP	3.20.0
GO:0033619	membrane protein proteolysis	6/890	64/22374	0.0414536	0.12791	0.0886034	Timp1/Timp2/Timp3/Bace2/Sh3d19/Bace1	6	FB	GO_BP	3.20.0
GO:0046622	positive regulation of organ growth	6/890	64/22374	0.0414536	0.12791	0.0886034	Igf1/Zfpm2/Fgfr1/Tgfbr3/Ccn4/Smo	6	FB	GO_BP	3.20.0
GO:0034766	negative regulation of monoatomic ion transmembrane transport	8/890	98/22374	0.0415107	0.12801	0.0886723	Nedd4/Gem/Pkd2/Ephb2/Kcne4/Tgfb2/Stk39/Osr1	8	FB	GO_BP	3.20.0
GO:0010565	regulation of cellular ketone metabolic process	12/890	172/22374	0.0424569	0.130849	0.0906392	Fmo2/Anxa1/Fmo1/H6pd/Nucb2/Twist1/Sox9/Rdh10/C1qtnf2/Dkk3/Mapk9/Irs1	12	FB	GO_BP	3.20.0
GO:0050863	regulation of T cell activation	23/890	393/22374	0.0427611	0.131708	0.0912342	Il6/Igf1/Vcam1/Cd81/Ccl19/Anxa1/Mdk/Il6st/Pnp/Ildr2/Lgals1/Gpnmb/Tnfsf13b/Thy1/Gli3/Ccl2/Il1rl2/Loxl3/Ctla2a/Cd55/Socs5/Socs1/Dnaja3	23	FB	GO_BP	3.20.0
GO:0021694	cerebellar Purkinje cell layer formation	3/890	20/22374	0.0431834	0.131983	0.0914247	Foxp2/Rora/Cacna1a	3	FB	GO_BP	3.20.0
GO:0030502	negative regulation of bone mineralization	3/890	20/22374	0.0431834	0.131983	0.0914247	Ecm1/Ltbp3/Sox9	3	FB	GO_BP	3.20.0
GO:0035728	response to hepatocyte growth factor	3/890	20/22374	0.0431834	0.131983	0.0914247	Il6/Nrp1/Adamts12	3	FB	GO_BP	3.20.0
GO:0043171	peptide catabolic process	3/890	20/22374	0.0431834	0.131983	0.0914247	Cpq/Anpep/Ace	3	FB	GO_BP	3.20.0
GO:0045725	positive regulation of glycogen biosynthetic process	3/890	20/22374	0.0431834	0.131983	0.0914247	Igf1/C1qtnf2/Irs1	3	FB	GO_BP	3.20.0
GO:0046068	cGMP metabolic process	3/890	20/22374	0.0431834	0.131983	0.0914247	Rora/Pde1a/Pde10a	3	FB	GO_BP	3.20.0
GO:0060019	radial glial cell differentiation	3/890	20/22374	0.0431834	0.131983	0.0914247	Nfix/Lrp6/Gli3	3	FB	GO_BP	3.20.0
GO:0060841	venous blood vessel development	3/890	20/22374	0.0431834	0.131983	0.0914247	Ccbe1/Chrd/Acvrl1	3	FB	GO_BP	3.20.0
GO:0061042	vascular wound healing	3/890	20/22374	0.0431834	0.131983	0.0914247	Smoc2/Cd34/Foxc2	3	FB	GO_BP	3.20.0
GO:0090030	regulation of steroid hormone biosynthetic process	3/890	20/22374	0.0431834	0.131983	0.0914247	Igf1/H6pd/Dkk3	3	FB	GO_BP	3.20.0
GO:1901659	glycosyl compound biosynthetic process	3/890	20/22374	0.0431834	0.131983	0.0914247	Pnp/Ak1/Dtymk	3	FB	GO_BP	3.20.0
GO:1905809	negative regulation of synapse organization	3/890	20/22374	0.0431834	0.131983	0.0914247	Wnt5a/Robo1/Ptpn13	3	FB	GO_BP	3.20.0
GO:2000846	regulation of corticosteroid hormone secretion	3/890	20/22374	0.0431834	0.131983	0.0914247	Ecrg4/C1qtnf1/Cry2	3	FB	GO_BP	3.20.0
GO:0048193	Golgi vesicle transport	18/890	291/22374	0.0435691	0.133083	0.0921866	Gas1/Plpp3/Sptbn1/Tmed3/Ergic3/Kdelr2/Copz2/Lman1/Sec31a/Kdelr3/Wipi1/Rab34/Tmed1/Rab13/Sgsm2/Yif1a/Golt1b/Yif1b	18	FB	GO_BP	3.20.0
GO:0050709	negative regulation of protein secretion	8/890	99/22374	0.0436568	0.133272	0.0923173	Fbn1/Anxa1/Sfrp1/Gnao1/Pde4c/F2r/Rhbdf1/Irs1	8	FB	GO_BP	3.20.0
GO:0045666	positive regulation of neuron differentiation	9/890	117/22374	0.0438883	0.133741	0.0926424	Il6/Cxcl12/Timp2/Nbl1/Fgfr1/Ngf/Cdon/Gprc5b/Kctd11	9	FB	GO_BP	3.20.0
GO:0046718	viral entry into host cell	9/890	117/22374	0.0438883	0.133741	0.0926424	Gsn/Gas6/Cd81/Bsg/Lgals1/Axl/Nrp1/Ptx3/Nectin3	9	FB	GO_BP	3.20.0
GO:0050886	endocrine process	9/890	117/22374	0.0438883	0.133741	0.0926424	Selenom/Fgfr1/Ace/Ecrg4/Lif/Fzd4/C1qtnf1/F2r/Cry2	9	FB	GO_BP	3.20.0
GO:0019724	B cell mediated immunity	11/890	154/22374	0.0439727	0.133919	0.0927656	Cfh/Serping1/C1s1/Svep1/C3/C1ra/C4b/C2/Cd81/Cd55/Parp3	11	FB	GO_BP	3.20.0
GO:0070665	positive regulation of leukocyte proliferation	12/890	173/22374	0.0440477	0.134068	0.0928689	Il6/Igf1/Vcam1/Cd81/Ccl19/Anxa1/Il6st/Pnp/Tnfsf13b/Ephb2/Cd55/Dnaja3	12	FB	GO_BP	3.20.0
GO:0019748	secondary metabolic process	6/890	65/22374	0.0441982	0.134368	0.0930762	Fmo2/Pam/Cyp1b1/Wnt5a/Fmo1/Bdh2	6	FB	GO_BP	3.20.0
GO:0050873	brown fat cell differentiation	6/890	65/22374	0.0441982	0.134368	0.0930762	Rarres2/Fbn1/Ebf2/Dio2/Slc39a13/Selenbp1	6	FB	GO_BP	3.20.0
GO:0035137	hindlimb morphogenesis	5/890	49/22374	0.0444358	0.134851	0.0934113	Gpc3/Lrp6/Twist1/Lmbr1/Osr1	5	FB	GO_BP	3.20.0
GO:0060219	camera-type eye photoreceptor cell differentiation	5/890	49/22374	0.0444358	0.134851	0.0934113	Cfh/Thy1/Sox9/Ntrk2/Naglu	5	FB	GO_BP	3.20.0
GO:1903670	regulation of sprouting angiogenesis	5/890	49/22374	0.0444358	0.134851	0.0934113	Rhoj/Klf4/Creb3l1/Bmper/Glul	5	FB	GO_BP	3.20.0
GO:0001779	natural killer cell differentiation	4/890	34/22374	0.0448053	0.135098	0.0935819	Il11ra1/Gas6/Axl/Il15ra	4	FB	GO_BP	3.20.0
GO:0005979	regulation of glycogen biosynthetic process	4/890	34/22374	0.0448053	0.135098	0.0935819	Igf1/Grb10/C1qtnf2/Irs1	4	FB	GO_BP	3.20.0
GO:0010758	regulation of macrophage chemotaxis	4/890	34/22374	0.0448053	0.135098	0.0935819	Rarres2/Mdk/Ccl2/Cx3cl1	4	FB	GO_BP	3.20.0
GO:0010962	regulation of glucan biosynthetic process	4/890	34/22374	0.0448053	0.135098	0.0935819	Igf1/Grb10/C1qtnf2/Irs1	4	FB	GO_BP	3.20.0
GO:0021697	cerebellar cortex formation	4/890	34/22374	0.0448053	0.135098	0.0935819	Foxp2/Nfix/Rora/Cacna1a	4	FB	GO_BP	3.20.0
GO:0046685	response to arsenic-containing substance	4/890	34/22374	0.0448053	0.135098	0.0935819	Serpinf1/Cyp1b1/Tnfrsf11b/Fech	4	FB	GO_BP	3.20.0
GO:0071634	regulation of transforming growth factor beta production	4/890	34/22374	0.0448053	0.135098	0.0935819	Lum/Fbln1/Tgfb2/Cx3cl1	4	FB	GO_BP	3.20.0
GO:0090023	positive regulation of neutrophil chemotaxis	4/890	34/22374	0.0448053	0.135098	0.0935819	Ccl19/Mdk/Lbp/Ednra	4	FB	GO_BP	3.20.0
GO:0150077	regulation of neuroinflammatory response	4/890	34/22374	0.0448053	0.135098	0.0935819	Igf1/Nupr1/Sphk1/Cx3cl1	4	FB	GO_BP	3.20.0
GO:1904706	negative regulation of vascular associated smooth muscle cell proliferation	4/890	34/22374	0.0448053	0.135098	0.0935819	Timp3/Efemp2/Tgfb3/Gstp1	4	FB	GO_BP	3.20.0
GO:2000178	negative regulation of neural precursor cell proliferation	4/890	34/22374	0.0448053	0.135098	0.0935819	Wnt5a/Slc16a2/Kctd11/Kifap3	4	FB	GO_BP	3.20.0
GO:0007611	learning or memory	21/890	354/22374	0.0454251	0.136886	0.094821	Serpinf1/Igf1/Foxp2/Egfr/Nfix/Ngf/Tuba1a/Csmd1/Mdk/Meis2/Camk2n1/Aff2/Ccl11/Ephb2/Tpbg/Ntrk2/Chrd/Lamb1/Bace1/Fosl1/Zfp385a	21	FB	GO_BP	3.20.0
GO:0033559	unsaturated fatty acid metabolic process	11/890	155/22374	0.045711	0.137426	0.0951949	Cyp1b1/Anxa1/Pdpn/Gstm1/Ptges/Ces2g/Sphk1/Ephx1/Mapk9/Cyp2d22/Gstp1	11	FB	GO_BP	3.20.0
GO:0035270	endocrine system development	11/890	155/22374	0.045711	0.137426	0.0951949	Pdgfra/Il6/Cyp1b1/Mdk/Pdgfrb/Wnt5a/Sox9/Ednra/Cdkn1c/Dkk3/Smo	11	FB	GO_BP	3.20.0
GO:0044272	sulfur compound biosynthetic process	11/890	155/22374	0.045711	0.137426	0.0951949	Ugdh/Papss2/Fmo1/Chpf/Gstm1/Hs2st1/Dse/Csgalnact2/Chst12/Chsy3/Gstp1	11	FB	GO_BP	3.20.0
GO:0106106	cold-induced thermogenesis	11/890	155/22374	0.045711	0.137426	0.0951949	Aldh1a1/Mfap2/Adamts5/Ebf2/Dio2/Grb10/Prkab2/Igf2bp2/Bscl2/Decr1/Foxc2	11	FB	GO_BP	3.20.0
GO:0003012	muscle system process	26/890	459/22374	0.0457547	0.137477	0.0952304	Col14a1/Col6a1/Pi16/Igf1/Gsn/Ar/Klf4/Errfi1/Abcc9/Ank2/Comp/Gaa/Arhgap42/Ccn4/Kcne4/Kcnj8/Ednra/Tiam1/Tshz3/Sulf2/Sphk1/Dbn1/Igfbp5/Cttn/Meis1/F2r	26	FB	GO_BP	3.20.0
GO:0034504	protein localization to nucleus	20/890	334/22374	0.0461473	0.138576	0.0959916	Il6/Il33/Dclk1/Col1a1/Maged1/Bag3/Prickle1/Glul/Apod/Gli3/Sox9/Tgfb2/Glis2/Smo/Cry2/Rrs1/Nup93/Pkia/Irs1/Tmem98	20	FB	GO_BP	3.20.0
GO:0015718	monocarboxylic acid transport	13/890	194/22374	0.0468132	0.140494	0.09732	Slc43a3/Rbp1/Anxa1/Myc/Ace/Slc10a6/Ptges/Kcnj8/Slc16a1/Mapk9/Slc6a8/Abcd3/Pla2g12a	13	FB	GO_BP	3.20.0
GO:0050890	cognition	23/890	397/22374	0.0469537	0.140561	0.0973661	Serpinf1/Igf1/Foxp2/Egfr/Nfix/Ngf/Tuba1a/Csmd1/Mdk/Meis2/Camk2n1/Aff2/Sobp/Ccl11/Ephb2/Tpbg/Ntrk2/Chrd/Cbr3/Lamb1/Bace1/Fosl1/Zfp385a	23	FB	GO_BP	3.20.0
GO:0030858	positive regulation of epithelial cell differentiation	6/890	66/22374	0.0470536	0.140561	0.0973661	Sfrp4/Tmem100/Nme2/Sox9/Lif/Acvrl1	6	FB	GO_BP	3.20.0
GO:0032371	regulation of sterol transport	6/890	66/22374	0.0470536	0.140561	0.0973661	Abca8a/Lrp1/Pltp/Abca8b/Osbpl6/Naxe	6	FB	GO_BP	3.20.0
GO:0032374	regulation of cholesterol transport	6/890	66/22374	0.0470536	0.140561	0.0973661	Abca8a/Lrp1/Pltp/Abca8b/Osbpl6/Naxe	6	FB	GO_BP	3.20.0
GO:0042058	regulation of epidermal growth factor receptor signaling pathway	6/890	66/22374	0.0470536	0.140561	0.0973661	Egfr/Errfi1/Spry2/Socs5/Ptprf/Rhbdf1	6	FB	GO_BP	3.20.0
GO:0042509	regulation of tyrosine phosphorylation of STAT protein	6/890	66/22374	0.0470536	0.140561	0.0973661	Il6/Igf1/Il6st/Lif/Crlf1/Socs1	6	FB	GO_BP	3.20.0
GO:0045682	regulation of epidermis development	6/890	66/22374	0.0470536	0.140561	0.0973661	Sfrp4/Errfi1/Nme2/Cd109/Tgfb2/Sgpp1	6	FB	GO_BP	3.20.0
GO:1902692	regulation of neuroblast proliferation	6/890	66/22374	0.0470536	0.140561	0.0973661	Cdon/Gli3/Kctd11/Cx3cl1/Kifap3/Smo	6	FB	GO_BP	3.20.0
GO:0007422	peripheral nervous system development	7/890	83/22374	0.0471404	0.140576	0.0973765	Col6a1/Lama2/Ngf/Pmp22/Lamb2/Ntrk2/Pard3	7	FB	GO_BP	3.20.0
GO:1901880	negative regulation of protein depolymerization	7/890	83/22374	0.0471404	0.140576	0.0973765	Gsn/Lima1/Sptbn1/Mid1/Add3/Nav3/Clasp2	7	FB	GO_BP	3.20.0
GO:2000179	positive regulation of neural precursor cell proliferation	7/890	83/22374	0.0471404	0.140576	0.0973765	Igf1/Mdk/Ryk/Cdon/Gli3/Cx3cl1/Smo	7	FB	GO_BP	3.20.0
GO:0033157	regulation of intracellular protein transport	12/890	175/22374	0.0473521	0.141044	0.0977007	Il6/Gas6/Cd81/Bag3/Ergic3/Apod/Gli3/Septin8/Erlec1/Yod1/Smo/Pkia	12	FB	GO_BP	3.20.0
GO:1990845	adaptive thermogenesis	12/890	175/22374	0.0473521	0.141044	0.0977007	Aldh1a1/Gpr39/Mfap2/Adamts5/Ebf2/Dio2/Grb10/Prkab2/Igf2bp2/Bscl2/Decr1/Foxc2	12	FB	GO_BP	3.20.0
GO:0045017	glycerolipid biosynthetic process	14/890	214/22374	0.0474948	0.141305	0.097882	C3/Itpkc/Fgf7/Plpp1/Lpl/Agmo/Plce1/Dpm3/Ang/Pi4k2b/Tmem150a/Plscr1/Bscl2/Pld1	14	FB	GO_BP	3.20.0
GO:0055002	striated muscle cell development	14/890	214/22374	0.0474948	0.141305	0.097882	Col14a1/Pdgfra/Col6a1/Pi16/Igf1/Pmp22/Pdgfrb/Prickle1/Fhl2/Ccn4/Sdc1/Naglu/Meis1/Smo	14	FB	GO_BP	3.20.0
GO:0003298	physiological muscle hypertrophy	5/890	50/22374	0.0478235	0.141874	0.0982757	Col14a1/Pi16/Igf1/Ccn4/Meis1	5	FB	GO_BP	3.20.0
GO:0003301	physiological cardiac muscle hypertrophy	5/890	50/22374	0.0478235	0.141874	0.0982757	Col14a1/Pi16/Igf1/Ccn4/Meis1	5	FB	GO_BP	3.20.0
GO:0006040	amino sugar metabolic process	5/890	50/22374	0.0478235	0.141874	0.0982757	Gfpt2/Aldh1a1/Uap1/Hexb/Pgm3	5	FB	GO_BP	3.20.0
GO:0048483	autonomic nervous system development	5/890	50/22374	0.0478235	0.141874	0.0982757	Vcam1/Ackr3/Nrp1/Ednra/Adarb1	5	FB	GO_BP	3.20.0
GO:0061049	cell growth involved in cardiac muscle cell development	5/890	50/22374	0.0478235	0.141874	0.0982757	Col14a1/Pi16/Igf1/Ccn4/Meis1	5	FB	GO_BP	3.20.0
GO:0007623	circadian rhythm	16/890	254/22374	0.0478556	0.141887	0.098285	Col6a1/Il6/Igf1/Egfr/Ngf/Id3/Rora/Maged1/Atf5/Dpyd/Ntrk2/Naglu/Usp2/Mapk9/Cry2/Npas2	16	FB	GO_BP	3.20.0
GO:0009259	ribonucleotide metabolic process	22/890	377/22374	0.0479423	0.142063	0.0984065	Cfh/Col6a1/Igf1/Nupr1/Abcc9/Rora/Papss2/Hk2/Xdh/Pnp/Myc/Nme2/Slc4a4/Pde1a/Enpp3/Ak5/Dpyd/Pde10a/Adcy7/Ak1/Pde4c/Upp2	22	FB	GO_BP	3.20.0
GO:0045833	negative regulation of lipid metabolic process	9/890	119/22374	0.048	0.142152	0.0984683	Fmo2/Fmo1/Apod/Sox9/Nfkb1/Sphk1/Dkk3/Snai1/Bscl2	9	FB	GO_BP	3.20.0
GO:0000413	protein peptidyl-prolyl isomerization	3/890	21/22374	0.0489365	0.143787	0.0996013	Ppic/Ppib/Fkbp11	3	FB	GO_BP	3.20.0
GO:0019430	removal of superoxide radicals	3/890	21/22374	0.0489365	0.143787	0.0996013	Cygb/Sod3/Fbln5	3	FB	GO_BP	3.20.0
GO:0021511	spinal cord patterning	3/890	21/22374	0.0489365	0.143787	0.0996013	Gli3/Chrd/Smo	3	FB	GO_BP	3.20.0
GO:0021554	optic nerve development	3/890	21/22374	0.0489365	0.143787	0.0996013	Lpar1/Ephb2/Gli3	3	FB	GO_BP	3.20.0
GO:0035457	cellular response to interferon-alpha	3/890	21/22374	0.0489365	0.143787	0.0996013	Gas6/Myc/Axl	3	FB	GO_BP	3.20.0
GO:0045064	T-helper 2 cell differentiation	3/890	21/22374	0.0489365	0.143787	0.0996013	Il6/Anxa1/Socs5	3	FB	GO_BP	3.20.0
GO:0046325	negative regulation of glucose import	3/890	21/22374	0.0489365	0.143787	0.0996013	Myc/Ace/Grb10	3	FB	GO_BP	3.20.0
GO:1900120	regulation of receptor binding	3/890	21/22374	0.0489365	0.143787	0.0996013	Lox/Grem2/Ptprf	3	FB	GO_BP	3.20.0
GO:1901142	insulin metabolic process	3/890	21/22374	0.0489365	0.143787	0.0996013	Nucb2/Hsp90b1/Nlgn2	3	FB	GO_BP	3.20.0
GO:1902992	negative regulation of amyloid precursor protein catabolic process	3/890	21/22374	0.0489365	0.143787	0.0996013	Igf1/Spon1/Ntrk2	3	FB	GO_BP	3.20.0
GO:1905564	positive regulation of vascular endothelial cell proliferation	3/890	21/22374	0.0489365	0.143787	0.0996013	Igf1/Fgfr1/Mdk	3	FB	GO_BP	3.20.0
GO:0002092	positive regulation of receptor internalization	4/890	35/22374	0.0490546	0.143787	0.0996013	Sfrp4/Cd63/Magi2/Pard3	4	FB	GO_BP	3.20.0
GO:0008299	isoprenoid biosynthetic process	4/890	35/22374	0.0490546	0.143787	0.0996013	Rbp1/Aldh1a1/Aldh1a3/Rdh10	4	FB	GO_BP	3.20.0
GO:0031294	lymphocyte costimulation	4/890	35/22374	0.0490546	0.143787	0.0996013	Cd81/Ccl19/Lgals1/Tnfsf13b	4	FB	GO_BP	3.20.0
GO:0048679	regulation of axon regeneration	4/890	35/22374	0.0490546	0.143787	0.0996013	Lrp1/Klf4/Kremen1/Ptprf	4	FB	GO_BP	3.20.0
GO:0061050	regulation of cell growth involved in cardiac muscle cell development	4/890	35/22374	0.0490546	0.143787	0.0996013	Col14a1/Pi16/Igf1/Ccn4	4	FB	GO_BP	3.20.0
GO:0090025	regulation of monocyte chemotaxis	4/890	35/22374	0.0490546	0.143787	0.0996013	Cxcl12/Nbl1/Slit2/Ccl2	4	FB	GO_BP	3.20.0
GO:0150117	positive regulation of cell-substrate junction organization	4/890	35/22374	0.0490546	0.143787	0.0996013	Col16a1/S100a10/Nrp1/Thy1	4	FB	GO_BP	3.20.0
GO:0032272	negative regulation of protein polymerization	7/890	84/22374	0.0497421	0.145554	0.100825	Gsn/Sptbn1/Slit2/Tmsb10/Add3/Pfn2/Clip3	7	FB	GO_BP	3.20.0
GO:0046626	regulation of insulin receptor signaling pathway	7/890	84/22374	0.0497421	0.145554	0.100825	Rarres2/Nucb2/Grb10/Ptprf/Socs1/Irs1/C1qtnf12	7	FB	GO_BP	3.20.0
GO:2000107	negative regulation of leukocyte apoptotic process	7/890	84/22374	0.0497421	0.145554	0.100825	Cxcl12/Gas6/Ccl19/Pnp/Axl/Selenos/Kifap3	7	FB	GO_BP	3.20.0
GO:0051258	protein polymerization	18/890	296/22374	0.0499009	0.145936	0.10109	Gsn/Sptbn1/Tuba1a/Slit2/Tmsb10/Add3/Nav3/Ccl11/Ang/Kirrel/Dbn1/Cttn/Cdc42ep5/Clasp2/Pfn2/Clip3/Pak3/Tppp3	18	FB	GO_BP	3.20.0
GO:0061077	chaperone-mediated protein folding	6/890	67/22374	0.0500206	0.146203	0.101275	Ppib/Pdia4/Crtap/Fkbp11/Dnajb1/Hspa13	6	FB	GO_BP	3.20.0
GO:0044409	entry into host	9/890	120/22374	0.0501483	0.146493	0.101476	Gsn/Gas6/Cd81/Bsg/Lgals1/Axl/Nrp1/Ptx3/Nectin3	9	FB	GO_BP	3.20.0
GO:0097120	receptor localization to synapse	8/890	102/22374	0.0505286	0.147521	0.102187	Gpc6/Magi2/Nsg1/Dbn1/Snap47/Kifap3/Dlg4/Cep112	8	FB	GO_BP	3.20.0
GO:0120032	regulation of plasma membrane bounded cell projection assembly	14/890	216/22374	0.0506062	0.147663	0.102286	Ccl19/Slit2/Lpar1/Nrp1/Ephb2/Plce1/Fscn1/Dpysl3/Dbn1/Cdc42ep5/Dzip1/Pfn2/Tgfb3/Pld1	14	FB	GO_BP	3.20.0
GO:0007368	determination of left/right symmetry	10/890	139/22374	0.0510546	0.148887	0.103134	Bicc1/Wnt5a/Pkd2/Lrp6/Pcsk5/Pcsk6/Tmem107/Cc2d2a/Smo/Dync2h1	10	FB	GO_BP	3.20.0
GO:0043547	positive regulation of GTPase activity	11/890	158/22374	0.0512057	0.149244	0.103381	S100a10/Ccl19/Wnt5a/Thy1/Arhgap42/Ccl11/Asap3/Tiam1/F2r/Sgsm2/Tiam2	11	FB	GO_BP	3.20.0
GO:0001774	microglial cell activation	5/890	51/22374	0.0513599	0.149271	0.1034	Il33/Kcnj8/Sphk1/Naglu/Cx3cl1	5	FB	GO_BP	3.20.0
GO:0002920	regulation of humoral immune response	5/890	51/22374	0.0513599	0.149271	0.1034	Cfh/Serping1/Svep1/C3/Cd55	5	FB	GO_BP	3.20.0
GO:0006953	acute-phase response	5/890	51/22374	0.0513599	0.149271	0.1034	Il6/Serpina3n/Lbp/Ptges/Plscr1	5	FB	GO_BP	3.20.0
GO:0043407	negative regulation of MAP kinase activity	5/890	51/22374	0.0513599	0.149271	0.1034	Sfrp2/Sfrp1/Spry1/Spry2/Gstp1	5	FB	GO_BP	3.20.0
GO:0060421	positive regulation of heart growth	5/890	51/22374	0.0513599	0.149271	0.1034	Igf1/Zfpm2/Fgfr1/Tgfbr3/Ccn4	5	FB	GO_BP	3.20.0
GO:0008625	extrinsic apoptotic signaling pathway via death domain receptors	7/890	85/22374	0.0524328	0.152132	0.105382	Sfrp2/Ngf/Sfrp1/Bag3/Dapk1/Bmpr1b/Fem1b	7	FB	GO_BP	3.20.0
GO:0032414	positive regulation of ion transmembrane transporter activity	7/890	85/22374	0.0524328	0.152132	0.105382	Ank2/Pkd2/Ephb2/Ccl2/Ednra/Stk39/Tcaf1	7	FB	GO_BP	3.20.0
GO:1905897	regulation of response to endoplasmic reticulum stress	7/890	85/22374	0.0524328	0.152132	0.105382	Creb3l1/Nupr1/Pdia6/Manf/Selenos/Herpud1/Bok	7	FB	GO_BP	3.20.0
GO:0051250	negative regulation of lymphocyte activation	12/890	178/22374	0.0526217	0.152594	0.105702	Anxa1/Mdk/Sfrp1/Ildr2/Lgals1/Axl/Gpnmb/Gli3/Loxl3/Socs5/Parp3/Socs1	12	FB	GO_BP	3.20.0
GO:0002534	cytokine production involved in inflammatory response	6/890	68/22374	0.0530999	0.153602	0.1064	Il6/Ephb2/Apod/Pld3/Adcy7/Mapk9	6	FB	GO_BP	3.20.0
GO:0030837	negative regulation of actin filament polymerization	6/890	68/22374	0.0530999	0.153602	0.1064	Gsn/Sptbn1/Slit2/Tmsb10/Add3/Pfn2	6	FB	GO_BP	3.20.0
GO:0060999	positive regulation of dendritic spine development	6/890	68/22374	0.0530999	0.153602	0.1064	Lpar1/Ephb2/Nlgn2/Tiam1/Dbn1/Pak3	6	FB	GO_BP	3.20.0
GO:0070059	intrinsic apoptotic signaling pathway in response to endoplasmic reticulum stress	6/890	68/22374	0.0530999	0.153602	0.1064	Creb3l1/Selenos/Herpud1/Bok/Dnajc10/Casp12	6	FB	GO_BP	3.20.0
GO:0072329	monocarboxylic acid catabolic process	10/890	140/22374	0.0531184	0.153602	0.1064	Hexa/Hexb/Twist1/Bdh2/Slc16a1/Arsb/Acaa2/Abcd3/Irs1/Decr1	10	FB	GO_BP	3.20.0
GO:1902806	regulation of cell cycle G1/S phase transition	13/890	198/22374	0.0534624	0.153722	0.106483	Gas1/Ddr2/Egfr/Klf4/Anxa1/Pkd2/Pdpn/Gpnmb/Ube2e2/Dact1/Mn1/Jade1/Cdkn2c	13	FB	GO_BP	3.20.0
GO:0033280	response to vitamin D	4/890	36/22374	0.0535179	0.153722	0.106483	Sfrp1/Pdia3/Penk/Mn1	4	FB	GO_BP	3.20.0
GO:0043537	negative regulation of blood vessel endothelial cell migration	4/890	36/22374	0.0535179	0.153722	0.106483	Klf4/Meox2/Acvrl1/Angpt2	4	FB	GO_BP	3.20.0
GO:0060008	Sertoli cell differentiation	4/890	36/22374	0.0535179	0.153722	0.106483	Ctsl/Sox9/Sdc1/Rab13	4	FB	GO_BP	3.20.0
GO:0060479	lung cell differentiation	4/890	36/22374	0.0535179	0.153722	0.106483	Col6a1/Igf1/Nfib/Sox9	4	FB	GO_BP	3.20.0
GO:0060487	lung epithelial cell differentiation	4/890	36/22374	0.0535179	0.153722	0.106483	Col6a1/Igf1/Nfib/Sox9	4	FB	GO_BP	3.20.0
GO:0061384	heart trabecula morphogenesis	4/890	36/22374	0.0535179	0.153722	0.106483	Tgfbr3/Fhl2/Rbp4/Tgfb2	4	FB	GO_BP	3.20.0
GO:0090317	negative regulation of intracellular protein transport	4/890	36/22374	0.0535179	0.153722	0.106483	Apod/Erlec1/Yod1/Pkia	4	FB	GO_BP	3.20.0
GO:0090322	regulation of superoxide metabolic process	4/890	36/22374	0.0535179	0.153722	0.106483	Egfr/Cxcl1/Fbln5/Gstp1	4	FB	GO_BP	3.20.0
GO:0097421	liver regeneration	4/890	36/22374	0.0535179	0.153722	0.106483	Il6/Egfr/Gli3/Sulf2	4	FB	GO_BP	3.20.0
GO:1901797	negative regulation of signal transduction by p53 class mediator	4/890	36/22374	0.0535179	0.153722	0.106483	Twist1/Snai1/Pcbp4/Zfp385a	4	FB	GO_BP	3.20.0
GO:2000108	positive regulation of leukocyte apoptotic process	4/890	36/22374	0.0535179	0.153722	0.106483	Anxa1/Wnt5a/Myc/Tgfb2	4	FB	GO_BP	3.20.0
GO:0007033	vacuole organization	15/890	238/22374	0.0538995	0.154732	0.107183	Srpx/Nupr1/Bag3/Hexa/Man2a1/Gaa/Hexb/Ephb2/Map1lc3a/Naglu/Snx7/Wipi1/Rab34/Tmem9/Fez1	15	FB	GO_BP	3.20.0
GO:0072523	purine-containing compound catabolic process	12/890	179/22374	0.0544631	0.156263	0.108243	Col6a1/Igf1/Nupr1/Hk2/Xdh/Pnp/Myc/Slc4a4/Pde1a/Dpyd/Pde10a/Pde4c	12	FB	GO_BP	3.20.0
GO:1903522	regulation of blood circulation	17/890	279/22374	0.0546801	0.156366	0.108314	Mmp2/Svep1/Egfr/Abcc9/Ank2/Gaa/Add3/Ace/Arhgap42/Kcne4/Kcnj8/Ednra/Tgfb2/Cx3cl1/Gnao1/Adm/F2r	17	FB	GO_BP	3.20.0
GO:0006144	purine nucleobase metabolic process	3/890	22/22374	0.0550428	0.156366	0.108314	Xdh/Pnp/Dpyd	3	FB	GO_BP	3.20.0
GO:0035795	negative regulation of mitochondrial membrane permeability	3/890	22/22374	0.0550428	0.156366	0.108314	Hk2/Bok/Acaa2	3	FB	GO_BP	3.20.0
GO:0044851	hair cycle phase	3/890	22/22374	0.0550428	0.156366	0.108314	Ctsl/Wnt5a/Tgfb2	3	FB	GO_BP	3.20.0
GO:0046058	cAMP metabolic process	3/890	22/22374	0.0550428	0.156366	0.108314	Pde10a/Adcy7/Pde4c	3	FB	GO_BP	3.20.0
GO:0048486	parasympathetic nervous system development	3/890	22/22374	0.0550428	0.156366	0.108314	Ackr3/Nrp1/Adarb1	3	FB	GO_BP	3.20.0
GO:0050884	neuromuscular process controlling posture	3/890	22/22374	0.0550428	0.156366	0.108314	Hexa/Gaa/Adarb1	3	FB	GO_BP	3.20.0
GO:0060438	trachea development	3/890	22/22374	0.0550428	0.156366	0.108314	Lrp6/Sox9/Eda	3	FB	GO_BP	3.20.0
GO:0070861	regulation of protein exit from endoplasmic reticulum	3/890	22/22374	0.0550428	0.156366	0.108314	Cd81/Erlec1/Yod1	3	FB	GO_BP	3.20.0
GO:0072578	neurotransmitter-gated ion channel clustering	3/890	22/22374	0.0550428	0.156366	0.108314	Chrdl1/Nlgn2/Dlg4	3	FB	GO_BP	3.20.0
GO:0097734	extracellular exosome biogenesis	3/890	22/22374	0.0550428	0.156366	0.108314	Cd34/Steap3/Sdc1	3	FB	GO_BP	3.20.0
GO:0099550	trans-synaptic signaling, modulating synaptic transmission	3/890	22/22374	0.0550428	0.156366	0.108314	Plat/Ntrk2/F2r	3	FB	GO_BP	3.20.0
GO:2001026	regulation of endothelial cell chemotaxis	3/890	22/22374	0.0550428	0.156366	0.108314	Smoc2/Fgfr1/Fgf18	3	FB	GO_BP	3.20.0
GO:0002673	regulation of acute inflammatory response	5/890	52/22374	0.0550451	0.156366	0.108314	Il6/C3/Selenos/Ptges/Gstp1	5	FB	GO_BP	3.20.0
GO:0016202	regulation of striated muscle tissue development	5/890	52/22374	0.0550451	0.156366	0.108314	Lox/Boc/Cdon/Twist1/Usp2	5	FB	GO_BP	3.20.0
GO:0042531	positive regulation of tyrosine phosphorylation of STAT protein	5/890	52/22374	0.0550451	0.156366	0.108314	Il6/Igf1/Il6st/Lif/Crlf1	5	FB	GO_BP	3.20.0
GO:0045429	positive regulation of nitric oxide biosynthetic process	5/890	52/22374	0.0550451	0.156366	0.108314	Il6/Klf4/Pkd2/Ptx3/Mapk9	5	FB	GO_BP	3.20.0
GO:2000404	regulation of T cell migration	5/890	52/22374	0.0550451	0.156366	0.108314	Cxcl12/Wnt5a/Ecm1/Apod/Stk39	5	FB	GO_BP	3.20.0
GO:0006195	purine nucleotide catabolic process	11/890	160/22374	0.055106	0.156453	0.108374	Col6a1/Igf1/Nupr1/Hk2/Xdh/Pnp/Myc/Slc4a4/Pde1a/Pde10a/Pde4c	11	FB	GO_BP	3.20.0
GO:0002286	T cell activation involved in immune response	10/890	141/22374	0.0552366	0.156737	0.108571	Il6/Cd81/Ccl19/Anxa1/Mdk/Rora/Lgals1/Loxl3/Socs5/Tmem98	10	FB	GO_BP	3.20.0
GO:0003407	neural retina development	8/890	104/22374	0.0554771	0.157333	0.108984	Cfh/Bsg/Thy1/Sox9/Sdk1/Ntrk2/Tgfb2/Naglu	8	FB	GO_BP	3.20.0
GO:0001954	positive regulation of cell-matrix adhesion	6/890	69/22374	0.0562919	0.15938	0.110402	Col16a1/S100a10/Nrp1/Efemp2/Pcsk5/Thy1	6	FB	GO_BP	3.20.0
GO:0043903	regulation of biological process involved in symbiotic interaction	6/890	69/22374	0.0562919	0.15938	0.110402	Fbln1/Gsn/Cxcl1/Bsg/Lgals1/Ptx3	6	FB	GO_BP	3.20.0
GO:0060038	cardiac muscle cell proliferation	6/890	69/22374	0.0562919	0.15938	0.110402	Zfpm2/Fgfr1/Tgfbr3/Rbp4/Tgfb2/Foxc2	6	FB	GO_BP	3.20.0
GO:0034767	positive regulation of monoatomic ion transmembrane transport	12/890	180/22374	0.0563474	0.15945	0.110451	Ank2/Pkd2/Gpr39/Fxyd6/Thy1/Ephb2/Ccl2/Ednra/Cx3cl1/Stk39/F2r/Tcaf1	12	FB	GO_BP	3.20.0
GO:1903076	regulation of protein localization to plasma membrane	9/890	123/22374	0.0569691	0.159588	0.110546	Lrp1/Epha3/Egfr/Sptbn1/Ar/Mmp14/Ephb2/Clip3/Cnpy4	9	FB	GO_BP	3.20.0
GO:0001890	placenta development	13/890	200/22374	0.0570171	0.159588	0.110546	Il11ra1/Vcam1/Egfr/Ctsl/Nr2f2/Pkd2/Bsg/Lif/Cdkn1c/Snai1/Adm/Fosl1/Tppp3	13	FB	GO_BP	3.20.0
GO:0051048	negative regulation of secretion	14/890	220/22374	0.0572458	0.159588	0.110546	Il6/Fbn1/Anxa1/Sfrp1/Gpr39/Nucb2/Lif/Gnao1/Stk39/Pde4c/F2r/Cry2/Rhbdf1/Irs1	14	FB	GO_BP	3.20.0
GO:0002246	wound healing involved in inflammatory response	2/890	10/22374	0.057542	0.159588	0.110546	Timp1/F2r	2	FB	GO_BP	3.20.0
GO:0003253	cardiac neural crest cell migration involved in outflow tract morphogenesis	2/890	10/22374	0.057542	0.159588	0.110546	Twist1/Ednra	2	FB	GO_BP	3.20.0
GO:0003418	growth plate cartilage chondrocyte differentiation	2/890	10/22374	0.057542	0.159588	0.110546	Sox9/Col27a1	2	FB	GO_BP	3.20.0
GO:0006183	GTP biosynthetic process	2/890	10/22374	0.057542	0.159588	0.110546	Pnp/Nme2	2	FB	GO_BP	3.20.0
GO:0006196	AMP catabolic process	2/890	10/22374	0.057542	0.159588	0.110546	Xdh/Pnp	2	FB	GO_BP	3.20.0
GO:0009131	pyrimidine nucleoside monophosphate catabolic process	2/890	10/22374	0.057542	0.159588	0.110546	Dpyd/Upp2	2	FB	GO_BP	3.20.0
GO:0009178	pyrimidine deoxyribonucleoside monophosphate catabolic process	2/890	10/22374	0.057542	0.159588	0.110546	Dpyd/Upp2	2	FB	GO_BP	3.20.0
GO:0009221	pyrimidine deoxyribonucleotide biosynthetic process	2/890	10/22374	0.057542	0.159588	0.110546	Nme2/Dtymk	2	FB	GO_BP	3.20.0
GO:0009650	UV protection	2/890	10/22374	0.057542	0.159588	0.110546	Mfap4/Sdf4	2	FB	GO_BP	3.20.0
GO:0014016	neuroblast differentiation	2/890	10/22374	0.057542	0.159588	0.110546	Nfix/Kctd11	2	FB	GO_BP	3.20.0
GO:0014908	myotube differentiation involved in skeletal muscle regeneration	2/890	10/22374	0.057542	0.159588	0.110546	Ptgfrn/Cd81	2	FB	GO_BP	3.20.0
GO:0021957	corticospinal tract morphogenesis	2/890	10/22374	0.057542	0.159588	0.110546	Slit2/Cdh11	2	FB	GO_BP	3.20.0
GO:0030167	proteoglycan catabolic process	2/890	10/22374	0.057542	0.159588	0.110546	Adamts12/Naglu	2	FB	GO_BP	3.20.0
GO:0031547	brain-derived neurotrophic factor receptor signaling pathway	2/890	10/22374	0.057542	0.159588	0.110546	Tiam1/Ntrk2	2	FB	GO_BP	3.20.0
GO:0042451	purine nucleoside biosynthetic process	2/890	10/22374	0.057542	0.159588	0.110546	Pnp/Ak1	2	FB	GO_BP	3.20.0
GO:0042455	ribonucleoside biosynthetic process	2/890	10/22374	0.057542	0.159588	0.110546	Pnp/Ak1	2	FB	GO_BP	3.20.0
GO:0042482	positive regulation of odontogenesis	2/890	10/22374	0.057542	0.159588	0.110546	Cd34/Ednra	2	FB	GO_BP	3.20.0
GO:0046053	dAMP metabolic process	2/890	10/22374	0.057542	0.159588	0.110546	Xdh/Pnp	2	FB	GO_BP	3.20.0
GO:0046055	dGMP catabolic process	2/890	10/22374	0.057542	0.159588	0.110546	Xdh/Pnp	2	FB	GO_BP	3.20.0
GO:0046129	purine ribonucleoside biosynthetic process	2/890	10/22374	0.057542	0.159588	0.110546	Pnp/Ak1	2	FB	GO_BP	3.20.0
GO:0048703	embryonic viscerocranium morphogenesis	2/890	10/22374	0.057542	0.159588	0.110546	Rdh10/Foxc2	2	FB	GO_BP	3.20.0
GO:0051660	establishment of centrosome localization	2/890	10/22374	0.057542	0.159588	0.110546	Pard3b/Pard3	2	FB	GO_BP	3.20.0
GO:0060022	hard palate development	2/890	10/22374	0.057542	0.159588	0.110546	Fzd1/Fzd2	2	FB	GO_BP	3.20.0
GO:0060312	regulation of blood vessel remodeling	2/890	10/22374	0.057542	0.159588	0.110546	Lrp1/Cst3	2	FB	GO_BP	3.20.0
GO:0060513	prostatic bud formation	2/890	10/22374	0.057542	0.159588	0.110546	Ar/Wnt5a	2	FB	GO_BP	3.20.0
GO:0062042	regulation of cardiac epithelial to mesenchymal transition	2/890	10/22374	0.057542	0.159588	0.110546	Twist1/Tgfb2	2	FB	GO_BP	3.20.0
GO:0070862	negative regulation of protein exit from endoplasmic reticulum	2/890	10/22374	0.057542	0.159588	0.110546	Erlec1/Yod1	2	FB	GO_BP	3.20.0
GO:0071447	cellular response to hydroperoxide	2/890	10/22374	0.057542	0.159588	0.110546	Mgst1/Dapk1	2	FB	GO_BP	3.20.0
GO:0099562	maintenance of postsynaptic density structure	2/890	10/22374	0.057542	0.159588	0.110546	Prickle1/Prickle2	2	FB	GO_BP	3.20.0
GO:1902732	positive regulation of chondrocyte proliferation	2/890	10/22374	0.057542	0.159588	0.110546	Comp/Sox9	2	FB	GO_BP	3.20.0
GO:1904350	regulation of protein catabolic process in the vacuole	2/890	10/22374	0.057542	0.159588	0.110546	Lrp1/Cd81	2	FB	GO_BP	3.20.0
GO:2000328	regulation of T-helper 17 cell lineage commitment	2/890	10/22374	0.057542	0.159588	0.110546	Lgals1/Loxl3	2	FB	GO_BP	3.20.0
GO:2000807	regulation of synaptic vesicle clustering	2/890	10/22374	0.057542	0.159588	0.110546	Magi2/Nlgn2	2	FB	GO_BP	3.20.0
GO:2000987	positive regulation of behavioral fear response	2/890	10/22374	0.057542	0.159588	0.110546	Penk/Npas2	2	FB	GO_BP	3.20.0
GO:0071260	cellular response to mechanical stimulus	8/890	105/22374	0.058063	0.16079	0.111379	Il33/Egfr/Col1a1/Bag3/Piezo2/Sox9/Ednra/Nfkb1	8	FB	GO_BP	3.20.0
GO:0002360	T cell lineage commitment	4/890	37/22374	0.0581938	0.16079	0.111379	Il6/Ctsl/Lgals1/Loxl3	4	FB	GO_BP	3.20.0
GO:0002724	regulation of T cell cytokine production	4/890	37/22374	0.0581938	0.16079	0.111379	Il6/Cd81/Il1r1/Cd55	4	FB	GO_BP	3.20.0
GO:0009119	ribonucleoside metabolic process	4/890	37/22374	0.0581938	0.16079	0.111379	Xdh/Pnp/Ak1/Upp2	4	FB	GO_BP	3.20.0
GO:0061744	motor behavior	4/890	37/22374	0.0581938	0.16079	0.111379	Tuba1a/Pmp22/Naglu/Adarb1	4	FB	GO_BP	3.20.0
GO:0071624	positive regulation of granulocyte chemotaxis	4/890	37/22374	0.0581938	0.16079	0.111379	Ccl19/Mdk/Lbp/Ednra	4	FB	GO_BP	3.20.0
GO:1904385	cellular response to angiotensin	4/890	37/22374	0.0581938	0.16079	0.111379	Ddr2/Ace/Nfkb1/Fam114a1	4	FB	GO_BP	3.20.0
GO:0032869	cellular response to insulin stimulus	15/890	241/22374	0.0587974	0.162335	0.112449	Col6a1/Rarres2/Nucb2/Lpl/Ccl2/Cpeb1/Grb10/Slc39a14/Rab13/Ptprf/Socs1/Irs1/C1qtnf12/Foxc2/Gstp1	15	FB	GO_BP	3.20.0
GO:0007520	myoblast fusion	5/890	53/22374	0.0588791	0.162335	0.112449	Cxcl12/Ptgfrn/Cd81/Adamts5/Cdon	5	FB	GO_BP	3.20.0
GO:0051403	stress-activated MAPK cascade	5/890	53/22374	0.0588791	0.162335	0.112449	Igfbp6/Mid1/Tgfb2/Sema4c/Gstp1	5	FB	GO_BP	3.20.0
GO:0072538	T-helper 17 type immune response	5/890	53/22374	0.0588791	0.162335	0.112449	Il6/Rora/Lgals1/Ephb2/Loxl3	5	FB	GO_BP	3.20.0
GO:0019693	ribose phosphate metabolic process	22/890	386/22374	0.0589331	0.162397	0.112492	Cfh/Col6a1/Igf1/Nupr1/Abcc9/Rora/Papss2/Hk2/Xdh/Pnp/Myc/Nme2/Slc4a4/Pde1a/Enpp3/Ak5/Dpyd/Pde10a/Adcy7/Ak1/Pde4c/Upp2	22	FB	GO_BP	3.20.0
GO:0050777	negative regulation of immune response	14/890	221/22374	0.058994	0.162478	0.112548	Serping1/Svep1/Il33/Col3a1/Anxa1/Lgals1/Selenos/Enpp3/Loxl3/Cd55/Socs5/Parp3/Fam3a/Dnaja3	14	FB	GO_BP	3.20.0
GO:0006888	endoplasmic reticulum to Golgi vesicle-mediated transport	9/890	124/22374	0.0593693	0.16325	0.113083	Gas1/Tmed3/Ergic3/Lman1/Sec31a/Tmed1/Yif1a/Golt1b/Yif1b	9	FB	GO_BP	3.20.0
GO:0015908	fatty acid transport	9/890	124/22374	0.0593693	0.16325	0.113083	Slc43a3/Rbp1/Anxa1/Ace/Ptges/Kcnj8/Mapk9/Abcd3/Pla2g12a	9	FB	GO_BP	3.20.0
GO:0043255	regulation of carbohydrate biosynthetic process	9/890	124/22374	0.0593693	0.16325	0.113083	Il6/Igf1/Nnmt/Has2/Grb10/Nfkb1/C1qtnf2/Irs1/C1qtnf12	9	FB	GO_BP	3.20.0
GO:0000768	syncytium formation by plasma membrane fusion	6/890	70/22374	0.0595968	0.163439	0.113214	Cxcl12/Ptgfrn/Cd81/Adamts5/Cdon/Cd109	6	FB	GO_BP	3.20.0
GO:0007260	tyrosine phosphorylation of STAT protein	6/890	70/22374	0.0595968	0.163439	0.113214	Il6/Igf1/Il6st/Lif/Crlf1/Socs1	6	FB	GO_BP	3.20.0
GO:0072678	T cell migration	6/890	70/22374	0.0595968	0.163439	0.113214	Cxcl12/Wnt5a/Ecm1/Apod/Ccl2/Stk39	6	FB	GO_BP	3.20.0
GO:0140253	cell-cell fusion	6/890	70/22374	0.0595968	0.163439	0.113214	Cxcl12/Ptgfrn/Cd81/Adamts5/Cdon/Cd109	6	FB	GO_BP	3.20.0
GO:2000401	regulation of lymphocyte migration	6/890	70/22374	0.0595968	0.163439	0.113214	Cxcl12/Wnt5a/Ecm1/Ccl7/Apod/Stk39	6	FB	GO_BP	3.20.0
GO:0044843	cell cycle G1/S phase transition	16/890	262/22374	0.0599558	0.164336	0.113835	Gas1/Ddr2/Egfr/Klf4/Anxa1/Pkd2/Pdpn/Myc/Gpnmb/Ube2e2/Dact1/Rhou/Mn1/Jade1/Cdkn2c/Cdk4	16	FB	GO_BP	3.20.0
GO:0002532	production of molecular mediator involved in inflammatory response	8/890	106/22374	0.0607239	0.166353	0.115233	Il6/Lbp/Slc7a2/Ephb2/Apod/Pld3/Adcy7/Mapk9	8	FB	GO_BP	3.20.0
GO:0016051	carbohydrate biosynthetic process	14/890	222/22374	0.060778	0.166413	0.115274	Il6/Has1/Igf1/Hs2st1/Nnmt/Has2/Rbp4/Grb10/Nfkb1/C1qtnf2/Slc39a14/Chst12/Irs1/C1qtnf12	14	FB	GO_BP	3.20.0
GO:0060998	regulation of dendritic spine development	7/890	88/22374	0.0610449	0.167055	0.115719	Lpar1/Ephb2/Sdk1/Nlgn2/Tiam1/Dbn1/Pak3	7	FB	GO_BP	3.20.0
GO:0002295	T-helper cell lineage commitment	3/890	23/22374	0.0614932	0.167216	0.11583	Il6/Lgals1/Loxl3	3	FB	GO_BP	3.20.0
GO:0007039	protein catabolic process in the vacuole	3/890	23/22374	0.0614932	0.167216	0.11583	Lrp1/Cd81/Dpp7	3	FB	GO_BP	3.20.0
GO:0010818	T cell chemotaxis	3/890	23/22374	0.0614932	0.167216	0.11583	Cxcl12/Wnt5a/Stk39	3	FB	GO_BP	3.20.0
GO:0021535	cell migration in hindbrain	3/890	23/22374	0.0614932	0.167216	0.11583	Lrp6/Ephb2/Sema4c	3	FB	GO_BP	3.20.0
GO:0035313	wound healing, spreading of epidermal cells	3/890	23/22374	0.0614932	0.167216	0.11583	Col5a1/Acvrl1/Clasp2	3	FB	GO_BP	3.20.0
GO:0042730	fibrinolysis	3/890	23/22374	0.0614932	0.167216	0.11583	Serping1/Plat/Pros1	3	FB	GO_BP	3.20.0
GO:0043116	negative regulation of vascular permeability	3/890	23/22374	0.0614932	0.167216	0.11583	Slit2/Akap12/Adm	3	FB	GO_BP	3.20.0
GO:0070230	positive regulation of lymphocyte apoptotic process	3/890	23/22374	0.0614932	0.167216	0.11583	Wnt5a/Myc/Tgfb2	3	FB	GO_BP	3.20.0
GO:0071450	cellular response to oxygen radical	3/890	23/22374	0.0614932	0.167216	0.11583	Cygb/Sod3/Fbln5	3	FB	GO_BP	3.20.0
GO:0071451	cellular response to superoxide	3/890	23/22374	0.0614932	0.167216	0.11583	Cygb/Sod3/Fbln5	3	FB	GO_BP	3.20.0
GO:0072079	nephron tubule formation	3/890	23/22374	0.0614932	0.167216	0.11583	Hs2st1/Sox9/Osr1	3	FB	GO_BP	3.20.0
GO:0090190	positive regulation of branching involved in ureteric bud morphogenesis	3/890	23/22374	0.0614932	0.167216	0.11583	Maged1/Sox9/Smo	3	FB	GO_BP	3.20.0
GO:0071526	semaphorin-plexin signaling pathway	5/890	54/22374	0.0628617	0.170274	0.117949	Nrp1/Ednra/Sema4c/Sema3b/Farp2	5	FB	GO_BP	3.20.0
GO:0098586	cellular response to virus	5/890	54/22374	0.0628617	0.170274	0.117949	Il6/Ccl19/Penk/Gsdme/Nfkb1	5	FB	GO_BP	3.20.0
GO:1904407	positive regulation of nitric oxide metabolic process	5/890	54/22374	0.0628617	0.170274	0.117949	Il6/Klf4/Pkd2/Ptx3/Mapk9	5	FB	GO_BP	3.20.0
GO:0070231	T cell apoptotic process	6/890	71/22374	0.0630149	0.170274	0.117949	Wnt5a/Pnp/Gli3/Tgfb2/Kifap3/Dnaja3	6	FB	GO_BP	3.20.0
GO:0070542	response to fatty acid	6/890	71/22374	0.0630149	0.170274	0.117949	Id3/Lpl/Sox9/Ccl2/Cdk4/Irs1	6	FB	GO_BP	3.20.0
GO:0001736	establishment of planar polarity	4/890	38/22374	0.0630805	0.170274	0.117949	Sfrp2/Wnt5a/Sfrp1/Cthrc1	4	FB	GO_BP	3.20.0
GO:0009595	detection of biotic stimulus	4/890	38/22374	0.0630805	0.170274	0.117949	Srpx/Lbp/Ssc5d/Smo	4	FB	GO_BP	3.20.0
GO:0014912	negative regulation of smooth muscle cell migration	4/890	38/22374	0.0630805	0.170274	0.117949	Lrp1/Slit2/Igfbp5/Gstp1	4	FB	GO_BP	3.20.0
GO:0032781	positive regulation of ATP-dependent activity	4/890	38/22374	0.0630805	0.170274	0.117949	Dnajb1/Plscr1/Dnajc10/Pfn2	4	FB	GO_BP	3.20.0
GO:0034391	regulation of smooth muscle cell apoptotic process	4/890	38/22374	0.0630805	0.170274	0.117949	Igf1/Gria4/Lrp6/Pde1a	4	FB	GO_BP	3.20.0
GO:0043516	regulation of DNA damage response, signal transduction by p53 class mediator	4/890	38/22374	0.0630805	0.170274	0.117949	Twist1/Snai1/Pcbp4/Zfp385a	4	FB	GO_BP	3.20.0
GO:0048710	regulation of astrocyte differentiation	4/890	38/22374	0.0630805	0.170274	0.117949	Atf5/Il6st/Mbd1/Lif	4	FB	GO_BP	3.20.0
GO:0071392	cellular response to estradiol stimulus	4/890	38/22374	0.0630805	0.170274	0.117949	Mmp2/Egfr/Sfrp1/Ccl2	4	FB	GO_BP	3.20.0
GO:1904994	regulation of leukocyte adhesion to vascular endothelial cell	4/890	38/22374	0.0630805	0.170274	0.117949	Il6/Cxcl12/Klf4/Mdk	4	FB	GO_BP	3.20.0
GO:0042180	cellular ketone metabolic process	16/890	264/22374	0.0632808	0.170726	0.118261	Vkorc1/Fmo2/Anxa1/Fmo1/H6pd/Nucb2/Twist1/Sox9/Rdh10/C1qtnf2/Cbr3/Dkk3/Mapk9/Coq8b/Ggcx/Irs1	16	FB	GO_BP	3.20.0
GO:0071496	cellular response to external stimulus	8/890	107/22374	0.0634601	0.171107	0.118526	Il33/Egfr/Col1a1/Bag3/Piezo2/Sox9/Ednra/Nfkb1	8	FB	GO_BP	3.20.0
GO:0055007	cardiac muscle cell differentiation	11/890	164/22374	0.0634886	0.171107	0.118526	Col14a1/Pdgfra/Pi16/Igf1/Pdgfrb/Prickle1/Fhl2/Ccn4/Kcnj8/Naglu/Meis1	11	FB	GO_BP	3.20.0
GO:0007605	sensory perception of sound	17/890	285/22374	0.0640087	0.172419	0.119434	Fgfr1/Col1a1/Serpinb6a/Ror1/Myc/Hexa/Hexb/Sobp/Eya4/Slc1a3/Col11a1/Gsdme/Fzd4/Spry2/Usp53/Lrig1/Mpv17	17	FB	GO_BP	3.20.0
GO:1901796	regulation of signal transduction by p53 class mediator	7/890	89/22374	0.0640966	0.172565	0.119536	Steap3/Myc/Twist1/Snai1/Rrs1/Pcbp4/Zfp385a	7	FB	GO_BP	3.20.0
GO:0022411	cellular component disassembly	24/890	433/22374	0.0648218	0.174427	0.120825	Col6a1/Il6/C3/Gsn/Ddr2/Lima1/Sptbn1/Pdpn/Myc/Prickle1/Adamts5/Mid1/Add3/Nav3/Cst3/Bok/Fscn1/Map1lc3a/Nckap5/Tgfb2/Lix1l/Lamc1/Clasp2/Tgfb3	24	FB	GO_BP	3.20.0
GO:0090100	positive regulation of transmembrane receptor protein serine/threonine kinase signaling pathway	8/890	108/22374	0.0662719	0.178235	0.123463	Tgfbr3/Bmper/Gpc3/Tgfb2/Acvrl1/Cdkn1c/Tgfb3/Nup93	8	FB	GO_BP	3.20.0
GO:1901655	cellular response to ketone	12/890	185/22374	0.0664231	0.178549	0.123681	Serpinf1/Egfr/Gas6/Ar/Cyp1b1/Klf4/Sfrp1/Ace/Ccl2/Cdk4/Fdx1/Fech	12	FB	GO_BP	3.20.0
GO:0006949	syncytium formation	6/890	72/22374	0.0665461	0.178693	0.12378	Cxcl12/Ptgfrn/Cd81/Adamts5/Cdon/Cd109	6	FB	GO_BP	3.20.0
GO:1901184	regulation of ERBB signaling pathway	6/890	72/22374	0.0665461	0.178693	0.12378	Egfr/Errfi1/Spry2/Socs5/Ptprf/Rhbdf1	6	FB	GO_BP	3.20.0
GO:0045582	positive regulation of T cell differentiation	9/890	127/22374	0.0669549	0.178865	0.123899	Il6/Ccl19/Anxa1/Mdk/Pnp/Gli3/Il1rl2/Socs5/Socs1	9	FB	GO_BP	3.20.0
GO:0002269	leukocyte activation involved in inflammatory response	5/890	55/22374	0.0669924	0.178865	0.123899	Il33/Kcnj8/Sphk1/Naglu/Cx3cl1	5	FB	GO_BP	3.20.0
GO:0010639	negative regulation of organelle organization	22/890	392/22374	0.0671786	0.178865	0.123899	Igf1/Gsn/Lima1/Sptbn1/Tmeff2/Slit2/Nupr1/Tmsb10/Lpar1/Dlc1/Mid1/Add3/Piezo2/Nav3/Bok/Lif/Dbn1/Clasp2/Pfn2/Clip3/Acaa2/Fez1	22	FB	GO_BP	3.20.0
GO:0002720	positive regulation of cytokine production involved in immune response	7/890	90/22374	0.0672394	0.178865	0.123899	Il6/Cd81/Il1r1/Wnt5a/Panx1/Gprc5b/Cd55	7	FB	GO_BP	3.20.0
GO:0032411	positive regulation of transporter activity	7/890	90/22374	0.0672394	0.178865	0.123899	Ank2/Pkd2/Ephb2/Ccl2/Ednra/Stk39/Tcaf1	7	FB	GO_BP	3.20.0
GO:1904375	regulation of protein localization to cell periphery	11/890	166/22374	0.0679753	0.178865	0.123899	Gpc6/Lrp1/Epha3/Egfr/Sptbn1/Ar/Magi2/Mmp14/Ephb2/Clip3/Cnpy4	11	FB	GO_BP	3.20.0
GO:0007164	establishment of tissue polarity	4/890	39/22374	0.0681755	0.178865	0.123899	Sfrp2/Wnt5a/Sfrp1/Cthrc1	4	FB	GO_BP	3.20.0
GO:0034389	lipid droplet organization	4/890	39/22374	0.0681755	0.178865	0.123899	Ptgfrn/Negr1/Bscl2/Tmem159	4	FB	GO_BP	3.20.0
GO:0034390	smooth muscle cell apoptotic process	4/890	39/22374	0.0681755	0.178865	0.123899	Igf1/Gria4/Lrp6/Pde1a	4	FB	GO_BP	3.20.0
GO:0071549	cellular response to dexamethasone stimulus	4/890	39/22374	0.0681755	0.178865	0.123899	Serpinf1/Egfr/Ccl2/Fech	4	FB	GO_BP	3.20.0
GO:0072539	T-helper 17 cell differentiation	4/890	39/22374	0.0681755	0.178865	0.123899	Il6/Rora/Lgals1/Loxl3	4	FB	GO_BP	3.20.0
GO:0009129	pyrimidine nucleoside monophosphate metabolic process	3/890	24/22374	0.0682775	0.178865	0.123899	Nme2/Dpyd/Upp2	3	FB	GO_BP	3.20.0
GO:0010560	positive regulation of glycoprotein biosynthetic process	3/890	24/22374	0.0682775	0.178865	0.123899	Igf1/Il33/Ccl19	3	FB	GO_BP	3.20.0
GO:0035994	response to muscle stretch	3/890	24/22374	0.0682775	0.178865	0.123899	Gsn/Ddr2/Nfkb1	3	FB	GO_BP	3.20.0
GO:0042481	regulation of odontogenesis	3/890	24/22374	0.0682775	0.178865	0.123899	Cd34/Ednra/Tnfrsf11b	3	FB	GO_BP	3.20.0
GO:0046579	positive regulation of Ras protein signal transduction	3/890	24/22374	0.0682775	0.178865	0.123899	Igf1/Ngf/Stk19	3	FB	GO_BP	3.20.0
GO:0048339	paraxial mesoderm development	3/890	24/22374	0.0682775	0.178865	0.123899	Fgfr1/Wnt5a/Foxc2	3	FB	GO_BP	3.20.0
GO:0071371	cellular response to gonadotropin stimulus	3/890	24/22374	0.0682775	0.178865	0.123899	Epha3/Cyp1b1/Ednra	3	FB	GO_BP	3.20.0
GO:0097398	cellular response to interleukin-17	3/890	24/22374	0.0682775	0.178865	0.123899	Il6/Cxcl1/Nfkb1	3	FB	GO_BP	3.20.0
GO:0140112	extracellular vesicle biogenesis	3/890	24/22374	0.0682775	0.178865	0.123899	Cd34/Steap3/Sdc1	3	FB	GO_BP	3.20.0
GO:1901623	regulation of lymphocyte chemotaxis	3/890	24/22374	0.0682775	0.178865	0.123899	Wnt5a/Ccl7/Stk39	3	FB	GO_BP	3.20.0
GO:1904030	negative regulation of cyclin-dependent protein kinase activity	3/890	24/22374	0.0682775	0.178865	0.123899	Nr2f2/Cdkn1c/Cdkn2c	3	FB	GO_BP	3.20.0
GO:1905709	negative regulation of membrane permeability	3/890	24/22374	0.0682775	0.178865	0.123899	Hk2/Bok/Acaa2	3	FB	GO_BP	3.20.0
GO:2000291	regulation of myoblast proliferation	3/890	24/22374	0.0682775	0.178865	0.123899	Igf1/Meis2/Fgf7	3	FB	GO_BP	3.20.0
GO:0009172	purine deoxyribonucleoside monophosphate catabolic process	2/890	11/22374	0.0685191	0.178865	0.123899	Xdh/Pnp	2	FB	GO_BP	3.20.0
GO:0021520	spinal cord motor neuron cell fate specification	2/890	11/22374	0.0685191	0.178865	0.123899	Lmo4/Gli3	2	FB	GO_BP	3.20.0
GO:0031943	regulation of glucocorticoid metabolic process	2/890	11/22374	0.0685191	0.178865	0.123899	H6pd/Dkk3	2	FB	GO_BP	3.20.0
GO:0032908	regulation of transforming growth factor beta1 production	2/890	11/22374	0.0685191	0.178865	0.123899	Lum/Cx3cl1	2	FB	GO_BP	3.20.0
GO:0033197	response to vitamin E	2/890	11/22374	0.0685191	0.178865	0.123899	Col1a1/Gstt1	2	FB	GO_BP	3.20.0
GO:0034351	negative regulation of glial cell apoptotic process	2/890	11/22374	0.0685191	0.178865	0.123899	Igf1/Gas6	2	FB	GO_BP	3.20.0
GO:0034616	response to laminar fluid shear stress	2/890	11/22374	0.0685191	0.178865	0.123899	Klf4/Ace	2	FB	GO_BP	3.20.0
GO:0038003	G protein-coupled opioid receptor signaling pathway	2/890	11/22374	0.0685191	0.178865	0.123899	Penk/Sigmar1	2	FB	GO_BP	3.20.0
GO:0045602	negative regulation of endothelial cell differentiation	2/890	11/22374	0.0685191	0.178865	0.123899	Xdh/Acvrl1	2	FB	GO_BP	3.20.0
GO:0045603	positive regulation of endothelial cell differentiation	2/890	11/22374	0.0685191	0.178865	0.123899	Tmem100/Acvrl1	2	FB	GO_BP	3.20.0
GO:0046035	CMP metabolic process	2/890	11/22374	0.0685191	0.178865	0.123899	Dpyd/Upp2	2	FB	GO_BP	3.20.0
GO:0046130	purine ribonucleoside catabolic process	2/890	11/22374	0.0685191	0.178865	0.123899	Xdh/Pnp	2	FB	GO_BP	3.20.0
GO:0048262	determination of dorsal/ventral asymmetry	2/890	11/22374	0.0685191	0.178865	0.123899	Nbl1/Grem2	2	FB	GO_BP	3.20.0
GO:0048263	determination of dorsal identity	2/890	11/22374	0.0685191	0.178865	0.123899	Nbl1/Grem2	2	FB	GO_BP	3.20.0
GO:0048840	otolith development	2/890	11/22374	0.0685191	0.178865	0.123899	Lrig3/Lrig1	2	FB	GO_BP	3.20.0
GO:0051458	corticotropin secretion	2/890	11/22374	0.0685191	0.178865	0.123899	Ecrg4/Lif	2	FB	GO_BP	3.20.0
GO:0060385	axonogenesis involved in innervation	2/890	11/22374	0.0685191	0.178865	0.123899	Nrp1/Ednra	2	FB	GO_BP	3.20.0
GO:0060768	regulation of epithelial cell proliferation involved in prostate gland development	2/890	11/22374	0.0685191	0.178865	0.123899	Serpinf1/Ar	2	FB	GO_BP	3.20.0
GO:0061043	regulation of vascular wound healing	2/890	11/22374	0.0685191	0.178865	0.123899	Smoc2/Foxc2	2	FB	GO_BP	3.20.0
GO:0071481	cellular response to X-ray	2/890	11/22374	0.0685191	0.178865	0.123899	Sfrp2/Sfrp1	2	FB	GO_BP	3.20.0
GO:0072102	glomerulus morphogenesis	2/890	11/22374	0.0685191	0.178865	0.123899	Pdgfra/Pdgfrb	2	FB	GO_BP	3.20.0
GO:0072674	multinuclear osteoclast differentiation	2/890	11/22374	0.0685191	0.178865	0.123899	Cd81/Cd109	2	FB	GO_BP	3.20.0
GO:0099538	synaptic signaling via neuropeptide	2/890	11/22374	0.0685191	0.178865	0.123899	Penk/Ntrk2	2	FB	GO_BP	3.20.0
GO:0106015	negative regulation of inflammatory response to wounding	2/890	11/22374	0.0685191	0.178865	0.123899	Il33/Mdk	2	FB	GO_BP	3.20.0
GO:1900147	regulation of Schwann cell migration	2/890	11/22374	0.0685191	0.178865	0.123899	Lrp1/Tiam1	2	FB	GO_BP	3.20.0
GO:1902035	positive regulation of hematopoietic stem cell proliferation	2/890	11/22374	0.0685191	0.178865	0.123899	Cxcl1/Wnt5a	2	FB	GO_BP	3.20.0
GO:1902231	positive regulation of intrinsic apoptotic signaling pathway in response to DNA damage	2/890	11/22374	0.0685191	0.178865	0.123899	Steap3/Plscr1	2	FB	GO_BP	3.20.0
GO:1903025	regulation of RNA polymerase II regulatory region sequence-specific DNA binding	2/890	11/22374	0.0685191	0.178865	0.123899	Lif/Zbtb7c	2	FB	GO_BP	3.20.0
GO:1903332	regulation of protein folding	2/890	11/22374	0.0685191	0.178865	0.123899	Pdia3/Pdia4	2	FB	GO_BP	3.20.0
GO:1903367	positive regulation of fear response	2/890	11/22374	0.0685191	0.178865	0.123899	Penk/Npas2	2	FB	GO_BP	3.20.0
GO:2001280	positive regulation of unsaturated fatty acid biosynthetic process	2/890	11/22374	0.0685191	0.178865	0.123899	Anxa1/Mapk9	2	FB	GO_BP	3.20.0
GO:0070661	leukocyte proliferation	21/890	372/22374	0.0690277	0.180101	0.124756	Il6/Cxcl12/Igf1/Il33/Vcam1/Cfb/Nfix/Cd81/Ccl19/Anxa1/Il6st/Pnp/Myc/Gpnmb/Tnfsf13b/Ephb2/Enpp3/Cx3cl1/Cd55/Dnaja3/Gstp1	21	FB	GO_BP	3.20.0
GO:0008286	insulin receptor signaling pathway	10/890	147/22374	0.0691097	0.180133	0.124778	Col6a1/Rarres2/Nucb2/Grb10/Slc39a14/Ptprf/Socs1/Irs1/C1qtnf12/Foxc2	10	FB	GO_BP	3.20.0
GO:0016241	regulation of macroautophagy	10/890	147/22374	0.0691097	0.180133	0.124778	Dcn/Nupr1/Hk2/Bag3/Snx7/Wipi1/Cttn/Hspb8/Htra2/Fez1	10	FB	GO_BP	3.20.0
GO:0032309	icosanoid secretion	5/890	56/22374	0.0712703	0.185389	0.128419	Anxa1/Ace/Ptges/Mapk9/Pla2g12a	5	FB	GO_BP	3.20.0
GO:0034605	cellular response to heat	5/890	56/22374	0.0712703	0.185389	0.128419	Scara5/Pmp22/Bag3/Dnajb1/Htra2	5	FB	GO_BP	3.20.0
GO:0046686	response to cadmium ion	5/890	56/22374	0.0712703	0.185389	0.128419	Gsn/Mt2/Egfr/Mt1/Mapk9	5	FB	GO_BP	3.20.0
GO:0061756	leukocyte adhesion to vascular endothelial cell	5/890	56/22374	0.0712703	0.185389	0.128419	Il6/Cxcl12/Vcam1/Klf4/Mdk	5	FB	GO_BP	3.20.0
GO:0034765	regulation of monoatomic ion transmembrane transport	21/890	374/22374	0.0720884	0.187229	0.129693	Nedd4/Ngf/Gem/Abcc9/Cd63/Ank2/Pkd2/Gpr39/Fxyd6/Thy1/Ephb2/Kcne4/Ccl2/Kcnj8/Ednra/Tgfb2/Cx3cl1/Stk39/F2r/Osr1/Tcaf1	21	FB	GO_BP	3.20.0
GO:0034308	primary alcohol metabolic process	8/890	110/22374	0.0721228	0.187229	0.129693	Rbp1/Cyp1b1/Aldh1a1/H6pd/Aldh1a3/Rbp4/Rdh10/Dkk3	8	FB	GO_BP	3.20.0
GO:0045913	positive regulation of carbohydrate metabolic process	8/890	110/22374	0.0721228	0.187229	0.129693	Igf1/Myc/Slc4a4/Nnmt/Has2/Nfkb1/C1qtnf2/Irs1	8	FB	GO_BP	3.20.0
GO:2001243	negative regulation of intrinsic apoptotic signaling pathway	8/890	110/22374	0.0721228	0.187229	0.129693	Cxcl12/Ackr3/Creb3l1/Selenos/Fzd1/Herpud1/Snai1/Zfp385a	8	FB	GO_BP	3.20.0
GO:0010906	regulation of glucose metabolic process	9/890	129/22374	0.0723352	0.187685	0.130009	Igfbp4/Il6/Igf1/Rora/Nnmt/C1qtnf2/C1qtnf1/Irs1/C1qtnf12	9	FB	GO_BP	3.20.0
GO:0072331	signal transduction by p53 class mediator	11/890	168/22374	0.0726616	0.188437	0.13053	Nupr1/Steap3/Myc/Twist1/Zfp385b/Bok/Snai1/Phlda3/Rrs1/Pcbp4/Zfp385a	11	FB	GO_BP	3.20.0
GO:0003230	cardiac atrium development	4/890	40/22374	0.0734762	0.189976	0.131596	Ank2/Wnt5a/Tgfb2/Smo	4	FB	GO_BP	3.20.0
GO:0010667	negative regulation of cardiac muscle cell apoptotic process	4/890	40/22374	0.0734762	0.189976	0.131596	Sfrp2/Nupr1/Mdk/Kifap3	4	FB	GO_BP	3.20.0
GO:0021522	spinal cord motor neuron differentiation	4/890	40/22374	0.0734762	0.189976	0.131596	Lmo4/Cacna1a/Gli3/Dync2h1	4	FB	GO_BP	3.20.0
GO:0032232	negative regulation of actin filament bundle assembly	4/890	40/22374	0.0734762	0.189976	0.131596	Tmeff2/Dlc1/Dbn1/Clasp2	4	FB	GO_BP	3.20.0
GO:0051491	positive regulation of filopodium assembly	4/890	40/22374	0.0734762	0.189976	0.131596	Nrp1/Fscn1/Dpysl3/Tgfb3	4	FB	GO_BP	3.20.0
GO:2000515	negative regulation of CD4-positive, alpha-beta T cell activation	4/890	40/22374	0.0734762	0.189976	0.131596	Anxa1/Lgals1/Loxl3/Socs5	4	FB	GO_BP	3.20.0
GO:1904063	negative regulation of cation transmembrane transport	7/890	92/22374	0.073798	0.190713	0.132106	Nedd4/Gem/Pkd2/Kcne4/Tgfb2/Stk39/Osr1	7	FB	GO_BP	3.20.0
GO:0032147	activation of protein kinase activity	6/890	74/22374	0.0739478	0.190908	0.132242	Igf1/Gas6/Fbn1/Wnt5a/Ang/Tgfb2	6	FB	GO_BP	3.20.0
GO:0034394	protein localization to cell surface	6/890	74/22374	0.0739478	0.190908	0.132242	Ank2/Gpm6b/Fbln5/Fgf7/Ephb2/Nlgn2	6	FB	GO_BP	3.20.0
GO:0002702	positive regulation of production of molecular mediator of immune response	10/890	149/22374	0.0741836	0.191421	0.132597	Il6/Il33/Cd81/Il1r1/Wnt5a/Ephb2/Panx1/Gprc5b/Rbp4/Cd55	10	FB	GO_BP	3.20.0
GO:0071214	cellular response to abiotic stimulus	22/890	397/22374	0.0746326	0.192387	0.133266	Mmp2/Mmp3/Timp1/Il33/Scn7a/Egfr/Sfrp2/Nedd4/Col1a1/Mfap4/Serpinb6a/Sfrp1/Pkd2/Bag3/Piezo2/Swi5/Sox9/Ednra/Nfkb1/Ang/Mapk9/Stk39	22	FB	GO_BP	3.20.0
GO:0104004	cellular response to environmental stimulus	22/890	397/22374	0.0746326	0.192387	0.133266	Mmp2/Mmp3/Timp1/Il33/Scn7a/Egfr/Sfrp2/Nedd4/Col1a1/Mfap4/Serpinb6a/Sfrp1/Pkd2/Bag3/Piezo2/Swi5/Sox9/Ednra/Nfkb1/Ang/Mapk9/Stk39	22	FB	GO_BP	3.20.0
[truncated: 55,451 more rows]
