# Supplementary material for: Single-cell RNA sequencing reveals endothelial cell heterogeneity and Sox18-mediated EndMT in abdominal aortic aneurysm
Source: Theranostics. 2025 Aug 30;15(18):9486–507. doi: 10.7150/thno.110254 (PMC12486145; doi:10.7150/thno.110254)
Supplement: Supplementary file 2 — Supplementary tables 2-13. [file thnov15p9486s2.zip › Supplementary tables/Table S5-markers_filtered_VECs_subcluster.xlsx]

## Sheet: markers_filtered_subcluster_har
p_val	avg_log2FC	pct.1	pct.2	p_val_adj	cluster	gene
0	5.9121	0.91	0.048	0	c11	Efna5
0	4.61172	0.959	0.175	0	c11	Cytl1
4.5331e-278	3.3942	0.969	0.345	1.13572e-273	c11	Clu
7.26394e-269	6.0757	0.79	0.043	1.81991e-264	c11	Gxylt2
6.65166e-267	4.10748	0.897	0.162	1.66651e-262	c11	Ptprj
9.92317e-265	3.0565	0.999	0.765	2.48615e-260	c11	Mgp
4.13212e-262	5.50452	0.766	0.025	1.03526e-257	c11	Gja5
4.36435e-254	4.73159	0.836	0.12	1.09344e-249	c11	Pde3a
1.58193e-247	6.29397	0.745	0.04	3.96337e-243	c11	Sfrp1
1.22417e-245	3.65843	0.957	0.445	3.06704e-241	c11	Eln
1.0789e-242	4.95275	0.762	0.05	2.70309e-238	c11	Bmx
1.20424e-242	2.67632	0.959	0.484	3.01711e-238	c11	Bgn
6.31327e-236	3.19584	0.933	0.378	1.58173e-231	c11	Fn1
1.13681e-227	2.79959	0.904	0.212	2.84816e-223	c11	Cfh
1.58199e-226	3.31162	0.872	0.245	3.96351e-222	c11	Fam3c
1.28296e-225	4.33152	0.75	0.067	3.21433e-221	c11	Htra1
3.65877e-225	3.53053	0.874	0.235	9.16668e-221	c11	Plac9
1.4506e-224	2.17567	0.976	0.63	3.63433e-220	c11	Heg1
2.02898e-221	2.5783	0.956	0.512	5.08342e-217	c11	Pam
1.06239e-219	3.30721	0.849	0.189	2.66172e-215	c11	Tmem158
1.67054e-214	2.77747	0.893	0.227	4.18537e-210	c11	Sulf1
1.01792e-211	3.02826	0.892	0.344	2.55031e-207	c11	Fstl1
4.00798e-211	4.86756	0.679	0.034	1.00416e-206	c11	Gja4
7.08345e-206	7.18399	0.615	0.006	1.77469e-201	c11	Adh7
1.77425e-205	3.22314	0.811	0.171	4.44521e-201	c11	Ace
4.15661e-196	2.04898	0.964	0.56	1.0414e-191	c11	Ltbp4
5.11319e-192	1.32446	0.998	0.927	1.28106e-187	c11	Pecam1
4.70829e-188	2.51823	0.841	0.196	1.17961e-183	c11	Ctsh
3.17055e-180	3.60778	0.696	0.099	7.9435e-176	c11	Mgst3
1.18285e-178	4.02305	0.651	0.069	2.96351e-174	c11	Smoc1
1.26536e-172	3.17049	0.734	0.151	3.17023e-168	c11	Cgnl1
6.12912e-171	2.49114	0.868	0.377	1.53559e-166	c11	Lmo2
1.45301e-169	4.87808	0.59	0.043	3.64036e-165	c11	Bpgm
8.472e-166	7.51348	0.521	0.008	2.12257e-161	c11	Gkn3
5.5526e-163	3.5024	0.703	0.145	1.39115e-158	c11	Bmp4
1.63466e-162	1.37754	0.999	0.869	4.09548e-158	c11	Tm4sf1
4.13412e-160	2.82919	0.707	0.128	1.03576e-155	c11	Gata6
3.11525e-158	4.11263	0.577	0.043	7.80494e-154	c11	Atp2a3
3.97142e-158	2.52359	0.827	0.279	9.94999e-154	c11	Bmp6
3.47297e-156	3.4126	0.6	0.056	8.70119e-152	c11	Kcnt2
1.83365e-155	3.14003	0.774	0.253	4.59402e-151	c11	Fbln5
3.18727e-149	3.80912	0.578	0.06	7.98537e-145	c11	Ptgis
4.20052e-148	5.31913	0.506	0.022	1.0524e-143	c11	Ephx2
7.21182e-148	2.51397	0.756	0.237	1.80685e-143	c11	Fblim1
1.70187e-147	2.69899	0.661	0.105	4.26388e-143	c11	Sulf2
1.8218e-147	5.1103	0.503	0.021	4.56435e-143	c11	Sox5
3.46325e-147	3.84588	0.553	0.044	8.67683e-143	c11	Slc4a4
1.45651e-146	1.84634	0.882	0.389	3.64914e-142	c11	Timp2
1.10607e-145	3.14055	0.659	0.125	2.77115e-141	c11	Emp2
9.80656e-143	2.41088	0.76	0.237	2.45694e-138	c11	Zyx
9.82032e-141	2.00912	0.843	0.308	2.46038e-136	c11	Fbln2
1.57412e-140	2.73819	0.706	0.183	3.94381e-136	c11	Nupr1
2.06751e-140	4.11859	0.522	0.037	5.17993e-136	c11	Ntn4
9.88147e-140	2.65603	0.68	0.143	2.4757e-135	c11	Col5a2
9.93245e-138	2.06412	0.826	0.334	2.48848e-133	c11	Rbp1
1.89623e-137	1.72894	0.861	0.321	4.75082e-133	c11	Cpe
3.98247e-137	1.96588	0.763	0.184	9.97769e-133	c11	Cp
6.02857e-137	5.11246	0.46	0.012	1.5104e-132	c11	Hey2
3.13051e-132	3.78043	0.512	0.043	7.84317e-128	c11	Gcnt1
2.01535e-130	2.95985	0.565	0.074	5.04926e-126	c11	Lox
1.4729e-126	4.69386	0.452	0.022	3.69019e-122	c11	Cyp1b1
1.45445e-125	2.80791	0.552	0.073	3.64398e-121	c11	Prdm16
4.97283e-125	2.26358	0.674	0.159	1.24589e-120	c11	Cd24a
1.356e-123	2.13718	0.768	0.298	3.39731e-119	c11	Asap2
3.63829e-122	2.09948	0.756	0.282	9.11537e-118	c11	Itprid2
1.0979e-121	2.61753	0.608	0.123	2.75067e-117	c11	Cpq
4.75635e-121	2.61435	0.618	0.129	1.19166e-116	c11	Mllt3
1.76169e-117	2.83516	0.546	0.088	4.41374e-113	c11	Serpinb6b
6.09348e-117	3.32422	0.565	0.112	1.52666e-112	c11	Txndc5
6.92756e-116	2.37033	0.612	0.121	1.73563e-111	c11	Enpp6
1.16556e-115	2.58704	0.616	0.145	2.92018e-111	c11	Dap
3.08751e-114	1.98495	0.832	0.366	7.73545e-110	c11	Vcam1
7.08449e-113	3.37622	0.493	0.064	1.77495e-108	c11	Nos1ap
2.34567e-111	5.9285	0.378	0.007	5.87685e-107	c11	Irf6
1.26261e-110	2.19144	0.656	0.177	3.16335e-106	c11	Ntn1
4.82268e-108	4.44073	0.422	0.033	1.20827e-103	c11	Arhgap24
7.15212e-108	6.69862	0.37	0.008	1.79189e-103	c11	Ecrg4
1.58811e-107	1.00842	0.984	0.861	3.97886e-103	c11	Ptprb
1.91339e-107	2.74588	0.544	0.099	4.79381e-103	c11	Col8a1
2.9644e-107	3.4279	0.455	0.049	7.42702e-103	c11	Itgbl1
4.27314e-107	2.20943	0.586	0.13	1.07059e-102	c11	Fhl1
9.07152e-107	3.39284	0.46	0.051	2.27278e-102	c11	Ltbp3
1.47799e-106	2.72172	0.582	0.14	3.70296e-102	c11	Mical2
2.66636e-106	3.99956	0.412	0.028	6.68029e-102	c11	Bmpr1a
2.81485e-106	6.29795	0.372	0.012	7.05233e-102	c11	Frzb
3.41603e-106	2.78621	0.5	0.076	8.55851e-102	c11	Sod3
5.52065e-105	1.99073	0.707	0.239	1.38314e-100	c11	Emp3
1.22764e-104	2.55225	0.548	0.108	3.07573e-100	c11	Stmn2
9.8104e-104	5.69103	0.366	0.012	2.4579e-99	c11	Spon1
2.43276e-102	2.78623	0.432	0.041	6.09504e-98	c11	Pde3b
9.60047e-102	1.82176	0.697	0.231	2.4053e-97	c11	Nuak1
1.92102e-101	1.97036	0.66	0.192	4.81292e-97	c11	Setbp1
2.40036e-100	3.59649	0.431	0.045	6.01385e-96	c11	Mfap5
3.09751e-100	3.46174	0.418	0.037	7.76051e-96	c11	Trerf1
9.4092e-100	2.91455	0.434	0.044	2.35738e-95	c11	Pkhd1l1
1.62382e-99	2.18137	0.654	0.217	4.06833e-95	c11	Mall
3.62581e-99	2.38122	0.635	0.202	9.0841e-95	c11	Edn1
2.33615e-98	5.26488	0.342	0.008	5.853e-94	c11	Atp2b2
4.45179e-98	2.66985	0.632	0.22	1.11535e-93	c11	Plxdc2
4.47681e-98	4.29424	0.382	0.025	1.12162e-93	c11	Naaladl2
6.03435e-98	1.77805	0.635	0.166	1.51185e-93	c11	Meis2
1.79241e-97	1.5059	0.843	0.467	4.4907e-93	c11	Tulp4
2.09957e-97	6.05615	0.338	0.007	5.26026e-93	c11	Frmd5
7.46271e-96	1.88621	0.71	0.282	1.86971e-91	c11	Tanc2
7.41762e-95	6.88493	0.319	0.003	1.85841e-90	c11	Klk10
3.6616e-92	1.56649	0.786	0.38	9.17377e-88	c11	Plxna4
1.62251e-91	1.20417	0.942	0.6	4.06505e-87	c11	Cd9
2.50113e-91	10.0793	0.302	0	6.26633e-87	c11	Krt18
2.15376e-89	2.39897	0.501	0.108	5.39602e-85	c11	Fgfr1
3.47295e-89	1.50777	0.815	0.462	8.70112e-85	c11	Anxa3
5.4853e-88	1.95081	0.658	0.247	1.37429e-83	c11	Golim4
1.42834e-86	3.74524	0.371	0.035	3.57855e-82	c11	Col23a1
9.24238e-85	1.6149	0.72	0.298	2.31559e-80	c11	Pdgfd
7.64983e-84	1.95537	0.563	0.156	1.91659e-79	c11	Ccdc80
9.93312e-84	2.90475	0.462	0.091	2.48864e-79	c11	Slc8a1
2.24579e-83	2.59234	0.454	0.088	5.62661e-79	c11	Phlda3
2.95208e-83	2.07023	0.541	0.142	7.39614e-79	c11	Smpdl3a
8.01802e-83	1.60724	0.694	0.295	2.00883e-78	c11	Pmepa1
1.79542e-82	2.88258	0.441	0.084	4.49826e-78	c11	Tspan6
4.70376e-82	1.8696	0.635	0.227	1.17848e-77	c11	Smad6
1.51353e-81	1.60685	0.679	0.268	3.79199e-77	c11	Clec14a
2.0634e-81	1.46876	0.786	0.435	5.16965e-77	c11	Azin1
1.45205e-80	1.23699	0.934	0.715	3.63797e-76	c11	Ramp2
3.25565e-80	3.23968	0.369	0.043	8.15671e-76	c11	Pcdh9
6.15687e-80	1.31361	0.838	0.511	1.54254e-75	c11	Gm56878
5.23448e-79	1.61004	0.721	0.344	1.31145e-74	c11	Tmtc2
3.30659e-78	1.80537	0.588	0.189	8.28434e-74	c11	Itga9
4.73418e-78	3.67456	0.332	0.028	1.1861e-73	c11	Pi16
6.53343e-77	1.91032	0.554	0.171	1.63688e-72	c11	Marveld1
6.70692e-77	2.15541	0.432	0.078	1.68035e-72	c11	Chrm3
1.34082e-76	4.46621	0.283	0.009	3.35928e-72	c11	Parm1
3.50559e-76	2.33546	0.421	0.076	8.7829e-72	c11	Rnase4
1.28114e-75	1.07597	0.968	0.777	3.20977e-71	c11	Cst3
2.79474e-75	2.08245	0.488	0.119	7.00194e-71	c11	Afap1l2
4.98823e-75	1.60071	0.631	0.232	1.24975e-70	c11	Zfpm2
7.21655e-75	2.72629	0.332	0.032	1.80804e-70	c11	Tmod2
1.56714e-74	1.74908	0.695	0.315	3.92631e-70	c11	Icam2
1.9993e-74	4.59559	0.286	0.013	5.00905e-70	c11	Lsr
6.10903e-74	3.15436	0.354	0.045	1.53056e-69	c11	P3h3
2.40962e-73	3.20594	0.331	0.035	6.03706e-69	c11	Arhgap44
2.66011e-73	2.05295	0.501	0.133	6.66465e-69	c11	Cadps2
6.69022e-73	1.72865	0.596	0.217	1.67617e-68	c11	Tnfaip8
9.02392e-73	2.28554	0.437	0.092	2.26085e-68	c11	AU021092
2.34351e-72	3.85316	0.288	0.017	5.87144e-68	c11	Smpd3
4.55967e-72	6.43218	0.252	0.003	1.14238e-67	c11	Adra2a
1.04009e-71	2.18542	0.501	0.143	2.60585e-67	c11	Fam135a
2.18066e-71	2.91447	0.363	0.053	5.46342e-67	c11	Ahnak2
4.20902e-71	1.37484	0.749	0.381	1.05453e-66	c11	Ccnd2
9.39136e-71	2.43124	0.395	0.071	2.35291e-66	c11	Plcg2
2.6227e-70	1.55927	0.661	0.272	6.57092e-66	c11	Tmtc1
1.06664e-69	2.7383	0.379	0.067	2.67236e-65	c11	Mmp2
1.31667e-69	1.83411	0.507	0.147	3.29878e-65	c11	Zfp704
2.30282e-69	2.48908	0.346	0.045	5.7695e-65	c11	Aph1b
8.73071e-69	1.27373	0.798	0.477	2.18739e-64	c11	Cd2ap
1.04862e-68	1.00702	0.904	0.638	2.62721e-64	c11	Rhob
1.11483e-68	1.8563	0.565	0.2	2.79309e-64	c11	Wwp1
3.16139e-68	1.61071	0.646	0.292	7.92054e-64	c11	Sptssa
3.38789e-68	2.55947	0.392	0.074	8.48802e-64	c11	Rcn3
3.85371e-68	2.30998	0.803	0.701	9.65509e-64	c11	Apoe
2.29818e-67	1.29513	0.695	0.296	5.75787e-63	c11	Myof
4.47215e-67	3.78785	0.332	0.048	1.12045e-62	c11	Meg3
9.28697e-67	1.4717	0.664	0.309	2.32676e-62	c11	Nfix
1.52283e-66	2.36764	0.417	0.094	3.81531e-62	c11	Gprc5a
3.02541e-66	2.96349	0.334	0.047	7.57987e-62	c11	St3gal5
3.03932e-66	5.12085	0.245	0.008	7.61472e-62	c11	Col4a4
4.09508e-66	2.45115	0.372	0.067	1.02598e-61	c11	Apba1
1.29221e-65	2.06912	0.475	0.14	3.23751e-61	c11	Gltp
1.06506e-64	2.57802	0.324	0.043	2.6684e-60	c11	Fez1
3.14222e-63	1.16648	0.81	0.552	7.87251e-59	c11	Myl12b
4.81685e-63	1.54944	0.53	0.171	1.20681e-58	c11	Hs3st1
6.96652e-63	2.35132	0.346	0.058	1.74539e-58	c11	Specc1
7.97751e-63	4.16717	0.259	0.018	1.99869e-58	c11	Fads2
1.21185e-62	9.21143	0.213	0	3.03617e-58	c11	Gm48898
1.73062e-62	2.13718	0.441	0.119	4.33591e-58	c11	Mxra8
1.84914e-62	3.41451	0.29	0.032	4.63283e-58	c11	Sdc1
1.95542e-62	5.42926	0.22	0.003	4.89912e-58	c11	Krt80
4.12413e-62	1.9372	0.401	0.088	1.03326e-57	c11	Mettl7a1
1.51232e-61	4.71558	0.244	0.013	3.78896e-57	c11	Pcolce2
1.66176e-61	1.87229	0.51	0.179	4.16337e-57	c11	Mcfd2
2.2038e-61	5.46803	0.221	0.004	5.52141e-57	c11	Twist1
2.54337e-61	1.14321	0.781	0.463	6.37217e-57	c11	Adam10
4.25828e-61	2.33936	0.349	0.061	1.06687e-56	c11	Pard3
5.34541e-61	1.26092	0.802	0.487	1.33924e-56	c11	Tspo
9.77661e-61	4.33479	0.25	0.017	2.44943e-56	c11	Cacna1a
9.9885e-61	2.03153	0.472	0.15	2.50252e-56	c11	F2r
6.09798e-60	1.34002	0.698	0.353	1.52779e-55	c11	Nxn
1.03613e-59	3.60048	0.249	0.017	2.59593e-55	c11	Antxr1
6.43734e-59	3.79089	0.25	0.019	1.61281e-54	c11	Ltbp2
8.61438e-59	3.31795	0.241	0.014	2.15825e-54	c11	Sdc2
4.17028e-58	1.241	0.713	0.36	1.04482e-53	c11	Samd12
6.19624e-57	3.49147	0.257	0.024	1.55241e-52	c11	Zbtb7c
8.59478e-57	3.99036	0.244	0.019	2.15334e-52	c11	Scara3
9.50727e-57	3.0067	0.283	0.037	2.38195e-52	c11	Ctdspl
1.13705e-56	3.92224	0.311	0.055	2.84878e-52	c11	Gpc6
1.70806e-56	2.78535	0.313	0.052	4.27937e-52	c11	Reck
2.80106e-56	2.51275	0.316	0.053	7.01777e-52	c11	Synpo2
2.93475e-56	2.35957	0.38	0.092	7.35273e-52	c11	Phactr1
4.08547e-56	1.71845	0.448	0.135	1.02357e-51	c11	Sdc4
2.02214e-55	3.31274	0.274	0.034	5.06628e-51	c11	Gata6os
2.18598e-55	3.82804	0.229	0.014	5.47677e-51	c11	Ddr1
2.42576e-55	1.93387	0.355	0.075	6.07751e-51	c11	Uchl1
3.6735e-55	4.11302	0.233	0.017	9.20358e-51	c11	Gm7694
6.23287e-55	1.11651	0.667	0.329	1.56158e-50	c11	Efnb2
1.87686e-54	2.31617	0.387	0.1	4.70229e-50	c11	Shroom3
2.67343e-54	1.86486	0.422	0.118	6.69802e-50	c11	Stxbp6
2.76085e-54	1.35629	0.588	0.248	6.91704e-50	c11	Mgst1
3.48297e-54	1.84194	0.506	0.198	8.72624e-50	c11	Rps6ka5
5.34556e-54	2.65923	0.29	0.045	1.33928e-49	c11	Dhh
5.70466e-54	2.03224	0.387	0.101	1.42924e-49	c11	Sox13
5.80109e-54	2.30512	0.331	0.066	1.45341e-49	c11	Lhfp
7.39153e-54	3.96924	0.209	0.008	1.85187e-49	c11	F2rl1
1.0896e-53	3.45798	0.255	0.028	2.72989e-49	c11	Ptprr
2.0269e-53	1.80396	0.412	0.116	5.0782e-49	c11	Itgb5
2.14448e-53	1.18157	0.718	0.411	5.37277e-49	c11	Ifngr1
2.21963e-53	2.37741	0.325	0.065	5.56107e-49	c11	Adgra3
7.64196e-53	1.40935	0.49	0.166	1.91462e-48	c11	Palld
1.80183e-52	2.14806	0.357	0.086	4.51431e-48	c11	Tmem254
3.41922e-52	1.31473	0.676	0.365	8.56651e-48	c11	Ccn1
7.63402e-52	1.19193	0.676	0.344	1.91263e-47	c11	Limch1
1.32023e-51	3.18161	0.252	0.03	3.3077e-47	c11	Bicd1
1.6656e-51	4.10564	0.219	0.016	4.17299e-47	c11	Elovl7
3.94139e-51	1.518	0.52	0.207	9.87475e-47	c11	Cyth3
4.45631e-51	1.45311	0.653	0.353	1.11648e-46	c11	Nos3
6.21658e-51	1.22308	0.638	0.317	1.5575e-46	c11	Stab1
1.28049e-50	1.20029	0.606	0.281	3.20814e-46	c11	Atp10d
1.44178e-50	1.56799	0.575	0.268	3.61223e-46	c11	Id2
2.11935e-50	2.96212	0.544	0.297	5.30981e-46	c11	Thbs1
2.50536e-50	2.34096	0.302	0.056	6.27693e-46	c11	Fam107a
1.00551e-49	1.31639	0.48	0.164	2.51922e-45	c11	Myrip
1.23879e-49	1.4503	0.493	0.186	3.10366e-45	c11	Nenf
3.62535e-49	4.49091	0.199	0.011	9.08295e-45	c11	Sntg2
4.30849e-49	3.09338	0.214	0.017	1.07945e-44	c11	Megf6
1.44834e-48	1.40223	0.541	0.234	3.62868e-44	c11	Lmcd1
1.72885e-48	2.04281	0.393	0.12	4.33146e-44	c11	Creb5
2.69002e-48	1.2719	0.608	0.296	6.73959e-44	c11	Selenom
4.00719e-48	1.07975	0.644	0.321	1.00396e-43	c11	Synpo
5.41904e-48	2.22674	0.296	0.059	1.35769e-43	c11	Dram1
1.10717e-47	2.23584	0.316	0.07	2.7739e-43	c11	Crispld1
1.99832e-47	6.27841	0.173	0.003	5.00658e-43	c11	Tbx1
6.05291e-47	5.33935	0.176	0.005	1.5165e-42	c11	Plek2
8.82855e-47	1.16601	0.674	0.375	2.2119e-42	c11	Kalrn
2.19287e-46	2.60424	0.253	0.039	5.49402e-42	c11	Frrs1
2.31045e-46	3.56204	0.191	0.011	5.7886e-42	c11	Ocln
3.59985e-46	1.45612	0.412	0.13	9.01906e-42	c11	Ephx1
4.1302e-46	1.44225	0.635	0.339	1.03478e-41	c11	Bcam
4.43185e-46	1.53189	0.334	0.079	1.11036e-41	c11	Esr1
5.76883e-46	1.71528	0.418	0.147	1.44532e-41	c11	Uhrf1bp1l
9.32673e-46	2.99062	0.252	0.04	2.33672e-41	c11	Pthlh
1.24301e-45	5.17953	0.169	0.004	3.11425e-41	c11	Kcnn3
1.92292e-45	1.27325	0.526	0.222	4.81767e-41	c11	Scn1b
2.64553e-45	2.21855	0.35	0.099	6.62811e-41	c11	Sgcd
6.25786e-45	1.68064	0.38	0.113	1.56784e-40	c11	Magi2
9.26396e-45	3.62483	0.196	0.015	2.32099e-40	c11	Plekha6
1.00582e-44	1.45195	0.46	0.177	2.51998e-40	c11	Dnajc10
1.03068e-44	1.73789	0.338	0.087	2.58227e-40	c11	Gaa
1.54975e-44	5.22102	0.168	0.005	3.88275e-40	c11	Slco1c1
2.16849e-44	2.56325	0.253	0.043	5.43294e-40	c11	Nectin1
5.09498e-44	2.21073	0.311	0.077	1.2765e-39	c11	Pld1
9.13493e-44	1.56844	0.439	0.164	2.28866e-39	c11	Atl2
2.24672e-43	4.60829	0.177	0.01	5.62893e-39	c11	Gata3
2.76144e-43	1.54176	0.429	0.155	6.9185e-39	c11	Clstn1
3.73665e-43	1.72005	0.333	0.088	9.36181e-39	c11	Mir99ahg
6.4757e-43	3.97492	0.19	0.016	1.62242e-38	c11	Rian
1.55495e-42	1.3122	0.561	0.288	3.89578e-38	c11	Fkbp9
1.64093e-42	1.63501	0.368	0.11	4.11118e-38	c11	Dop1b
1.69562e-42	1.36027	0.47	0.188	4.2482e-38	c11	Wls
1.96492e-42	1.23047	0.6	0.307	4.92292e-38	c11	mt-Atp8
2.78847e-42	1.29306	0.475	0.191	6.98623e-38	c11	Zbtb4
3.02135e-42	4.89948	0.153	0.003	7.56969e-38	c11	Perp
3.21898e-42	1.97797	0.317	0.083	8.06483e-38	c11	Sost
5.04176e-42	2.30946	0.244	0.042	1.26316e-37	c11	Cystm1
5.89385e-42	1.67579	0.369	0.115	1.47665e-37	c11	Lysmd2
8.03976e-42	2.78646	0.238	0.04	2.01428e-37	c11	Kcnn4
9.18867e-42	1.0922	0.577	0.283	2.30213e-37	c11	Cracr2b
1.31921e-41	2.08965	0.243	0.04	3.30514e-37	c11	Adh1
1.61733e-41	1.75187	0.371	0.121	4.05206e-37	c11	Tmed4
3.00865e-41	1.42551	0.389	0.127	7.53786e-37	c11	Ptk2b
3.36228e-41	1.2252	0.581	0.294	8.42386e-37	c11	Nhsl2
7.20952e-41	1.77269	0.312	0.081	1.80627e-36	c11	Foxc2
1.14087e-40	2.33075	0.247	0.045	2.85835e-36	c11	Col5a1
1.18943e-40	2.41745	0.241	0.042	2.98e-36	c11	Mill2
1.79036e-40	1.00136	0.509	0.211	4.48558e-36	c11	Pgm5
2.53144e-40	1.41096	0.442	0.169	6.34226e-36	c11	Adgre5
4.29164e-40	2.15488	0.219	0.032	1.07523e-35	c11	Snhg18
4.78298e-40	3.42688	0.146	0.003	1.19833e-35	c11	Klk11
1.22344e-39	2.15704	0.303	0.082	3.0652e-35	c11	Adamts10
1.28945e-39	1.48724	0.445	0.184	3.23058e-35	c11	Tmx1
1.94355e-39	1.14368	0.604	0.328	4.86938e-35	c11	Rras
3.59158e-39	1.21022	0.563	0.297	8.99835e-35	c11	Nfic
4.09754e-39	2.76465	0.206	0.028	1.0266e-34	c11	Sox6
4.15774e-39	1.2558	0.429	0.165	1.04168e-34	c11	Sgms2
5.82186e-39	2.25664	0.235	0.042	1.45861e-34	c11	Cmklr1
5.99667e-39	4.53108	0.152	0.006	1.5024e-34	c11	Kazald1
7.37917e-39	2.67173	0.217	0.034	1.84878e-34	c11	C1ra
2.03438e-38	1.63613	0.37	0.13	5.09694e-34	c11	Lap3
2.99472e-38	2.67192	0.207	0.03	7.50298e-34	c11	Chst12
5.61202e-38	1.84287	0.275	0.065	1.40604e-33	c11	Hid1
6.94334e-38	2.52257	0.236	0.047	1.73958e-33	c11	Osbpl3
7.42249e-38	2.02384	0.248	0.051	1.85963e-33	c11	Syt11
1.22861e-37	1.17962	0.382	0.131	3.07817e-33	c11	Nt5e
1.35897e-37	2.36153	0.232	0.043	3.40476e-33	c11	Shtn1
8.7181e-37	4.71373	0.146	0.007	2.18423e-32	c11	Pdzk1ip1
1.13036e-36	1.60245	0.282	0.074	2.83199e-32	c11	Vegfc
1.18551e-36	4.27769	0.142	0.005	2.97018e-32	c11	Col4a3
2.88155e-36	1.57505	0.286	0.073	7.21945e-32	c11	Car8
2.92915e-36	1.05513	0.591	0.314	7.3387e-32	c11	Fchsd2
3.24021e-36	1.35275	0.38	0.135	8.11803e-32	c11	Snx18
3.24171e-36	1.451	0.43	0.181	8.12178e-32	c11	Jag1
6.74011e-36	3.4511	0.165	0.015	1.68867e-31	c11	Aff2
7.16726e-36	1.06419	0.55	0.278	1.79569e-31	c11	Gata2
7.78907e-36	3.62343	0.151	0.009	1.95147e-31	c11	Vit
8.86602e-36	1.5435	0.357	0.126	2.22129e-31	c11	Nucb2
1.00812e-35	1.43716	0.34	0.11	2.52575e-31	c11	Amigo2
1.51387e-35	2.32844	0.181	0.022	3.79284e-31	c11	Pdgfrb
1.59801e-35	1.00451	0.592	0.318	4.00366e-31	c11	Gask1b
2.02275e-35	1.22466	0.552	0.294	5.06779e-31	c11	Ube2e2
2.09239e-35	1.39746	0.431	0.186	5.24227e-31	c11	Pon2
3.80901e-35	1.80295	0.294	0.084	9.54309e-31	c11	Vegfa
4.31429e-35	1.84241	0.272	0.069	1.0809e-30	c11	Trpv4
4.36999e-35	3.32727	0.184	0.025	1.09486e-30	c11	Shisa9
5.20567e-35	2.825	0.176	0.021	1.30423e-30	c11	Hoxa10
5.97713e-35	1.16847	0.492	0.224	1.49751e-30	c11	Gsn
1.18012e-34	1.30995	0.422	0.178	2.95667e-30	c11	Prdx4
1.37316e-34	1.69977	0.326	0.109	3.44031e-30	c11	Rcn1
1.41443e-34	1.53886	0.343	0.117	3.54372e-30	c11	Ggh
1.7686e-34	1.37882	0.347	0.119	4.43104e-30	c11	Pkd1
1.82114e-34	1.41499	0.4	0.161	4.56268e-30	c11	Emilin1
3.27075e-34	1.55129	0.293	0.086	8.19454e-30	c11	Arhgdib
3.3725e-34	1.3545	0.397	0.161	8.44946e-30	c11	Hmgn3
4.81399e-34	2.3037	0.273	0.075	1.2061e-29	c11	S100a4
7.73229e-34	1.67709	0.272	0.072	1.93725e-29	c11	Hacd4
8.39954e-34	3.71547	0.143	0.009	2.10442e-29	c11	Nalcn
9.90764e-34	5.1589	0.122	0.002	2.48226e-29	c11	Rsph9
1.37968e-33	7.32324	0.119	0.001	3.45666e-29	c11	Isl1
1.483e-33	2.84226	0.167	0.019	3.71552e-29	c11	Kirrel
1.75848e-33	1.87796	0.273	0.078	4.40569e-29	c11	Chsy1
1.78523e-33	6.04875	0.121	0.002	4.47272e-29	c11	Vipr1
2.45687e-33	4.05997	0.123	0.003	6.15544e-29	c11	Ugt8a
2.61425e-33	1.57043	0.325	0.109	6.54974e-29	c11	Tef
2.76801e-33	1.40718	0.355	0.131	6.93498e-29	c11	Rhoq
3.23341e-33	1.44836	0.355	0.132	8.10098e-29	c11	Hexa
3.26411e-33	1.12485	0.521	0.269	8.1779e-29	c11	Mindy2
5.20876e-33	1.60225	0.272	0.075	1.305e-28	c11	Npnt
6.04395e-33	1.32691	0.422	0.185	1.51425e-28	c11	Prxl2c
6.74085e-33	1.39895	0.354	0.13	1.68885e-28	c11	Cx3cl1
1.04033e-32	1.23792	0.53	0.285	2.60643e-28	c11	Samd4
1.69325e-32	1.29168	0.421	0.182	4.24228e-28	c11	Sel1l
1.88383e-32	1.31678	0.354	0.128	4.71975e-28	c11	Casp12
2.04347e-32	4.87521	0.122	0.003	5.1197e-28	c11	Scx
3.21239e-32	2.26654	0.225	0.052	8.04832e-28	c11	Ass1
4.30702e-32	1.07925	0.447	0.195	1.07908e-27	c11	Ypel3
4.56581e-32	2.18484	0.213	0.045	1.14392e-27	c11	Sdcbp2
4.70598e-32	4.26731	0.132	0.008	1.17904e-27	c11	Nova1
5.9226e-32	4.69778	0.126	0.005	1.48385e-27	c11	Gm35853
7.02191e-32	1.20741	0.439	0.198	1.75927e-27	c11	Wbp1l
1.2286e-31	2.61394	0.166	0.022	3.07813e-27	c11	Ppl
1.38605e-31	2.81606	0.152	0.016	3.4726e-27	c11	Prune2
1.84103e-31	5.45228	0.121	0.004	4.61252e-27	c11	4933406I18Rik
3.14664e-31	1.64854	0.279	0.085	7.88359e-27	c11	St3gal2
4.25282e-31	1.35752	0.317	0.109	1.0655e-26	c11	Snx24
4.8851e-31	1.01454	0.706	0.492	1.22391e-26	c11	H2-Q7
6.63506e-31	1.98542	0.227	0.055	1.66235e-26	c11	Sqor
7.5737e-31	1.66656	0.296	0.097	1.89751e-26	c11	Il15
1.1363e-30	1.51079	0.267	0.078	2.8469e-26	c11	Tm7sf3
1.30015e-30	2.59107	0.2	0.042	3.2574e-26	c11	Muc13
1.30897e-30	1.5239	0.27	0.079	3.27951e-26	c11	Nt5c3
1.79714e-30	1.20892	0.498	0.261	4.50256e-26	c11	Tmem109
1.82266e-30	3.42356	0.128	0.008	4.56649e-26	c11	P4ha3
2.01713e-30	2.64693	0.181	0.032	5.05372e-26	c11	Atp10a
2.72914e-30	1.24417	0.361	0.142	6.83757e-26	c11	Ccpg1
2.7597e-30	1.52781	0.294	0.096	6.91415e-26	c11	Asph
3.71223e-30	1.91575	0.198	0.039	9.30063e-26	c11	Hoxa9
3.92959e-30	2.64183	0.145	0.015	9.8452e-26	c11	Camk4
4.63009e-30	1.11949	0.414	0.181	1.16002e-25	c11	Slc44a2
5.54612e-30	1.80747	0.233	0.058	1.38952e-25	c11	Pdlim3
6.83752e-30	1.29016	0.306	0.104	1.71307e-25	c11	Cadm1
8.79681e-30	5.32288	0.111	0.003	2.20395e-25	c11	Pkp2
8.82086e-30	3.63448	0.137	0.013	2.20998e-25	c11	Sort1
1.15111e-29	1.59625	0.27	0.081	2.88399e-25	c11	Pcsk5
1.61972e-29	2.70729	0.151	0.018	4.05804e-25	c11	Art4
1.63515e-29	2.53619	0.175	0.03	4.09671e-25	c11	Pon3
2.63709e-29	1.4418	0.295	0.1	6.60697e-25	c11	Itsn1
2.64911e-29	1.75784	0.257	0.075	6.63708e-25	c11	Tgfa
3.7303e-29	1.33665	0.273	0.084	9.3459e-25	c11	Pcyox1
8.58539e-29	1.55932	0.325	0.125	2.15098e-24	c11	Sfxn3
1.2915e-28	1.30236	0.321	0.117	3.23573e-24	c11	Eogt
1.83916e-28	1.68213	0.273	0.089	4.60784e-24	c11	Hoxb3
1.92567e-28	1.37045	0.279	0.091	4.82457e-24	c11	Golm1
2.63775e-28	1.99274	0.213	0.053	6.60861e-24	c11	Gk5
3.09703e-28	1.35451	0.733	0.507	7.75929e-24	c11	Mt1
3.81125e-28	2.42337	0.16	0.025	9.54871e-24	c11	Nrbp2
4.36397e-28	2.09399	0.227	0.063	1.09335e-23	c11	Zfp809
4.53515e-28	1.83367	0.184	0.036	1.13624e-23	c11	Epdr1
4.64409e-28	1.82526	0.238	0.069	1.16353e-23	c11	Fgfr3
5.32343e-28	2.38023	0.172	0.031	1.33373e-23	c11	Rhpn2
5.56182e-28	2.02595	0.196	0.043	1.39346e-23	c11	Aga
5.96541e-28	1.99162	0.233	0.065	1.49458e-23	c11	Pir
9.09683e-28	1.02888	0.384	0.166	2.27912e-23	c11	Tspan2
9.52544e-28	1.06171	0.394	0.166	2.3865e-23	c11	Ecm2
1.028e-27	1.32634	0.344	0.142	2.57555e-23	c11	Cmas
1.34288e-27	1.88452	0.195	0.043	3.36446e-23	c11	Hscb
1.51824e-27	1.69419	0.207	0.049	3.80379e-23	c11	Pla2g4a
2.09493e-27	1.97672	0.197	0.045	5.24864e-23	c11	Pkia
2.6551e-27	1.1746	0.419	0.203	6.6521e-23	c11	Itpripl2
3.22522e-27	2.54277	0.165	0.029	8.08047e-23	c11	Ror1
3.43853e-27	2.91812	0.127	0.012	8.6149e-23	c11	Prrt4
6.59999e-27	2.80919	0.143	0.019	1.65356e-22	c11	H2-DMb1
8.9298e-27	3.71214	0.122	0.011	2.23727e-22	c11	Napepld
9.06759e-27	1.32222	0.368	0.161	2.27179e-22	c11	Lrpap1
1.01183e-26	1.29716	0.339	0.138	2.53505e-22	c11	Cxcl16
1.35289e-26	1.24512	0.311	0.117	3.38952e-22	c11	Hexb
1.40105e-26	3.10097	0.128	0.013	3.51018e-22	c11	Mannr
2.53297e-26	1.20797	0.362	0.156	6.34611e-22	c11	Klf12
3.53288e-26	1.21125	0.327	0.128	8.85128e-22	c11	Itgb4
3.61703e-26	1.37721	0.289	0.107	9.0621e-22	c11	Pdlim4
5.96829e-26	1.68232	0.245	0.078	1.4953e-21	c11	Cd82
6.20829e-26	1.87228	0.206	0.054	1.55543e-21	c11	Ncam1
7.04299e-26	1.16784	0.321	0.127	1.76455e-21	c11	Usp53
1.19087e-25	1.21585	0.355	0.158	2.9836e-21	c11	Os9
1.19899e-25	1.35614	0.276	0.097	3.00395e-21	c11	Kank2
1.41073e-25	1.28023	0.323	0.13	3.53445e-21	c11	Bcl9l
1.41188e-25	3.19884	0.12	0.012	3.53731e-21	c11	Ndn
1.47527e-25	1.29497	0.624	0.409	3.69615e-21	c11	Lars2
1.59969e-25	1.97683	0.172	0.035	4.00787e-21	c11	Serpinf1
1.61452e-25	1.67436	0.244	0.079	4.04501e-21	c11	Me1
1.87461e-25	3.69502	0.107	0.007	4.69665e-21	c11	Lpar1
1.99282e-25	3.40763	0.112	0.008	4.99282e-21	c11	Gm53
2.47349e-25	2.43318	0.142	0.022	6.19707e-21	c11	Khdrbs3
4.17734e-25	1.69472	0.219	0.063	1.04659e-20	c11	Nt5c2
4.49684e-25	1.97419	0.204	0.055	1.12664e-20	c11	Hfe
4.7432e-25	2.21851	0.151	0.026	1.18836e-20	c11	Pknox2
6.94968e-25	1.68581	0.221	0.065	1.74117e-20	c11	Gstm2
7.05109e-25	1.11758	0.381	0.181	1.76658e-20	c11	Ncstn
1.11981e-24	1.06044	0.361	0.161	2.80557e-20	c11	Tmx4
1.16206e-24	1.60883	0.255	0.088	2.91142e-20	c11	Plbd2
1.1642e-24	3.7292	0.116	0.012	2.91678e-20	c11	Kcnq4
1.40033e-24	3.73167	0.123	0.015	3.50838e-20	c11	Slc4a8
7.1294e-24	1.965	0.169	0.038	1.7862e-19	c11	Snx30
8.79821e-24	1.70465	0.218	0.066	2.2043e-19	c11	Rph3al
1.4075e-23	1.17528	0.356	0.162	3.52634e-19	c11	Bbip1
1.67444e-23	2.19477	0.161	0.034	4.19514e-19	c11	Sspn
2.13593e-23	1.99818	0.156	0.032	5.35136e-19	c11	Slc41a2
2.28474e-23	1.34635	0.28	0.108	5.7242e-19	c11	P4ha2
2.70816e-23	2.15942	0.152	0.03	6.78502e-19	c11	Ctsf
3.5265e-23	1.73937	0.331	0.153	8.8353e-19	c11	H2-Aa
5.23503e-23	3.04165	0.119	0.015	1.31158e-18	c11	Ly75
7.46568e-23	1.01071	0.378	0.179	1.87045e-18	c11	Rbms3
8.57107e-23	2.65016	0.129	0.02	2.1474e-18	c11	Igf2bp2
1.06123e-22	1.86428	0.169	0.04	2.65881e-18	c11	Fmo5
1.18984e-22	2.26838	0.162	0.038	2.98102e-18	c11	Fgd4
1.25156e-22	2.33322	0.151	0.031	3.13567e-18	c11	Peg3
1.33808e-22	1.14599	0.271	0.102	3.35243e-18	c11	Il11ra1
1.75943e-22	1.05835	0.336	0.149	4.40808e-18	c11	ENSMUSG00000121501
2.28783e-22	1.43496	0.188	0.051	5.73193e-18	c11	Calml4
2.39521e-22	1.67509	0.179	0.046	6.00097e-18	c11	Pld3
2.69395e-22	1.46813	0.207	0.063	6.74942e-18	c11	Ankrd46
2.78793e-22	1.9203	0.191	0.054	6.98488e-18	c11	Cenpt
5.80545e-22	1.43959	0.187	0.052	1.4545e-17	c11	Pcca
6.50405e-22	2.27464	0.13	0.022	1.62952e-17	c11	Nnmt
6.9383e-22	1.02751	0.328	0.151	1.73832e-17	c11	Creg1
7.42026e-22	1.78868	0.262	0.105	1.85907e-17	c11	H2-Ab1
1.04976e-21	2.18999	0.137	0.026	2.63007e-17	c11	Adcy5
1.31758e-21	2.256	0.138	0.027	3.30106e-17	c11	Plcd3
1.37781e-21	1.89225	0.142	0.028	3.45196e-17	c11	Klhl13
1.65403e-21	1.66791	0.149	0.032	4.14401e-17	c11	Nmnat2
2.16277e-21	1.15592	0.312	0.138	5.4186e-17	c11	Ecm1
2.30144e-21	2.83473	0.114	0.016	5.76604e-17	c11	Gm36033
2.49588e-21	1.63367	0.312	0.148	6.25318e-17	c11	H2-Eb1
3.72884e-21	1.03871	0.295	0.125	9.34225e-17	c11	Nck2
4.02259e-21	1.82794	0.156	0.036	1.00782e-16	c11	Cables1
4.80663e-21	1.19372	0.278	0.111	1.20425e-16	c11	Hoxb9
5.42828e-21	2.87876	0.113	0.016	1.36e-16	c11	AI838599
5.53617e-21	1.18687	0.265	0.105	1.38703e-16	c11	Inpp1
6.09313e-21	1.07688	0.313	0.136	1.52657e-16	c11	Cbx6
6.55038e-21	2.32663	0.113	0.016	1.64113e-16	c11	Tpbg
8.72759e-21	1.28871	0.205	0.064	2.18661e-16	c11	Gm56664
8.97334e-21	1.37399	0.272	0.114	2.24818e-16	c11	Klhl6
1.03644e-20	1.81503	0.136	0.027	2.59669e-16	c11	Pqlc3
1.05836e-20	1.55454	0.229	0.083	2.65163e-16	c11	Bcap29
1.16615e-20	1.61353	0.184	0.054	2.92167e-16	c11	Pigyl
1.23336e-20	1.31555	0.265	0.108	3.09005e-16	c11	Sfxn1
1.49651e-20	1.56704	0.16	0.04	3.74935e-16	c11	Trf
1.51053e-20	2.23866	0.157	0.039	3.78449e-16	c11	P2rx7
2.41297e-20	1.43624	0.248	0.096	6.04545e-16	c11	Sp110
2.56093e-20	1.18769	0.241	0.089	6.41615e-16	c11	Arhgap6
2.58441e-20	2.34371	0.142	0.032	6.47498e-16	c11	Maged2
2.9563e-20	1.59114	0.192	0.059	7.40672e-16	c11	Fads3
3.50858e-20	1.00263	0.296	0.125	8.7904e-16	c11	Myh10
4.53548e-20	1.55742	0.177	0.052	1.13632e-15	c11	Gnptab
4.76186e-20	1.84999	0.15	0.036	1.19304e-15	c11	Fgfrl1
6.13897e-20	1.11371	0.336	0.165	1.53806e-15	c11	Ctps
8.86107e-20	2.05122	0.128	0.025	2.22005e-15	c11	Pdlim2
1.68412e-19	1.70199	0.159	0.042	4.2194e-15	c11	Fhit
1.79554e-19	1.04764	0.31	0.144	4.49855e-15	c11	Cers4
2.60068e-19	1.05948	0.203	0.067	6.51574e-15	c11	Mir100hg
3.87588e-19	1.51812	0.235	0.094	9.71062e-15	c11	Pik3c2b
4.32143e-19	2.36589	0.108	0.017	1.08269e-14	c11	Angpt1
4.65228e-19	1.04147	0.174	0.05	1.16558e-14	c11	Nebl
5.11875e-19	1.03685	0.285	0.125	1.28245e-14	c11	Cat
5.12169e-19	2.69586	0.122	0.024	1.28319e-14	c11	Ptprd
5.21026e-19	1.20296	0.347	0.179	1.30538e-14	c11	Mob2
5.33825e-19	1.03528	0.355	0.184	1.33745e-14	c11	Cish
7.62545e-19	1.26247	0.174	0.052	1.91048e-14	c11	Eef2k
8.3427e-19	2.15685	0.151	0.04	2.09018e-14	c11	Capn5
9.56858e-19	1.61222	0.167	0.048	2.39731e-14	c11	Gprin3
1.12442e-18	1.41475	0.205	0.073	2.81713e-14	c11	Rnf141
1.2787e-18	2.09321	0.144	0.037	3.20365e-14	c11	Fam234a
1.3965e-18	1.2572	0.248	0.101	3.49878e-14	c11	Itpr3
1.78734e-18	2.12675	0.366	0.215	4.47799e-14	c11	Cd74
1.8941e-18	1.93766	0.124	0.026	4.74548e-14	c11	Zfyve21
1.91686e-18	1.25572	0.24	0.095	4.8025e-14	c11	Carmil1
2.55491e-18	1.07701	0.56	0.416	6.40108e-14	c11	Gadd45b
2.74583e-18	1.77024	0.119	0.023	6.87941e-14	c11	Stbd1
2.79219e-18	1.3369	0.154	0.042	6.99556e-14	c11	Gstt1
3.3928e-18	1.33018	0.211	0.078	8.50033e-14	c11	Gm56906
3.87312e-18	1.15734	0.248	0.105	9.70371e-14	c11	Txndc15
3.87479e-18	1.77659	0.116	0.023	9.70789e-14	c11	Cpm
4.21398e-18	1.00971	0.16	0.046	1.05577e-13	c11	Lrrc3b
4.59367e-18	1.14162	0.217	0.082	1.1509e-13	c11	Tmem205
4.72189e-18	1.36544	0.168	0.05	1.18302e-13	c11	Plagl1
5.73677e-18	1.24496	0.295	0.14	1.43729e-13	c11	Abtb2
1.03488e-17	2.2401	0.121	0.026	2.5928e-13	c11	H2-DMa
1.31894e-17	1.1189	0.204	0.074	3.30447e-13	c11	Sp140
1.44701e-17	1.30048	0.195	0.069	3.62533e-13	c11	Ikbip
1.45462e-17	1.37909	0.206	0.078	3.64441e-13	c11	Cnpy4
1.54661e-17	1.6227	0.154	0.044	3.87487e-13	c11	Tapbpl
1.56189e-17	1.17968	0.214	0.081	3.91315e-13	c11	Selenon
1.67515e-17	1.04363	0.224	0.086	4.19691e-13	c11	Acvr1b
1.7154e-17	1.28489	0.153	0.043	4.29777e-13	c11	Tent5c
1.80852e-17	1.57228	0.152	0.043	4.53107e-13	c11	Osbpl5
2.04219e-17	2.48174	0.106	0.019	5.11651e-13	c11	Ranbp17
3.07159e-17	1.03991	0.23	0.094	7.69557e-13	c11	Ptch1
3.81154e-17	1.12705	0.222	0.088	9.54943e-13	c11	Dapk1
3.98248e-17	2.43532	0.124	0.029	9.97771e-13	c11	Ppp1r1c
4.25325e-17	1.78117	0.13	0.033	1.06561e-12	c11	Dbt
4.52061e-17	1.09404	0.245	0.104	1.13259e-12	c11	Scpep1
5.09079e-17	2.15666	0.113	0.023	1.27545e-12	c11	Zc3h12b
7.68293e-17	1.15331	0.199	0.074	1.92488e-12	c11	Cdca7l
8.29686e-17	1.02102	0.276	0.129	2.0787e-12	c11	Zdhhc3
9.90442e-17	2.11853	0.12	0.028	2.48145e-12	c11	Arhgap20
1.15654e-16	1.20981	0.26	0.119	2.89759e-12	c11	Trim2
1.15723e-16	1.60315	0.159	0.05	2.89933e-12	c11	Pik3ip1
1.29856e-16	1.54917	0.149	0.043	3.25341e-12	c11	Steap3
1.80305e-16	1.06715	0.599	0.416	4.51735e-12	c11	Camk1d
2.49682e-16	1.76935	0.123	0.03	6.25552e-12	c11	Tmem9
2.61072e-16	1.24939	0.211	0.084	6.54089e-12	c11	Upp2
3.21273e-16	1.36237	0.199	0.077	8.04918e-12	c11	Cpsf3
4.28215e-16	1.09823	0.221	0.092	1.07285e-11	c11	Hip1r
4.44797e-16	1.57124	0.167	0.058	1.11439e-11	c11	Mamld1
4.72796e-16	1.67613	0.174	0.061	1.18454e-11	c11	Gm4951
5.5034e-16	1.05086	0.348	0.19	1.37882e-11	c11	Parp8
7.19122e-16	1.22954	0.149	0.045	1.80169e-11	c11	Aldh6a1
7.83815e-16	1.4619	0.161	0.054	1.96377e-11	c11	Enpp5
8.9235e-16	1.50861	0.19	0.072	2.23569e-11	c11	Dbp
9.04665e-16	1.36794	0.529	0.37	2.26655e-11	c11	Mt2
9.25678e-16	2.17329	0.101	0.02	2.31919e-11	c11	Grik5
1.14155e-15	1.17	0.199	0.077	2.86003e-11	c11	Hoxb6
1.23616e-15	1.88839	0.162	0.057	3.09708e-11	c11	Armcx4
2.87248e-15	1.09779	0.164	0.056	7.19671e-11	c11	Rab3d
3.66106e-15	2.19494	0.128	0.036	9.17242e-11	c11	Fam20c
3.68943e-15	1.25503	0.202	0.082	9.24349e-11	c11	Copz2
5.39443e-15	1.5116	0.137	0.042	1.35152e-10	c11	Fads1
5.52871e-15	1.56813	0.137	0.041	1.38516e-10	c11	Nox4
6.9224e-15	1.21083	0.179	0.068	1.73434e-10	c11	Slc35b3
8.1653e-15	1.24126	0.112	0.027	2.04573e-10	c11	Cthrc1
8.38106e-15	1.47468	0.134	0.04	2.09979e-10	c11	Arap1
1.30249e-14	1.31627	0.147	0.048	3.26325e-10	c11	Pofut1
1.3549e-14	2.40402	0.143	0.047	3.39457e-10	c11	Sfrp2
1.40651e-14	1.04372	0.435	0.274	3.52387e-10	c11	Cdk8
1.4305e-14	1.92483	0.118	0.031	3.58398e-10	c11	Lonrf3
1.51844e-14	1.81531	0.121	0.033	3.80431e-10	c11	Ikzf2
1.7129e-14	1.15115	0.188	0.074	4.29151e-10	c11	Glis2
1.9554e-14	2.06571	0.112	0.028	4.89905e-10	c11	Tsga10
2.33985e-14	1.80884	0.146	0.049	5.86227e-10	c11	Pip5k1b
3.32221e-14	1.94865	0.116	0.032	8.32346e-10	c11	Gm49417
3.70036e-14	1.39577	0.123	0.035	9.27089e-10	c11	Creld1
4.92538e-14	1.07009	0.242	0.116	1.234e-09	c11	Klhdc2
6.6603e-14	1.04167	0.158	0.057	1.66867e-09	c11	Smim3
7.19628e-14	1.25595	0.147	0.05	1.80296e-09	c11	Lpcat2
8.12193e-14	1.27087	0.123	0.036	2.03487e-09	c11	Man2b2
9.46601e-14	1.06245	0.205	0.09	2.37161e-09	c11	Mcur1
1.17704e-13	1.0572	0.247	0.119	2.94895e-09	c11	Gbp3
1.69195e-13	1.62481	0.108	0.028	4.23901e-09	c11	Hyi
1.90509e-13	1.41073	0.166	0.064	4.77301e-09	c11	Klk8
2.69636e-13	1.45734	0.118	0.034	6.75546e-09	c11	Cmc4
2.86565e-13	1.62576	0.113	0.032	7.17959e-09	c11	Cc2d2a
2.86596e-13	1.22521	0.16	0.061	7.18037e-09	c11	Tmem237
2.97042e-13	1.2876	0.152	0.055	7.44209e-09	c11	Surf1
3.15339e-13	1.22374	0.15	0.054	7.9005e-09	c11	Dmtn
3.27943e-13	1.01358	0.206	0.094	8.21628e-09	c11	Hoxb2
3.62699e-13	1.0081	0.371	0.233	9.08705e-09	c11	Dcn
4.10762e-13	1.07701	0.214	0.098	1.02912e-08	c11	Hadh
4.23129e-13	1.34175	0.121	0.037	1.06011e-08	c11	Tcp11l1
4.3317e-13	1.2808	0.127	0.04	1.08526e-08	c11	Smo
5.68427e-13	1.36829	0.128	0.041	1.42414e-08	c11	Crebl2
6.5541e-13	1.16552	0.192	0.084	1.64206e-08	c11	Ppt2
7.12272e-13	1.46389	0.123	0.038	1.78453e-08	c11	Cdc14b
9.09747e-13	1.18451	0.108	0.03	2.27928e-08	c11	Tnfrsf26
9.28428e-13	1.01504	0.161	0.063	2.32608e-08	c11	Nhs
1.06052e-12	1.4004	0.157	0.06	2.65702e-08	c11	Plekha2
1.08371e-12	1.03159	0.199	0.089	2.71513e-08	c11	Cd302
1.16255e-12	1.74483	0.109	0.032	2.91266e-08	c11	C4b
1.1868e-12	1.44402	0.153	0.059	2.97342e-08	c11	Iah1
1.25577e-12	1.0172	0.222	0.107	3.14619e-08	c11	Exosc7
1.3332e-12	1.67397	0.116	0.036	3.3402e-08	c11	Cabp1
1.38744e-12	1.02879	0.177	0.074	3.47609e-08	c11	Soat1
1.63471e-12	1.0264	0.169	0.069	4.09561e-08	c11	Selenoi
1.77536e-12	1.19195	0.153	0.059	4.44799e-08	c11	Arhgef40
2.5034e-12	1.33475	0.128	0.043	6.27203e-08	c11	Arhgap32
3.00276e-12	1.15212	0.198	0.091	7.52312e-08	c11	Myoz3
3.60954e-12	1.01083	0.164	0.066	9.04335e-08	c11	Mapre3
3.88969e-12	1.09805	0.195	0.089	9.74523e-08	c11	Sgce
4.06829e-12	1.53542	0.109	0.033	1.01927e-07	c11	Syde1
4.57711e-12	1.40511	0.166	0.07	1.14675e-07	c11	Minpp1
4.59073e-12	1.24237	0.136	0.049	1.15016e-07	c11	Acyp1
4.61411e-12	1.33682	0.167	0.071	1.15602e-07	c11	Pak4
5.47814e-12	1.18126	0.153	0.06	1.37249e-07	c11	Cdc42ep5
6.97245e-12	1.07765	0.153	0.06	1.74688e-07	c11	St6galnac2
7.14932e-12	1.24868	0.15	0.059	1.79119e-07	c11	Lama3
7.9817e-12	1.20168	0.132	0.048	1.99974e-07	c11	Plcd1
9.02232e-12	1.38703	0.109	0.033	2.26045e-07	c11	Otud1
1.24566e-11	1.20845	0.131	0.047	3.12088e-07	c11	Sgcb
1.50149e-11	1.12315	0.138	0.052	3.76183e-07	c11	Cdkn2c
2.17574e-11	1.09501	0.213	0.105	5.45111e-07	c11	Glis3
2.20842e-11	1.08507	0.151	0.061	5.53297e-07	c11	Antkmt
2.23586e-11	1.13113	0.115	0.038	5.60172e-07	c11	Dync2h1
2.55389e-11	1.04312	0.118	0.039	6.39852e-07	c11	Klf8
2.64862e-11	1.1673	0.181	0.083	6.63586e-07	c11	Adcy6
2.85832e-11	1.20119	0.134	0.05	7.16123e-07	c11	Edem2
3.10494e-11	1.43979	0.139	0.056	7.77911e-07	c11	Gpsm3
3.79208e-11	1.21411	0.135	0.052	9.50067e-07	c11	Sh3pxd2b
3.92949e-11	1.34717	0.119	0.042	9.84495e-07	c11	Acp2
4.81191e-11	1.01002	0.214	0.109	1.20558e-06	c11	Edem3
5.17372e-11	1.49799	0.107	0.034	1.29622e-06	c11	Map1a
5.24071e-11	1.39867	0.124	0.045	1.31301e-06	c11	Pkdcc
6.23107e-11	1.593	0.101	0.032	1.56113e-06	c11	Nadk2
9.19564e-11	1.02087	0.141	0.056	2.30388e-06	c11	Msx1
1.17921e-10	1.05208	0.143	0.059	2.95439e-06	c11	Mcub
1.23651e-10	1.18396	0.151	0.064	3.09796e-06	c11	Usp54
1.36703e-10	1.08636	0.156	0.067	3.42495e-06	c11	Ttc5
1.84388e-10	1.45757	0.137	0.056	4.61965e-06	c11	Iftap
1.85516e-10	1.18243	0.145	0.061	4.64791e-06	c11	Rnf215
2.13983e-10	1.08065	0.212	0.11	5.36113e-06	c11	Igtp
2.38688e-10	1.31882	0.179	0.085	5.98009e-06	c11	Gbp6
2.55476e-10	1.20293	0.112	0.039	6.4007e-06	c11	Tox2
3.54439e-10	1.52767	0.112	0.04	8.88012e-06	c11	B4gat1
5.26611e-10	1.03665	0.126	0.048	1.31937e-05	c11	L1cam
5.96797e-10	1.05423	0.154	0.069	1.49521e-05	c11	ENSMUSG00000095041
6.02822e-10	1.27289	0.12	0.046	1.51031e-05	c11	Dglucy
6.28197e-10	1.02648	0.199	0.103	1.57388e-05	c11	Rit1
7.17534e-10	1.13453	0.172	0.082	1.79771e-05	c11	Zc2hc1a
8.06198e-10	1.10129	0.142	0.061	2.01985e-05	c11	Nup160
8.5692e-10	1.01014	0.116	0.044	2.14693e-05	c11	Glipr2
1.10339e-09	1.02561	0.171	0.083	2.76444e-05	c11	Yif1b
1.1937e-09	1.13336	0.145	0.064	2.9907e-05	c11	Glt8d1
1.21563e-09	1.03777	0.136	0.058	3.04563e-05	c11	Tmco3
1.23424e-09	1.14281	0.144	0.064	3.09227e-05	c11	Fam118b
1.80308e-09	1.22511	0.118	0.046	4.51744e-05	c11	Srebf1
1.80327e-09	1.12572	0.149	0.068	4.51791e-05	c11	Mcee
2.3966e-09	1.74748	0.108	0.041	6.00444e-05	c11	Icosl
2.4929e-09	1.28573	0.101	0.036	6.24572e-05	c11	Paxx
3.1286e-09	1.06244	0.119	0.047	7.83839e-05	c11	Cdo1
3.50852e-09	1.43545	0.119	0.048	8.79025e-05	c11	Casp1
4.49917e-09	1.19057	0.169	0.085	0.000112722	c11	Metrnl
4.70472e-09	1.44822	0.106	0.04	0.000117872	c11	Ivd
4.74091e-09	1.01233	0.121	0.049	0.000118779	c11	Dsel
5.15029e-09	1.02031	0.114	0.045	0.000129035	c11	BC029722
6.08035e-09	1.15719	0.119	0.048	0.000152337	c11	Anpep
6.44591e-09	1.12335	0.132	0.058	0.000161496	c11	Tbc1d8b
6.65106e-09	1.13032	0.205	0.111	0.000166636	c11	Mbd1
1.07079e-08	1.85284	0.104	0.041	0.000268276	c11	Ifitm10
1.69087e-08	1.33673	0.111	0.045	0.000423632	c11	Tpra1
3.91322e-08	1.07919	0.122	0.054	0.000980419	c11	Lpcat1
4.07313e-08	1.17135	0.118	0.051	0.00102048	c11	Rhbdd2
5.57333e-08	1.13382	0.116	0.052	0.00139634	c11	Mbip
7.49413e-08	1.01039	0.123	0.057	0.00187758	c11	Clcc1
7.82326e-08	1.00669	0.108	0.046	0.00196004	c11	Ift27
8.98571e-08	1.07451	0.116	0.051	0.00225128	c11	Nbl1
1.1539e-07	1.04894	0.121	0.055	0.00289097	c11	Slc45a4
1.69512e-07	1.26796	0.114	0.052	0.00424695	c11	Pomgnt1
2.29547e-07	1.09719	0.106	0.046	0.00575107	c11	Castor1
5.61369e-07	1.22454	0.101	0.045	0.0140645	c11	Trip6
7.84544e-07	1.00445	0.113	0.054	0.019656	c11	Il15ra
9.21894e-07	1.00613	0.109	0.052	0.0230971	c11	Cep20
3.85685e-239	5.4651	0.728	0.055	9.66296e-235	c12	Gpihbp1
4.05511e-228	3.64852	0.917	0.285	1.01597e-223	c12	Cd36
3.11614e-225	4.35878	0.805	0.144	7.80718e-221	c12	Rgcc
1.95249e-200	6.55313	0.6	0.027	4.89177e-196	c12	Lpl
2.42149e-199	3.16179	0.958	0.495	6.06679e-195	c12	Fabp4
2.92574e-171	5.08286	0.565	0.04	7.33014e-167	c12	Ccdc85a
4.19292e-169	3.60184	0.755	0.207	1.05049e-164	c12	Mgll
1.63998e-167	6.88369	0.507	0.019	4.1088e-163	c12	Btnl9
2.76954e-164	5.47469	0.542	0.038	6.9388e-160	c12	Ablim3
2.13759e-157	3.88081	0.645	0.114	5.35551e-153	c12	Cd300lg
1.61021e-150	6.11693	0.485	0.026	4.03423e-146	c12	Rbp7
3.74733e-145	6.98715	0.432	0.009	9.38855e-141	c12	Aqp7
2.37746e-144	2.71855	0.783	0.259	5.95649e-140	c12	Kdr
6.96441e-141	5.27002	0.462	0.025	1.74486e-136	c12	Car4
1.53679e-137	4.38424	0.527	0.062	3.85026e-133	c12	Tcf15
6.41404e-130	1.75835	0.937	0.706	1.60697e-125	c12	Flt1
2.07065e-129	4.30762	0.499	0.055	5.18781e-125	c12	Pparg
1.71723e-128	5.08874	0.468	0.043	4.30234e-124	c12	Timp4
7.33976e-125	1.73364	0.92	0.491	1.8389e-120	c12	Igfbp7
5.19784e-120	3.88031	0.474	0.053	1.30227e-115	c12	Ednrb
4.39905e-116	2.81907	0.735	0.299	1.10214e-111	c12	Cxcl12
2.61913e-113	2.14251	0.807	0.383	6.56196e-109	c12	Adgrl4
2.24893e-111	2.47737	0.727	0.275	5.63446e-107	c12	Itga6
5.96607e-110	2.92828	0.592	0.149	1.49474e-105	c12	Dysf
1.08509e-108	2.94211	0.71	0.285	2.71859e-104	c12	Fabp5
2.53277e-107	2.5979	0.653	0.209	6.34561e-103	c12	Tcim
1.50762e-106	5.02417	0.385	0.029	3.77719e-102	c12	Lnx1
1.07422e-102	2.72391	0.636	0.189	2.69136e-98	c12	Dach1
2.89551e-94	1.92121	0.796	0.481	7.25441e-90	c12	Col4a2
1.90815e-86	1.60956	0.851	0.64	4.78067e-82	c12	Col4a1
1.96455e-86	3.52669	0.402	0.061	4.92199e-82	c12	Rsad2
4.12083e-86	6.55789	0.279	0.009	1.03243e-81	c12	Gm12002
5.77134e-86	2.17692	0.609	0.207	1.44595e-81	c12	Sparcl1
1.58981e-85	2.96345	0.545	0.159	3.98311e-81	c12	Akap12
4.17767e-85	1.69479	0.827	0.533	1.04667e-80	c12	Kitl
4.92502e-85	2.87891	0.534	0.153	1.23391e-80	c12	Arhgap18
5.07707e-82	6.56079	0.262	0.007	1.27201e-77	c12	Slc28a2
3.52966e-81	1.4141	0.799	0.37	8.84321e-77	c12	Adamts9
1.20469e-80	2.2382	0.626	0.26	3.01823e-76	c12	Myo10
2.8261e-76	2.16777	0.601	0.235	7.08052e-72	c12	Scarb1
2.84839e-76	2.30135	0.631	0.273	7.13636e-72	c12	Slc6a6
3.39296e-75	3.01864	0.433	0.096	8.50071e-71	c12	Xdh
3.795e-73	1.26356	0.867	0.692	9.508e-69	c12	Adgrf5
1.26601e-72	1.41473	0.87	0.769	3.17186e-68	c12	Dnaja1
3.06297e-72	2.2374	0.6	0.266	7.67395e-68	c12	Jup
5.22856e-72	1.85919	0.771	0.496	1.30996e-67	c12	ENSMUSG00000121513
3.48603e-69	1.42378	0.812	0.617	8.73389e-65	c12	Ppp1r2
4.62067e-67	1.26533	0.909	0.874	1.15766e-62	c12	Jund
8.81079e-67	1.12878	0.863	0.591	2.20746e-62	c12	Ly6c1
1.17214e-66	1.22433	0.889	0.855	2.93667e-62	c12	Ubc
1.63922e-66	2.89704	0.476	0.159	4.10691e-62	c12	Plin2
1.79575e-66	1.63597	0.79	0.568	4.49907e-62	c12	Cdkn1a
2.37583e-66	1.55688	0.857	0.794	5.9524e-62	c12	Hsp90aa1
2.44827e-66	2.45594	0.487	0.154	6.13391e-62	c12	Rasgrp3
5.95384e-66	2.59507	0.499	0.175	1.49167e-61	c12	Rflnb
3.64283e-65	2.00559	0.614	0.287	9.12674e-61	c12	Dgkh
6.76095e-65	7.54096	0.201	0.003	1.69389e-60	c12	Tmem182
9.1094e-63	1.93757	0.769	0.562	2.28227e-58	c12	Hspa1a
1.9011e-62	1.3869	0.808	0.581	4.76302e-58	c12	Magi1
4.41005e-62	1.55909	0.724	0.434	1.10489e-57	c12	Pitpnc1
1.01861e-61	1.85078	0.664	0.391	2.55203e-57	c12	Tspan13
1.62846e-61	1.94272	0.556	0.221	4.07995e-57	c12	Pde2a
3.23243e-61	1.27628	0.904	0.826	8.09852e-57	c12	Hspb1
2.38699e-59	1.11864	0.838	0.523	5.98037e-55	c12	Ebf1
5.09842e-59	1.50982	0.807	0.644	1.27736e-54	c12	Btg2
1.39788e-58	2.31228	0.619	0.35	3.50225e-54	c12	Acox1
1.69186e-58	2.48276	0.487	0.188	4.23878e-54	c12	Sema7a
9.27921e-58	1.65944	0.763	0.565	2.32481e-53	c12	Slfn5
1.41669e-57	2.36872	0.438	0.138	3.54939e-53	c12	Fscn1
3.27741e-57	2.74464	0.374	0.094	8.21122e-53	c12	Pcdh1
5.58326e-57	1.43471	0.741	0.472	1.39883e-52	c12	Cldn5
1.02537e-56	3.75839	0.278	0.042	2.56897e-52	c12	Angptl4
3.31447e-55	1.98351	0.7	0.489	8.30407e-51	c12	Etl4
5.32393e-55	4.63704	0.215	0.017	1.33386e-50	c12	Thrsp
1.87276e-53	2.28623	0.449	0.154	4.69201e-49	c12	Galnt18
6.27252e-53	2.70975	0.416	0.142	1.57152e-48	c12	Efnb1
2.63191e-52	1.22062	0.754	0.54	6.59398e-48	c12	Ets1
1.91559e-51	3.04411	0.306	0.063	4.79933e-47	c12	Depp1
2.41107e-51	2.71351	0.339	0.084	6.04068e-47	c12	C1qtnf9
4.69654e-50	2.29605	0.363	0.098	1.17667e-45	c12	Hecw2
6.4802e-50	1.48242	0.637	0.322	1.62355e-45	c12	Apold1
8.78481e-49	2.56897	0.347	0.092	2.20095e-44	c12	Vav3
2.50095e-48	5.05897	0.193	0.016	6.26589e-44	c12	Cyp1a1
6.84865e-46	2.80901	0.336	0.096	1.71586e-41	c12	Mcf2l
5.51183e-45	1.24624	0.81	0.684	1.38093e-40	c12	Id1
2.7625e-44	3.04923	0.253	0.048	6.92116e-40	c12	Irx3
3.24374e-44	6.12361	0.146	0.004	8.12687e-40	c12	Kcna5
5.01688e-43	3.65336	0.217	0.033	1.25693e-38	c12	Coro2b
3.96777e-42	2.45979	0.352	0.115	9.94085e-38	c12	Ucp2
1.34816e-41	5.5281	0.149	0.008	3.37769e-37	c12	Npr3
2.91819e-41	1.54131	0.703	0.529	7.31124e-37	c12	Hspa1b
1.30612e-40	2.84728	0.281	0.071	3.27235e-36	c12	Lipe
1.76871e-40	1.49332	0.647	0.463	4.43133e-36	c12	Shank3
1.17208e-39	2.6787	0.283	0.074	2.93652e-35	c12	Tspan15
1.94123e-39	1.33629	0.755	0.592	4.86356e-35	c12	Plcb1
7.14884e-39	1.66657	0.502	0.248	1.79107e-34	c12	Clic5
1.64875e-38	3.26853	0.232	0.048	4.13078e-34	c12	Tbx3
3.19629e-38	1.59184	0.537	0.294	8.00799e-34	c12	Ets2
1.30531e-37	3.30388	0.212	0.039	3.27033e-33	c12	Vwa3a
1.56993e-37	2.39153	0.295	0.084	3.93329e-33	c12	St8sia4
1.92789e-37	3.19493	0.237	0.053	4.83014e-33	c12	Cecr2
5.95193e-37	1.43166	0.587	0.361	1.4912e-32	c12	Plekhg1
1.4103e-36	2.15684	0.355	0.132	3.53337e-32	c12	Sema4c
2.44685e-36	6.00693	0.122	0.004	6.13034e-32	c12	Slc1a1
2.48338e-36	4.95012	0.149	0.013	6.22185e-32	c12	Chchd10
1.06934e-35	1.69402	0.57	0.366	2.67911e-31	c12	Snrk
1.90404e-35	2.21615	0.476	0.253	4.77038e-31	c12	Hmox1
4.47328e-35	3.43796	0.181	0.027	1.12074e-30	c12	Arap2
4.54467e-35	1.78448	0.356	0.13	1.13862e-30	c12	Myo1b
6.36954e-35	1.82858	0.491	0.274	1.59582e-30	c12	Map4k3
9.09008e-35	1.33414	0.683	0.55	2.27743e-30	c12	Afdn
9.33283e-35	1.5773	0.564	0.357	2.33825e-30	c12	Itpkb
7.33047e-34	1.98987	0.391	0.167	1.83658e-29	c12	Kank3
1.17294e-33	2.0454	0.421	0.21	2.93868e-29	c12	Ctnnbip1
2.0003e-33	1.42645	0.659	0.514	5.01156e-29	c12	Tmcc3
2.3569e-33	2.06864	0.427	0.212	5.90498e-29	c12	Trim25
3.01184e-33	1.18573	0.49	0.228	7.54587e-29	c12	Pcdh17
4.48892e-33	4.00603	0.155	0.02	1.12465e-28	c12	Gpr160
8.73366e-33	2.11083	0.347	0.137	2.18813e-28	c12	Tnfrsf10b
1.68076e-32	1.96434	0.462	0.256	4.21098e-28	c12	Gfod1
2.21081e-32	5.4174	0.113	0.005	5.53896e-28	c12	Lrrc36
7.76596e-32	1.49519	0.559	0.357	1.94568e-27	c12	Fry
1.17019e-31	1.31589	0.664	0.509	2.9318e-27	c12	Itga1
7.1072e-31	1.69168	0.509	0.308	1.78064e-26	c12	Pdzd2
8.6632e-31	1.39132	0.546	0.327	2.17048e-26	c12	Noct
1.05011e-30	2.65356	0.253	0.076	2.63095e-26	c12	Efr3b
1.51282e-30	3.01088	0.218	0.055	3.79022e-26	c12	Trp53i11
2.46517e-30	1.15819	0.746	0.667	6.17625e-26	c12	Pkp4
3.73013e-30	1.72288	0.328	0.123	9.34546e-26	c12	Rapgef4
4.59277e-30	1.46447	0.564	0.376	1.15067e-25	c12	Mcc
1.02837e-29	3.14813	0.201	0.048	2.57647e-25	c12	Trpm3
2.77912e-29	1.01105	0.76	0.68	6.96281e-25	c12	Fli1
2.90932e-29	1.4773	0.63	0.505	7.289e-25	c12	Xiap
3.49032e-29	1.91201	0.392	0.191	8.74465e-25	c12	Arhgef28
8.42429e-29	1.196	0.207	0.049	2.11062e-24	c12	Cxcl9
9.96798e-29	1.21645	0.644	0.493	2.49738e-24	c12	Atf4
1.36411e-28	2.03689	0.405	0.211	3.41763e-24	c12	Papss2
1.78749e-28	2.20338	0.276	0.095	4.47838e-24	c12	Rftn1
4.72159e-28	2.89228	0.193	0.046	1.18295e-23	c12	Rasgrp2
1.97614e-27	3.32312	0.138	0.02	4.95102e-23	c12	Gm29007
7.56788e-27	3.95356	0.133	0.019	1.89606e-22	c12	Adora2a
2.5665e-26	2.3364	0.24	0.078	6.43011e-22	c12	Cdc42ep2
6.28563e-26	2.63102	0.209	0.06	1.5748e-21	c12	N4bp3
6.49097e-26	2.1672	0.246	0.083	1.62625e-21	c12	Prag1
6.98634e-26	2.18164	0.283	0.107	1.75036e-21	c12	Nxpe4
7.38289e-26	1.775	0.394	0.201	1.84971e-21	c12	Ushbp1
9.66379e-26	1.42989	0.46	0.266	2.42117e-21	c12	Adarb1
1.1251e-25	1.08013	0.7	0.566	2.81883e-21	c12	Nrp1
1.38903e-25	2.67631	0.228	0.073	3.48007e-21	c12	Inhbb
8.93984e-25	1.84264	0.416	0.236	2.23979e-20	c12	Evl
7.40012e-24	2.57944	0.182	0.048	1.85403e-19	c12	Dgke
1.55547e-23	1.1565	0.651	0.578	3.89709e-19	c12	Mat2a
2.83084e-23	2.28751	0.228	0.078	7.09238e-19	c12	Nes
3.10785e-23	2.07578	0.27	0.108	7.7864e-19	c12	Rnf144a
3.157e-23	4.19421	0.11	0.014	7.90954e-19	c12	Car3
7.34103e-23	1.41039	0.451	0.272	1.83922e-18	c12	Unc45b
1.40061e-22	1.87765	0.289	0.125	3.5091e-18	c12	Sh2d3c
2.05635e-22	2.13492	0.21	0.068	5.15197e-18	c12	Cldn15
3.25203e-22	2.45863	0.199	0.062	8.14763e-18	c12	Eepd1
3.61606e-22	2.02685	0.278	0.118	9.05968e-18	c12	AU020206
6.01368e-22	1.22504	0.505	0.352	1.50667e-17	c12	Rapgef1
6.88969e-22	1.14873	0.592	0.463	1.72614e-17	c12	Tanc1
2.62075e-21	1.55062	0.361	0.188	6.56602e-17	c12	Cd38
4.08253e-21	1.18107	0.609	0.489	1.02284e-16	c12	Mylip
5.59725e-21	1.73469	0.311	0.144	1.40233e-16	c12	Ebf3
8.19794e-21	1.3818	0.383	0.21	2.05391e-16	c12	Afap1l1
1.19161e-20	1.8482	0.347	0.181	2.98547e-16	c12	Lcorl
1.23418e-20	2.57544	0.159	0.041	3.09212e-16	c12	Spaar
1.23962e-20	1.21257	0.557	0.449	3.10574e-16	c12	Adgrg1
1.25652e-20	1.48057	0.567	0.451	3.14809e-16	c12	Hsph1
1.61419e-20	1.64422	0.339	0.177	4.04419e-16	c12	Dll4
2.10219e-20	1.69615	0.366	0.198	5.26683e-16	c12	Lyn
3.21223e-20	3.44713	0.121	0.023	8.04792e-16	c12	Cfd
7.18211e-20	2.0207	0.251	0.104	1.7994e-15	c12	Zfp366
7.23532e-20	1.28761	0.48	0.329	1.81274e-15	c12	Lims2
1.29777e-19	2.38823	0.166	0.049	3.25143e-15	c12	Pola2
1.80719e-19	1.43469	0.447	0.3	4.52774e-15	c12	Cyth1
2.55545e-19	1.31084	0.278	0.121	6.40243e-15	c12	Aplnr
4.17004e-19	1.85505	0.215	0.079	1.04476e-14	c12	Vwa1
4.35446e-19	1.46401	0.449	0.299	1.09097e-14	c12	Sertad1
4.63286e-19	1.23828	0.515	0.375	1.16072e-14	c12	Bag3
5.40029e-19	1.74161	0.254	0.109	1.35299e-14	c12	Ptp4a3
6.01126e-19	2.09447	0.243	0.104	1.50606e-14	c12	Dcbld1
1.01964e-18	1.0206	0.636	0.564	2.55461e-14	c12	Fermt2
1.08931e-18	1.71809	0.312	0.162	2.72915e-14	c12	Ttc7b
1.14905e-18	1.49597	0.349	0.193	2.87882e-14	c12	Atp8a1
1.19958e-18	2.41055	0.201	0.074	3.00542e-14	c12	Mlec
1.21078e-18	1.66099	0.389	0.239	3.03348e-14	c12	Tmem245
1.49305e-18	1.99657	0.159	0.046	3.74068e-14	c12	Gprc5b
2.98451e-18	2.78721	0.132	0.032	7.47739e-14	c12	C430049B03Rik
4.52281e-18	2.04686	0.226	0.09	1.13314e-13	c12	Casz1
5.15901e-18	1.94011	0.218	0.085	1.29254e-13	c12	Ccser1
5.72669e-18	1.05666	0.634	0.532	1.43477e-13	c12	Sorbs1
1.34259e-17	1.1509	0.435	0.278	3.36373e-13	c12	Rgl1
2.2357e-17	1.48128	0.43	0.287	5.60132e-13	c12	Syne1
2.45798e-17	1.53183	0.29	0.143	6.15821e-13	c12	Robo4
2.79333e-17	2.40705	0.163	0.053	6.99841e-13	c12	Gm15726
3.68124e-17	2.09971	0.223	0.095	9.22298e-13	c12	Nectin2
5.87346e-17	1.53343	0.425	0.285	1.47154e-12	c12	Phlpp1
8.76153e-17	1.44154	0.484	0.337	2.19511e-12	c12	Igkc
1.26959e-16	2.40147	0.144	0.043	3.18084e-12	c12	Grap
1.57089e-16	1.20319	0.435	0.295	3.93572e-12	c12	Arap3
2.24232e-16	1.57221	0.344	0.204	5.61791e-12	c12	Spred2
3.36735e-16	1.01427	0.608	0.509	8.43655e-12	c12	Fbxl7
3.47044e-16	1.55765	0.265	0.129	8.69484e-12	c12	Ctla2b
4.53724e-16	1.17101	0.505	0.378	1.13676e-11	c12	Prkce
6.05302e-16	1.49192	0.421	0.289	1.51652e-11	c12	Gm26532
6.16299e-16	1.84761	0.196	0.077	1.54408e-11	c12	Spry1
6.24483e-16	1.38982	0.444	0.315	1.56458e-11	c12	Epb41
8.24886e-16	1.33084	0.396	0.259	2.06667e-11	c12	Casp8
9.38223e-16	2.45005	0.165	0.059	2.35062e-11	c12	Dapk2
1.37896e-15	1.39909	0.311	0.165	3.45484e-11	c12	Csf2rb
1.41236e-15	1.54935	0.218	0.093	3.53852e-11	c12	Jag2
3.13051e-15	2.47162	0.135	0.041	7.84318e-11	c12	Arhgap27
3.72132e-15	1.41262	0.378	0.239	9.32338e-11	c12	S100a1
4.38836e-15	1.99107	0.16	0.057	1.09946e-10	c12	Ckb
4.39974e-15	1.07983	0.427	0.281	1.10231e-10	c12	Arhgef3
5.45408e-15	2.04161	0.196	0.083	1.36646e-10	c12	Dnaja4
8.24071e-15	1.04155	0.556	0.474	2.06463e-10	c12	Purb
9.75522e-15	1.48874	0.259	0.13	2.44407e-10	c12	1700025G04Rik
1.11036e-14	1.08312	0.466	0.345	2.78191e-10	c12	Cycs
1.46858e-14	1.54424	0.295	0.165	3.67938e-10	c12	Mtss1
1.62657e-14	2.17037	0.171	0.067	4.07521e-10	c12	Unc119b
1.95094e-14	1.52138	0.25	0.124	4.88789e-10	c12	Tmem204
2.34092e-14	1.13097	0.433	0.296	5.86493e-10	c12	Plk2
2.68242e-14	1.68114	0.206	0.091	6.72053e-10	c12	Fosl1
4.40986e-14	1.59345	0.253	0.128	1.10485e-09	c12	Ankrd44
4.81679e-14	2.34789	0.105	0.027	1.2068e-09	c12	4930486L24Rik
4.96471e-14	1.04285	0.468	0.345	1.24386e-09	c12	Baz1a
5.73148e-14	2.54462	0.118	0.034	1.43596e-09	c12	Inka1
5.90346e-14	1.53607	0.254	0.129	1.47905e-09	c12	Slco2b1
6.5149e-14	2.18621	0.151	0.054	1.63224e-09	c12	Gm56999
6.72698e-14	2.35225	0.165	0.064	1.68538e-09	c12	AA467197
6.87278e-14	1.57519	0.254	0.13	1.72191e-09	c12	Ttc39b
7.27641e-14	1.95353	0.188	0.082	1.82303e-09	c12	Tnfaip8l1
8.84014e-14	1.11527	0.471	0.355	2.21481e-09	c12	Dnajb1
9.60223e-14	1.17849	0.524	0.445	2.40574e-09	c12	Ssh2
1.21751e-13	1.41377	0.378	0.259	3.05036e-09	c12	Zbtb46
1.28276e-13	1.43763	0.218	0.102	3.21383e-09	c12	Cmtm8
2.45479e-13	1.45698	0.322	0.198	6.15022e-09	c12	Abcb1b
2.73223e-13	2.32856	0.239	0.126	6.84532e-09	c12	Cdkn1c
2.90605e-13	2.3941	0.116	0.035	7.28082e-09	c12	Pcdh12
3.07257e-13	2.17546	0.102	0.027	7.69802e-09	c12	Nr5a2
3.09676e-13	2.06627	0.113	0.033	7.75861e-09	c12	Neo1
3.25253e-13	1.6863	0.199	0.09	8.14889e-09	c12	Eeig2
3.35304e-13	1.07812	0.358	0.222	8.4007e-09	c12	Lama4
3.4416e-13	1.27575	0.246	0.123	8.6226e-09	c12	Srgap1
3.44851e-13	1.16923	0.436	0.324	8.6399e-09	c12	Sh3pxd2a
3.88483e-13	2.66795	0.102	0.027	9.73306e-09	c12	Adm
3.97237e-13	1.48784	0.195	0.085	9.95237e-09	c12	Tnf
4.19976e-13	1.73032	0.138	0.048	1.05221e-08	c12	2610307P16Rik
4.2835e-13	1.27259	0.322	0.193	1.07319e-08	c12	Ier5l
4.36796e-13	1.27075	0.356	0.23	1.09435e-08	c12	Trim24
5.85011e-13	2.98664	0.144	0.053	1.46569e-08	c12	Igfbp3
6.16432e-13	1.04248	0.49	0.374	1.54441e-08	c12	Slc25a5
6.42471e-13	2.03716	0.181	0.081	1.60965e-08	c12	Ercc1
7.24969e-13	1.50534	0.224	0.111	1.81634e-08	c12	Dgkd
2.10604e-12	1.78225	0.22	0.111	5.27648e-08	c12	Tpst1
2.30539e-12	2.52631	0.111	0.034	5.77592e-08	c12	Sybu
2.41897e-12	2.46068	0.118	0.039	6.0605e-08	c12	Dipk2b
2.71982e-12	1.06044	0.458	0.355	6.81424e-08	c12	Smco4
3.03428e-12	1.68635	0.212	0.106	7.60209e-08	c12	Mfhas1
5.57354e-12	1.20211	0.386	0.273	1.3964e-07	c12	Irak2
8.07056e-12	2.21114	0.137	0.052	2.022e-07	c12	Kifc3
1.26899e-11	1.93413	0.151	0.062	3.17932e-07	c12	Tspan18
1.70314e-11	1.12191	0.403	0.292	4.26706e-07	c12	Ggta1
1.94107e-11	1.3685	0.246	0.133	4.86315e-07	c12	Filip1
2.13088e-11	2.17844	0.116	0.04	5.3387e-07	c12	Mtss2
2.4046e-11	1.48042	0.278	0.165	6.02449e-07	c12	Agap1
2.5276e-11	1.82006	0.146	0.06	6.33264e-07	c12	Timeless
3.13362e-11	2.00058	0.121	0.043	7.85097e-07	c12	Mmp15
4.0893e-11	2.23559	0.127	0.048	1.02453e-06	c12	Jam3
5.71524e-11	1.97496	0.187	0.092	1.4319e-06	c12	Unc5b
6.04258e-11	1.172	0.388	0.288	1.51391e-06	c12	Pcna
6.06736e-11	1.29912	0.228	0.122	1.52012e-06	c12	Snai1
6.59231e-11	1.51614	0.22	0.118	1.65164e-06	c12	Septin4
7.12952e-11	1.82938	0.195	0.099	1.78623e-06	c12	Gstt2
7.32178e-11	1.29892	0.364	0.255	1.8344e-06	c12	Crebrf
7.33548e-11	1.04329	0.389	0.275	1.83783e-06	c12	Zc3hav1
8.0326e-11	1.65214	0.257	0.153	2.01249e-06	c12	Ric1
9.71626e-11	1.58285	0.19	0.093	2.43431e-06	c12	Chsy3
1.56718e-10	1.23601	0.413	0.317	3.92641e-06	c12	Ccdc85b
2.10258e-10	2.09836	0.108	0.038	5.26779e-06	c12	Arc
2.97215e-10	1.54187	0.11	0.039	7.44642e-06	c12	Slc16a1
3.42365e-10	1.03821	0.261	0.149	8.57761e-06	c12	Meox2
5.64392e-10	1.04207	0.388	0.283	1.41403e-05	c12	Il4ra
7.60846e-10	2.15508	0.105	0.038	1.90622e-05	c12	Tnc
1.14326e-09	1.76506	0.146	0.066	2.86432e-05	c12	Gne
1.21959e-09	1.29084	0.276	0.177	3.05555e-05	c12	Tbc1d22a
1.62841e-09	1.01257	0.444	0.356	4.07983e-05	c12	Nus1
1.65094e-09	1.27335	0.364	0.264	4.13628e-05	c12	Cep85l
1.70468e-09	1.28419	0.232	0.133	4.27091e-05	c12	Abcb1a
1.86249e-09	1.61145	0.212	0.118	4.66628e-05	c12	Hilpda
1.954e-09	1.89621	0.132	0.057	4.89555e-05	c12	Cmtm4
2.14463e-09	1.18526	0.305	0.209	5.37316e-05	c12	Rin3
3.53341e-09	2.12204	0.129	0.056	8.85261e-05	c12	Tfrc
3.87452e-09	1.08021	0.424	0.334	9.70723e-05	c12	Prkcg
4.69048e-09	1.06168	0.477	0.408	0.000117515	c12	Magi3
5.75279e-09	1.4356	0.234	0.141	0.00014413	c12	Lpar6
6.07488e-09	2.02698	0.176	0.094	0.0001522	c12	Slit3
6.29661e-09	2.10805	0.104	0.04	0.000157755	c12	Rcsd1
6.52707e-09	1.6968	0.195	0.109	0.000163529	c12	Tbc1d9
8.55061e-09	1.54204	0.159	0.078	0.000214227	c12	Fam13c
9.133e-09	1.96981	0.107	0.042	0.000228818	c12	Arhgef26
9.79883e-09	1.35358	0.353	0.266	0.0002455	c12	Psd3
1.23127e-08	2.06606	0.138	0.066	0.000308482	c12	Cables2
1.63138e-08	1.50882	0.132	0.06	0.000408727	c12	BC028528
1.71373e-08	1.56226	0.206	0.119	0.000429358	c12	Acvr2a
1.7675e-08	1.23158	0.224	0.133	0.000442829	c12	Agmo
1.77509e-08	1.73497	0.122	0.054	0.000444731	c12	2810013P06Rik
2.34099e-08	1.00573	0.419	0.345	0.000586512	c12	Dusp3
2.54247e-08	1.30012	0.179	0.095	0.000636989	c12	Impdh1
2.56238e-08	1.5907	0.126	0.056	0.00064198	c12	E2f7
3.19101e-08	1.71939	0.176	0.097	0.000799476	c12	Kctd12b
4e-08	1.31606	0.235	0.149	0.00100216	c12	Mpzl1
4.49926e-08	1.50513	0.16	0.083	0.00112724	c12	Ttll7
5.29787e-08	1.37698	0.185	0.103	0.00132733	c12	Glcci1
5.76833e-08	1.04912	0.287	0.196	0.0014452	c12	Plk3
6.96559e-08	1.69528	0.113	0.049	0.00174516	c12	Usp46
9.43335e-08	1.44491	0.207	0.126	0.00236343	c12	Mrpl38
9.99951e-08	2.12734	0.162	0.089	0.00250528	c12	Fbf1
1.27797e-07	1.30662	0.245	0.16	0.00320183	c12	Cobll1
1.57171e-07	1.23712	0.212	0.128	0.00393777	c12	Tecpr1
1.91543e-07	1.01338	0.349	0.266	0.00479891	c12	Gclc
2.18219e-07	1.05603	0.297	0.211	0.00546727	c12	Pxdn
2.2853e-07	1.55837	0.146	0.077	0.0057256	c12	Septin8
2.33634e-07	1.49969	0.185	0.11	0.00585347	c12	Ccdc117
2.81323e-07	1.27811	0.311	0.229	0.00704827	c12	Prkd1
3.46632e-07	1.05477	0.388	0.324	0.00868452	c12	N4bp1
3.49442e-07	1.27737	0.301	0.221	0.00875493	c12	Swt1
4.00636e-07	1.2832	0.24	0.161	0.0100375	c12	Soga1
4.54722e-07	1.2546	0.181	0.104	0.0113926	c12	Carhsp1
5.91159e-07	1.60226	0.102	0.046	0.0148109	c12	P2ry2
5.94934e-07	1.61534	0.146	0.078	0.0149055	c12	Fhod1
6.97126e-07	1.12011	0.235	0.156	0.0174658	c12	Lmo1
8.55651e-07	1.27731	0.217	0.141	0.0214375	c12	Egln1
1.05629e-06	1.7182	0.11	0.053	0.0264642	c12	Srf
1.08252e-06	1.32034	0.226	0.151	0.0271215	c12	Hsd17b11
1.12807e-06	1.4695	0.111	0.053	0.0282626	c12	Apol10b
1.22816e-06	1.28061	0.155	0.087	0.0307704	c12	Stk17b
1.25106e-06	1.66668	0.119	0.06	0.031344	c12	Snx11
1.46699e-06	1.33789	0.207	0.133	0.0367539	c12	Jmjd6
8.19959e-228	4.01931	0.837	0.14	2.05432e-223	c13	Lrg1
2.47428e-190	2.80885	0.903	0.331	6.19906e-186	c13	Plvap
3.48884e-185	5.80947	0.54	0.017	8.74093e-181	c13	Tll1
4.57587e-164	3.22532	0.728	0.138	1.14644e-159	c13	Nr2f2
8.54397e-152	3.29467	0.78	0.247	2.14061e-147	c13	Insr
1.54471e-141	2.11713	0.832	0.233	3.87011e-137	c13	Nrp2
1.8793e-135	6.0551	0.397	0.008	4.7084e-131	c13	Adgrg6
6.39006e-132	6.48015	0.39	0.009	1.60097e-127	c13	Ackr1
5.6546e-130	1.84517	0.828	0.243	1.4167e-125	c13	Aqp1
3.67328e-114	5.45987	0.363	0.014	9.20304e-110	c13	Lepr
1.0859e-107	4.81992	0.521	0.102	2.72062e-103	c13	Mctp1
5.20887e-105	2.25913	0.775	0.33	1.30503e-100	c13	Slco2a1
1.6062e-104	2.53336	0.717	0.252	4.02417e-100	c13	Calcrl
2.25119e-99	3.40559	0.576	0.155	5.64012e-95	c13	Il1r1
2.3207e-98	2.31621	0.692	0.237	5.81429e-94	c13	Arhgap26
3.01414e-97	2.87162	0.503	0.094	7.55163e-93	c13	Sele
1.50723e-95	2.77318	0.775	0.4	3.77622e-91	c13	Selp
2.39288e-93	1.46079	0.9	0.502	5.99511e-89	c13	Emcn
6.25236e-87	3.97911	0.408	0.065	1.56647e-82	c13	Ehd3
9.58194e-85	1.73381	0.878	0.607	2.40066e-80	c13	Il6st
6.16841e-81	4.91205	0.335	0.037	1.54543e-76	c13	Csf3
1.92586e-80	5.40696	0.27	0.013	4.82505e-76	c13	Lbp
1.86039e-78	2.2697	0.696	0.306	4.66102e-74	c13	Pcdh7
3.71812e-77	3.91526	0.315	0.031	9.31537e-73	c13	Gpm6a
1.38597e-74	4.99096	0.29	0.025	3.4724e-70	c13	Olr1
2.00519e-72	3.58329	0.311	0.035	5.0238e-68	c13	Clca3a1
2.8704e-69	2.05066	0.665	0.283	7.1915e-65	c13	Dnm3
2.80282e-68	2.14166	0.538	0.169	7.0222e-64	c13	Tmem252
5.26575e-67	1.67117	0.746	0.403	1.31928e-62	c13	Sntb2
3.1554e-66	3.48275	0.311	0.043	7.90554e-62	c13	Tnfrsf11a
6.66557e-66	2.46136	0.44	0.109	1.66999e-61	c13	Col15a1
3.40002e-65	3.85349	0.258	0.022	8.51842e-61	c13	Sgip1
3.9321e-65	1.79593	0.497	0.138	9.85147e-61	c13	Tes
4.13965e-62	3.30501	0.256	0.023	1.03715e-57	c13	Lhx6
4.30153e-61	2.1956	0.433	0.113	1.07771e-56	c13	Spns2
1.07176e-60	2.78301	0.34	0.062	2.6852e-56	c13	Csf2rb2
2.94845e-60	3.83011	0.238	0.02	7.38704e-56	c13	Fam174b
1.71078e-59	2.52978	0.415	0.112	4.28619e-55	c13	Mustn1
2.14803e-59	1.98862	0.63	0.293	5.38166e-55	c13	Tspan5
3.3881e-59	2.66566	0.411	0.111	8.48855e-55	c13	Ctnnal1
7.30585e-59	1.5966	0.667	0.322	1.83041e-54	c13	Entpd1
8.97368e-58	1.1155	0.911	0.736	2.24826e-53	c13	Tmsb10
5.93283e-57	2.17764	0.601	0.272	1.48641e-52	c13	Rcan1
2.45166e-55	2.30431	0.401	0.103	6.1424e-51	c13	Prss23
3.79348e-55	1.61619	0.698	0.374	9.50419e-51	c13	Stox2
5.14289e-55	3.24281	0.252	0.031	1.2885e-50	c13	Lhfpl2
5.87465e-54	4.86861	0.181	0.007	1.47183e-49	c13	Cmah
2.9737e-53	2.8985	0.284	0.047	7.4503e-49	c13	Gpr182
6.52094e-53	7.24052	0.163	0.003	1.63376e-48	c13	Adarb2
2.18885e-52	1.02429	0.83	0.528	5.48395e-48	c13	Tshz2
3.14056e-50	5.68391	0.163	0.005	7.86835e-46	c13	Htr2b
3.14213e-50	1.49279	0.671	0.338	7.8723e-46	c13	Abcg2
1.48365e-49	1.35287	0.81	0.613	3.71713e-45	c13	Man1a
2.3242e-48	1.01785	0.81	0.616	5.82304e-44	c13	Pdlim1
2.64585e-48	7.80626	0.14	0.001	6.62891e-44	c13	Tacr1
4.67672e-48	1.49422	0.682	0.415	1.1717e-43	c13	Hif1a
5.70492e-48	2.96859	0.243	0.036	1.42931e-43	c13	Fam167b
1.41435e-46	3.34721	0.215	0.026	3.54352e-42	c13	Bst1
1.5465e-46	2.0508	0.342	0.085	3.8746e-42	c13	Zfp462
1.64307e-46	2.60784	0.32	0.077	4.11655e-42	c13	Bmp2k
3.04654e-46	3.07175	0.191	0.017	7.63281e-42	c13	Flrt2
3.89215e-46	1.51788	0.547	0.218	9.75139e-42	c13	Lrch1
5.2237e-46	2.46859	0.213	0.025	1.30875e-41	c13	Ch25h
1.14697e-45	4.86491	0.175	0.013	2.87362e-41	c13	Prox1
1.60882e-45	1.79387	0.447	0.154	4.03073e-41	c13	Fam110d
4.55623e-45	2.92257	0.225	0.033	1.14152e-40	c13	Plac8
7.56165e-45	1.9203	0.542	0.247	1.8945e-40	c13	Zfp521
3.0662e-43	1.74532	0.51	0.232	7.68206e-39	c13	Dpysl3
3.54617e-43	1.52983	0.572	0.286	8.88457e-39	c13	Dab2
4.24101e-43	3.41198	0.265	0.056	1.06254e-38	c13	Gria3
1.31409e-42	1.92734	0.415	0.144	3.29231e-38	c13	Bace2
1.59577e-42	2.83398	0.218	0.033	3.99803e-38	c13	P3h2
1.79576e-42	1.70374	0.542	0.264	4.4991e-38	c13	Prcp
8.78392e-42	1.65423	0.58	0.3	2.20072e-37	c13	Rnf19b
2.1414e-41	2.94147	0.209	0.03	5.36505e-37	c13	Igf1
8.0555e-41	1.38889	0.64	0.353	2.01822e-36	c13	Adgrl2
2.47492e-40	2.96904	0.24	0.047	6.20065e-36	c13	Bnc2
7.22782e-40	2.19888	0.385	0.136	1.81086e-35	c13	Zfp703
1.32757e-39	1.34328	0.481	0.194	3.32609e-35	c13	Adamts4
1.69379e-39	1.94581	0.383	0.133	4.24362e-35	c13	2200002D01Rik
5.67495e-39	2.94254	0.243	0.05	1.4218e-34	c13	Plekha7
6.55505e-39	1.11366	0.717	0.453	1.6423e-34	c13	Ptprk
7.437e-39	1.29541	0.542	0.244	1.86326e-34	c13	Gja1
8.36831e-39	1.65722	0.476	0.209	2.0966e-34	c13	Spint2
2.63701e-38	1.33101	0.499	0.208	6.60678e-34	c13	Csgalnact1
2.83069e-38	1.53125	0.537	0.264	7.092e-34	c13	Marcksl1
3.4345e-38	2.19225	0.247	0.05	8.6048e-34	c13	Meox1
5.52198e-38	2.46271	0.27	0.064	1.38348e-33	c13	Stc1
3.57701e-37	1.79144	0.428	0.172	8.96183e-33	c13	Pip4k2a
4.40602e-37	1.03872	0.784	0.581	1.10388e-32	c13	Atp1b3
4.70084e-37	1.53579	0.377	0.128	1.17775e-32	c13	Upp1
1.52913e-36	1.46975	0.363	0.116	3.83109e-32	c13	Meox2
3.7626e-36	1.29907	0.583	0.318	9.42683e-32	c13	Ptpn1
3.93124e-36	1.42655	0.626	0.383	9.84933e-32	c13	Ypel2
2.41714e-35	1.27341	0.633	0.369	6.05591e-31	c13	Thsd7a
2.70073e-35	1.38232	0.671	0.449	6.76642e-31	c13	Tiparp
2.66735e-34	2.32783	0.258	0.065	6.68277e-30	c13	Gm13889
5.5541e-34	1.6847	0.538	0.294	1.39153e-29	c13	Fmo2
8.34414e-34	1.01598	0.837	0.662	2.09054e-29	c13	Rhoj
1.25054e-33	1.50598	0.517	0.262	3.1331e-29	c13	Rell1
1.32752e-33	1.9336	0.297	0.088	3.32597e-29	c13	Tfpi
2.17551e-33	2.0687	0.249	0.062	5.45054e-29	c13	Rgs16
2.55321e-33	1.49498	0.363	0.126	6.39682e-29	c13	Smagp
4.02415e-33	1.37666	0.592	0.351	1.00821e-28	c13	Bcr
8.49755e-33	2.15108	0.329	0.115	2.12898e-28	c13	F5
1.04126e-32	2.06292	0.349	0.126	2.60876e-28	c13	Il6
3.40005e-32	1.41495	0.508	0.254	8.51848e-28	c13	Acer3
8.65614e-32	1.21271	0.506	0.235	2.16871e-27	c13	Pcdh17
9.55787e-32	1.29353	0.626	0.38	2.39463e-27	c13	Socs2
3.04635e-31	1.21148	0.639	0.391	7.63233e-27	c13	Jak2
2.69821e-30	2.64619	0.154	0.022	6.7601e-26	c13	Il33
5.77045e-30	1.42212	0.308	0.102	1.44573e-25	c13	Irf8
6.37848e-30	1.61821	0.436	0.203	1.59806e-25	c13	Neurl3
6.67596e-30	3.3895	0.122	0.011	1.6726e-25	c13	Ptn
1.2023e-29	1.01307	0.522	0.253	3.01223e-25	c13	Rgl1
1.53276e-29	1.53449	0.499	0.277	3.84017e-25	c13	Trib1
3.2698e-29	2.51365	0.197	0.044	8.19216e-25	c13	Chp2
4.36501e-29	1.28061	0.508	0.27	1.09361e-24	c13	Bach1
7.27553e-29	1.1683	0.621	0.372	1.82281e-24	c13	Sorbs2
7.36776e-29	3.97256	0.104	0.006	1.84592e-24	c13	Gatm
1.85328e-28	5.91894	0.114	0.01	4.64322e-24	c13	Lsamp
1.87477e-28	2.43159	0.163	0.028	4.69704e-24	c13	Gas7
2.00152e-28	1.09716	0.639	0.397	5.01461e-24	c13	Gimap6
6.10366e-28	1.11442	0.717	0.512	1.52921e-23	c13	Cemip2
6.44731e-28	1.20766	0.606	0.387	1.61531e-23	c13	Rnd1
1.50251e-27	3.11026	0.141	0.021	3.76438e-23	c13	Klhl29
2.67073e-27	1.57558	0.388	0.173	6.69125e-23	c13	Cblb
6.39098e-27	1.56427	0.352	0.147	1.6012e-22	c13	Mast2
7.32434e-27	2.87492	0.211	0.058	1.83504e-22	c13	Wipf3
1.79588e-26	1.27261	0.479	0.246	4.4994e-22	c13	Ndst1
2.02697e-26	1.98399	0.236	0.071	5.07838e-22	c13	Kcnb1
2.67652e-26	1.07363	0.587	0.358	6.70575e-22	c13	Tgfbr3
3.03645e-26	2.10673	0.202	0.051	7.60753e-22	c13	Met
3.99644e-26	1.47518	0.392	0.181	1.00127e-21	c13	Mical3
4.14061e-26	2.02701	0.216	0.059	1.03739e-21	c13	Rasa4
9.85128e-26	3.71091	0.114	0.013	2.46814e-21	c13	Ptk7
2.35011e-25	3.72812	0.122	0.016	5.88797e-21	c13	Gm6213
4.17483e-25	2.05754	0.265	0.094	1.04596e-20	c13	Zfp46
4.50652e-25	1.56864	0.32	0.128	1.12906e-20	c13	Plxnb2
6.20441e-25	1.02093	0.562	0.33	1.55445e-20	c13	Casp4
1.1367e-24	1.43173	0.374	0.173	2.84788e-20	c13	Ralgds
2.42094e-24	3.31709	0.147	0.028	6.06543e-20	c13	Unc5c
4.57445e-24	1.40209	0.385	0.184	1.14608e-19	c13	Spred1
9.32497e-24	1.5127	0.356	0.161	2.33628e-19	c13	Il13ra1
1.3216e-23	2.93192	0.134	0.023	3.31114e-19	c13	Bdkrb2
2.18108e-23	1.4699	0.22	0.066	5.46448e-19	c13	Kcnc2
2.25017e-23	1.04302	0.49	0.271	5.63757e-19	c13	Arhgef7
2.31889e-23	1.21385	0.521	0.318	5.80974e-19	c13	Ugcg
5.04011e-23	2.83956	0.148	0.031	1.26275e-18	c13	Fam124a
9.80756e-23	2.52373	0.143	0.029	2.45719e-18	c13	Asap3
1.27624e-22	1.42932	0.351	0.16	3.19748e-18	c13	Tifa
1.58792e-22	1.44709	0.318	0.132	3.97836e-18	c13	Eps8
1.71431e-22	1.15023	0.669	0.498	4.29502e-18	c13	Marchf3
1.75073e-22	1.15396	0.433	0.222	4.38627e-18	c13	Fkbp5
4.15809e-22	1.82059	0.29	0.12	1.04177e-17	c13	Pdia5
5.6181e-22	1.19685	0.538	0.341	1.40756e-17	c13	Nudt4
6.47571e-22	2.49035	0.141	0.029	1.62242e-17	c13	Tec
7.98726e-22	2.32234	0.163	0.04	2.00113e-17	c13	B4galt6
8.59929e-22	1.26607	0.302	0.12	2.15447e-17	c13	Aplnr
8.88723e-22	2.39555	0.114	0.017	2.22661e-17	c13	Piezo2
1.0232e-21	2.38865	0.14	0.029	2.56352e-17	c13	Abi3bp
1.02965e-21	1.03874	0.394	0.192	2.57968e-17	c13	St3gal6
1.18806e-21	2.8994	0.104	0.013	2.97657e-17	c13	Chst2
1.93426e-21	1.67144	0.216	0.069	4.84609e-17	c13	Exoc3l2
1.98864e-21	1.09121	0.444	0.232	4.98233e-17	c13	Gcnt2
3.07521e-21	1.86806	0.227	0.078	7.70464e-17	c13	Cdr2l
4.00256e-21	1.22701	0.247	0.086	1.0028e-16	c13	Sh3bgrl2
4.30788e-21	1.94642	0.182	0.05	1.0793e-16	c13	Nav3
8.46866e-21	1.36201	0.424	0.235	2.12174e-16	c13	Ptgs1
1.64806e-20	1.98952	0.216	0.075	4.12905e-16	c13	Mras
2.10041e-20	1.69628	0.229	0.08	5.26237e-16	c13	A4galt
3.20326e-20	2.2578	0.141	0.032	8.02545e-16	c13	Itga2
5.20844e-20	2.91825	0.118	0.022	1.30492e-15	c13	Bend4
7.69393e-20	3.26582	0.113	0.02	1.92764e-15	c13	Clec7a
1.0157e-19	1.77941	0.286	0.129	2.54473e-15	c13	Fgl2
1.09419e-19	1.21128	0.395	0.208	2.74138e-15	c13	Abhd17b
1.29742e-19	1.1612	0.435	0.249	3.25056e-15	c13	Anxa1
2.83293e-19	3.51667	0.111	0.02	7.09763e-15	c13	Ubd
3.73295e-19	1.89593	0.156	0.041	9.35253e-15	c13	Pde9a
4.5999e-19	2.124	0.204	0.072	1.15246e-14	c13	Dock11
1.15859e-18	1.03341	0.315	0.142	2.90274e-14	c13	Pitpnm2
1.26107e-18	1.37033	0.308	0.143	3.15949e-14	c13	Map3k8
1.42078e-18	1.31158	0.508	0.337	3.55963e-14	c13	Procr
1.46605e-18	1.44407	0.238	0.091	3.67305e-14	c13	Dusp2
1.53817e-18	1.52267	0.184	0.058	3.85374e-14	c13	Slc10a6
1.58601e-18	1.03862	0.456	0.267	3.97358e-14	c13	Ccnd1
2.96781e-18	1.16651	0.336	0.161	7.43555e-14	c13	Pgm2
3.65698e-18	2.08207	0.141	0.036	9.1622e-14	c13	Prdm1
6.11405e-18	1.0157	0.435	0.247	1.53181e-13	c13	Ephb4
6.33748e-18	1.18727	0.456	0.275	1.58779e-13	c13	Kank1
6.98198e-18	2.83442	0.102	0.018	1.74927e-13	c13	Enpp3
8.02459e-18	1.96041	0.213	0.08	2.01048e-13	c13	F8
8.83782e-18	2.38406	0.106	0.019	2.21423e-13	c13	Hmcn1
1.14477e-17	1.80907	0.181	0.06	2.86811e-13	c13	Il17ra
1.67634e-17	1.02698	0.377	0.197	4.19989e-13	c13	Chn2
2.54393e-17	2.47175	0.111	0.023	6.37356e-13	c13	Cit
3.11598e-17	1.30099	0.42	0.245	7.80679e-13	c13	Fam171a1
3.50923e-17	1.19824	0.517	0.355	8.79203e-13	c13	Lifr
7.27417e-17	1.54375	0.234	0.098	1.82247e-12	c13	Tmem51
9.09774e-17	2.12702	0.174	0.058	2.27935e-12	c13	Serpinb1a
1.13363e-16	1.82663	0.179	0.06	2.84019e-12	c13	Eda2r
1.87932e-16	1.14353	0.29	0.135	4.70845e-12	c13	Gimap5
3.55409e-16	1.02151	0.386	0.216	8.90442e-12	c13	Gpr146
1.02889e-15	1.04149	0.277	0.126	2.57777e-11	c13	Tubb6
1.79879e-15	1.62426	0.17	0.058	4.50668e-11	c13	Gm56768
2.30513e-15	2.00553	0.129	0.036	5.77528e-11	c13	Cc2d2b
2.35651e-15	1.05019	0.268	0.122	5.90399e-11	c13	Srgap1
2.6666e-15	1.03918	0.399	0.231	6.68091e-11	c13	Abcc4
3.23814e-15	1.43848	0.199	0.077	8.11283e-11	c13	Hdac9
3.69817e-15	2.26421	0.109	0.026	9.26539e-11	c13	Armc9
4.25199e-15	1.31353	0.333	0.185	1.06529e-10	c13	Tbc1d8
4.60954e-15	2.53675	0.143	0.045	1.15487e-10	c13	Fjx1
6.53054e-15	1.2959	0.261	0.122	1.63616e-10	c13	Ubash3b
1.42043e-14	1.16897	0.286	0.141	3.55874e-10	c13	Hsd3b7
1.63626e-14	1.02223	0.551	0.405	4.09948e-10	c13	Prkg1
1.77395e-14	1.22801	0.363	0.209	4.44445e-10	c13	Sox4
2.09538e-14	1.8474	0.204	0.085	5.24975e-10	c13	Pde7b
2.69806e-14	1.84911	0.175	0.066	6.75972e-10	c13	Angpt2
2.83975e-14	1.34649	0.161	0.056	7.11472e-10	c13	Sh2b2
5.44816e-14	1.27557	0.132	0.04	1.36498e-09	c13	Gng2
7.53532e-14	1.31991	0.36	0.211	1.8879e-09	c13	St6gal1
9.07299e-14	1.30518	0.406	0.26	2.27315e-09	c13	Serpinb9
1.7593e-13	1.67246	0.318	0.194	4.40774e-09	c13	Ccdc3
1.86111e-13	1.5095	0.206	0.088	4.66283e-09	c13	Kazn
2.39854e-13	1.41336	0.261	0.133	6.00931e-09	c13	Prickle1
2.63402e-13	1.24915	0.215	0.095	6.59928e-09	c13	Fgd6
5.06333e-13	1.40076	0.227	0.106	1.26857e-08	c13	Zcchc2
5.90329e-13	1.17826	0.147	0.05	1.47901e-08	c13	Pik3r5
7.32184e-13	1.12071	0.345	0.204	1.83441e-08	c13	Grina
7.48293e-13	1.60625	0.188	0.078	1.87477e-08	c13	Adamts5
7.92468e-13	1.18651	0.308	0.168	1.98545e-08	c13	Mpp7
8.77335e-13	1.96913	0.118	0.036	2.19807e-08	c13	Nfatc2
8.97795e-13	1.78388	0.154	0.056	2.24934e-08	c13	Elovl6
1.7704e-12	1.56159	0.107	0.03	4.43557e-08	c13	Adam12
1.89948e-12	1.18983	0.204	0.09	4.75897e-08	c13	Itgb3
1.95969e-12	1.40439	0.131	0.043	4.9098e-08	c13	Ifi204
2.40431e-12	1.29304	0.152	0.056	6.02376e-08	c13	Mest
3.02476e-12	1.0101	0.218	0.099	7.57823e-08	c13	Ahr
5.96209e-12	1.38136	0.15	0.056	1.49374e-07	c13	Nrros
6.77452e-12	1.33935	0.168	0.068	1.69729e-07	c13	Thsd1
6.83852e-12	1.75654	0.165	0.068	1.71332e-07	c13	Cfb
7.90066e-12	1.43849	0.268	0.147	1.97943e-07	c13	Prkag2
8.53516e-12	1.56925	0.202	0.094	2.1384e-07	c13	Dcbld2
8.5652e-12	1.27803	0.152	0.058	2.14593e-07	c13	Bok
8.86683e-12	1.6396	0.138	0.05	2.2215e-07	c13	Hdc
9.63462e-12	1.28734	0.236	0.12	2.41386e-07	c13	D16Ertd472e
1.0967e-11	1.23295	0.216	0.103	2.74766e-07	c13	G2e3
1.34629e-11	1.21832	0.286	0.162	3.37299e-07	c13	Cd55
1.7068e-11	1.15925	0.129	0.045	4.27622e-07	c13	Tgfbi
1.97182e-11	1.07201	0.17	0.07	4.9402e-07	c13	Trib2
2.04702e-11	2.21317	0.215	0.108	5.12861e-07	c13	Cxcl10
2.06359e-11	1.26097	0.193	0.09	5.17013e-07	c13	Oaf
2.23941e-11	1.00982	0.154	0.06	5.61063e-07	c13	Bik
2.4633e-11	1.44591	0.268	0.149	6.17155e-07	c13	Mafb
2.57267e-11	1.82352	0.107	0.033	6.44557e-07	c13	Gm14221
2.57425e-11	1.28099	0.184	0.082	6.44951e-07	c13	4833403J16Rik
2.67212e-11	1.73815	0.127	0.045	6.69474e-07	c13	Trim16
7.51833e-11	1.28722	0.154	0.062	1.88364e-06	c13	Macir
8.25515e-11	1.40762	0.191	0.09	2.06824e-06	c13	Traf1
1.09785e-10	1.27929	0.177	0.08	2.75056e-06	c13	Ifi44
1.1339e-10	1.75512	0.163	0.072	2.84086e-06	c13	Mdga2
1.51712e-10	1.20657	0.12	0.043	3.80098e-06	c13	Gfpt2
2.01747e-10	1.03407	0.345	0.219	5.05458e-06	c13	Zfp423
2.03391e-10	1.08659	0.302	0.182	5.09575e-06	c13	Psen2
3.37528e-10	1.16588	0.279	0.161	8.45643e-06	c13	Mir155hg
3.9109e-10	1.55214	0.186	0.088	9.79837e-06	c13	Cd14
4.39635e-10	1.10549	0.254	0.143	1.10146e-05	c13	Ldlrad3
5.12005e-10	1.77786	0.154	0.068	1.28278e-05	c13	Sh2d4b
7.26807e-10	1.37416	0.188	0.092	1.82094e-05	c13	Prr5l
8.35191e-10	1.49122	0.127	0.05	2.09249e-05	c13	Cda
1.15712e-09	1.417	0.138	0.056	2.89904e-05	c13	Runx1t1
1.38687e-09	1.19344	0.236	0.13	3.47468e-05	c13	Rasa3
1.40048e-09	2.157	0.141	0.061	3.50877e-05	c13	Vcan
1.77872e-09	1.35407	0.12	0.046	4.45641e-05	c13	Cers6
1.82785e-09	1.1877	0.227	0.123	4.5795e-05	c13	Alpk1
1.89083e-09	1.06409	0.218	0.117	4.73728e-05	c13	Slfn2
2.31247e-09	1.75875	0.114	0.043	5.79366e-05	c13	Cttnbp2
2.42585e-09	1.07364	0.141	0.06	6.07772e-05	c13	Tbc1d2b
2.91966e-09	1.78118	0.114	0.044	7.31491e-05	c13	Inpp4b
3.46288e-09	1.04018	0.299	0.188	8.67589e-05	c13	Spsb1
3.71858e-09	1.04955	0.143	0.061	9.31653e-05	c13	Slc7a7
3.98857e-09	1.17539	0.132	0.054	9.99297e-05	c13	Mb21d2
4.41934e-09	1.33335	0.186	0.095	0.000110722	c13	Rab27a
8.20267e-09	1.11799	0.197	0.103	0.00020551	c13	Timp1
1.26266e-08	1.12517	0.302	0.191	0.000316346	c13	Gab1
1.47625e-08	1.83346	0.12	0.05	0.000369861	c13	Tox
1.61811e-08	1.13645	0.12	0.049	0.000405401	c13	Tns3
1.7635e-08	1.04731	0.122	0.05	0.000441828	c13	Samd5
2.78074e-08	1.13514	0.132	0.058	0.000696687	c13	Osbpl10
3.77388e-08	1.17057	0.148	0.07	0.000945509	c13	Deptor
5.16478e-08	1.01894	0.106	0.041	0.00129398	c13	Tyms
5.82483e-08	1.01881	0.143	0.066	0.00145935	c13	Slc7a11
6.47297e-08	1.21885	0.342	0.241	0.00162174	c13	Gm20186
6.58098e-08	2.23035	0.113	0.049	0.0016488	c13	Ano2
8.01544e-08	1.02131	0.102	0.04	0.00200819	c13	Ripply3
1.48343e-07	1.30108	0.109	0.046	0.00371659	c13	Vav2
1.58713e-07	1.74235	0.106	0.045	0.0039764	c13	Bmp2
2.53651e-07	1.12667	0.132	0.062	0.00635497	c13	Nid2
2.87477e-07	1.03356	0.14	0.067	0.00720244	c13	Gm15283
3.86818e-07	1.08667	0.118	0.054	0.00969135	c13	Gm28875
4.17591e-07	1.21226	0.147	0.074	0.0104623	c13	Plekhg3
4.26194e-07	1.08876	0.125	0.058	0.0106779	c13	Hdx
5.14867e-07	1.01473	0.131	0.062	0.0128995	c13	Mapkbp1
5.49818e-07	1.43575	0.107	0.047	0.0137751	c13	Mtap
6.88238e-07	1.20515	0.104	0.045	0.0172431	c13	P2ry6
1.02941e-06	1.06904	0.111	0.05	0.0257909	c13	Zfp217
1.14461e-06	1.07162	0.125	0.061	0.028677	c13	B230206L02Rik
1.85204e-06	1.05037	0.127	0.062	0.046401	c13	Pde10a
