# Supplementary material for: Single-cell RNA sequencing reveals endothelial cell heterogeneity and Sox18-mediated EndMT in abdominal aortic aneurysm
Source: Theranostics. 2025 Aug 30;15(18):9486–507. doi: 10.7150/thno.110254 (PMC12486145; doi:10.7150/thno.110254)
Supplement: Supplementary file 2 — Supplementary tables 2-13. [file thnov15p9486s2.zip › Supplementary tables/Table S6-GSE186865-EC marker genes and DEGs EC1-EC4 populations.xlsx]

## Sheet: genes for EC identification
list of genes
Cdh5
Kdr
Pecam1
Mmrn2

## Sheet: genes in EC1-EC4 populations
	Rgcc	Cd36	Sparcl1	Gpihbp1	Fabp4	Ly6c1	Lpl	Cd300lg	Aqp7	Igfbp7	Car4	Thrsp	Mgll	Flt1	Tcf15	Sfrp1	Gxylt2	Cyp1b1	Cytl1	Gcnt1	Htra1	Smoc1	Tmem158	Adh7	Gkn3	Gja5	Pde3a	Clu	Efna5	Ptgis	Mmrn1	Pard6g	Reln	Maf	Lcn2	Thy1	Adgrg3	Sema3d	Gm21541	Dtx1	Fgl2	Lbp	Ptn	Abi3bp	Pdpn	Bst1	Mme	Ret	Plekha7
AAGGTTCAGACCTAGG-2	1.83071487204225	2.96187587900253	1.83071487204225	4.1148163096503	5.94222175301577	3.62882188600237	2.96187587900253	2.44031796656247	0	2.81630855691698	2.81630855691698	0	1.28624536476305	0	0	0	0	0	0	0	0	0	0	0	0	0	0	0	0	0	0	0	0	0	0	0	0	0	0	0	0	0	0	0	0	0	0	0	0
ACAGCTAGTAGCGATG-2	3.03074978918713	3.40451799891768	2.42707711444573	3.11751451927963	5.93086780730686	3.82989561434287	2.42707711444573	1.33923109137963	0.662019044676452	4.24169068688698	1.73932755567619	0.662019044676452	1.55915691632148	2.24583741527186	1.89193902844497	0	0	0	0	0	0.662019044676452	0	0	0	0	0	0.662019044676452	0.662019044676452	0	0	0	0	0	0.662019044676452	0	1.05688899424551	0	0	0	0	0	0	0	0	0	0	0	0	0
ACCGTAAAGTCTCCTC-2	2.69523347222827	3.07793251752232	1.72330073091731	3.07793251752232	5.55593016414177	2.52632685429779	2.69523347222827	0	1.19437569071597	2.06743068894849	2.32297420411106	0	1.72330073091731	2.32297420411106	1.19437569071597	0	0	0	0	0	0	0	0	0	0	0	0	0	0	0	0	0	0	0	2.06743068894849	0	0	0	0	0	1.19437569071597	0	0	0	0	0	0	0	0
ACGATGTAGTCGTTTG-2	3.09510830979851	3.76536033051992	2.44623645876614	4.16307573182506	5.82432937591726	4.44686031216066	0	3.09510830979851	1.50739156298355	4.04723576057158	2.08316920743694	1.50739156298355	2.92180003288302	2.08316920743694	2.08316920743694	0	0	0	0	0	0	0	0	0	0	0	0	0	0	0	0	0	0	0	0	0	0	0	0	0	0	0	0	0	0	0	0	0	0
ACTGCTCCAGATGGCA-2	3.03977296311031	3.82376254472329	2.76791363191079	3.95909013505047	6.52589737481802	3.57867027618979	1.78760491402091	2.65794906189416	2.39336217346739	4.04977846576226	2.03254634709006	1.78760491402091	2.03254634709006	0	2.03254634709006	0	0	0	0	0	0	0	0	0	0	0	0	0	0	0	0	0	0	0	0	0	0	0	0	0	0	0	0	0	0	0	0	0	0
AGCTCTCTCGCCAAAT-2	3.69349262152729	4.21382127483753	0	3.78653797159237	6.41719829557425	4.74176506316655	2.17894638832927	3.19912084533967	0	4.09062815604978	3.59089328324404	1.59300264994819	2.54596144521685	2.54596144521685	2.17894638832927	0	0	0	0	0	0	0	0	0	0	0	0	0	0	0	0	0	0	0	0	0	0	0	0	0	0	0	0	0	0	0	0	0	0
AGGCCACGTTGTACAC-2	2.52632685429779	3.29182251145041	1.91009641529294	3.05107661488067	5.31015155343077	4.75423479898398	0	0	0	3.39345749435504	0	1.35502811814116	2.52632685429779	1.35502811814116	0	0	0	0	0	0	1.35502811814116	0	0	0	0	0	0	1.35502811814116	0	0	0	0	0	0	0	0	0	0	0	0	0	0	0	0	0	0	0	0	0
AGTCTTTGTACTCGCG-2	4.32313743948906	0	2.88562437698946	1.47772199822313	4.17862518055309	4.32313743948906	0	3.44828925983196	0	5.09608854910852	0	2.67633933291001	2.67633933291001	3.0585990666034	0	0	0	0	0	0	0	0	0	0	0	0	0	0	0	0	0	0	0	0	0	0	0	0	0	0	0	0	0	0	0	0	0	0	0
ATCCACCAGATCCTGT-2	0	3.07297385894782	0	3.51830678980906	0	3.22852608070036	2.24969562907367	0	0	1.95453089209922	0	0	0	2.36996049546682	0	0	0	0	0	0	0.793951879681911	0	0	0	0	0	0	0	0	0	0	0.793951879681911	0	0	0	0	0	0	0	0	0.793951879681911	0.793951879681911	0	0.793951879681911	0	0	0	0	0
CAAGTTGAGAAGGTGA-2	1.26741829402777	3.45379160713616	2.33757844729086	2.79178013756245	5.30271230466313	3.69201521462075	0.993664365593564	0.615486736950461	0	3.36965115031776	0	2.15813881013956	1.26741829402777	2.25187806346731	1.26741829402777	0	0	0	0	0	0.615486736950461	0	0	0	0	0.615486736950461	0	0.615486736950461	0	0	0	0	0	0.615486736950461	0	0.993664365593564	0.615486736950461	0	0	0	0	0	0	0	0	0	0	0	0
CAGCATAAGATGCGAC-2	3.15097634247728	3.88182308099844	2.87746351346852	4.22063323468398	6.35739266324633	4.72556579249197	2.23906710552768	3.15097634247728	2.49974845076556	3.88182308099844	2.23906710552768	2.23906710552768	2.87746351346852	2.87746351346852	2.23906710552768	0	0	0	0	0	1.33364685079293	0	0	0	0	0	0	0	0	0	0	0	0	0	0	0	0	0	0	0	0	0	0	0	0	0	0	0	0
CCTAAAGAGCAGGTCA-2	0	3.33781423118258	1.39066019417414	0	5.38568751039422	2.57031998938071	0	1.39066019417414	0	3.76688210819657	0	1.39066019417414	2.30782181005054	1.95089811949327	0	0	0	0	0	0	0	0	0	0	0	0	0	3.09659566755807	0	0	0	0	0	0	0	0	0	0	0	0	0	0	0	0	0	0	0	0	0
CCTCTGATCAACACCA-2	2.7836397497755	3.44539269142644	2.6397385496447	3.8857128667873	5.83943325898471	3.51225715039791	3.37373496387598	2.01553884033768	2.26934127872548	2.7836397497755	3.2965433074954	2.01553884033768	2.26934127872548	2.01553884033768	0	0	0	0	0	0	0	0	0	0	0	0	0	0	0	0	0	0	0	0	0	0	0	0	0	0	0	0	0	0	0	0	0	0	0
CGCTTCACAGGGCATA-2	2.86438694534154	3.41102934088769	2.55046574220195	3.60852946097131	6.00623502192395	3.77338262825941	3.1844341478488	2.80899612925745	1.82418645066363	4.38091736304185	1.89766087718238	1.06128805764731	2.58668019845356	2.55046574220195	1.74488237262126	0	0	0	0	0	0.386977119768433	0	0.665285420728831	0	0	0	0	0.386977119768433	0	0.386977119768433	0	0	0	0	0	0	0	0	0	0	0	0	0	0	0	0	0	0	0
CTACCCAGTCCATGAT-2	1.46301259764646	3.92758662495501	3.18770124733726	3.42980300818232	5.19419700056733	4.15982128400126	1.46301259764646	1.46301259764646	0	5.33163112519526	0	2.3939651631385	1.46301259764646	2.86760090634586	0	0	0	0	0	0	0	0	0	0	0	0	0	0	0	1.46301259764646	0	0	0	0	0	0	0	0	0	0	0	0	0	0	0	0	0	0	0
CTCGGGACATGCAATC-2	2.42280890680479	3.21810814418565	2.42280890680479	4.19102931981961	6.52611458526703	4.42148696256733	2.89752135074877	3.34662313580619	1.48745800410619	2.89752135074877	2.42280890680479	2.06072516900529	2.68807352645786	3.07060709299409	1.48745800410619	0	0	0	0	0	0	0	0	0	0	0	0	0	0	0	0	0	0	0	0	0	0	0	0	0	0	0	0	0	0	0	0	0	0
CTCTACGAGGGCTTCC-2	3.98939635698095	3.10049345800505	1.51178494094777	3.77086985186488	5.85051185542176	3.68595010590057	3.24819093521061	3.24819093521061	1.51178494094777	3.37685494929742	3.37685494929742	1.51178494094777	1.51178494094777	2.08810836524805	1.51178494094777	0	0	0	0	0	0	0	0	0	0	0	0	0	0	0	0	0	0	0	0	0	0	0	0	0	0	0	0	0	0	0	0	0	0
CTGAAACGTCGCTTTC-2	3.65065824129374	4.15103990589865	2.23359222150709	3.65065824129374	5.30330490805908	4.1833215986294	3.8901181700401	3.0834378539731	1.98100146886658	3.93182563272433	1.64222773525709	2.43507427604012	2.60268968544438	2.23359222150709	2.23359222150709	0	0	0	0	0	0	0	0	0	0	0	0	0	0	0	0	0	0	0	0	0	0	0	0	0	1.12601126285622	0	0	0	0	0	0	0	0
CTGATCCTCTGGTTCC-2	2.8869029360784	3.55177995345314	2.05092217194084	4.07053119261394	6.23933508149731	3.55177995345314	3.80751	2.05092217194084	0	2.41256905039555	3.44960032414233	0	2.05092217194084	2.41256905039555	2.41256905039555	0	0	0	0	0	0	0	0	0	0	0	0	0	0	0	0	0	0	0	0	0	0	0	0	0	0	0	0	0	0	0	0	0	0
CTTCTCTAGGGATCTG-2	3.40548954561776	3.66016496472534	2.5377850063606	4.08190219786702	6.23017692245324	4.54555746827797	3.92235684318265	2.5377850063606	2.27610892168479	4.08190219786702	3.06293891138969	1.92071077082071	2.5377850063606	2.7449940181492	3.30381008741458	0	0	0	0	0	0	0	0	0	0	0	0	0	0	1.36427985160532	0	0	0	0	0	0	0	0	0	0	0	0	0	0	0	0	0	0	0
CTTCTCTTCTTCGAGA-2	2.84468874671542	3.18376401168901	2.07206828989542	2.84468874671542	5.27481568033999	3.80579831885762	1.72766303247411	1.19807855850005	1.72766303247411	2.84468874671542	0	2.5312110433392	0	2.07206828989542	1.72766303247411	0	0	0	0	0	0	0	0	0	0	0	0	0	0	0	0	0	0	0	0	0	0	0	0	0	0	0	0	0	0	0	0	0	0
GACTAACAGATCCCGC-2	3.03731301151728	3.79926009890277	2.55796253652883	3.03731301151728	6.12584326326466	4.56721806045329	1.60338549290705	2.19049739994173	2.55796253652883	2.55796253652883	1.60338549290705	1.60338549290705	2.55796253652883	2.19049739994173	0	0	0	0	0	0	0	0	0	0	0	0	0	0	0	0	0	0	0	0	0	0	0	0	0	0	0	0	0	0	0	0	0	0	0
GATCGCGTCAGGATCT-2	2.98846177133129	3.25380869712806	3.16235375727636	3.80095449873826	5.8649353988126	3.55360972579884	3.53178713889652	2.82365596536129	0	3.94219742992693	2.22961126543659	2.14500066427165	2.30761803584638	0.919648840034684	1.9507040014794	0	0	0	0	0	0	0	0.56201558677235	0	0	0	0	0.56201558677235	0	0.56201558677235	0	0	0	0	0	0	0	0	0	0	0	0	0	0	0	0	0	0	0
GCATGCGAGGCTCTTA-2	2.59134495123535	3.66012794857464	2.86011959712838	3.47447477237292	5.87202688763635	3.52421796096175	2.86011959712838	2.3080688770747	1.45692128261703	3.99832454872127	1.78155501762445	1.78155501762445	2.45970422116979	2.52768918415031	1.24402268655378	0	0	0	0	0	0	0.600582651777218	0	0	0	0	0	0.97318569316697	0	0.600582651777218	0	0	0	0	0	0.600582651777218	0	0	0	0	0	0	0	0	0	0	0	0	0
GCTGCTTAGAAGATTC-2	0	2.66046417673568	1.06485489624934	3.2467024557568	1.56879010773368	1.90229471424047	1.56879010773368	1.06485489624934	0	1.06485489624934	1.56879010773368	0	0	1.56879010773368	0	0	0	0	0	0	1.06485489624934	0	0	0	0	0	1.06485489624934	1.06485489624934	0	0	0	1.56879010773368	0	0	0	0	0	0	0	0	0	1.56879010773368	0	0	0	0	0	0	0
GCTGCTTAGTGCCATT-2	3.49633518668018	3.69148005114262	2.09307901940302	3.77641134379439	5.66624954128308	4.3261623163194	3.59866027466203	2.72259026527864	2.09307901940302	2.93250584302048	3.25364298118151	2.72259026527864	2.45657324882326	1.51620875101972	2.09307901940302	0	0	0	0	0	0	0	0	0	0	0	0	0	0	0	0	0	0	0	0	0	0	0	0	0	0	0	0	0	0	0	0	0	0
GCTTCCAGTAGGCATG-2	2.74786072735801	3.88114953368965	2.11680980684066	3.62495433136863	6.28765080547994	3.62495433136863	3.27963621712624	2.95810853145891	2.48130875585591	1.53736192508292	2.11680980684066	2.48130875585591	1.53736192508292	0	0	0	0	0	0	0	0	0	0	0	0	0	0	0	0	0	0	0	0	0	0	0	0	0	0	0	0	0	0	0	0	0	0	0	0
GGCTCGACACGAGAGT-2	2.85516670013246	2.85516670013246	2.38198761998371	3.77462283133108	4.93137275295298	3.91465955288401	0	2.64630720110416	1.45289327865391	2.64630720110416	2.38198761998371	1.45289327865391	2.64630720110416	1.45289327865391	1.45289327865391	0	0	0	0	0	1.45289327865391	0	0	0	0	0	0	1.45289327865391	0	0	0	0	0	0	0	0	0	0	0	0	0	0	0	0	0	0	0	0	0
GGCTGGTCAGATTGCT-2	0	3.1020137669996	2.45284382999721	3.57007857455474	1.84224255763287	4.51394776311716	3.31612493385312	1.29618835374121	0	1.29618835374121	1.29618835374121	0	0	2.19344094882004	0	0	0	0	0	0	0	0	0	0	0	0	1.29618835374121	0	0	0	0	1.84224255763287	0	0	0	0	0	0	0	0	0	0	0	0	0	0	0	0	0
GTACGTACAGCTCCGA-2	3.94549700861971	2.80944028652106	2.17478717681931	3.47200521111359	5.80667974059517	4.14950323132818	2.54163884465331	3.02046293572297	2.17478717681931	1.58926704261798	3.02046293572297	1.58926704261798	2.80944028652106	3.34290039202065	0	0	0	0	0	0	0	0	0	0	0	0	0	0	0	0	0	0	0	0	0	0	0	0	0	0	0	0	0	0	0	0	0	0	0
GTACTCCGTTTGTTTC-2	1.95775371549184	3.11655116628729	3.09174104589872	3.74897952996623	5.73882863518411	2.89834660882418	2.10284920607172	2.34196106963296	1.58335123047179	4.44337449632397	2.48995417053744	2.22953498724645	1.78797322997681	1.78797322997681	1.16693883687019	0	0	0	0	0	0	0	0	0	0	0	0	0.440211833377276	0	0	0	0	0	0	0	0	0	0	0	0	0	0	0	0	0	0	0	0	0.440211833377276
GTACTTTCAGTCAGCC-2	2.54451814694951	3.7850073390567	0	3.34591514098043	5.86678720162823	4.15257902127288	2.81237731913883	2.54451814694951	0	3.87012453186867	2.54451814694951	1.59175510246442	1.59175510246442	2.17755756942965	1.59175510246442	0	0	0	0	0	0	0	0	0	0	0	0	0	0	0	0	0	0	0	0	0	0	0	0	0	0	0	0	0	0	0	0	0	0
GTAGGCCTCTCCAGGG-2	1.99062586911581	3.66152579499255	2.72262716994044	3.2383035123905	5.60570970007374	3.94276382912509	1.74747407460006	1.87642218693812	1.21492540326572	3.53165815122555	1.59940194037235	1.59940194037235	2.34948496149617	1.87642218693812	0.947800422327004	0	0	0	0	0	0.582223564098183	0	0	0	0	0	0	0	0	0.582223564098183	0	0	0	0	0	0	0	0	0	0	0	0	0	0	0	0	0	0	0
GTCCTCAAGTGACTCT-2	3.08383552331787	3.08383552331787	2.74659198223755	4.35818804975323	5.88466605674177	3.75382496307517	2.74659198223755	1.12629287208586	1.98136074944702	3.33557819715539	2.87207279319657	2.60307557426689	1.98136074944702	2.74659198223755	1.12629287208586	0	0	0	0	0	0	0	0	0	0	0	0	0	0	0	0	0	0	0	0	0	0	0	0	0	0	0	0	0	0	0	0	0	0
GTGCAGCGTCCCGACA-2	2.5062970596358	4.12911191238161	1.43912058002632	3.82946278909276	6.43532748170844	3.92914121148383	3.22395859102345	2.0060602204858	2.62957989871523	3.01071517256234	3.15780434433836	2.5062970596358	2.36564975227199	2.0060602204858	1.7622411465704	0	0	0	0	0	0	0	0	0	0	0	0	0	0	0	0	0	0	0	0	0	0	0.958772599450037	0	0	0	0	0	0	0	0	0	0	0
GTTCTCGTCATCGATG-2	2.28140599136543	3.91654161375357	1.68551300620009	3.61201967367356	6.10183149697576	4.41583676163599	2.92213266507511	3.01253821981155	2.08347698886162	4.44720774993653	1.29119512952856	1.50766526428627	2.92213266507511	2.65223117283343	1.68551300620009	1.01453739639311	0	0	0	0	0	0	0	0	0	0	0	1.29119512952856	0	0	0	0	0	0.63076292429335	0	0	0	0	0	0	0	0	0	0	0	0	0	0.63076292429335	0
TACGGATGTCTGATTG-2	1.27908797507178	3.54713421851149	0	3.96778348549073	6.11422365550429	4.06137261124263	3.07947066531151	1.82240538127408	2.17248585948753	4.39930390524528	2.80700017155808	2.17248585948753	2.17248585948753	2.17248585948753	2.17248585948753	0	0	0	0	0	0	0	0	0	0	0	0	0	0	0	0	0	0	0	0	0	0	0	0	0	0	0	0	0	0	0	0	0	0
TACTCATAGCTGCCCA-2	3.30465223162702	3.73328685012827	1.92145699134186	3.89395997203245	5.96669230306723	3.8327525942091	3.45354454230624	2.11488466448506	1.92145699134186	2.99325106378656	3.45354454230624	1.68141951050388	1.3649307493573	1.92145699134186	2.4162781433989	0.899236510835915	0	0	0	0	0	0	0	0	0	0	0	0.899236510835915	0	0	0	0	0	0	0	0	0	0	0	0	0	0	0	0	0	0	0	0	0
TAGTGGTGTAGCGCAA-2	2.36912582267322	3.40333292834445	2.67850212023961	3.68266467758709	6.42198325953598	3.86078477841146	2.16910352335952	1.91880715465663	2.36912582267322	3.63269449976874	2.36912582267322	1.58416481750379	2.36912582267322	1.91880715465663	2.67850212023961	0	0	0	0	0	0	0	0	0	0	0	0	0	0	0	0	0	0	0	0	0	0	0	0	0	0	0	0	0	0	0	0	0	0
TCAACGAGTCTCCATC-2	2.45795570358904	3.49780137962295	1.30025350464803	3.32151434820923	5.74753315369331	4.39576691664474	3.41353748385183	2.45795570358904	0	2.8344691326209	2.8344691326209	1.8469503650319	1.30025350464803	2.19841064122619	2.19841064122619	0	0	0	0	0	1.30025350464803	0	0	0	0	0	0	0	0	0	0	0	0	0	0	0	0	0	0	0	0	0	0	0	0	0	0	0	0
TCAATCTGTTGATTGC-2	1.78080238125094	3.24544	3.03199020461133	3.75990250288905	5.59818708023175	4.09792806717443	2.90532370541378	0	2.12846078679514	4.31774468066949	1.78080238125094	1.24337854847244	2.12846078679514	2.12846078679514	0	0	0	0	0	0	0	0	0	0	0	0	0	0	0	0	0	0	0	0	0	0	0	0	0	0	0	0	0	0	0	0	0	0	0
TCAGCAATCAACCATG-2	1.71708908713297	3.26291675365922	3.07071599604276	3.17142692617226	5.48411429948301	3.8433792213422	2.06082482580529	2.51936766120003	1.18910726146101	3.68463335762804	2.95871470501549	1.71708908713297	1.71708908713297	0	0	0	0	0	0	0	0	0	0	0	0	0	0	1.18910726146101	0	0	0	0	0	0	0	0	0	0	0	0	0	0	0	0	0	0	0	0	0
TCCACACCATGGGACA-2	1.51898924628139	4.23097867003871	2.93587773509729	3.85817655496597	5.6193338926957	4.37559770077085	3.25706689096214	2.72591792140661	1.51898924628139	3.69495266227233	1.51898924628139	2.45982970243956	2.45982970243956	2.45982970243956	2.45982970243956	0	0	0	0	0	0	0	0	0	0	0	0	0	0	0	0	0	0	0	0	0	0	0	0	0	0	0	0	0	0	0	0	0	0
TCGAGGCCACCACGTG-2	2.79531157733095	3.45743452725944	2.28049885035276	3.52432448933254	6.00376780425921	4.60309338768545	3.94146457125166	1.68468996877929	2.28049885035276	4.06182363847852	2.92117667948973	2.28049885035276	1.16170904648566	2.02632672683144	1.68468996877929	0	0	0	0	0	0	0	0	0	0	0	0	0	0	0	0	0	0	0	0	0	0	0	0	0	0	0	0	0	0	0	0	0	0
TCGTAGAGTAAACCTC-2	3.3331692955853	3.80485906277117	2.0485643031154	3.8773756025152	6.0073511968781	3.94498718096712	1.47667842258816	3.05731033577318	0	3.3331692955853	2.4101054367053	2.4101054367053	2.4101054367053	2.0485643031154	2.0485643031154	0	0	0	0	0	0	0	0	0	0	0	0	0	0	0	0	0	0	0	0	0	0	0	0	0	0	0	0	0	0	0	0	0	0
TCTATTGAGAAGAAGC-2	0.870102257360332	3.20199958152649	2.0713809832436	3.25689539438847	5.65377524334723	3.78423061720182	1.32821755550296	1.87925430695844	1.32821755550296	4.88869151299131	1.87925430695844	2.6994499549141	3.20199958152649	2.0713809832436	1.64122042207886	0	0	0	0	0	0.870102257360332	0	0	0	0	0	0	0.870102257360332	0	0	0	0	0	0	0	0	0	0	0	0	0.870102257360332	0	0	0	0	0	0	0	0
TGACTTTGTTAAGGGC-2	2.6002130880123	4.27996284565126	2.29301136085359	3.89356337617339	6.51087697413097	4.17613927899433	2.09479502160703	2.9343588184488	1.84732530923991	3.49823304786153	2.09479502160703	1.51773652920076	2.72441891325053	1.84732530923991	1.51773652920076	0	0	0	0	0	0	0	0	0	0	0	0	0	0	0	0	0	0	0	0	0	0	0	0	0	0	0	0	0	0	0	0	0	0
TGAGCCGTCTACTATC-2	2.26288665380755	3.90790431712405	1.35332273838156	4.56141382920254	6.23814297464425	3.17647393773925	2.5242119953515	1.35332273838156	1.35332273838156	2.90260684665506	0	0	2.26288665380755	1.90813827921168	1.35332273838156	0	0	0	1.35332273838156	0	0	0	0	0	0	0	0	0	0	0	0	0	0	0	0	0	0	0	0	0	0	0	0	0	0	0	0	0	0
TGAGCCGTCTTTACAC-2	3.4322951839706	3.8269309687096	1.79030262283415	3.71186627818613	6.49200801681785	4.29556074492504	2.91611685167097	3.04285729705061	1.2515143730029	3.4322951839706	2.13852355412423	0	2.6010708361387	2.6010708361387	1.2515143730029	0	0	0	0	0	0	0	0	0	0	0	0	0	0	0	0	0	0	0	0	0	0	0	0	0	0	0	0	0	0	0	0	0	0
TGCGTGGCATTTGCTT-2	2.63283969300439	2.80310991127467	1.81893505460702	3.61515284597679	5.45291658803227	4.48649832569203	3.6823499185558	2.16881754497818	2.80310991127467	3.54311295013891	2.42750513396557	1.27610125062386	2.63283969300439	0	2.42750513396557	0	0	0	0	0	0	0	0	0	0	0	0	0	0	0	0	0	0	0	0	0	0	0	0	0	0	0	0	0	0	0	0	0	0
TTAACTCAGAAACCGC-2	1.53307531188429	4.13917160247255	2.47630333477892	4.66663802391643	6.13624632371996	4.55852320122884	2.47630333477892	2.95292941661647	0	2.95292941661647	3.12651515947356	1.53307531188429	2.74274814219871	2.11200577867452	2.11200577867452	0	0	0	0	0	0	0	0	0	0	0	0	0	0	0	0	0	0	0	0	0	0	0	0	0	0	0	0	0	0	0	0	0	0
TTCTCAACACTTAACG-2	3.73381820139225	3.59438775222459	2.21568756245538	3.59438775222459	6.1277242285867	4.1091763970115	4.06343804216139	2.47572129534643	0	3.23880122720063	2.68190131493827	0	1.31441431848941	1.86332639136948	1.86332639136948	0	0	0	0	0	0	0	0	0	0	0	0	0	0	0	0	0	0	0	0	0	0	0	0	0	0	0	0	0	0	0	0	0	0
AAGGTTCAGACCTAGG-1	1.83934341386641	2.9716147139007	1.83934341386641	4.03548334676145	5.95246222767584	3.63881797409394	2.9716147139007	2.44969482598637	0	2.65542363202753	2.82596455819544	0	1.29368626964441	0	0	0	0	0	0	0	0	0	0	0	0	0	0	0	0	0	0	0	0	0	0	0	0	0	0	0	0	0	0	0	0	0	0	0	0
AATCGGTCAGGACCCT-1	0	1.10599983066123	1.95539843185442	2.20706255495069	2.8436270231592	3.77200521637353	1.10599983066123	2.57516379278457	0	5.37230146854281	1.10599983066123	1.10599983066123	1.95539843185442	1.95539843185442	0	0	0	0	0	0	0	0	0	0	0	0	0	2.57516379278457	0	0	0	0	0	0	0	0	0	0	0	0	0	0	0	0	0	0	0	0	0
AATCGGTGTCATGCCG-1	3.9763448582289	4.09204193501042	2.64478693653227	4.52789071613407	6.63717402489992	4.72013842157383	2.38050248698829	3.02629383028089	3.02629383028089	3.02629383028089	3.02629383028089	0	2.85362454731478	2.38050248698829	2.64478693653227	0	0	0	0	0	0	0	0	0	0	0	0	0	0	0	0	0	0	0	0	0	0	0	0	0	0	0	0	0	0	0	0	0	0
AATCGGTGTCGAATCT-1	2.10617388277924	3.79099499438794	2.10617388277924	2.36295780460806	5.61762974001524	4.22473324204514	2.10617388277924	2.10617388277924	1.75978053290068	3.7351635309677	2.73653954408983	0	2.56709357536657	3.00789044169572	1.75978053290068	0	0	0	0	0	0	1.22541554114186	0	0	0	0	0	0	0	0	0	0	0	0	0	0	0	0	0	0	0	0	0	0	0	0	0	0	0
ACAGCTAGTAGCGATG-1	2.9936873364313	3.50346942828913	2.43602524057995	3.12689274229726	5.93815581198444	3.75443577046942	2.43602524057995	1.34648005064521	0.666781209258061	4.23776523758578	1.74742188588642	0.666781209258061	1.56691209417746	2.14986007194646	1.74742188588642	0	0	0	0	0	0.666781209258061	0	0	0	0	0	0.666781209258061	0.666781209258061	0	0	0	0	0	0.666781209258061	0	1.06330088315797	0	0	0	0	0	0	0	0	0	0	0	0	0
ACCGTAAAGTCTCCTC-1	2.85059209927209	3.08897661052811	1.73281901242165	3.08897661052811	5.56745989609801	2.70603031228618	2.70603031228618	0	1.20245827033806	2.33342024842778	2.33342024842778	0	1.73281901242165	2.33342024842778	1.20245827033806	0	0	0	0	0	0	0	0	0	0	0	0	0	0	0	0	0	0	0	2.07754801551507	0	0	0	0	0	1.20245827033806	0	0	0	0	0	0	0	0
ACGATGTAGGCTATCT-1	3.10063814042017	2.9539628606777	2.78201386269936	4.58465821625895	6.03830475940834	3.77101786636169	2.9539628606777	2.57423016653601	0	3.69867975871223	2.78201386269936	0	2.57423016653601	2.31163492851396	2.9539628606777	0	0	0	0	0	0	0	0	0	0	0	0	0	0	0	0	0	0	0	0	0	0	0	0	0	0	0	0	0	0	0	0	0	0
ACGATGTAGTCGTTTG-1	3.10760996773239	3.77814967400734	2.45819990192619	4.17596393557503	5.8373815288093	4.37383792788767	0	3.10760996773239	1.51759748953085	3.99670974521927	2.09463886544681	1.51759748953085	2.9341902082229	2.09463886544681	2.09463886544681	0	0	0	0	0	0	0	0	0	0	0	0	0	0	0	0	0	0	0	0	0	0	0	0	0	0	0	0	0	0	0	0	0	0
ACGGCCACATCCTTGC-1	1.37433951296813	3.31680757541635	2.63840335564543	1.21252777999283	5.18592334911541	3.67331010362284	0.464044069862762	2.28822202882376	0.464044069862762	4.00250095817534	0.464044069862762	1.51357842323961	2.16060782584923	2.79440033534162	1.01938117951922	0	0	0	0	0	0	0	0	0	0	0	0	2.34639994721963	0	0	0	0	0	0	0	0	0	0	0	0	0	0	0	0	0	0	0	0.464044069862762	0.779777124710966
ACTGCTCCAGATGGCA-1	3.04833996478759	3.83256245758396	2.66631673970834	3.96791481350501	6.52511405836915	3.63267735111245	2.04036807337492	2.66631673970834	2.40153959170054	4.08711186501863	2.04036807337492	1.79510060163789	2.04036807337492	0	2.04036807337492	0	0	0	0	0	0	0	0	0	0	0	0	0	0	0	0	0	0	0	0	0	0	0	0	0	0	0	0	0	0	0	0	0	0
AGGCCACCAGGATCGA-1	3.46638783350673	3.76817998874897	2.88594384543757	3.46638783350673	6.10789679306202	4.70937775299202	3.76817998874897	3.37419575076167	2.50799764297811	3.70083533367137	2.88594384543757	1.3402710931407	1.89313574700399	2.71472088990653	1.89313574700399	0	0	0	0	0	1.3402710931407	0	0	0	0	0	0	0	0	0	0	0	0	0	0	0	0	0	0	0	0	0	0	0	0	0	0	0	0
AGGCCACGTTGTACAC-1	2.53190346266979	3.29765757979851	1.91526123456079	3.05685051660276	5.33029690833199	4.76024250010752	0	0	0	3.39931427833173	0	1.35952832695924	2.53190346266979	1.35952832695924	0	0	0	0	0	0	1.35952832695924	0	0	0	0	0	0	1.35952832695924	0	0	0	0	0	0	0	0	0	0	0	0	0	0	0	0	0	0	0	0	0
AGGCCGTGTCCTCCAT-1	2.0628206604438	3.56503412378201	2.42499720257616	3.96102246218938	5.83180190944132	3.74262852182905	3.07289679419026	2.69031137676483	2.42499720257616	3.34893967404526	3.07289679419026	1.48931698119315	2.42499720257616	2.42499720257616	1.48931698119315	0	0	0	0	0	0	0	0	0	0	0	0	0	0	0	0	0	0	0	0	0	0	0	0	0	0	0	0	0	0	0	0	0	0
AGTCTTTGTACTCGCG-1	4.34133205852304	0	2.90304099087095	1.49198218364805	4.08732480554034	4.34133205852304	0	3.35225903284059	0	5.11441358005316	0	2.69351829043191	2.69351829043191	3.07617780524129	0	0	0	0	0	0	0	0	0	0	0	0	0	0	0	0	0	0	0	0	0	0	0	0	0	0	0	0	0	0	0	0	0	0	0
ATCCACCAGATCCTGT-1	0	3.02555514334127	0	3.52883337225924	0	3.13793126883488	2.25940409143374	0	0	1.96384831653807	0	0	0	2.37979797786587	0	0	0	0	0	0	0.799909727249256	0	0	0	0	0	0	0	0	0	0	0.799909727249256	0	0	0	0	0	0	0	0	0.799909727249256	0.799909727249256	0	0.799909727249256	0	0	0	0	0
CAAGTTGAGAAGGTGA-1	1.25868726279144	3.3867274558396	2.32658680969872	2.78035718384719	5.28635678609559	3.65872815220469	0.609909867680127	0.609909867680127	0	3.29762161465447	0	2.14737932352291	1.25868726279144	2.24099212162814	1.25868726279144	0	0	0	0	0	0.986014927061541	0	0	0	0	0.609909867680127	0	0.609909867680127	0	0	0	0	0	0.609909867680127	0	0.986014927061541	0.609909867680127	0	0	0	0	0	0	0	0	0	0	0	0
CACAGTAGTCATACTG-1	3.56042932374126	3.63828297426331	2.72398634305798	4.15355973265845	6.37626328274086	4.23926	2.89531222205651	1.90156749955254	1.34760327129153	3.38377699006503	2.72398634305798	2.89531222205651	2.51711288250443	2.72398634305798	2.25597284595592	0	0	0	0	0	0	0	1.34760327129153	0	0	0	0	0	0	0	0	0	0	0	0	0	0	0	0	0	0	0	0	0	0	0	0	0	0
CACATAGAGTGTACCT-1	2.35084388048972	0	3.10738319331001	2.72403069941209	2.99517432063312	2.86876435398668	0	2.0944307058046	1.21598	5.14691056501586	0	1.74871469601347	1.74871469601347	2.55474574908726	0	0	0	0	0	0	0	0	1.74871469601347	0	0	0	0	1.21598	0	0	0	0	0	0	0	0	0	0	0	0	0	0	0	0	0	0	0	0	0
CAGCAGCGTTAAGATG-1	1.07124707440253	2.16056864413504	1.07124707440253	2.66952572092708	4.77119352246861	3.67326694217059	3.3940137055991	2.36039043286559	1.07124707440253	1.91058675785902	2.36039043286559	1.57650863128493	1.07124707440253	1.57650863128493	1.07124707440253	0	0	0	0	0	1.07124707440253	0	0	0	0	0	0	0	0	0	0	0	0	0	0	0	0	0	0	0	0	0	0	0	0	0	0	0	0
CAGCATAAGATGCGAC-1	3.15419221936082	3.82577205916843	2.88063421676534	4.22394343358296	6.35100708057058	4.75337259534524	2.50283251018522	3.02673844303736	2.50283251018522	3.88511341106913	2.24206913044504	2.24206913044504	2.70947001900625	2.88063421676534	2.24206913044504	0	0	0	0	0	1.33612214308294	0	0	0	0	0	0	0	0	0	0	0	0	0	0	0	0	0	0	0	0	0	0	0	0	0	0	0	0
CAGCGACAGCGACGTA-1	3.32757264567408	4.14327907576977	2.59539043904661	4.32295200725404	6.43147752317852	4.60731340233378	3.46587799687916	3.07591488939712	3.07591488939712	4.00261690611095	3.39911446427403	1.63587332633801	1.63587332633801	1.97420733286743	2.59539043904661	1.1206900455795	0	0	0	0	0	0	1.1206900455795	0	0	0	0	0	0	0	0	0	0	0	0	0	0	0	0	0	0	0	0	0	0	0	0	0	0
CAGTAACAGTGAAGAG-1	2.64296612938031	3.6929832933751	0	4.03394021640422	6.41025647132696	4.65812919413156	3.29989014312281	2.85177748034491	2.37872382533109	3.02442883187926	1.45013910378982	2.37872382533109	2.85177748034491	2.64296612938031	2.37872382533109	0	0	0	0	0	0	0	0	0	0	0	0	0	0	0	0	0	0	0	0	0	0	0	0	0	0	0	0	0	0	0	0	0	0
CATATTCCACCTTGTC-1	3.63048060182674	4.22449623205493	2.32069378202026	3.70848250202675	6.2083239315317	4.49721132424889	3.11023817026267	3.11023817026267	2.58351808711352	3.23818017959898	1.96316391502622	2.58351808711352	3.23818017959898	2.9634917335788	1.96316391502622	0	0	0	0	0	0	0	0	0	0	0	0	0	0	0	0	0	0	0	0	0	0	0	0	0	0	0	0	0	0	0	0	0	0
CATCGGGTCACTCCTG-1	2.34660288271754	4.17838027584235	1.06125715610402	3.08145210306442	6.40966588187294	4.41000750902624	1.89762071000298	3.16463176778657	1.89762071000298	3.44170029296174	2.65535334182819	1.56444133729882	2.78006167504424	2.14710107333171	1.56444133729882	0	0	0	0	0	0	0	0	0	0	0	0	0	0	0	0	0	0	0	0	0	0	0	0	0	0	0	0	0	0	0	0	0	0
CCCTCCTAGGTTACCT-1	2.93824560589514	3.60455661738663	2.46211673236237	4.12392188358232	6.36985933734155	4.37806673019904	2.7282548159048	2.93824560589514	1.52094279771571	2.09839525760119	2.09839525760119	0	2.46211673236237	0	2.09839525760119	0	0	0	0	0	0	0	0	0	0	0	0	0	0	0	0	0	0	0	0	0	0	0	0	0	0	0	0	0	0	0	0	0	0
CCGGTAGGTCTGCCAG-1	2.08996865015039	3.7454297469527	1.51344028420563	3.52817518989559	6.31431376069919	3.62711270109557	2.86396374430235	2.22629	1.74451198038665	3.41836332618717	1.21240333804094	2.22629	2.22629	2.71927519215534	1.74451198038665	0	0	0	0	0	0	0	0	0	0	0	0	0	0	0	0	0	0	0	0	0	0	0	0	0	0	0	0	0	0	0	0	0	0.779681212954312
CCTAAAGAGCAGGTCA-1	0	3.23260944820595	1.39703982962797	0	5.40786478352553	2.57815823747726	0	1.39703982962797	0	3.7751716133075	0	1.39703982962797	2.31546586854946	1.95818130199975	0	0	0	0	0	0	0	0	0	0	0	0	0	3.10469857512826	0	0	0	0	0	0	0	0	0	0	0	0	0	0	0	0	0	0	0	0	0
CCTCTGATCAACACCA-1	2.78976360720078	3.45171123661712	2.64580015015964	3.89210531258595	5.83960953517906	3.51858911584811	3.45171123661712	2.02119773145129	2.27519460608744	2.64580015015964	3.30282854960708	2.02119773145129	2.27519460608744	2.02119773145129	0	0	0	0	0	0	0	0	0	0	0	0	0	0	0	0	0	0	0	0	0	0	0	0	0	0	0	0	0	0	0	0	0	0	0
CGATGGCCATATGGTC-1	3.90730447844467	3.97058629816775	2.37517789221652	3.51183652857604	6.71749959929361	3.97058629816775	3.51183652857604	3.29612579984049	2.37517789221652	3.51183652857604	2.63933594582324	1.44714843721857	3.02071029689994	2.37517789221652	3.16786994383093	0	0	0	0	0	0	0	0	0	0	0	0	0	0	0	0	0	0	0	0	0	0	0	0	0	0	0	0	0	0	0	0	0	0
CGATTGAGTGTTGGGA-1	2.91737667446796	4.04944139171848	2.17185416247343	3.68569167689474	6.07403601261473	4.58682014748866	3.19144769573613	2.53859018536888	2.17185416247343	3.46879850658536	1.58663370033792	1.58663370033792	2.17185416247343	2.53859018536888	2.53859018536888	0	0	0	0	0	0	0	0	0	0	0	0	0	0	0	0	0	0	0	0	0	0	0	0	0	0	0	0	0	0	0	0	0	0
CGCTTCACAGGGCATA-1	2.87158978214468	3.43389504311667	2.51991039884478	3.62868282492566	6.01152225296005	3.78084453652181	3.21113620923379	2.78727067108515	1.83059491897638	4.37656105419897	1.90415640339093	1.06628897923728	2.59374411546234	2.55750852964247	1.75118940310196	0	0	0	0	0	0	0	0.669003174718582	0	0	0	0	0.389434047249301	0	0.389434047249301	0	0	0	0	0	0	0	0	0	0	0	0	0	0	0	0	0	0	0
CGGACACCACAGGCCT-1	3.24142075019526	3.24142075019526	1.86563016299624	4.38415036758187	5.81946058774727	3.96783705133354	2.21811682755416	2.68444126720419	1.31640896555967	4.96256586385671	2.68444126720419	0	2.21811682755416	3.00121815405856	1.86563016299624	0	0	0	0	0	0	0	0	0	0	0	0	0	0	0	0	0	0	0	0	0	0	0	0	0	0	0	0	0	0	0	0	0	0
CGGACGTTCTGGCGAC-1	3.98013152528723	4.03321493741463	2.27767871375797	4.34209104685812	6.5977171966515	4.0836219752752	3.73414095206857	3.06460647250017	1.92220396045618	3.3054951397961	3.40718080695235	1.92220396045618	3.06460647250017	3.19228675508661	1.3655823621981	0	0	0	0	0	0	0	0	0	0	0	0	0	0	0	0	0	0	0	0	0	0	0	0	0	0	0	0	0	0	0	0	0	0
CGTCTACAGTGTCCCG-1	2.07887299953774	3.58288720500717	2.44175376666954	3.67566733862639	6.33529174620903	4.4420091146784	3.23805415319409	2.44175376666954	1.50357204194813	2.91715607776069	3.4806103002942	2.07887299953774	2.91715607776069	2.07887299953774	2.07887299953774	0	0	0	0	0	0	0	0	0	0	0	0	0	0	0	0	0	0	0	0	0	0	0	0	0	0	0	0	0	0	0	0	0	0
CTACCCAGTCCATGAT-1	1.4707113038455	3.93739729857542	3.04993534317537	3.43948717521255	5.22239775410671	4.11646374681883	1.4707113038455	1.4707113038455	0	5.32540769755575	0	2.40306277168259	1.4707113038455	2.87704160184973	0	0	0	0	0	0	0	0	0	0	0	0	0	0	0	1.4707113038455	0	0	0	0	0	0	0	0	0	0	0	0	0	0	0	0	0	0	0
CTAGAGTTCAAGGTAA-1	3.5103335321673	4.14981037134384	2.91658907796883	4.32950056811906	6.23512281698423	4.14981037134384	2.77141762478775	2.77141762478775	1.79071856146258	3.71235333464401	3.04333274036104	1.79071856146258	3.25689539438847	2.13896399210728	3.15580439182443	0	0	0	0	0	0	0	0	0	0	0	0	0	0	0	0	0	0	0	0	0	0	1.25187082819175	0	0	0	0	0	0	0	0	0	0	0
CTCGGAGGTGTTGAGG-1	2.00120329370749	1.66113846020178	2.13585473110683	2.76811348549871	1.43484076405225	4.10617801626818	0	2.54392840870778	0	4.80860968480198	1.14187957424183	1.66113846020178	2.00120329370749	2.54392840870778	0	0	0	0	0	0	0	0	0.725771881295418	0	0	0	0	0.725771881295418	0	0	0	0	0	0	0	0	0	0	0	0	0	0	0	0	0	0	0	0	0
CTCGGGACATGCAATC-1	2.43034	3.07848155826588	2.43034	4.1991608883849	6.53435852340458	4.3437156975316	2.90532370541378	3.22603493853183	1.49385452830835	2.90532370541378	2.43034	2.0679334350841	2.69577015799997	3.07848155826588	1.49385452830835	0	0	0	0	0	0	0	0	0	0	0	0	0	0	0	0	0	0	0	0	0	0	0	0	0	0	0	0	0	0	0	0	0	0
CTCTACGAGGGCTTCC-1	3.99880951773718	3.10965347218599	1.51927	3.78023985431055	5.83951433526656	3.69530062148841	3.25740997943793	3.25740997943793	1.51927	3.25740997943793	3.38611876777405	1.51927	1.51927	1.51927	0	0	0	0	0	0	0	0	0	0	0	0	0	0	0	0	0	0	0	0	0	0	0	0	0	0	0	0	0	0	0	0	0	0	0
CTGAAACGTCGCTTTC-1	3.65594892875211	4.15638599042017	2.44003110089436	3.65594892875211	5.30870934910278	4.18867039309371	3.89543882136767	3.08862112158744	1.98568545318896	3.89543882136767	1.64661018821537	2.44003110089436	2.60771976035756	2.23844308588905	2.23844308588905	0	0	0	0	0	0	0	0	0	0	0	0	0	0	0	0	0	0	0	0	0	0	0	0	0	1.12968435118991	0	0	0	0	0	0	0	0
CTGATCCTCTGGTTCC-1	2.89946557738806	3.56470049313174	2.06252095709991	4.02403283800703	6.24597702586878	3.46248009346687	3.82051130086624	2.06252095709991	0	2.42468423852617	3.46248009346687	0	2.06252095709991	2.42468423852617	2.42468423852617	0	0	0	0	0	0	0	0	0	0	0	0	0	0	0	0	0	0	0	0	0	0	0	0	0	0	0	0	0	0	0	0	0	0
CTGCTGTAGGGAAACA-1	1.66252195453697	3.7278505592686	1.66252195453697	3.00700158416476	5.80551389655582	4.26966607703377	2.2560365930113	1.14304237843939	2.45800453759297	3.19864259857551	1.14304237843939	1.14304237843939	1.66252195453697	2.6259557330012	2.2560365930113	0	0	0	0	0	0	0	0	0	0	0	0	0	0	0	0	0	0	0	0	0	0	0	0	0	0	0	0	0	0	0	0	0	0
CTTCTCTAGGGATCTG-1	3.41653776649935	3.67129798814673	2.28636707631473	4.14113105544667	6.23004171449749	4.52545201806383	3.87415529523344	2.54831201588915	2.28636707631473	4.04272039194101	3.07383302159801	1.93047041241648	2.54831201588915	2.75568921329075	3.3148179365306	0	0	0	0	0	0	0	0	0	0	0	0	0	0	1.37279767867582	0	0	0	0	0	0	0	0	0	0	0	0	0	0	0	0	0	0	0
CTTCTCTTCTTCGAGA-1	2.85808204034033	3.19739349618229	2.08450380651031	2.85808204034033	5.28895781397898	3.8196987411833	1.73936624826402	1.20802466423685	1.73936624826402	2.85808204034033	0	2.54430186232571	0	2.08450380651031	1.20802466423685	0	0	0	0	0	0	0	0	0	0	0	0	0	0	0	0	0	0	0	0	0	0	0	0	0	0	0	0	0	0	0	0	0	0
GAAATGACATTTCACT-1	1.73897941843377	3.28852967107614	3.09611561006792	3.52166488486161	5.52006468202559	3.81923977329229	3.4498274251822	2.08409291695351	2.08409291695351	3.81923977329229	2.08409291695351	0	1.20769563375821	0	0	0	0	0	0	0	0	0	0	0	0	0	0	0	0	0	0	0	0	0	0	0	0	0	0	0	0	0	0	0	0	0	0	0	0
GAATAAGCAGGATCGA-1	1.41706601978664	3.99129618632265	2.33939906611676	3.86859344750081	6.15220063829357	4.44705331789095	0	0	1.41706601978664	3.37159691188586	0	2.81090758654192	3.13004461116159	1.41706601978664	1.41706601978664	0	0	0	1.41706601978664	0	0	0	0	0	0	0	0	0	0	0	0	0	0	0	0	0	0	0	0	0	0	0	0	0	0	0	0	0	0
GACAGAGAGAGTGAGA-1	3.06053559013863	4.1806259176319	1.47929061779382	3.88068974841659	6.38152918858357	4.36901866791108	3.06053559013863	2.05151276615483	2.05151276615483	3.33643284628473	2.67823147807854	2.41318609059679	3.20796910461707	0	2.05151276615483	0	0	0	0	0	0	0	0	0	0	0	0	0	0	0	0	0	0	0	0	0	0	0	0	0	0	0	0	0	0	0	0	0	0
GACGCGTCACGGCCAT-1	1.99844174348819	4.12044650147061	2.73108223542989	3.62888840068331	6.03341039965907	3.67034133311502	1.75495081071707	2.91983699082617	1.75495081071707	2.82990656214623	0.953350556258097	0.953350556258097	2.82990656214623	1.75495081071707	0.953350556258097	0	0	0	0	0	0	0	0	0	0	0	0	0	0	0	0	0	0	0	0	0	0	0	0	0	0	0	0	0	0	0	0	0	0
GATCGATAGGCCCTTG-1	2.93499138857471	3.60121373886887	2.49636888663562	3.53849293659235	6.19662105519214	3.66023174260647	2.03901047281734	2.29361200780443	2.66486470682222	2.80902150367752	3.04685346580825	1.69659407733753	2.80902150367752	0	2.03901047281734	0	0	0	0	0	0	0	1.17175978103879	0	0	0	0	1.17175978103879	0	0	0	0	0	0	0	0	0	0	0	0	0	0	0	0	0	0	0	0	0
GATCGCGTCAGGATCT-1	2.99558028632063	3.26101488480759	3.10353660916048	3.79127966533945	5.86381249378179	3.53906333810812	3.5167489527553	2.87454298728018	0	3.94954716685382	2.31436948680965	2.1516208205362	2.31436948680965	0.924162404369923	1.95713651911897	0	0	0	0	0	0	0	0.565244726807623	0	0	0	0	0.565244726807623	0	0.565244726807623	0	0	0	0	0	0	0	0	0	0	0	0	0	0	0	0	0	0	0
GATGAAACACGGATAG-1	2.35153611938533	3.1428845835944	3.41971849571373	3.1428845835944	5.35728720183615	4.00447283296626	0.720637458103521	1.13510058193125	0.720637458103521	4.9665115899115	0	1.42725148164535	1.99258371555423	1.65306677482331	1.13510058193125	0	0	0	0	0	0	0	0	0	0	0	0	2.94167912876122	0	0	0	0	0	0	0	0	0	0	0	0	0	0	0	0.720637458103521	0	0	0	0	0.720637458103521
GATGCTAAGAGTGAGA-1	2.86880166907044	3.25516315565065	2.23086865204877	3.3566587594998	6.2934499916759	4.32772264732325	2.49132466981698	1.32689354705462	2.49132466981698	3.75043869043738	1.87772796283951	3.01480972879374	2.69776952860649	0	1.32689354705462	0	0	0	0	0	0	0	0	0	0	0	0	0	0	0	0	0	0	0	0	0	0	0	0	0	0	0	0	0	0	0	0	0	0
GCATACATCGGATGGA-1	2.4088763494673	3.33186707133279	2.04738806487155	3.72535192217174	6.15264942250879	4.22648891597989	2.88307273004367	2.04738806487155	1.47563657784546	2.67382284830196	3.44567261400393	0	2.4088763494673	1.47563657784546	1.47563657784546	0	0	0	0	0	0	0	0	0	0	0	0	0	0	0	0	0	0	0	0	0	0	0	0	0	0	0	0	0	0	0	0	0	0
GCATGCGAGGCTCTTA-1	2.59493150393815	3.66390485192938	2.8637744825008	3.47823136584892	5.87589244150417	3.50341520702777	2.90984413955069	2.39027868770642	1.45989604861717	4.00213001845961	1.78477982000433	1.78477982000433	2.39027868770642	2.53125668004968	1.24678339955944	0	0	0	0	0	0	0.602334762552871	0	0	0	0	0	0.975599088482796	0	0.602334762552871	0	0	0	0	0	0.602334762552871	0	0	0	0	0	0	0	0	0	0	0	0	0
GCATGTACACTCGACG-1	3.98156433353767	2.91958562893608	1.92345057614994	3.19368688807733	5.67093037312271	4.34353213351001	3.40859252993031	2.74799747067235	1.92345057614994	3.8029671190862	2.27898919031119	1.36666997626605	2.27898919031119	3.06599844276158	2.27898919031119	0	0	0	0	0	0	0	0	0	0	0	0	0	0	1.36666997626605	0	0	0	0	0	0	0	0	0	0	0	0	0	0	0	0	0	0	0
GCCTCTACACTAGTAC-1	1.61318173282512	3.50104372687625	3.57876328566297	2.56926790820695	4.60646205043499	3.65087568270501	1.30268703580343	2.3396007904571	0.849973447267642	3.32473721975363	1.61318173282512	0.849973447267642	2.04095063582957	2.56926790820695	1.61318173282512	0	0	0	0	0	0	0	0	0	0	0	0	1.30268703580343	0	0	0	0	0	0	0	0	0	0	0	0	0	0	0	0	0	0	0	0	0
GCTGCAGAGGATCGCA-1	0.59935870585083	2.12686838978795	2.4572235330968	1.90904677107421	3.14267134829818	3.06915774421804	0	2.30562619111591	0.97149885556558	3.83194650138131	0.97149885556558	1.24209252197022	0.59935870585083	2.12686838978795	0	0	0	0	0	0.59935870585083	0	0	0	0	0	0	0	0	0	0	0	0	0	0	0	0	0	0	0	0	0	0	0	0	0	0	0	0	0
GCTGCTTAGAAGATTC-1	0	2.64835289883254	1.05633808448769	3.23418479156505	1.05633808448769	1.8912219276869	1.55849010427249	1.05633808448769	0	1.05633808448769	1.55849010427249	0	0	1.55849010427249	0	0	0	0	0	0	1.05633808448769	0	0	0	0	0	1.05633808448769	1.05633808448769	0	0	0	1.55849010427249	0	0	0	0	0	0	0	0	0	1.55849010427249	0	0	0	0	0	0	0
GCTGCTTAGTGCCATT-1	3.50812917032019	3.70334	2.10374790813884	3.86659494124758	5.62790195785568	4.33816291762699	3.50812917032019	2.73395617721161	1.5257120478662	2.73395617721161	3.26533630129078	2.73395617721161	2.46769691568364	1.5257120478662	2.10374790813884	0	0	0	0	0	0	0	0	0	0	0	0	0	0	0	0	0	0	0	0	0	0	0	0	0	0	0	0	0	0	0	0	0	0
GCTTCCAGTAGGCATG-1	2.74071140430585	3.79535478850732	2.11009237632663	3.61751814554618	6.30682211967943	3.51513643658523	3.27228431450504	2.9508660786815	2.11009237632663	0	2.11009237632663	2.4743094382533	1.53136860970446	0	0	0	0	0	0	0	0	0	0	0	0	0	0	0	0	0	0	0	0	0	0	0	0	0	0	0	0	0	0	0	0	0	0	0	0
GGAGCAATCGTTGCCT-1	2.39945517328107	4.06458930870664	2.81787697316332	4.20210916913546	6.63069924383689	4.03971166125829	2.52157578583493	3.38846642829868	2.39945517328107	4.22329694106738	2.26031910660042	0.888312820179215	2.81787697316332	2.39945517328107	2.63039286723849	0	0	0	0	0	0.888312820179215	0	0	0	0	0	0	1.35119793049337	0	0	0	0	0	0	0	0	0	0	0	0	0	0	0	0	0	0	0	0	0
GGCCGATAGCCACGCT-1	2.97382680557105	3.29558927996692	1.04965501064734	3.48318626480322	6.1424	3.53863714348553	2.49650517387979	2.13140069305802	1.55039484657658	2.13140069305802	2.49650517387979	3.06448003516736	2.33052385984666	2.33052385984666	0	0	0	0	0	0	0	0	0	0	0	0	0	1.04965501064734	0	0	2.97382680557105	0	1.04965501064734	1.55039484657658	0	1.55039484657658	1.55039484657658	0	0	0	2.13140069305802	1.04965501064734	0	0	0	0	0	0	0
GGCGACTGTCGTCTTC-1	2.6306850587456	3.28715316085355	2.42538857218629	4.25660085309354	6.01783434922049	2.6306850587456	3.74304770229916	2.1667615329001	1.2744281462062	2.80092912518942	3.07330627536892	1.81699031130776	1.81699031130776	0	2.1667615329001	0	0	0	0	0	1.2744281462062	0	0	0	0	0	0	0	0	0	0	0	0	0	0	0	0	0	0	0	0	0	0	1.81699031130776	0	0	0	0	0
GGCTCGACACGAGAGT-1	2.86478805791337	2.65579274891306	2.39125514215909	3.70644433731662	4.94150532329955	3.98796629717383	0	2.65579274891306	1.46072137096412	2.65579274891306	2.39125514215909	1.46072137096412	2.65579274891306	1.46072137096412	1.46072137096412	0	0	0	0	0	1.46072137096412	0	0	0	0	0	0	1.46072137096412	0	0	0	0	0	0	0	0	0	0	0	0	0	0	0	0	0	0	0	0	0
GGCTGGTCAGATTGCT-1	0	3.11298393577669	2.46334448454486	3.58124070134834	1.85191524678965	4.49578151267498	3.41923587212815	1.30454346239692	0	1.30454346239692	1.30454346239692	0	0	2.20365030225719	0	0	0	0	0	0	0	0	0	0	0	0	0	0	0	0	0	1.85191524678965	0	0	0	0	0	0	0	0	0	0	0	0	0	0	0	0	0
GGGACCTGTTGTCTTT-1	3.37137746830612	3.90335569573199	0	3.60515324948781	6.3695962889644	3.60515324948781	3.53313411562775	3.27949563493241	1.26870302487941	2.15972018187776	2.15972018187776	1.26870302487941	2.41813887907502	3.06571987848673	1.81033167280907	0	0	0	0	0	0	0	0	0	0	0	0	0	0	0	0	0	0	0	0	0	0	0	0	0	0	0	0	0	0	0	0	0	0
GGGTTGCTCCAAATGC-1	0	3.54358958028975	1.47226247772145	2.66974900683766	6.21089075088086	4.36002365421332	2.66974900683766	2.87894177506546	0	3.1992282409771	0	2.04357763356193	2.66974900683766	2.04357763356193	1.47226247772145	0	0	0	0	0	0	0	0	0	0	0	0	0	0	0	0	0	0	0	0	0	0	0	0	0	0	0	0	0	0	0	0	0	0
GGTATTGCAAGACGTG-1	3.20829443702251	3.39529097118914	0.991580004757836	3.98080606627747	6.21015533759342	4.01197113857981	3.45058482580414	2.88786305629467	0.991580004757836	3.39529097118914	3.06085874490753	1.80606827324287	2.05180823273934	2.55477702320019	2.2489152909526	0	0	0	0	0	0	0	0	0	0	0	0.991580004757836	0	0	0	0	0	0	0	0	0	0	0	0	0	0	0	0	0	0	0	0	0	0
GGTATTGCACTTCTGC-1	1.10478349151056	2.20544441365547	1.61683879892166	2.71667926096998	1.10478349151056	3.72259023264808	0	2.95319723273928	0	5.11513229613724	0	1.10478349151056	1.10478349151056	2.20544441365547	1.10478349151056	0	0	0	0	0	1.10478349151056	0	0	0	0	0	0	2.40630114058174	0	0	0	0	0	0	0	0	0	0	0	0	0	0	0	0	0	0	0	0	0
GTACTCCGTTTGTTTC-1	1.96659215144957	3.10156007678638	3.04998857068056	3.74591439146903	5.74551316944249	2.90806643364265	2.1118829845001	2.35126083931736	1.5915325733806	4.45353807669669	2.49938937303714	2.23871759511015	1.79654396732051	1.69928280451788	0.984419770940061	0	0	0	0	0	0	0	0	0	0	0	0	0.443886055128899	0	0	0	0	0	0	0	0	0	0	0	0	0	0	0	0	0	0	0	0	0.443886055128899
GTAGGCCTCTCCAGGG-1	2.10209972812807	3.65099506533642	2.7322008344686	3.24814709741025	5.61881632769511	3.92168011208956	1.75594052461854	2.10209972812807	1.22214023891121	3.46972118668919	1.60758449186423	1.60758449186423	2.3587555321393	1.99947615163339	0.58675741093159	0	0	0	0	0	0.58675741093159	0	0	0	0	0	0	0	0	0	0	0	0	0	0	0	0	0	0	0	0	0	0	0	0	0	0	0	0
GTCACAACAAGTCTAC-1	3.1962125025926	4.11193001804748	2.5431672654994	3.36158123922851	5.6735548190331	4.28750101370897	2.42080427404348	2.5431672654994	2.28135337588791	4.50384812392418	2.1192551169875	1.36863271599538	2.1192551169875	3.25442734773047	1.92569975373079	0	0	0	0	0	0	0	0	0	0	0	0	0	0	0	0	0	0	0	0	0	0	0	0	0	0	0	0	0	0	0	0	0	0
GTCCTCAAGTGACTCT-1	3.09303006963839	3.09303006963839	2.61199900607317	4.34065208853519	5.88845816066919	3.71316137221416	2.75561038570536	1.13281308475389	1.98967154225113	3.2677621845069	2.88116376274183	2.61199900607317	1.98967154225113	2.75561038570536	1.13281308475389	0	0	0	0	0	0	0	0	0	0	0	0	0	0	0	0	0	0	0	0	0	0	0	0	0	0	0	0	0	0	0	0	0	0
GTCTTCGGTCGCATCG-1	3.70097286435142	3.52357904340535	2.02565991817333	3.61620437797644	6.35757761831469	4.56877719202667	3.85158880641466	2.65057816744821	2.65057816744821	3.85158880641466	2.02565991817333	1.45641635250668	2.38616016791626	1.45641635250668	2.65057816744821	0	0	0	0	0	0	0	0	0	0	0	0	0	0	0	0	0	0	0	0	0	0	0	0	0	0	0	0	0	0	0	0	0	0
GTGCAGCGTCCCGACA-1	2.50099541039069	4.14899154755559	1.43471891963664	3.85815247039519	6.4243899170261	3.85815247039519	3.21841513984703	2.0010649781345	2.50099541039069	3.00522648166423	3.15227665013693	2.50099541039069	2.36041939827479	2.0010649781345	1.75746078791191	0	0	0	0	0	0	0	0	0	0	0	0	0	0	0	0	0	0	0	0	0	0	0.955216158535878	0	0	0	0	0	0	0	0	0	0	0
GTGCTTCCACAGACTT-1	3.68521807268892	4.2686134387537	3.01685296638753	4.04045765315322	6.36957077070345	4.08228410634502	3.01685296638753	2.89029080917713	2.37150025383654	3.48335240086216	2.11445749565273	1.7675908410758	2.74535752713338	1.7675908410758	1.7675908410758	0	0	0	0	0	0	0	0	0	0	0	0	1.23208297036768	0	0	0	0	0	0	0	0	0	0	0	0	0	0	0	0	0	0	0	0	0
GTTCGGGTCTGCAGTA-1	3.72370709530494	4.00533480288878	2.40734253023846	3.72370709530494	6.32210314808254	4.12109154380308	2.88148164098607	3.33024184827282	2.04592028492599	4.7198241967723	2.04592028492599	0	3.05441734601488	3.33024184827282	3.20180949763998	0	0	0	0	0	0	0	0	0	0	0	0	0	0	0	0	0	0	0	0	0	0	0	0	0	0	0	0	0	0	0	0	0	0
GTTCTCGTCATCGATG-1	2.28647296002707	3.90441279150715	1.69011147319418	3.61750954269119	6.10746066578948	4.43197797529588	2.92747160514723	3.01790333941187	2.08841810464014	4.44243490893545	1.29528890551001	1.51206053379658	2.8789918342334	2.65748	1.69011147319418	1.0181373014995	0	0	0	0	0	0	0	0	0	0	0	1.0181373014995	0	0	0	0	0	0.633406185203762	0	0	0	0	0	0	0	0	0	0	0	0	0	0.633406185203762	0
TACGGATGTCTGATTG-1	1.28757375420407	3.63060831560175	0	3.97930147192512	6.12018553296842	4.07291032380593	3.0906726418983	1.83225603688513	2.18289457143889	4.44226839036219	2.81803396739057	2.18289457143889	2.18289457143889	2.18289457143889	2.18289457143889	0	0	0	0	0	0	0	0	0	0	0	0	0	0	0	0	0	0	0	0	0	0	0	0	0	0	0	0	0	0	0	0	0	0
TACTCATAGCTGCCCA-1	3.30324908169991	3.69638397571134	1.92021370570036	3.8925329930183	5.96896812011667	3.76613022630755	3.45213398944606	2.11360385508445	1.92021370570036	2.99186746398892	3.4049264704207	1.6802341060118	1.36384631639314	1.92021370570036	2.41495157712678	0	0	0	0	0	0	0	0	0	0	0	0	0.898372790323619	0	0	0	0	0	0	0	0	0	0	0	0	0	0	0	0	0	0	0	0	0
TAGTGGTGTAGCGCAA-1	2.37282232612858	3.40727485559565	2.68229996067875	3.63666417021273	6.43233310485091	3.90475933464307	2.17271569192232	1.92228700329188	2.37282232612858	3.52853	2.37282232612858	1.58740712369503	2.37282232612858	1.58740712369503	2.68229996067875	0	0	0	0	0	0	0	0	0	0	0	0	0	0	0	0	0	0	0	0	0	0	0	0	0	0	0	0	0	0	0	0	0	0
TCAACGAGTCTCCATC-1	2.46605184902437	3.50638546866191	1.30670054693147	3.33004701203518	5.7391690342727	4.40450906902413	3.42209812116059	2.46605184902437	1.30670054693147	2.84280211295783	2.84280211295783	1.85441043418972	1.30670054693147	2.20628304213788	2.20628304213788	0	0	0	0	0	0	0	0	0	0	0	0	0	0	0	0	0	0	0	0	0	0	0	0	0	0	0	0	0	0	0	0	0	0
TCAATCTGTTGATTGC-1	1.7890562590814	3.25497680004474	3.04143245748891	3.71040660169054	5.59888608326283	4.10768241127769	2.7695470964478	0	1.7890562590814	4.35989529504035	1.7890562590814	1.2504463789033	2.1372037131943	2.1372037131943	0	0	0	0	0	0	0	0	0	0	0	0	0	1.2504463789033	0	0	0	0	0	0	0	0	0	0	0	0	0	0	0	0	0	0	0	0	0
TCACGAATCTCTAGGA-1	3.34332375218234	0	2.05774141708326	2.41969266063548	1.48481178242682	1.48481178242682	0	3.21482529727812	0	5.22231748847469	1.48481178242682	2.41969266063548	1.48481178242682	3.45717469287806	0	0	0	0	0	0	0	0	0	0	0	0	0	0	0	0	0	0	0	0	0	0	0	0	0	0	0	0	0	0	0	0	0	0	0
TCAGCAACAAAGTCAA-1	3.0786792938774	4.1014045275569	3.14033742094625	4.32581158608494	6.74631468699926	3.57092538393148	2.59807244573354	2.69596344562396	2.06811450351144	3.95380241875697	1.87608774620599	1.6382074677212	3.14033742094625	2.48954852222193	2.06811450351144	0	0	0	0	0	0	0	0	0	0	0	0	0	0	0	0	0	0	0	0	0	0	0	0	0	0	0	0	0	0	0	0	0	0
TCAGCAATCAACCATG-1	1.72311168315317	3.26997305769916	3.0777129937451	3.17845641841952	5.50085992317513	3.85055875372462	2.06722968172743	2.52611513196847	1.19422	3.69178594866692	2.9656715045751	1.72311168315317	1.72311168315317	0	0	0	0	0	0	0	0	0	0	0	0	0	0	1.19422	0	0	0	0	0	0	0	0	0	0	0	0	0	0	0	0	0	0	0	0	0
TCAGGTAGTTCTGGTA-1	0	3.2172077677675	3.33517628056436	3.17457556597162	5.3238226569564	4.04742764243435	1.12601126285622	0	0.713766467762681	3.80109144472086	0	0	2.52238974304274	2.87167962488401	1.41706601978664	0	0	0	0	0	1.12601126285622	0	0	0	0	0.713766467762681	0	2.74620196706659	0	0.713766467762681	0	0	0	0	0.713766467762681	0	0	0	0	0	0	0	0	0	0	0	0	0	0
TCCACACCATGGGACA-1	1.52486783772684	4.23838992332093	2.94300012999734	3.86553859218574	5.61380218267339	4.33709807392244	3.11649831468451	2.46670949076592	1.52486783772684	3.78724033166336	1.52486783772684	2.46670949076592	2.46670949076592	2.46670949076592	2.46670949076592	0	0	0	0	0	0	0	0	0	0	0	0	0	0	0	0	0	0	0	0	0	0	0	0	0	0	0	0	0	0	0	0	0	0
TCGAGGCCACCACGTG-1	2.80442790706663	3.46683677079637	2.49188365773941	3.53374643278813	6.00254842648112	4.61270325731864	3.95098363667548	1.69260313795508	2.28921749121051	4.14425305871606	2.9303628449793	2.28921749121051	1.1683881240827	2.03475925537191	1.69260313795508	0	0	0	0	0	0	0	0	0	0	0	0	0	0	0	0	0	0	0	0	0	0	0	0	0	0	0	0	0	0	0	0	0	0
TCGTAGAGTAAACCTC-1	3.34530198023408	3.73894765695315	2.05953028720443	3.73894765695315	6.01155139071732	4.02066721042706	1.48639818341395	3.06930127051747	0	3.34530198023408	2.42156101553982	2.68679732667436	2.42156101553982	2.05953028720443	2.05953028720443	0	0	0	0	0	0	0	0	0	0	0	0	0	0	0	0	0	0	0	0	0	0	0	0	0	0	0	0	0	0	0	0	0	0
TCTATTGAGAAGAAGC-1	0.874478263301999	3.20921364257312	2.07795546246933	3.26412573752268	5.6563948903529	3.75954109316022	1.64728693860102	1.88562863498743	1.33374977847839	4.86430934462106	1.88562863498743	2.70646497137822	3.20921364257312	2.07795546246933	1.64728693860102	0	0	0	0	0	0.874478263301999	0	0	0	0	0	0	0.874478263301999	0	0	0	0	0	0	0	0	0	0	0	0	0.874478263301999	0	0	0	0	0	0	0	0
TCTATTGTCAACCAAC-1	3.66632826481546	3.77485867266791	3.05281409475744	3.05281409475744	6.01913302822454	4.60148935592592	1.17608241448653	2.67068743361757	0	5.23141305129207	0	2.50211189303153	2.81490254223781	2.29923944426473	0	0	0	0	0	0	0	0	0	0	0	0	0	0	0	0	0	0	0	0	0	0	0	0	0	0	0	0	0	0	0	0	0	0	0
TCTGGAACATCCGCGA-1	2.77028404272231	3.60226980455765	2.8399073876234	3.74800799473286	6.04836868266328	3.60226980455765	2.90499724711514	2.2035479028422	0.765938843454237	3.07815209415603	2.69544810697013	2.69544810697013	2.43002059530923	1.4935867112408	1.72348982996304	0	0	0	0	0	0	0	0	0	0	0	0	0	0	0.765938843454237	0	0	0	0.765938843454237	0	0	0	0	0	0	0	0	0	0	0	0	0	0	0
TGACTTTGTTAAGGGC-1	2.46967523903368	4.21530401983658	2.30413455909869	3.90567763660859	6.50451	4.16057768889687	2.1056458570691	3.03659177187872	1.85775068514421	3.45482416963007	2.1056458570691	1.5274	2.73597729576863	1.85775068514421	1.85775068514421	0	0	0	0	0	0	0	0	0	0	0	0	0	0	0	0	0	0	0	0	0	0	0	0	0	0	0	0	0	0	0	0	0	0
TGAGCCGTCTACTATC-1	2.27219764125282	3.85870054413606	1.36103604330487	4.57169257835815	6.25410095016261	3.05878332003995	2.5337704679311	1.36103604330487	1.36103604330487	2.91242631997957	0	0	2.27219764125282	1.91699085060714	1.36103604330487	0	0	0	1.36103604330487	0	0	0	0	0	0	0	0	0	0	0	0	0	0	0	0	0	0	0	0	0	0	0	0	0	0	0	0	0	0
TGAGCCGTCTTTACAC-1	3.51178800737182	3.88180867454619	1.79196783294852	3.71381600037995	6.49777850823765	4.29753203610767	2.91800724973467	3.04476056414587	1.25294156862801	3.35014534656152	2.14028678255424	0	2.6029211980096	2.6029211980096	1.25294156862801	0	0	0	0	0	0	0	0	0	0	0	0	0	0	0	0	0	0	0	0	0	0	0	0	0	0	0	0	0	0	0	0	0	0
TGAGGGAGTAATTGGA-1	2.30641001737004	3.90815436049537	2.84891185609193	2.47198915915551	5.43269845231101	4.10516791809065	1.5293831535913	2.47198915915551	2.10786596166046	3.70791264194601	1.03235299806691	1.03235299806691	1.85988428510494	2.94846481065769	0	0	0	0	0	0	0	0	0	0	0	0	0	0	0	0	0	0	0	0	0	0	0	0	0	0	0	0	0	0	0	0	0	0	0
TGCGTGGCATTTGCTT-1	2.64539472268028	2.81581619823161	1.83027514130867	3.62831209505586	5.45525399000107	4.47035150293179	3.69553266501042	1.83027514130867	2.81581619823161	3.55624519073619	2.43983991154884	1.28586639572104	2.64539472268028	0	2.43983991154884	0	0	0	0	0	0	0	0	0	0	0	0	0	0	0	0	0	0	0	0	0	0	0	0	0	0	0	0	0	0	0	0	0	0
TGGGCGTGTGTGTGCC-1	2.20162182129297	3.61573011281423	1.84999298198579	2.66718912412634	5.99889466704701	4.11573852897888	1.30288216604116	2.20162182129297	2.04118378427219	3.04923303188334	0	1.84999298198579	1.84999298198579	2.04118378427219	2.04118378427219	0	0	0	0	0	0	0	0	0	0	0	0	0	0	0	0	0	0	0	0	0	0	0	0	0	0	0	0	0	0	0	0	0	0
TTCTCAACACTTAACG-1	3.67559428885456	3.60343321604095	2.22397718951683	3.60343321604095	6.13700388264528	4.1620682704439	4.0725787560592	2.4842423273152	0	3.13480099985702	2.8615175713283	0	1.32122441731472	1.87118897182872	1.87118897182872	0	0	0	0	0	0	0	0	0	0	0	0	0	0	0	0	0	0	0	0	0	0	0	0	0	0	0	0	0	0	0	0	0	0
TTCTCCTGTTCCACGG-1	1.04938357430608	3.43907792262462	2.89960586502664	1.8088947942457	5.10180559249416	3.66473397641872	0.381153653632281	1.55006581168985	1.44640302156465	4.37464140648112	0	0.381153653632281	2.18464951473346	2.79184546424783	0.656454702863395	0	0	0	0	0	0.656454702863395	0	0	0	0	1.04938357430608	0	2.33014682051755	0	0.381153653632281	0	0	0	0	0	0	0	0	0	0	0	0	0	0	0	0	0	0	0
TTGAACGGTCGCGTGT-1	3.38926567054158	3.58378412713941	2.35594182037417	3.42442782271083	5.55193846593837	4.32098436385709	2.45177669321312	3.19210870891693	0.7231405464786	4.76812621493656	0	1.13840680877422	2.35594182037417	3.38926567054158	1.43095366864225	0	0.7231405464786	0	0	0	0	0	0	0	0	0	0	0.7231405464786	0	0	0	0	0	0	0	0	0	0	0	0	0.7231405464786	0	0	0.7231405464786	0	0	0	0	0
Day28_CCTATCGAGTGAGTTA-1	0	0	2.85686615622283	0	0	0	0	0	0	0	0	0	0	2.21957791906369	0	0	0	0	2.21957791906369	2.85686615622283	0	0	0	0	3.24299603332564	0	0	3.52086846460097	0	0	0	0	0	0	0	0	0	0	0	0	0	0	0	0	0	0	0	0	0
Day28_CTAACTTAGCATTGAA-1	2.76931355906323	4.50740407806143	2.76931355906323	4.10743735032224	4.50740407806143	0	0	2.76931355906323	0	0	0	0	0	2.76931355906323	0	0	0	0	0	0	0	0	0	0	0	0	0	0	0	0	0	0	0	0	0	0	0	0	0	0	0	0	0	0	0	0	0	0	0
Day28_TACGGGCGTGATTCAC-1	3.54044159169336	4.21898235712095	2.49821061541436	2.49821061541436	6.36536527171178	0	0	2.49821061541436	0	0	3.14937261910123	0	2.49821061541436	3.14937261910123	0	0	0	0	0	0	0	0	0	0	0	0	0	0	0	0	0	0	0	0	0	0	0	0	0	0	0	0	0	0	0	0	0	0	0
Day28_GTGTTCCCAAGAGGTC-1	0	0	0	0	2.73901772124583	0	0	0	0	3.79358490721882	0	0	0	0	0	0	0	0	0	0	0	0	0	0	0	0	0	0	0	0	0	0	0	0	0	0	0	0	0	0	0	0	0	0	0	0	0	0	0
Day0_CCCAACTGTTAGAAAC-1	2.43745371123816	3.47604485403445	2.81335849607541	3.47604485403445	5.48566326883826	1.8280804879181	0	2.43745371123816	0	1.8280804879181	0	0	0	3.29989014312281	1.8280804879181	0	0	0	0	0	0	0	0	0	0	0	0	0	0	0	0	0	0	0	0	0	0	0	0	0	0	0	0	0	0	0	0	0	0
Day0_CTGTACCTCCAATGCA-1	0	4.00076341041407	2.15904206495528	3.17757478842262	5.84594034510173	2.79273874617722	2.79273874617722	2.15904206495528	0	3.67158517253952	0	0	2.15904206495528	2.79273874617722	0	0	0	0	0	0	0	0	0	0	0	0	0	0	0	0	0	0	0	0	0	0	0	0	0	0	2.15904206495528	0	0	0	0	0	0	0	0
Day0_TCCGGGAAGTCAAGCG-1	2.00703532893679	2.63062528427645	2.00703532893679	1.43998012138993	4.98311017131836	1.43998012138993	1.43998012138993	1.43998012138993	0	2.63062528427645	0	0	2.00703532893679	1.43998012138993	0	0	0	0	0	0	0	0	0	0	0	0	0	0	0	0	0	0	0	0	0	0	0	0	0	0	0	0	0	0	1.43998012138993	0	0	0	0
Day0_GTCTCACCAAGTTCGT-1	0	4.50846056654402	3.43163991521564	2.89598515949794	6.1278740353814	0	2.62655044460935	1.66304149031435	2.62655044460935	3.10801830347105	0	0	2.62655044460935	2.89598515949794	1.66304149031435	0	0	0	0	0	0	0	0	0	0	0	0	0	0	0	0	0	0	0	0	0	0	0	0	0	0	0	0	0	0	0	0	0	0
Day0_GTGGAAGAGCTTTCTT-1	2.02195542015221	4.37747829879491	3.02816266934209	3.12867098293123	6.0095278114854	2.02195542015221	2.91641196398232	2.47836864961929	2.27597824225363	2.02195542015221	2.64661157397984	0	3.02816266934209	3.21999359224448	1.15825132142965	0	0	0	0	0	0	0	0	0	0	0	0	1.15825132142965	0	0	0	0	0	0	0	0	0	0	0	0	0	0	0	0	0	0	0	0	0
Day0_GTTAGTGTCATGCCAA-1	2.50955332866072	4.63176260503927	2.50955332866072	1.89457437468645	5.47348059517419	1.89457437468645	0	2.50955332866072	2.50955332866072	3.55243826312207	0	0	2.50955332866072	2.50955332866072	0	0	0	0	0	0	0	0	0	0	0	0	0	0	0	0	0	0	0	0	0	0	0	0	0	0	0	0	0	0	0	0	0	0	0
Day0_TGGTACAAGGCGCTCT-1	1.66965677242715	4.36419619925921	2.26391595183489	3.29071521588427	5.7409	1.66965677242715	3.87978475459928	1.66965677242715	1.66965677242715	3.68369361708157	1.66965677242715	1.66965677242715	1.66965677242715	3.68369361708157	0	0	0	0	0	0	0	0	0	0	0	0	0	0	0	0	0	0	0	0	0	0	0	0	0	0	0	0	0	0	0	0	0	0	0
ACCCACTGTTGAGTTC-3	1.48112563220897	3.45255693277415	3.73229136407719	3.45255693277415	5.44698193149279	4.18296533924549	2.41534932603235	2.88978639386801	2.05358340983669	3.81049099567886	0	2.05358340983669	3.06280008569134	2.05358340983669	0	0	0	1.48112563220897	0	0	0	0	0	0	0	0	0	0	0	0	0	0	0	0	0	0	0	0	0	0	0	0	0	0	0	0	0	0	0
ATCCGAAAGTGAACGC-3	2.79551772739473	3.13369771670735	2.79551772739473	3.52453758219337	5.40619841839898	3.30873338916716	3.22504035989753	3.03316513222644	2.02651735011104	3.64622818171682	2.28069596900113	2.02651735011104	3.38595963781486	2.48318506917195	2.28069596900113	0	0	0	0	0	0	0	0	0	0	0	0	0	0	0	0	0	0	0	0	0	0	0	0	0	0	0	0	0	0	0	0	0	0
CAGATCATCGCAAACT-3	2.68012774048259	3.81016	2.88946555031263	3.64712291978649	6.15220063829357	4.01363738262826	2.05328726355058	2.05328726355058	1.48086315944951	3.20992282260446	0	2.05328726355058	2.05328726355058	2.05328726355058	2.05328726355058	0	0	0	0	0	0	0	0	0	0	0	0	1.48086315944951	0	0	0	0	0	0	0	0	0	0	0	0	0	0	0	0	0	0	0	0	0
CCCATACAGTGGCACA-3	3.46808320787277	2.59749702656509	2.59749702656509	3.79561	4.87912736415068	2.9778290221585	1.97616779134565	2.59749702656509	1.97616779134565	3.46808320787277	1.97616779134565	0	1.97616779134565	3.25270362201136	2.59749702656509	0	0	0	0	0	0	0	0	0	0	0	0	0	0	0	0	0	0	0	0	0	0	0	0	0	0	0	0	0	0	0	0	0	0
CCCTCCTAGGGAGTAA-3	1.21832513789016	3.60339757432184	2.55781605638884	0	4.84592202701398	3.05602342705873	0	1.52001179264196	1.93928806041041	2.87190427129151	0	1.75146490829274	1.75146490829274	2.72714123254856	0	0	0	0	0	0	0	0	0	0	0	1.21832513789016	0	1.75146490829274	0	0.784248380792964	0	0	0	0	0	0	0	0	0	0	0	0	0	0	0	0	0	0	0
CGTAGGCTCGTACGGC-3	1.38975431192018	2.56920606124705	1.94986340274285	1.94986340274285	1.38975431192018	2.94880745714876	1.38975431192018	1.38975431192018	0	3.22330242049581	0	0	0	1.38975431192018	1.94986340274285	0	0	0	0	0	0	0	0	0	0	0	0	0	0	0	0	0	0	0	0	0	0	0	0	0	0	0	0	0	0	0	0	0	0
CGTCCATGTTTACTCT-3	3.02407402828913	3.99142534290452	2.50026168277011	3.75995	6.17791162398908	4.17926264863869	2.50026168277011	2.70685634929648	2.23956666872002	2.70685634929648	1.88598438812413	1.88598438812413	2.50026168277011	2.87799118332661	1.33405867062066	0	0	0	0	0	0	0	0	0	0	0	0	0	0	0	0	0	0	0	0	0	0	0	0	0	0	0	0	0	0	0	0	0	0
CTACCCATCAGATAAG-3	0	3.5453309068348	1.8883604758502	3.94112975641136	6.42638771674107	2.50283251018522	1.8883604758502	2.88063421676534	2.50283251018522	2.88063421676534	1.8883604758502	3.36876457119166	3.69535034033679	2.50283251018522	0	0	0	0	0	0	0	0	0	0	0	0	0	0	0	0	0	0	0	0	0	0	0	0	0	0	0	0	0	0	0	0	0	0	0
CTCGGGACACATCCGG-3	3.48816645657263	3.48816645657263	1.42853666631819	4.1659172953318	6.42402950386398	4.38595292684335	0	3.27263308627045	2.61669159440174	3.88339372029028	2.82511856143525	0	1.9940439978935	1.9940439978935	1.42853666631819	0	0	0	0	0	0	0	0	0	0	0	0	0	0	0	0	0	0	0	0	0	0	0	0	0	0	0	0	0	0	0	0	0	0
GAACATCAGTCCATAC-3	2.65825754389449	3.70903006982919	2.03283462619696	3.99056798648471	6.22517844503206	4.21000684197671	0	2.03283462619696	0	0	2.65825754389449	0	3.53159680111883	2.03283462619696	0	0	0	0	0	0	0	0	0	0	0	0	0	0	0	0	0	0	0	0	0	0	0	0	0	0	0	0	0	0	0	0	0	0	0
GCAATCAAGCGTGTCC-3	2.02668895157284	3.4009052303169	2.02668895157284	3.00111081217326	5.48137907895665	2.96779405243388	2.25817256366198	2.02668895157284	1.2907650758088	2.93332891614895	1.4573255219838	1.09080698379488	2.60409189726665	2.60409189726665	1.60006420913208	0	0.506149755363969	0	0	0	0	0	0	0	0	0	0	0	0	0	0	0	0	0	0	0	0	0	0	0	0	0	0	0	0	0	0	0	0
GCGGGTTGTAATTGGA-3	2.68698863768716	4.11454699579198	2.68698863768716	3.52193050788988	6.78581898910268	4.27908509682039	1.31841052988947	3.13112854269447	2.22055345734976	3.97051914989439	3.34550003420984	1.31841052988947	3.00381612746348	1.31841052988947	1.31841052988947	0	0	0	0	0	0	0	0	0	0	0	0	0	0	0	0	0	0	0	0	0	0	0	0	0	0	0	0	0	0	0	0	0	0
GCTCTGTAGATGGGTC-3	0	2.19049739994173	3.03731301151728	1.60338549290705	4.99642604585975	2.8260890374824	1.60338549290705	2.19049739994173	1.60338549290705	1.60338549290705	0	0	2.19049739994173	3.03731301151728	0	0	0	0	0	0	0	0	0	0	2.8260890374824	1.60338549290705	0	1.60338549290705	0	0	0	0	0	0	0	0	0	0	0	0	0	0	0	0	0	0	0	0	0
GGAAAGCCAGTATAAG-3	2.92485378341691	3.74100145293001	2.54587116762257	3.87156214659172	6.21865689947603	4.4737875263796	2.6549	2.92485378341691	2.75320952864464	3.07130741120107	1.37082116697759	2.12183737787235	3.00075928779705	1.92820682375552	2.28398832078956	0	0	0	0	0	0	0	0	0	0	0	0	0	0	0	0	0	0	0	0	0	0	0	0	0	0	0	0	0	0	0	0	0	0
GGTGTTAAGGATGTAT-3	2.87851916499384	2.50077522546691	2.24006654116299	2.50077522546691	4.59440738191107	4.30064874673205	0	2.50077522546691	1.33447078154433	4.40844432022351	0	1.88645899306714	1.33447078154433	2.50077522546691	1.88645899306714	0	0	0	0	0	0	0	0	0	0	0	0	1.33447078154433	0	0	0	0	0	0	0	0	0	0	0	0	0	0	0	0	0	0	0	0	0
GTATCTTAGGTGTTAA-3	2.3126183191271	3.34295055799278	2.47830194771887	2.47830194771887	5.59984606817733	4.11194748482315	1.03679626453663	1.03679626453663	1.03679626453663	3.34295055799278	0	0	2.3126183191271	2.95499749158785	0	0	0	0	0	0	0	0	0	0	0	0	0	1.03679626453663	0	0	0	0	0	0	0	0	0	0	0	0	0	0	0	0	0	0	0	0	0
GTTACAGGTGAACCTT-3	0	4.08947296310886	2.64236004223479	2.01798589135412	5.86717740652275	2.64236004223479	3.51499577926931	3.02380801661965	3.02380801661965	3.51499577926931	0	2.01798589135412	3.02380801661965	3.02380801661965	2.64236004223479	0	0	0	0	0	0	0	0	0	0	0	0	0	0	0	0	0	0	0	0	0	0	0	0	0	0	0	0	0	0	0	0	0	0
GTTCATTAGGCTCATT-3	1.93349924510824	3.74704514679791	2.55157735805506	3.59681798325639	5.7693756582472	4.09661873364689	2.55157735805506	2.93071265898432	0	0	2.55157735805506	0	1.93349924510824	2.55157735805506	1.93349924510824	0	0	0	0	0	0	0	0	0	0	0	0	0	0	0	0	0	0	0	0	0	0	0	0	0	0	0	0	0	0	0	0	0	0
TACGGTATCCCATTTA-3	2.67382284830196	3.61057743329466	2.67382284830196	3.72535192217174	5.6182389602453	3.15666537589194	0	3.48090091974419	1.70446178781307	3.48090091974419	2.94410746128512	1.70446178781307	1.70446178781307	2.67382284830196	2.30227015361727	0	0	0	0	0	0	0	0	0	0	0	0	1.70446178781307	0	0	0	0	0	0	0	0	0	0	0	0	0	0	0	0	0	0	0	0	0
TAGGCATTCGGCGCAT-3	4.13336259786707	3.91421826137018	2.58606867719126	3.63316620935858	6.07959037857353	4.3130090983208	2.58606867719126	2.58606867719126	1.96554	3.63316620935858	3.45611720049992	0	1.96554	1.96554	0	0	0	0	0	0	0	0	0	0	0	0	0	0	0	0	0	0	0	0	0	0	0	0	0	0	0	0	0	0	0	0	0	0	0
TCGCGTTTCCACGACG-3	3.08037593138949	3.83066441317376	2.79890227407162	3.6475325948085	6.25642400255299	3.23185401703566	3.13345934351688	2.76211367501203	1.84687539937176	3.47959383902442	2.40573954589835	1.51731950072689	3.05273871719563	3.05273871719563	1.6396405306955	0	0	0	0	0	0	0	0	0	0	0	0	0	0	0	0	0	0	0	0	0	0	0	0	0	0	0	0	0	0	0	0	0	0
TGATTTCGTACTCAAC-3	2.57827073252633	3.32444376970504	2.11680980684066	3.23272638142133	6.02810366387065	4.20083	3.40845126176947	3.01939696278565	1.76980941977942	2.37392566504081	3.01939696278565	2.11680980684066	2.74786072735801	2.74786072735801	1.76980941977942	0	0	0	0	0	0	0	0	0	0	0	0	0	0	0	0	0	0	0	0	0	0	0	0	0	0	0	0	0	0	0	0	0	0
AACCGCGGTCGCTTCT-2	0	0	0	0	0.538907230162457	0	0	0	0	2.77238785224886	0	0	0	0.887177163644134	0	4.11066311428932	2.33056254031868	0	1.51965836488743	1.14498622103853	1.14498622103853	1.14498622103853	2.72671844124154	0.538907230162457	2.51980094807157	0	0.538907230162457	3.60295750964037	0	0.538907230162457	0	0	0	0.538907230162457	0	0	0	0	0	0	0	0	0	0	0	0	0	0	0
AATCCAGAGCACCGTC-2	0	0	0	0	0.957913818937318	0	0	0.428802587418265	0	4.0374824740251	0	0	0	0.727952287783479	0	2.92685317189741	2.31274373802179	1.93001256812133	5.0377932722535	0.428802587418265	1.93001256812133	2.31274373802179	1.55770773434509	0.727952287783479	1.3021215339051	1.3021215339051	1.4380580433318	3.45058482580414	1.14475500689202	1.3021215339051	0	0	0	0	0	0.957913818937318	0	0	0	0	0	0	0	0.957913818937318	0	0	0	0	0
ACACTGACAAGGGTCA-2	0	0	0	0	1.34235665808847	1.89553501908368	0	0	0	1.34235665808847	0	1.34235665808847	0	0	0	2.24962334392318	2.51059203726549	1.89553501908368	4.54675466078151	0	2.51059203726549	0	1.34235665808847	1.89553501908368	0	2.8886105296135	0	3.94941468876352	1.34235665808847	1.34235665808847	0	0	0	0	0	0	0	0	0	0	0	0	0	0	0	0	0	0	0
ACTGAGTAGCATCATC-2	0	0	0	0.505679135763805	0.839937600691339	0.505679135763805	0	0	0	1.59911831301482	0	0	0	0.505679135763805	0	3.15170050807361	2.02565991817333	2.5004428976387	5.1404505109167	1.09002003488162	2.18575175430773	1.28990594310156	2.89651351092073	1.83496099304088	1.93484934428823	1.83496099304088	1.28990594310156	3.2064794644485	1.09002003488162	1.45641635250668	0	0	0	0	0	0	0	0	0	0	0.505679135763805	0	0	0	0	0	0	0	0.505679135763805
ACTGCTCCACCAACCG-2	0	0	0	0	0	1.82168101852514	0	0	0	1.82168101852514	0	1.00335392994288	0	1.00335392994288	0	1.49398847932574	1.82168101852514	2.06808432250423	5.13748277066216	0	2.26561715224072	1.49398847932574	0	1.00335392994288	0	0	0	2.69593122804986	1.00335392994288	1.82168101852514	0	0	0	0	0	0	0	0	0	0	0	0	0	0	0	0	0	0	0
AGACGTTAGCCACTAT-2	0	0	0	0	1.16140746530078	0	0	0	0	2.28010475611574	0.740609358002297	0	0	1.16140746530078	0	4.49841157546397	2.7948994212346	0.740609358002297	0	1.45666876632877	2.48258151440447	2.16107815742127	3.03253831498444	0.740609358002297	1.16140746530078	1.45666876632877	0.740609358002297	4.3109773145861	1.68433243369916	1.68433243369916	0	0	0	0	0	0	0	0	0	0	0	0	0	0	0	1.16140746530078	0	0	0
AGCGTCGGTTATCCGA-2	0	0	0	0	1.45591183197954	3.17883451862591	0	0	0	0	0	0	0	0	0	2.02508882896837	2.02508882896837	0	5.23877085868832	1.45591183197954	2.38556280584336	1.45591183197954	3.17883451862591	0	1.45591183197954	1.45591183197954	2.02508882896837	5.23877085868832	0	2.38556280584336	0	0	0	0	0	0	0	0	0	0	1.45591183197954	0	0	0	0	0	0	0	0
ATCATGGTCAGAGACG-2	0	0	0	0	0.820420954965132	4.20641803268567	0	0	0	1.26494888451126	0	0	0.820420954965132	0.820420954965132	0	0.820420954965132	1.57160466605554	1.57160466605554	5.60045187208928	0.820420954965132	1.80596201188808	1.57160466605554	1.57160466605554	1.80596201188808	0	0.820420954965132	1.57160466605554	4.31407479319141	0.820420954965132	2.15509790123969	0	0	0	0	0	0	0	0	0	0	0.820420954965132	0	0	0	0	0.820420954965132	0	0	0
CACAGTACATGCCTAA-2	0	0.659213446603825	0	0	1.33495194599355	0	0	0	0	2.93024136249952	0	0	0	0.659213446603825	0	3.33451834342972	2.50137475176061	1.33495194599355	2.13607809489659	1.33495194599355	1.73454615558024	1.33495194599355	2.13607809489659	1.33495194599355	1.05310650569035	0.659213446603825	1.05310650569035	4.49603316998333	1.33495194599355	1.55457709590242	0	0	0	0	0	0	0	0	0	0	0	0	0	0	0	0	0	0	0
CCTTTCTAGGTTCCTA-2	0	0	0	0	0.6964299356602	2.81957340887863	0	0	0	1.10298690505449	0.289324797061435	0	0.289324797061435	0.6964299356602	0	3.12716190863678	2.16528488788531	2.08517931032995	4.47238778901999	0.851048702025144	2.04258415901207	1.3912144614141	2.12603399768204	1.67930545161653	0.6964299356602	2.23944674536338	1.9515311488659	3.51291664708015	1.90269427334259	1.30405434559289	0	0	0	0	0	0	0	0	0	0	0	0	0	0	0	0	0	0	0
CTCGGAGAGATAGGAG-2	0	0	0.772275639332779	0	0.772275639332779	1.01052034586541	0	0	0	3.40509535740555	0	0	0.458906880966741	1.20278411768455	0	2.53740951594358	0.458906880966741	0.458906880966741	0	0.458906880966741	1.36397634367045	1.01052034586541	3.23704655997334	0	0	1.20278411768455	1.01052034586541	4.29333988259816	0	1.36397634367045	0	0	0	0	0	0	0	0	0	0	0	0	0	0.458906880966741	0	0	0	0	0
CTGAAGTGTGAAAGAG-2	0	0	0	0	2.47630333477892	2.47630333477892	0	0	0	1.53307531188429	0	0	0	0	0	2.47630333477892	0	2.11200577867452	4.55852320122884	0	0	0	2.74274814219871	0	3.12651515947356	1.53307531188429	0	3.27437891615431	1.53307531188429	2.11200577867452	0	0	0	0	0	0	0	0	0	0	0	0	0	0	0	0	0	0	0
GAAACTCTCTGGTGTA-2	0	0	0.551988211522811	0	0.551988211522811	2.2864994331034	0	0	0	0.551988211522811	0	0	0.551988211522811	1.69013550417238	0	2.2864994331034	2.0321301347958	1.54404838344951	4.80856738070815	1.16630444392258	1.54404838344951	1.81757626865238	2.60446165767643	2.20868396862704	1.16630444392258	1.54404838344951	2.48910928905191	2.84534274510818	2.20868396862704	1.37290767748157	0	0	0	0	0	0	0	0	0	0	0	0	0	0	0	0	0	0	0
GAAGCAGCAATGAAAC-2	0	0.627409360228168	0	0	1.00996514683206	1.67966583869607	0	0	0	2.43999923298008	0	0	0	0	0	2.70565016266802	2.36088034802111	1.67966583869607	3.73813082403293	0	2.07719167452137	2.07719167452137	2.70565016266802	1.00996514683206	1.50207776497397	0	1.50207776497397	4.14258598847494	1.8304216885318	2.43999923298008	0	0	0	0	0.627409360228168	0	0	0	0	0	0	0	0	0	0	0	0	0	0
GGAACTTAGTTAAGTG-2	0	0	0	0	0	2.07795546246933	0	0	0	2.91616406311879	0	0	0	0	0	2.07795546246933	2.07795546246933	1.50275654657841	4.89615392980202	0	0	1.50275654657841	2.44079629389538	0	1.50275654657841	0	0	3.47959383902442	1.50275654657841	0	0	0	0	0	0	0	0	0	0	0	0	0	0	0	0	0	0	0	0
GGAACTTCAAGCCGCT-2	0	0	0	0	0.952518477488316	2.09986096780972	0	0	0	1.43137762416544	0.585625976183498	0	0.952518477488316	0.585625976183498	0	2.09986096780972	2.27801208952281	1.43137762416544	4.8734151124724	1.99727111092488	1.22034156529284	0	1.99727111092488	1.22034156529284	1.43137762416544	2.19289852121223	1.88294063835788	3.00105602799196	1.7538308117047	0.952518477488316	0	0	0	0	0	0	0	0	0	0	0	0	0	0	0	0	0	0	0
GGATTACTCTTACCGC-2	0	0	0	0	0	0	0	0	0	1.98767588095328	0	0	0	0	0	2.99050131589855	1.64847288182441	2.24050418350767	4.93855286433733	1.13124632873323	1.98767588095328	2.75344538837443	1.13124632873323	2.24050418350767	1.98767588095328	0	1.98767588095328	3.76097549096241	1.13124632873323	0	0	0	0	0	0	0	0	0	0	0	0	0	0	0	0	0	0	0	0
GGCTCGAAGTCCTCCT-2	0	0	0	1.02096907564085	1.02096907564085	1.02096907564085	0	0	0	1.84492899918773	0	0	0	0	0	2.59757920577434	1.84492899918773	1.51551551011958	5.41503904475193	1.02096907564085	1.51551551011958	2.09230026383322	2.09230026383322	2.59757920577434	3.18165091667504	0	1.02096907564085	4.41510642868436	1.02096907564085	1.84492899918773	1.02096907564085	0	0	0	0	0	0	0	0	0	0	0	0	0	0	0	0	0	0
GGCTGGTGTCGGATCC-2	0	0	0	0	1.59300264994819	0	0	0	0	1.59300264994819	0	0	0	0	0	1.59300264994819	0	1.59300264994819	0	1.59300264994819	3.19912084533967	0	3.59089328324404	0	2.54596144521685	1.59300264994819	1.59300264994819	4.46828341668349	0	2.17894638832927	0	0	0	0	0	0	0	0	0	0	0	0	0	0	0	0	1.59300264994819	0	0
GGTGAAGTCTCGCATC-2	0	0	0	0	0	2.19686910077171	0	0	0	2.19686910077171	0	0	0	0	0	2.83283695316984	0	1.60911798921294	5.00354907048429	0	3.04414156513974	0	2.56458020619762	0	0	1.60911798921294	1.60911798921294	4.57431518218489	0	2.83283695316984	0	0	0	0	0	0	0	0	0	0	0	0	0	0	0	0	0	0	0
GTACTTTGTCTGCCAG-2	0	0	0	0	1.00775094455129	0	0	0	0	1.82749637007967	0	0	0	0	0	2.27183354631847	1.82749637007967	0	2.27183354631847	1.00775094455129	0	2.07414400691799	2.07414400691799	0	0	0	0	4.73675216713326	0	1.00775094455129	0	0	0	0	1.00775094455129	0	0	0	0	0	0	0	0	0	0	0	0	0	0
GTGAAGGTCCGAACGC-2	0	0	0	0	0	2.39517245390798	0	0	0	0	0	0	0	0	0	2.19456234614654	2.19456234614654	1.09661628002139	5.01430419518744	0	2.94160135245942	2.39517245390798	3.96735300674398	0	1.09661628002139	2.94160135245942	1.94334311969358	4.59215464372597	1.94334311969358	2.39517245390798	0	0	0	0	1.09661628002139	0	0	0	0	0	0	0	0	0	0	0	0	0	1.09661628002139
GTGTGCGTCTGGTATG-2	0	0	0	0	1.76237439706831	2.00619944541362	0.590214717226888	0	0	1.61380417081541	0	0	0	1.43924329833117	0	2.2872819801925	1.76237439706831	2.20207480082455	5.23439298540222	0.590214717226888	1.61380417081541	2.20207480082455	2.50644480133913	0	0.958871796084353	2.10892537016216	1.76237439706831	3.75718139627349	0	1.22762900093811	0	0	0	0	0	0	0	0	0	0	0	0	0	0	0	0	0	0	0
GTTTCTAAGATACACA-2	0	0	0	0	0.808093491904654	1.97659620379845	0.808093491904654	0	0	0.808093491904654	0	0	0	0	0	2.39324916150116	1.55411107188342	1.24911427130254	5.37019022236836	0.808093491904654	2.27268087604837	1.7875013594158	2.50083230496028	1.24911427130254	2.59795733114674	0.808093491904654	2.13555701109057	4.37384909103686	0.808093491904654	2.13555701109057	0	0	0	0	0	0	0	0	0	0	1.24911427130254	0	0	0	0	0	0	0	0
TCTCATACACGGCCAT-2	0	0	0	0	1.42660989829835	2.35077230266827	0	0	0	1.42660989829835	0	0	0	0	0	2.82273420624622	1.99185462510597	0	5.10931531702213	2.35077230266827	1.99185462510597	0	1.99185462510597	1.42660989829835	0	1.99185462510597	2.35077230266827	3.88091109901027	1.42660989829835	1.42660989829835	0	0	0	0	0	0	0	0	0	0	0	0	0	0	0	0	0	0	0
TCTTTCCGTCCGTCAG-2	0	0	0	1.21715233329511	0	0	0	0	0	3.2098576319549	0	0	0	0	0	2.09588898999699	3.10897179654093	2.35234844919674	3.83240737408297	1.21715233329511	3.53473075558128	3.10897179654093	2.87033293215732	0	0	0	2.09588898999699	4.14021702461798	0	2.35234844919674	0	0	0	1.21715233329511	0	0	0	0	0	0	0	0	0	0	0	0	0	0	0
TGTTCCGGTTAGAACA-2	0	0	1.2042528771467	0	0	1.73493054468269	0	0	0	1.2042528771467	0	0	0	1.2042528771467	0	1.73493054468269	0	0	3.76159089334605	2.33573628541172	2.07979162045113	0	2.33573628541172	0	0	2.33573628541172	1.2042528771467	2.8530084327453	2.33573628541172	2.33573628541172	0	0	0	0	0	0	0	0	0	0	0	0	0	0	0	0	0	0	0
AACCGCGGTCGCTTCT-1	0	0	0	0	0.541748916816393	0	0	0	0	2.6852046975842	0	0	0	0.891186760600544	0	4.1173592455026	2.33670999236502	0	1.52498033501971	1.14963232167946	1.3548146757613	1.3548146757613	2.6349196056325	0.541748916816393	2.52606220960675	0	0.541748916816393	3.60958004696238	0	0.541748916816393	0	0	0	0.541748916816393	0	0	0	0	0	0	0	0	0	0	0	0	0	0	0
AATCCAGAGCACCGTC-1	0	0	0	0	0.962157717958317	0	0	0.431206029974341	0	4.03474670343417	0	0	0	0.731514280091116	0	2.93336294365492	2.26444719410815	1.93589427536281	5.03414914156412	0.431206029974341	1.76678580469278	2.31894204081277	1.56314019186576	0.731514280091116	1.30713293876533	1.30713293876533	1.4433067546313	3.45724430652152	0.962157717958317	1.30713293876533	0	0	0	0	0	0.962157717958317	0	0	0	0	0	0	0	0.962157717958317	0	0	0	0	0
ACACTGACAAGGGTCA-1	0	0	0	0	1.34781411449433	1.9018098250742	0	0	0	1.34781411449433	0	1.34781411449433	0	0	0	2.25622786427144	2.51737475925481	1.9018098250742	4.55405681243586	0	1.9018098250742	0	1.34781411449433	1.9018098250742	0	2.89558133633711	0	3.90061919713581	1.34781411449433	1.34781411449433	0	0	0	0	0	0	0	0	0	0	0	0	0	0	0	0	0	0	0
ACTGAGTAGCATCATC-1	0	0	0	0	0.509442791931976	0.509442791931976	0	0	0	1.60667033389394	0	0	0	0.509442791931976	0	3.16075338489048	2.03387332734529	2.45357219991127	5.13822315757267	1.09630650545426	2.26558142609001	1.2967673203861	2.90544929796904	1.84291323753895	1.94294459293166	1.73175196141326	1.09630650545426	3.24186751737121	1.09630650545426	1.2967673203861	0	0	0	0	0	0	0	0	0	0	0.509442791931976	0	0	0	0	0	0	0	0.509442791931976
ACTGCTCCACCAACCG-1	0	0	0	0	0	1.83365325644153	0	0	0	1.83365325644153	0	1.01241298130632	0	1.01241298130632	0	1.50506983680052	2.08055796748234	2.08055796748234	5.16175954604474	0	2.08055796748234	1.50506983680052	0	1.01241298130632	0	0	0	2.70924101099356	1.01241298130632	1.83365325644153	0	0	0	0	0	0	0	0	0	0	0	0	0	0	0	0	0	0	0
AGACGTTAGCCACTAT-1	0	0	0	0	0.745057193003833	0	0	0	0	2.39416625676609	0.745057193003833	0	0	1.16724361791524	0	4.50680199895798	2.80286733634645	0.745057193003833	0	1.46318265341011	2.49036001325065	2.03331533184056	2.98626522747124	0.745057193003833	1.16724361791524	1.46318265341011	0.745057193003833	4.30451210410657	1.69124785428551	1.69124785428551	0	0	0	0	0	0	0	0	0	0	0.745057193003833	0	0	0	0	1.16724361791524	0	0	0
AGCGTCGGTTATCCGA-1	0	0	0	0	2.37990917642859	3.30114832223832	0	0	0	0	0	0	0	0	0	2.01968459887662	1.45114	0	5.23257550731041	1.45114	2.37990917642859	1.45114	3.02567173815263	0	1.45114	1.45114	2.01968459887662	5.21497127843307	0	2.37990917642859	0	0	0	0	0	0	0	0	0	0	1.45114	0	0	0	0	0	0	0	0
ATCATGGTCAGAGACG-1	0	0	0	0.825795641795087	0.825795641795087	4.17722711640158	0	0	0	1.57920365747874	0	0	0.825795641795087	0.825795641795087	0	0.825795641795087	1.57920365747874	1.57920365747874	5.6146870042402	0.825795641795087	1.81397555270741	1.57920365747874	1.57920365747874	1.81397555270741	0	0.825795641795087	1.57920365747874	4.32352888136813	0.825795641795087	2.16357383156022	0	0	0	0	0	0	0	0	0	0	0.825795641795087	0	0	0	0	0.825795641795087	0	0	0
CACAGTACATGCCTAA-1	0	0.663887994190485	0	0	1.05940665267218	0	0	0	0	2.88825451203937	0	0	0	0.663887994190485	0	3.34383496040627	2.51024565995989	1.34207815316348	2.1446012183338	1.34207815316348	1.74250745699842	1.34207815316348	2.1446012183338	1.34207815316348	1.05940665267218	0.663887994190485	1.05940665267218	4.50558514506958	1.34207815316348	1.56220326605152	0	0	0	0	0	0	0	0	0	0	0	0	0	0	0	0	0	0	0
CCTTTCTAGGTTCCTA-1	0	0	0	0	0.697931276301766	2.82238596709181	0	0	0	0.986805805040705	0.290076981266471	0	0.290076981266471	0.697931276301766	0	3.13002162385012	2.16793290713473	2.08779874888656	4.47534433013356	0.85276353382836	2.04518744131288	1.39346194917746	2.16793290713473	1.68173900810302	0.697931276301766	2.24211925883941	1.90523938145133	3.5158182695433	1.90523938145133	1.21066414818656	0	0	0	0	0	0	0	0	0	0	0	0.290076981266471	0	0	0	0	0	0	0
CGATGGCGTGCAGTAG-1	0	0	0	0	0.80058503649952	0	0.80058503649952	0	0	2.83020667073977	0	0	0.80058503649952	1.2394422588211	0	1.5434113505944	3.24012315874484	1.96490245660905	4.11276262480401	1.77620128734814	1.96490245660905	1.5434113505944	4.09248416510791	1.96490245660905	1.2394422588211	0.80058503649952	1.5434113505944	2.96540965373032	1.2394422588211	1.5434113505944	0	0	0	0	0	0	0	0	0	0	0	0	0	0	0	0	0	0	0
CGGACTGAGACCGGAT-1	0	0	0	0	1.49385452830835	3.57072393976955	0	0	0	0	0	0	0	2.0679334350841	0	0	0	0	4.3437156975316	0	3.35458963566647	0	2.0679334350841	0	1.49385452830835	2.0679334350841	0	3.35458963566647	0	1.49385452830835	0	0	0	0	0	0	0	0	0	0	0	0	0	0	0	0	0	0	0
CTCGGAGAGATAGGAG-1	0	0	0.777672773450436	0	0.46260173649992	1.01689671222387	0	0	0	3.41477264288694	0	0	0	1.20979664568472	0	2.49945145831598	0.46260173649992	0.46260173649992	0.46260173649992	0.46260173649992	1.20979664568472	1.01689671222387	3.22351418929067	0	0	1.20979664568472	1.01689671222387	4.28717301494401	0	1.37143537879713	0	0	0	0	0	0	0	0	0	0	0	0	0	0.46260173649992	0	0	0	0	0
CTGTTTATCCCTCTTT-1	0	0	0	0	1.48217661889704	0	0	0	0	0	0	0	0	0	0	3.06409661592582	2.05476913133521	1.48217661889704	5.25510188669784	1.48217661889704	1.48217661889704	2.41658797862481	2.41658797862481	2.05476913133521	2.68171111643341	1.48217661889704	0	4.37270722927754	1.48217661889704	2.41658797862481	0	0	0	0	0	0	0	0	0	0	0	0	0	0	0	0	0	0	0
GAAACTCTCTGGTGTA-1	0	0	0	0	0.555131523139464	2.29314479978001	0	0.555131523139464	0	0.910007115552978	0	0	0.555131523139464	1.69616969960244	0	2.29314479978001	2.03855847087954	1.54986847069422	4.80380567054411	1.17140115571221	1.54986847069422	1.82377330358487	2.61131106554397	2.21527	1.17140115571221	1.54986847069422	2.49589205374687	2.85230881933432	2.21527	1.37843365192789	0	0	0	0	0	0	0	0	0	0	0	0	0	0	0	0	0	0	0
GAAGCAGCAATGAAAC-1	0	0.632536345818679	0	0	1.01695303149662	1.68859921039269	0	0	0	2.45001725880473	0	0	0	0	0	2.71589020750906	2.3708200079613	1.68859921039269	3.76940328190408	0	2.08679334432745	2.19069329950821	2.71589020750906	1.01695303149662	1.51061499646713	0	1.51061499646713	4.1252639861534	1.68859921039269	2.45001725880473	0	0	0	0	0.632536345818679	0	0	0	0	0	0	0	0	0	0	0	0	0	0
GGAACTTAGTTAAGTG-1	0	0	0	0	0	2.08316920743694	1.50739156298355	0	0	2.92180003288302	0	0	0	0	0	2.08316920743694	2.08316920743694	1.50739156298355	4.90206713995041	0	0	1.50739156298355	2.08316920743694	0	1.50739156298355	0	0	3.48536836847426	1.50739156298355	0	0	0	0	0	0	0	0	0	0	0	0	0	0	0	0	0	0	0	0
GGAACTTCAAGCCGCT-1	0	0	0	0	0.589391157825558	2.10730152907465	0	0	0	1.43783351046931	0.589391157825558	0	0.957732365771288	0.589391157825558	0	2.10730152907465	2.28562146684345	1.43783351046931	4.88182520400904	2.00459989094481	1.22632254273718	0	2.00459989094481	1.22632254273718	1.43783351046931	2.20043099290899	1.89013054126659	3.00911086629681	1.76084353078374	0.957732365771288	0	0	0	0	0	0	0	0	0	0	0	0	0	0	0	0	0	0	0
GGATTACTCTTACCGC-1	0	0	0	0	0	0	0	0	0	1.9927660975068	0	0	0	0	0	2.99610179344628	1.65323751804163	2.24577446636152	4.94440673835648	1.13524388955162	1.9927660975068	2.75896679659974	1.13524388955162	2.24577446636152	1.9927660975068	0	1.9927660975068	3.71665793332363	1.13524388955162	0	0	0	0	0	0	0	0	0	0	0	0	0	0	0	0	0	0	0	0
GGCGTGTCACAACGTT-1	0	0	0	0	0	3.32789030345218	0	0	0	0.609756441327036	0.609756441327036	0	0	0	0	1.47245664470638	0.985804257381484	2.14708252679952	4.21003166704614	0.985804257381484	2.0437969549069	1.47245664470638	2.72652609283804	1.47245664470638	0.609756441327036	0.609756441327036	1.64864247193383	4.19748295518613	0.985804257381484	1.47245664470638	0	0	0	0	0	0	0	0	0	0	0	0	0	0	0	0	0	0	0
GGCTCGAAGTCCTCCT-1	0	0	0	1.02887428938297	1.02887428938297	1.02887428938297	0	0	0	1.52514911789775	0	0	0	0	0	2.60899575550247	1.85531989622198	1.85531989622198	5.41938080428263	1.02887428938297	1.52514911789775	2.30154175854672	2.10311627995999	2.60899575550247	3.19347134443288	0	1.02887428938297	4.40557406578581	1.02887428938297	1.85531989622198	1.02887428938297	0	0	0	0	0	0	0	0	0	0	0	0	0	0	0	0	0	0
GTACTTTGTCTGCCAG-1	0	0	0	0	1.0143133186067	0	0	0	0	1.83616028936383	0	0	0	0	0	2.44623645876614	1.83616028936383	0	2.28109034946334	1.0143133186067	0	2.08316920743694	2.08316920743694	0	0	0	0	4.79171538240858	0	1.0143133186067	0	0	0	0	1.0143133186067	0	0	0	0	0	0	0	0	0	0	0	0	0	0
GTGAAGGTCCGAACGC-1	0	0	0	0	1.10034863209887	2.40026226709383	0	0	0	0	0	0	0	0	0	2.19953903258101	2.19953903258101	1.10034863209887	5.03302431365411	0	2.94690551356756	2.40026226709383	4.00988929725792	0	1.10034863209887	2.94690551356756	1.94814203735732	4.61769815980577	1.94814203735732	2.40026226709383	0	0	0	0	1.10034863209887	0	0	0	0	0	0	0	0	0	0	0	0	0	1.10034863209887
GTGTGCGTCTGGTATG-1	0	0	0	0	1.89897612262704	1.89897612262704	0.594041066052489	0	0	1.44578252693285	0	0	0	1.44578252693285	0	2.3735577223264	1.76947282470427	2.20969450511413	5.23861369607332	0.594041066052489	1.62066782166664	2.20969450511413	2.51431210848351	0	0.964161007447565	2.11645294257346	1.76947282470427	3.76554523108228	0	1.23369070189821	0	0	0	0	0	0	0	0	0	0	0	0	0	0	0	0	0	0	0
GTTTCTAAGATACACA-1	0	0	0	0	0.813228731552206	1.98456587270865	0.813228731552206	0	0	0.813228731552206	0	0	0	0	0	2.40165373374989	1.56140935097951	1.25571723328692	5.39090066692051	0.813228731552206	2.28097764984599	1.56140935097951	2.50932267687061	1.25571723328692	2.50932267687061	0.813228731552206	2.14371428286693	4.36717960691859	0.813228731552206	1.98456587270865	0	0	0	0	0	0	0	0	0	0	1.56140935097951	0	0	0	0	0	0	0	0
TCTCATACACGGCCAT-1	0	0	0	0	1.43508452528932	2.36085400111802	0	0	0	1.43508452528932	0	0	0	0	0	2.83321334405622	2.00148000021012	0	5.13932163505758	2.36085400111802	2.00148000021012	0	2.00148000021012	1.43508452528932	0	2.00148000021012	2.36085400111802	3.82428409112014	1.43508452528932	1.43508452528932	0	0	0	0	0	0	0	0	0	0	0	0	0	0	0	0	0	0	0
TCTTTCCGTCCGTCAG-1	0	0	0	1.22524564591618	0	0	0	0	0	3.22087478761121	0	0	0	0	0	2.10596262976118	3.11994003284882	2.36273992165233	3.84363807114661	1.22524564591618	3.47398402039497	3.00766179501265	2.88116376274183	0	0	0	2.10596262976118	4.15151321953835	0	2.36273992165233	0	0	0	1.22524564591618	0	0	0	0	0	0	0	0	0	0	0	0	0	0	0
TGGTTCCGTCATATCG-1	0	0	1.25649570892505	0	1.12954258935947	0	0	0	0	1.56226946921333	0	0	0	1.64644110628336	0	2.23825597401408	2.60752575251548	0.813834662057118	2.47570211405893	0.608512795419236	1.79611298067525	1.72407464240112	3.21383697314029	0.608512795419236	1.64644110628336	2.04142429255481	1.25649570892505	3.31008431532398	0.349845392833071	1.12954258935947	0	0	0	0	0	0	0	0	0	0	0	0	0	0	0	0	0	0	0
TGTTCCGGTTAGAACA-1	0	0	1.2011568516163	0	0	1.73129	0	0	0	1.73129	0	0	0	1.2011568516163	0	2.07592036004757	0	0	3.70148271022535	2.33173994099202	2.07592036004757	0	2.33173994099202	0	0	2.33173994099202	1.2011568516163	2.84883887390273	2.33173994099202	2.33173994099202	0	0	0	0	0	0	0	0	0	0	0	0	0	0	0	0	0	0	0
TTCTTAGCAGACAAAT-1	0	0	0	0	1.04365894738648	1.54312199711626	0	0	0	1.04365894738648	0	0	0	0	0	2.48802906944303	1.54312199711626	1.87468475626089	4.71290536334741	0	1.54312199711626	0	1.54312199711626	2.12326124608028	1.04365894738648	1.04365894738648	1.54312199711626	3.21545570772715	1.54312199711626	1.04365894738648	0	0	0	0	0	0	0	0	0	0	0	0	0	0	0	0	0	0	0
Day28_TACCTGCCAAATCAAG-1	0	0	0	0	0	0	0	0	0	1.45264239341659	0	0	0	1.45264239341659	0	2.64600293497581	3.1747466869169	1.45264239341659	2.85485805598658	2.02138708338238	2.02138708338238	2.02138708338238	0	2.02138708338238	2.02138708338238	0	1.45264239341659	3.02753929531507	0	0	0	0	0	0	0	0	0	0	0	0	0	0	0	0	0	0	0	0	0
Day0_CAGTGCGTCGGTAGGA-1	0	0	0	0	0	0	0	0	0	0	0	0	0	0	0	3.18199141046548	2.52950901854903	2.52950901854903	3.18199141046548	3.18199141046548	1.57879615295133	3.00793617795868	0	0	0	0	3.00793617795868	2.16311948853865	1.57879615295133	0	0	0	0	0	0	0	0	0	0	0	0	0	0	0	0	0	0	0	0
Day0_CCCTTAGAGGTTCCGC-1	0	0	0	0	0	0	0	0	0	0	0	0	0	1.63753974531612	0	2.2284006409545	1.63753974531612	1.63753974531612	3.07788860853914	2.2284006409545	1.63753974531612	1.63753974531612	3.25250448650969	1.63753974531612	3.25250448650969	1.63753974531612	1.63753974531612	4.14531537987507	1.63753974531612	0	0	0	0	0	0	0	0	0	0	0	0	0	0	0	0	0	0	0	0
Day0_GCCATGGGTCACTTCC-1	0	0	0	0	0	1.14042974413917	0	0	0	1.99936114797307	0	0	1.14042974413917	0	0	2.62239602531619	1.99936114797307	1.65941303686372	3.91095412196881	1.14042974413917	2.25260140988395	2.25260140988395	1.14042974413917	0	1.14042974413917	1.99936114797307	2.4544957076045	2.25260140988395	1.65941303686372	1.14042974413917	0	0	0	0	0	0	0	0	0	0	0	0	0	0	0	0	0	0	0
Day0_AACCACACAAGGCAAC-1	0	0	0	0	0.914778404623819	1.17690980022655	0	0	0	2.77022470474519	0	0	1.17690980022655	0	0	2.22237466970345	1.55615423821237	1.17690980022655	3.15458604464312	0.558535787616585	1.17690980022655	1.70268526025402	1.17690980022655	1.17690980022655	1.38440359442191	0.558535787616585	1.17690980022655	3.47879596108198	0.914778404623819	1.17690980022655	0	0	0	0	0	0	0	0.558535787616585	0	0	1.38440359442191	0	0	0.914778404623819	0	0	0	0	0
Day0_CCTATCGGTTCTCGCT-1	0	0	0	0	0	1.38054700437752	0	0	0	0	0	0	0	0	0	1.93933903819439	1.93933903819439	1.38054700437752	4.32316414463949	1.38054700437752	1.93933903819439	1.93933903819439	1.38054700437752	0	2.55787098350466	1.93933903819439	0	3.75370866312571	2.29568429039192	1.38054700437752	0	0	0	0	0	0	0	0	0	0	1.38054700437752	0	0	0	0	0	0	0	0
Day0_GTCAAACCATTGCCTC-1	0	0	0	0	0	0	0	0	0	0	0	0	0	0	0	2.6502724004354	2.92013871803569	1.68379647975265	4.0978471927733	1.68379647975265	1.16095541924225	1.16095541924225	1.16095541924225	2.6502724004354	2.27951397209273	2.02537432040956	0	3.13243844578967	0	0	0	0	0	0	0	0	0	0	0	0	0	0	0	0	0	0	0	0	0
AAGGTTCGTCCAAGTT-3	0	0	0	0	0	0	0	0	0	1.30985266561995	0	0	0	0	0	3.66044880314916	2.21012798217213	2.21012798217213	4.91472175770577	1.30985266561995	2.84687061247852	1.30985266561995	2.47000541095191	2.47000541095191	0	1.30985266561995	1.30985266561995	4.26754577071239	1.30985266561995	2.84687061247852	0	0	0	0	0	0	0	0	0	0	0	0	0	1.30985266561995	0	0	0	0	0
AGACGTTAGTCATCCA-3	0	0	0	0	0	1.6445839881565	0	0	0	1.6445839881565	0	0	0	0	0	2.6053945411473	3.26090528066938	1.6445839881565	4.27722894523076	2.23620060109646	2.6053945411473	2.6053945411473	2.6053945411473	0	3.08622518569086	2.6053945411473	2.23620060109646	4.15391490151288	1.6445839881565	1.6445839881565	0	0	0	0	0	0	0	0	0	0	0	0	0	0	0	0	0	0	0
AGCCTAACAAGCCCAC-3	0	0	0	0	0.878243053895165	1.89110247862358	0	0	0	0	0	0	0.878243053895165	1.33850418912524	0	2.66467928321204	2.84355250152657	1.89110247862358	4.53406860800389	1.50777	2.56161107140935	1.33850418912524	2.24495657620283	1.50777	2.92226575246457	1.99197609161501	1.50777	3.44180666541929	1.33850418912524	1.65249794084751	0	0	0	0	0	0	0	0	0	0	0.532587390824883	0	0	0	0	0	0	0	0
AGGTCCGGTACCGTTA-3	0	0	0	0	0	2.09651480349671	0	0	0	0	0	0	0	0	0	3.38611876777405	1.51927	1.51927	4.41985485897086	2.09651480349671	0	1.51927	3.10965347218599	2.4601560412261	2.9362156208679	0	2.09651480349671	3.93112560749483	1.51927	0	0	0	0	0	0	0	0	0	0	0	2.09651480349671	0	0	0	0	0	0	0	0
CCTTTCTCACCATGTA-3	0	0	0	0	1.07708503856894	3.86002635068214	0	0	0	0	0	0	0	1.58354903765672	0	1.07708503856894	0	0	4.98503116584673	1.07708503856894	1.91814616718838	0	1.91814616718838	1.58354903765672	1.58354903765672	1.07708503856894	1.58354903765672	3.63194025205195	1.07708503856894	0	0	0	0	0	0	0	0	0	0	0	0	0	0	0	0	0	0	0	0
CGAGCACAGTTGTCGT-3	0	0	0	0	0	1.2390937226336	0	0	0	1.54302557466862	0	0	1.04357950385974	0	0	3.05555591105504	2.79288262711542	1.54302557466862	4.99821844544888	1.2390937226336	2.58493414734249	2.12315328694983	2.67336608575042	1.96448062371802	2.38046539265975	1.04357950385974	1.54302557466862	3.11170155280651	1.66616704959864	1.40256229874785	0	0	0	0	0	0	0	0	0	0	0	0	0	0	0	0	0	0	0
CGGCTAGTCAAGATCC-3	0	0	0	0	0	1.53478654268765	0	0	0	1.03679626453663	0	0	1.53478654268765	0	0	3.12860136099094	2.47830194771887	0	5.35724372278433	1.03679626453663	1.53478654268765	1.86570708043929	2.3126183191271	3.27647826097479	3.34295055799278	0	0	4.05048307669471	1.53478654268765	1.86570708043929	0	0	0	0	0	0	0	0	0	0	1.53478654268765	0	0	0	0	0	0	0	0
CGTCACTCAGCCTGTG-3	0	0	0	0	0	2.71235409996139	0	0	0	1.94986340274285	0	0	1.10168839113384	0	0	3.30027709367696	1.10168839113384	1.61312810153204	4.47046585625119	1.10168839113384	2.71235409996139	0	1.10168839113384	2.56920606124705	2.71235409996139	2.20132394812098	1.10168839113384	3.89633702871052	1.10168839113384	1.61312810153204	0	0	0	0	0	0	0	0	0	0	0	0	0	0	0	0	0	0	0
CGTGAGCTCAGTTTGG-3	0	0	0	0	0	1.07390361942988	0	0	0	1.81451297743218	0	0	0.826156600114457	0	0	3.41916809876422	2.90914119708542	1.9140282541557	4.81763132094197	1.07390361942988	2.67328454621214	1.43777228842962	2.30174980525312	1.57971339318672	1.9140282541557	1.9140282541557	2.36404808027361	2.79815035887695	1.57971339318672	1.70398876858406	0	0	0	0	0	0	0	0	0	0	0	0	0	0	0	0	0	0	0
GACCAATTCAAACAAG-3	0	0	0	0	0	2.05121741258123	0	0	0	1.47902890928065	0	0	0	1.47902890928065	0	2.88722286164955	1.47902890928065	1.47902890928065	5.03363985590126	0	2.6779158350855	2.41287751354085	1.47902890928065	2.6779158350855	1.47902890928065	1.47902890928065	2.05121741258123	2.88722286164955	0	2.41287751354085	0	0	0	0	0	0	0	0	0	0	1.47902890928065	0	0	0	0	0	0	0	0
TGCCCTAGTGGCGAAT-3	0	0	0	0	0	1.8479470710335	0	0	0	1.19133600839301	0	0	0	0	0	3.10848519626665	1.8479470710335	1.40002490112502	4.52892639444139	0.927290204689002	2.39148642339917	2.24093068662489	1.8479470710335	2.45903769123031	2.39148642339917	1.19133600839301	1.19133600839301	3.47558829284877	0.927290204689002	2.06362043680499	0	0	0	0	0	0	0	0	0	0	0	0	0	0	0	0	0	0	0
TTCTACAAGTGATCGG-3	0	0	0	0	0	1.04045198407971	0	0	0	1.53922832866721	0	0	0	0	0	3.6272678796502	1.53922832866721	1.04045198407971	4.46629097671569	1.87049181002277	2.11890071891439	2.96036209108862	2.62564438049453	0	2.75008544432845	2.11890071891439	1.04045198407971	4.44503451971914	1.04045198407971	2.11890071891439	0	0	0	0	0	0	0	0	0	0	0	0	0	0	0	0	0	0	0
ACTGATGAGGTGCTAG-2	0	0	0	2.00898929169822	1.14801368623333	0	0	2.00898929169822	0	0	0	1.14801368623333	2.26256526571265	0	0	0	0	0	0	0	0	0	0	0	0	0	0	0	0	0	3.87830843121777	2.46467246822794	2.26256526571265	3.36643468892142	2.00898929169822	1.14801368623333	2.26256526571265	1.14801368623333	2.00898929169822	0	3.20563599226474	2.46467246822794	1.14801368623333	2.00898929169822	1.66843333912539	0	0	0	0
ATTACTCGTTATGTGC-2	0	0	0	3.2663751878752	0	0	0	2.10469630733118	0	2.10469630733118	0	0	2.10469630733118	0	0	0	0	0	0	0	0	0	0	0	0	0	0	0	0	0	3.94026592590916	2.46868549760001	2.94504549927601	2.94504549927601	3.61154082008475	0	1.52655736826815	0	2.94504549927601	0	3.2663751878752	0	0	2.10469630733118	1.52655736826815	0	0	0	0
CAGGTGCGTGTCAATC-2	0	0	0	1.4598749008731	0	0	0.742797433518383	1.87319118364647	0	0.742797433518383	0	0	2.02957378080483	0	0	0	0	0	0	0	0	0	0	0	0	0	0	0	1.16427952470479	0	3.64965609662045	2.28385637100582	2.57412837780251	2.98217672981974	2.86374850852442	0.742797433518383	1.68773655001134	1.4598749008731	1.87319118364647	0.742797433518383	3.08805309444575	2.48641132005372	2.79882267610195	2.57412837780251	1.87319118364647	0	0	0	0
CGAACATTCACAGTAC-2	0	0	0	2.2907462294299	0.908413749777112	0	0	0.908413749777112	0	1.69399129941389	0	0	1.37643840035111	0	0	0	0	0	0	0	0	0	0	0	0	0	0	0	0	0	4.14592710665538	2.66189903874895	2.84979475077228	3.00790803229281	2.93197311801284	2.12846078679514	1.69399129941389	1.93463823047525	2.2907462294299	1.69399129941389	3.31951462600407	1.93463823047525	2.12846078679514	2.12846078679514	0	0	0	0	0
CGTAGCGAGGCTAGAC-2	0	0	0	3.10625016407429	1.51648625779849	0	0	1.51648625779849	0	0	0	0	2.93284246366854	0	0	0	0	0	0	0	0	0	0	0	0	0	0	0	1.51648625779849	0	4.27838346761567	2.45689832819208	2.45689832819208	3.38267700447805	3.38267700447805	2.45689832819208	2.45689832819208	0	1.51648625779849	0	2.72292246317371	1.51648625779849	0	0	0	0	0	0	0
CTGAAGTGTCATACTG-2	0	0	0	0	0.637834811360514	0	0	1.69779587478534	0	0.637834811360514	0	0	1.84912773538727	0	0	0	0	0	0	0	0	0	0	0	0	0	0	0	0	0.637834811360514	3.62667267602951	2.7264181606794	2.46031925802855	2.78318515650036	2.46031925802855	1.51940736353645	1.69779587478534	1.30213452767717	0.637834811360514	1.51940736353645	2.66623370108043	2.2949349880523	3.52689056228224	2.2949349880523	1.30213452767717	0	0	0	0
GGTGAAGCAAGCGCTC-2	0	0	0	2.77252	1.14508360529694	0	1.14508360529694	1.14508360529694	0	2.00527175884397	0	0	0	0	0	0	0	0	0	0	0	0	0	0	0	0	0	0	0	0	3.56340878584158	2.25871850697384	2.25871850697384	2.25871850697384	2.4607437697308	2.00527175884397	1.66494985099059	1.66494985099059	2.4607437697308	1.14508360529694	3.28512971557196	2.4607437697308	0	1.14508360529694	0	0	0	0	0
TACTCATGTACAAGTA-2	0	0	0	0	0	0	0	0	0	1.18831353218508	0	0	2.51831818358693	0	0	0	0	0	0	0	0	0	0	0	0	0	0	0	0	0	3.62446564951257	1.18831353218508	2.31512309180026	2.05983	1.18831353218508	2.05983	2.05983	2.51831818358693	0	1.18831353218508	3.17033340550373	2.31512309180026	2.83149399966984	1.18831353218508	0	0	0	0	0
TATCAGGAGCTGTCTA-2	0	0	0	2.98743577276243	1.79551934331524	0	1.25598658244779	1.98489074198173	0	1.98489074198173	2.14404676702156	0	1.25598658244779	0	0	0	0	0	0	0	0.813438369023542	0	0	0	0	0	0	0	0.813438369023542	0	3.51592125692784	1.79551934331524	2.28131579548444	2.92203761473049	3.85986756678696	1.25598658244779	1.79551934331524	1.25598658244779	2.40199625366665	0	3.62204128763677	2.28131579548444	0.813438369023542	1.98489074198173	2.14404676702156	0	0	0	0
TCGCGAGTCGAGCCCA-2	0	0	0	1.33426468967403	4.39099	0	0	1.33426468967403	0	0.874885816906033	0	0	0.874885816906033	0	0	0	0	0	0	0	0	0	0	0	0	0	0	0.874885816906033	0	0	2.37863922210325	0.874885816906033	1.64785141445785	0.874885816906033	2.79634280824789	1.88622165237355	0	1.33426468967403	0	0.874885816906033	3.62069794169786	2.70711736521367	2.70711736521367	2.60914381911753	1.33426468967403	0	0	0	0
TGCGGGTTCCGAGCCA-2	0	0	0	1.10694791101189	3.86236125862474	0	0	0	0	0	0	0	1.61943235365141	0	0	1.10694791101189	0	0	0	0	0	0	1.61943235365141	0	0	0	0	1.10694791101189	0	1.10694791101189	1.10694791101189	1.10694791101189	0	2.57647257761808	1.10694791101189	0	0	2.57647257761808	0	1.61943235365141	1.95661467116005	3.14743246162241	3.50860925478727	1.61943235365141	0	0	0	0	0
TGGCCAGAGTGAACAT-2	0	2.22581734172641	0	3.24972107926463	0	0	0	1.63520791060614	0	2.22581734172641	0	0	1.63520791060614	0	0	0	0	0	0	0	0	0	0	0	0	0	0	0	0	0	3.52765958085858	2.59462568303322	1.63520791060614	3.07512659644567	3.74491109174884	0	1.63520791060614	0	1.63520791060614	0	2.59462568303322	1.63520791060614	2.59462568303322	1.63520791060614	2.59462568303322	0	0	0	0
TGGCCAGGTCCGACGT-2	0	0	0	0.930688833126272	0.70515994845279	0	0	1.1145974570043	0	0.70515994845279	0	0	1.62858967852153	0	0	0	0	0	0	0	0	0	0	0	0	0	0	0	0	0	3.42429334587423	2.37300804889227	1.89204774089379	3.06728093671552	2.6612531333778	1.7243308912408	0.70515994845279	0.70515994845279	0.413489632637039	1.40425982781919	3.64759434199302	2.54772180025312	2.82581199447978	2.46417569332531	0.70515994845279	0	0	0	0
TTTGGTTGTCGCGTGT-2	0	0	0	2.09027912958187	0	0	0	2.09027912958187	0	0	0	0	0	0	0	0	0	1.51371659213444	0	0	0	0	0	0	0	0	0	0	0	0	3.25057225392166	2.09027912958187	2.09027912958187	2.71960613578636	2.45365316882681	2.45365316882681	2.09027912958187	1.51371659213444	0	1.51371659213444	3.10285947716768	1.51371659213444	3.10285947716768	0	1.51371659213444	0	0	0	0
ACTGATGAGGTGCTAG-1	0	0	0	2.0159148006387	1.15347836875405	0	0	2.0159148006387	0	0	0	1.15347836875405	2.26973019213162	0	0	0	0	0	0	0	0	0	0	0	0	0	0	0	0	0	3.92969670404832	2.47198915915551	2.26973019213162	3.37415385164744	2.0159148006387	1.15347836875405	2.26973019213162	1.15347836875405	2.0159148006387	0	3.21330720350005	2.47198915915551	1.15347836875405	1.67492500739441	1.67492500739441	0	0	0	0
AGATTGCTCACTTATC-1	0	0.841473886281525	0	2.32615364855464	1.29186474902529	0	0	1.60127481815288	0	0	0	0	2.02800583945336	0	0	0	0	0	0	0	0	0	0	0	0	0	0	0	0	0	4.36776580284625	2.44740106344134	3.4453744385069	2.55552446696093	2.74197609515608	2.32615364855464	2.18815034551966	0.841473886281525	3.20907208482742	1.29186474902529	3.35743546791666	2.65308952728283	0	2.02800583945336	1.60127481815288	0	0	0	0
ATAAGAGTCTCGTATT-1	0	0	0	1.35716679882967	0	0	0	2.5289778319901	0	2.5289778319901	0	0	0	0	0	0	0	0	0	0	0	0	0	0	0	0	0	0	0	1.35716679882967	3.72309688203511	0	2.5289778319901	1.35716679882967	2.73604474656522	1.35716679882967	0	0	1.35716679882967	1.35716679882967	3.65084557246207	2.73604474656522	0	2.26752880677897	1.35716679882967	0	0	0	0
ATTCTACTCCCATTAT-1	0	0	0	2.08071132751938	1.50520617489663	0	0	1.50520617489663	0	1.50520617489663	0	0	1.50520617489663	0	0	0	0	0	0	0	0	0	0	0	0	0	0	0	0	0	4.40203628094482	1.50520617489663	3.4826465252231	3.36869688100375	1.50520617489663	0	2.08071132751938	0	2.08071132751938	0	1.50520617489663	0	2.70940458203033	1.50520617489663	2.08071132751938	0	0	0	0
CACAGTAAGTGGGTTG-1	0	0	0	0.880634280654795	4.08792096182332	0	0.880634280654795	0.880634280654795	0	0.880634280654795	0	0.53427728480104	0.880634280654795	0	0.53427728480104	0	0.53427728480104	0	0	0	0	0	1.99550709019469	0	0	0	0	1.65580383299203	0	0	1.34152154033845	1.13739831370327	0	0.880634280654795	2.88754290169569	1.13739831370327	0	1.65580383299203	0	1.34152154033845	1.99550709019469	2.45042047371683	2.92613389190624	0.53427728480104	0	0	0	0	0
CAGCTAAGTGCCTTGG-1	0	0	0	0	1.26428005700528	0	0	0.353065099704347	0	1.57086635128323	0	0	0.353065099704347	0	0	0	0	0	0	0	0	0	0	0	0	0	0.353065099704347	1.73301070682149	0.613480190922384	0	2.52030940527645	0.81989939027492	1.47873461733273	2.76126441683642	0.613480190922384	0.990913938531442	0.613480190922384	1.26428005700528	1.26428005700528	0	0.353065099704347	0.990913938531442	0	0.81989939027492	0.613480190922384	0	0	0	0
CAGGTGCGTGTCAATC-1	0	0	0	1.46259	0	0	0.744650536916549	1.69061629995442	0	0.744650536916549	0	0	2.03264242810872	0	0	0	0	0	0	0	0	0	0	0	0	0	0	0	1.16671036710228	0	3.65309643433855	2.28702907517236	2.57739161825506	2.98553003127456	2.86707933908169	0.744650536916549	1.69061629995442	1.46259	1.87618137425903	0.744650536916549	3.09142435139618	2.39346264142713	2.8021400099501	2.57739161825506	1.87618137425903	0	0	0	0
CGAACATTCACAGTAC-1	0	0	0	2.30119128099294	0.91536173976371	0	0	0.91536173976371	0	1.70348107072711	0	0	1.70348107072711	0	0	0	0	0	0	0	0	0	0	0	0	0	0	0	0	0	4.1093504736967	2.67270674027537	2.77113679255785	3.01895169305234	2.94297175479658	2.13869969982332	1.70348107072711	1.9445827531252	2.30119128099294	1.70348107072711	3.33071106579606	2.13869969982332	2.13869969982332	2.13869969982332	0	0	0	0	0
CGTAGCGAGGCTAGAC-1	0	0	0	2.94538684653599	1.52683938889137	0	0	1.52683938889137	0	0	0	0	2.94538684653599	0	0	0	0	0	0	0	0	0	0	0	0	0	0	0	1.52683938889137	0	4.24087295852063	2.46901528245137	2.46901528245137	3.39547533623491	3.39547533623491	2.46901528245137	2.46901528245137	0	2.10501269594762	0	2.73530307257986	1.52683938889137	0	0	0	0	0	0	0
CTGAAGTGTCATACTG-1	0	0	0	0	0	0	0	1.70416742674676	0	0.641517752511125	0	0	1.85569917364328	0	0	0	0	0	0	0	0	0	0	0	0	0	0	0.641517752511125	0	0.641517752511125	3.61022735358006	2.7337038641837	2.38811817665917	2.7337038641837	2.46744995108379	1.5255008913415	1.70416742674676	1.30781494506394	0.641517752511125	1.5255008913415	2.67348786567576	2.30194634240442	3.50786740917251	2.30194634240442	1.30781494506394	0	0	0	0
GCTGCAGCACCGGAAA-1	0	0	0	2.80359526053181	0	0	0	2.80359526053181	0	1.41117602749663	0	0	1.41117602749663	0	0	0	0	0	0	0	0	0	0	0	0	0	0	0	0	0	3.64307900234371	2.33236965435157	2.33236965435157	2.97576684230829	3.36408297581715	1.97429633445217	1.97429633445217	0	2.33236965435157	1.41117602749663	3.72110647793511	2.80359526053181	1.41117602749663	1.41117602749663	0	0	0	0	0
GGCTGGTTCTCTAGGA-1	0	0	0	0	4.02437004738549	0	0	0	0	0.774286389426363	0	0	0.774286389426363	0	0	0	0.774286389426363	0	0	0	0	0.774286389426363	1.92355039558266	0	0	0	0	0.774286389426363	0	0.774286389426363	2.21738727657938	1.50566084617068	0	1.92355039558266	0.774286389426363	0.774286389426363	0	2.33721352562298	0	0.774286389426363	2.08122274606942	2.21738727657938	4.17895229158655	0.774286389426363	0	0	0	0	0
GGTGAAGCAAGCGCTC-1	0	0	0	2.77958062938797	1.15022217081787	0	1.15022217081787	1.15022217081787	0	2.01178936986899	0	0	0	0	0	0	0	0	0	0	0	0	0	0	0	0	0	0	0	0	3.57072393976955	2.46763105138809	2.26546235027253	2.26546235027253	2.46763105138809	2.01178936986899	1.6710576703515	1.6710576703515	2.46763105138809	1.15022217081787	3.36955639014008	2.26546235027253	0	1.15022217081787	0	0	0	0	0
GTTTCTAGTGAACCTT-1	0	2.57647257761808	0	2.31382184506903	1.39566706767752	0	1.95661467116005	1.39566706767752	0	2.57647257761808	0	0	1.39566706767752	0	0	0	0	0	0	0	0	0	0	0	0	0	0	1.39566706767752	0	0	4.07270671609708	1.95661467116005	2.31382184506903	0	3.84084931644358	0	1.95661467116005	0	1.39566706767752	0	2.57647257761808	3.1029561796031	0	0	1.39566706767752	0	0	0	0
TACGGTAAGCCAGGAT-1	0	0	0	0	1.36972593477266	0	0	1.9269522353107	0	0	0	0	0	0	0	0	0	0	0	0	0	0	0	0	0	0	0	0	1.9269522353107	0	3.41255671955347	1.9269522353107	1.9269522353107	3.06990731253984	3.50486632657549	0	0	1.36972593477266	0	0	4.0890882052407	3.19761861905868	2.54451814694951	1.36972593477266	2.75183493851236	0	0	0	0
TACTCATGTACAAGTA-1	0	0	0	0	0	0	0	0	0	1.19485722400428	0	0	2.52696233716477	0	0	0	0	0	0	0	0	0	0	0	0	0	0	0	0	0	3.57083584789292	1.19485722400428	2.32359723771392	2.06803402343551	1.19485722400428	2.06803402343551	2.06803402343551	2.52696233716477	0	1.19485722400428	3.17933889405872	2.32359723771392	2.84034099646785	1.19485722400428	0	0	0	0	0
TATCAGGAGCTGTCTA-1	0	0	0	2.99714571030984	1.80405199329076	0	1.26330864204287	1.99371518971757	0	1.99371518971757	2.15307709295102	0	1.26330864204287	0	0	0	0	0	0	0	0	0	0	0	0	0	0	0	0.819141998828128	0	3.52584177594572	1.80405199329076	2.29049915848555	2.93171287850385	3.84305641075657	1.56979392056983	1.80405199329076	1.26330864204287	2.41129784231614	0	3.52584177594572	2.29049915848555	0.819141998828128	1.99371518971757	2.15307709295102	0	0	0	0
TCGCGAGTCGAGCCCA-1	0	0	0	1.34392571983299	4.38643979575688	0	0	1.34392571983299	0	0.882540644640043	0	0	0	0	0	0	0	0	0	0	0	0	0	0	0	0	0	0	0	0	2.39052537571815	0.882540644640043	1.65843723575079	0.882540644640043	2.80864096363285	1.89733960084222	0	1.34392571983299	0	0.882540644640043	3.55559904721693	2.71934137088384	2.71934137088384	2.62127840276443	1.34392571983299	0	0	0	0
TGCGGGTTCCGAGCCA-1	0	0	0	1.1139097306069	3.95424169140118	0	0	0	0	0	0	0	1.62776696049365	0	0	1.1139097306069	0	0	0	0	0	0	1.62776696049365	0	0	0	0	1.1139097306069	0	1.1139097306069	1.1139097306069	1.1139097306069	0	2.58606867719126	1.1139097306069	0	0	2.58606867719126	0	1.62776696049365	1.62776696049365	3.24083071015986	3.45611720049992	1.62776696049365	0	0	0	0	0
TGGCCAGGTCCGACGT-1	0	0	0	0.935053161722368	0.935053161722368	0	0	1.11943786777462	0	0.708806883402426	0	0	1.63437706404555	0	0	0	0	0	0	0	0	0	0	0	0	0	0	0	0	0	3.41443039242539	2.37953467222096	1.8981613240802	3.07414218777206	2.70311403025435	1.73024687677456	0.708806883402426	0.708806883402426	0.708806883402426	1.52833212699901	3.6546	2.51343134857114	2.86248967768045	2.47076057496901	0.708806883402426	0	0	0	0
TTGAACGTCTTGCAAG-1	0	0	0	0	2.37665352396504	0	0	0	0	0	0	0	0	0	0	0	0	0	0	0	0	0	0	0	0	0	0	0	0	0	3.84133776908065	2.84962739824109	3.16942832975784	3.60601269852825	3.41135940128205	2.01657317612479	2.64084667535498	0	1.44839279434473	0	3.16942832975784	2.01657317612479	0	0	0	0	0	0	0
TTTGGTTGTCGCGTGT-1	0	0	0	2.04299308164165	0	0	0	2.04299308164165	0	0	0	0	0	0	0	0	0	1.47174499297448	0	0	0	0	0	0	0	0	0	0	0	0	3.19858405479906	2.04299308164165	2.04299308164165	2.6691239505769	2.40428332153369	2.40428332153369	2.04299308164165	1.47174499297448	0	1.47174499297448	3.05121366375915	1.47174499297448	3.05121366375915	0	1.47174499297448	0	0	0	0
Day0_CCACGAGAGTTGGAGC-1	0	0	0	0	0	0	0	0	0	1.83734307652052	0	0	1.83734307652052	0	0	0	0	0	0	0	0	0	0	0	0	0	0	0	0	0	3.48673224969548	1.83734307652052	2.82372690956189	2.44752163191848	0	1.83734307652052	1.83734307652052	1.83734307652052	0	0	1.83734307652052	0	0	0	0	0	0	0	0
ACCCACTCATGGAATA-3	0	1.91847658751164	0	3.18809908193518	3.40295837136746	0	0	1.91847658751164	0	0	0	0	0	0	0	0	1.91847658751164	1.91847658751164	0	0	0	0	2.53537401729215	0	0	0	0	0	0	0	3.40295837136746	0	0	1.91847658751164	3.72987807452243	2.53537401729215	0	0	0	1.91847658751164	3.5797187123378	1.91847658751164	3.18809908193518	0	0	0	0	0	0
CCATTCGAGCTGTTCA-3	0	0	0	1.28795386600675	0	0	0	1.28795386600675	0	1.28795386600675	0	0	1.28795386600675	0	0	0	0	0	0	0	0	0	0	0	0	0	0	0	0	1.28795386600675	3.9295064505104	2.18336035173771	0	2.96411398789403	3.20389411274021	1.8326969729603	0	0	0	0	3.30518598467895	2.18336035173771	3.09117371279278	2.18336035173771	2.44247258822998	0	0	0	0
TACACGAAGTTGCAGG-3	0	0	0	1.13639179193293	1.13639179193293	0	0	1.65460501221394	0	1.13639179193293	0	0	1.13639179193293	0	0	0	0	0	0	0	0	0	0	0	0	0	0	0	0	0	2.99771	2.44906643729823	0	2.44906643729823	2.24728659430327	1.65460501221394	0	1.13639179193293	0	2.24728659430327	3.42155845737097	2.44906643729823	1.99422673056313	2.44906643729823	1.13639179193293	0	0	0	0
AAGACCTTCATGTCTT-2	1.32324274721444	3.67827645785479	2.78227232648512	2.93975805769609	5.84484069591918	2.78227232648512	2.86411221303297	2.06546306187229	0	3.01008184163685	1.32324274721444	0	0.866171495295237	1.8735176429865	0.866171495295237	0	0	0	0	0	0.866171495295237	0	0	0	0	0	0.866171495295237	0.866171495295237	0	0	0	0	0	0	0	0	0	0	0	0	0	0	0	0	0	0	0	0	0
ACACTGATCGTAGGAG-2	0	3.11940380375118	0	0	4.89185885595696	0	0	0	0	1.75911697061272	0	1.22484942920994	0	1.61065502258867	0.588463020085556	0	0.588463020085556	0	3.5681900377367	0	0	1.22484942920994	1.75911697061272	0	0	0	1.22484942920994	2.68243857007741	0	0	0	0	0	0	0	0	0	0	0	0	1.75911697061272	1.61065502258867	0.956447815060554	0	0	1.22484942920994	0.588463020085556	1.22484942920994	0.588463020085556
AGCATACGTTAAAGTG-2	0	0	0	0	3.87032441883726	0	0	0	0	0	0	0	0	1.11240001722411	0	0	0	0	3.99051788770067	0	0	0	1.11240001722411	0	0	0	0	3.51650014239926	0	1.11240001722411	0	0	0	0	0	0	0	0	0	0	0	1.62596052042962	0	1.11240001722411	0	0	0	0	1.11240001722411
ATCACGAGTAGGCATG-2	1.06547789229375	2.89701798028283	0	1.06547789229375	5.31141084174853	1.06547789229375	0	0	0	3.38552128652665	0	0	0	2.66134840072109	0	0	0	0	0	0	0	1.06547789229375	0	0	0	0	0	1.90310356926654	0	0	0	0	0	0	1.06547789229375	0	0	0	0	0	0	1.90310356926654	0	0	0	1.06547789229375	1.56954282318633	1.56954282318633	1.06547789229375
CACAGGCCACACATGT-2	0	1.61921583974762	1.85611660666056	0	4.48561087399699	0.854291836442061	0	0	0	0.854291836442061	0	0	0	0.854291836442061	0	0	0	0	2.34640757547104	0	0	0	1.61921583974762	0	0	0	0	0.854291836442061	0	0	0	0	0	0	0	0	0	0	0	0	1.30817594917926	2.04750560802513	0.854291836442061	1.30817594917926	0	1.30817594917926	0	0	0
CATCAAGGTCCTAGCG-2	0	0	0	0	5.1437672533106	0	0	0	0	0.86921654609485	0	0	1.32709704431859	2.23111586939222	0	0	0	0	4.46444240337816	0	0	0	2.07004853471723	0	0	0	0.86921654609485	2.23111586939222	0	0	0	0	0	0	0	0	0	0	0	0	0.86921654609485	1.63999129830937	0	0	0	1.32709704431859	0	0.86921654609485	0.86921654609485
CTCGTCATCAGCAACT-2	0	3.11062817674226	1.11233150094023	0	5.52168422660057	3.11062817674226	0	0	0	1.62587852488969	0	0	2.09740969340162	2.85252738951414	0.703454194706889	0	0	0	0.703454194706889	1.11233150094023	0.703454194706889	0	1.80887927611158	0	1.96351481253946	0	0	1.40171531620248	0	0	0	0	0	0	0	0	0	0	0	0	0	1.11233150094023	0.703454194706889	0	0.703454194706889	1.11233150094023	0.703454194706889	0.703454194706889	0
GAGCAGAGTTACGACT-2	0	3.06422137961949	0.944138711488859	0	4.58880806026162	0.944138711488859	0	0	0	0	0	0	0.944138711488859	1.74253336899686	0	0	0	0	3.42885695632787	0	0	1.74253336899686	2.34407154395625	0	0	0	0.944138711488859	3.37658944691681	0	1.42098482721573	0	0	0	0	0	0	0	0	0	0	0	1.42098482721573	0	0	0	0.944138711488859	0	0	0
TGCCCTAGTAGCGCAA-2	0	1.78388639163995	0	0	3.42483845038059	1.24601841841758	0	0	0	0	0	0	0	1.24601841841758	1.24601841841758	0	0	0	3.34078220629397	0	1.24601841841758	0	1.78388639163995	0	0	0	0	0	0	0	0	0	0	0	0	0	0	0	0	0	1.24601841841758	2.13172802768184	1.78388639163995	0	0	0	0	0	0
AAGACCTTCATGTCTT-1	1.32821755550296	3.71910534960061	2.6994499549141	2.94617506538555	5.84358623184241	2.78863	2.87050115769756	1.87925430695844	0	3.01652310030763	1.32821755550296	0	0.870102257360332	1.87925430695844	0.870102257360332	0	0	0	0	0	0.870102257360332	0	0	0	0	0	0.870102257360332	0.870102257360332	0	0	0	0	0	0	0	0	0	0	0	0	0	0	0	0	0	0	0	0	0
ACACTGATCGTAGGAG-1	0	3.0891903123229	0	0	4.8858172928817	0	0	0	0	1.44090238947838	0	1.2291666626699	0	1.61554578322665	0.591184531094342	0	0.591184531094342	0	3.55126303192169	0	0	1.2291666626699	1.7641757406368	0	0	0	1.2291666626699	2.68812987240146	0	0	0	0	0	0	0	0	0	0	0	0	1.7641757406368	1.61554578322665	0.960213114735915	0	0	1.2291666626699	0.591184531094342	1.2291666626699	0.591184531094342
ACAGCCGGTATAGGGC-1	0	0	0	0	4.55543693530564	1.67621899247439	0	0	0	1.36017402065684	0	0	1.36017402065684	1.67621899247439	0.895449326532629	0	0	0	3.91694713082859	0	0	0	2.73983028169763	0	0	0	0	3.05767835843575	0	0	0	0	0	0	0	0	0	0	0	0	0	1.67621899247439	0	0.895449326532629	0	0.895449326532629	0	0	0.895449326532629
AGCATACGTTAAAGTG-1	0	0	0	0	3.88097847671841	0	0	0	0	0	0	0	0	1.11971586287299	0	0	0	0	4.00119750385907	0	0	0	1.11971586287299	0	0	0	0	3.52705839311145	0	1.11971586287299	0	0	0	0	0	0	0	0	0	0	0	1.63470927971155	0	1.11971586287299	0	0	0	0	1.11971586287299
ATCACGAGTAGGCATG-1	0	2.89594028126185	0	1.06473039256134	5.27200323765433	1.06473039256134	0	0	0	3.38441924684611	0	0	0	2.66028743981157	0	0	0	0	0	0	0	0	0	0	0	0	0	1.90213304922496	0	0	0	0	0	0	1.06473039256134	0	0	0	0	0	0	1.90213304922496	0	0	0	1.06473039256134	1.56863966834432	1.56863966834432	1.06473039256134
ATCCACCGTTCGCGAC-1	0	0	0	0	4.08266924747988	0	1.05805408816022	1.56056687232174	0	1.05805408816022	0	0	0	1.8934551998938	0	1.05805408816022	0	0	4.01714	0	0	1.8934551998938	2.50834	0	0	0	1.05805408816022	1.8934551998938	0	0	0	0	0	0	1.56056687232174	0	0	0	0	0	0	2.14277300350657	0	1.05805408816022	0	0	0	0	0
CACAGGCCACACATGT-1	0	1.62683576326006	1.86413188651442	0	4.49499727358404	0.85975570599961	0	0	0	0.85975570599961	0	0	0	0.85975570599961	0	0	0	0	2.3549957626128	0	0	0	1.62683576326006	0	0	0	0	1.31511166061917	0	0	0	0	0	0	0	0	0	0	0	0	1.31511166061917	2.05577842690764	0.85975570599961	1.31511166061917	0	1.31511166061917	0	0	0
CATCAAGGTCCTAGCG-1	0	0	0	0	5.14464234809262	0	0	0	0	0.874478263301999	0	0	1.33374977847839	2.23919196735262	0	0	0	0	4.45730879490679	0	0	0	2.07795546246933	0	0	0	0.874478263301999	2.23919196735262	0	0	0	0	0	0	0	0	0	0	0	0	0.874478263301999	1.64728693860102	0	0	0	1.33374977847839	0	0.874478263301999	0.874478263301999
CGGAGTCCAACACCCG-1	0	0	0	0	3.77499483153505	0	0	0	0	0.766062046258134	0	0	0	1.7236789803146	0	0	0.766062046258134	0.766062046258134	3.82646160553727	0	0	1.7236789803146	2.61476881614936	0	1.49376524336728	0	0.766062046258134	3.02391754139112	0.766062046258134	0	0	0	0	0	0	0	0	0	0	0	1.49376524336728	1.19469666475939	0.766062046258134	0	0	0.766062046258134	0.766062046258134	0	1.19469666475939
CTCGTCATCAGCAACT-1	0	3.11797175230381	1.40751383175334	0	5.52524801874673	3.11797175230381	0	0	0	1.6320561324717	0	0	2.10415422421396	2.85977044575644	0.707343405286874	0	0	0	0.707343405286874	1.11749615371311	0.707343405286874	0	1.81530910310518	0	1.97012454779038	0	0	1.40751383175334	0	0	0	0	0	0	0	0	0	0	0	0	0	1.11749615371311	0.707343405286874	0	0.707343405286874	1.11749615371311	0.707343405286874	0.707343405286874	0
GAGCAGAGTTACGACT-1	0	3.13980870009074	0.947220231279931	0	4.5937955579586	0.947220231279931	0	0	0	0	0	0	0.947220231279931	1.7466916502955	0	0	0	0	3.43373257013869	0	0	1.7466916502955	2.34862784759578	0	0	0	0.947220231279931	3.32629578116826	0	1.42480903916225	0	0	0	0	0	0	0	0	0	0	0	1.42480903916225	0	0	0	0.947220231279931	0	0	0
GCTTCCAGTGGACGAT-1	0	1.85067084932289	2.04188365339328	0.850587525780985	4.11652970266563	1.85067084932289	0.850587525780985	0	0	2.66793757898472	0	0	0	2.83862586425164	0	0	0	0	0	0	0	0	0	0	0	0	0	1.30346795599205	0	0	0	0	0	0	0	0	0	0	0	0	0.850587525780985	0	0	0	0	0	0	1.30346795599205	0.850587525780985
TGCCCTAGTAGCGCAA-1	0	1.78967916891468	0	0	3.4315709661962	1.25098011903044	0	0	0	0	0	0	0	1.25098011903044	1.25098011903044	0	0	0	3.34749492252715	1.25098011903044	1.25098011903044	0	1.78967916891468	0	0	0	0	0	0	0	0	0	0	0	0	0	0	0	0	0	1.25098011903044	2.13786335770063	1.78967916891468	0	0	0	0	0	0
GAACCTATCAGAGCTT-3	0	2.10548751877344	0	0	4.26701237598936	0	0	1.03061045289451	0	1.52726265185297	0	0	0	1.03061045289451	0	0	0	0	2.30397226815366	0	0	0	1.85759852342962	0	0	0	0	2.61149773805512	0	0	0	0	0	0	0	0	0	0	0	0	2.10548751877344	0	0	0	0	0	0	0	1.03061045289451
TATCAGGAGATAGCAT-3	0	2.40047501868262	0	0.982603542978622	5.09452305382071	1.46852036360912	0	0	0	0	0	0	0	2.40047501868262	0	0	0	0	4.41761953753611	0.982603542978622	0	1.46852036360912	1.46852036360912	0	0	0	0	2.96452151423458	0	0	0	0	0	0	0	0	0	0	0	0	1.79412449029397	0.982603542978622	0	0	0	0	1.46852036360912	0	0
[truncated: 12 more columns]
