# Supplementary material for: Single-cell RNA sequencing reveals endothelial cell heterogeneity and Sox18-mediated EndMT in abdominal aortic aneurysm
Source: Theranostics. 2025 Aug 30;15(18):9486–507. doi: 10.7150/thno.110254 (PMC12486145; doi:10.7150/thno.110254)
Supplement: Supplementary file 2 — Supplementary tables 2-13. [file thnov15p9486s2.zip › Supplementary tables/Table S7-GSE186865 GO enrichment analysis of DEGs in EC1-EC4.xlsx]

## Sheet: EC1.go
ID	Description	GeneRatio	BgRatio	pvalue	p.adjust	qvalue	geneID	Count	symbolList
GO:0010596	negative regulation of endothelial cell migration	6/178	56/28939	1.25200958568292e-06	0.000106942485443749	7.64018715005922e-05	16480/17286/19016/66214/74144/101401	6	Jup/Meox2/Pparg/Rgcc/Robo4/Adamts9
GO:0001936	regulation of endothelial cell proliferation	9/178	174/28939	1.40785106942546e-06	0.000114430595615437	8.17515286433603e-05	12390/14254/16542/18591/19016/20315/22436/23796/66214	9	Cav2/Flt1/Kdr/Pdgfb/Pparg/Cxcl12/Xdh/Aplnr/Rgcc
GO:0010876	lipid localization	14/178	470/28939	1.41410166939401e-06	0.000114430595615437	8.17515286433603e-05	11520/11770/12491/16592/16956/18669/18671/19016/20778/26357/63954/66853/67484/68453	14	Plin2/Fabp4/Cd36/Fabp5/Lpl/Abcb1b/Abcb1a/Pparg/Scarb1/Abcg2/Rbp7/Pnpla2/Eepd1/Gpihbp1
GO:0010889	regulation of sequestering of triglyceride	4/178	15/28939	1.79149211928206e-06	0.000141252263251085	0.000100913469715024	11520/16956/19016/66853	4	Plin2/Lpl/Pparg/Pnpla2
GO:0007160	cell-matrix adhesion	10/178	233/28939	1.97347757921328e-06	0.000151711088902021	0.000108385465995214	12491/16403/16480/16542/18186/50768/83964/101401/109700/218952	10	Cd36/Itga6/Jup/Kdr/Nrp1/Dlc1/Jam3/Adamts9/Itga1/Fermt2
GO:0051056	regulation of small GTPase mediated signal transduction	10/178	236/28939	2.21319105165434e-06	0.000165989328874076	0.000118586129006486	14766/17207/17311/18186/19157/24063/50768/67168/73910/320404	10	Adgrg1/Mcf2l/Kitl/Nrp1/Cyth1/Spry1/Dlc1/Lpar6/Arhgap18/Itpkb
GO:0043537	negative regulation of blood vessel endothelial cell migration	5/178	36/28939	2.68797419785819e-06	0.000196798110914617	0.000140596545136091	16480/17286/19016/66214/74144	5	Jup/Meox2/Pparg/Rgcc/Robo4
GO:0031589	cell-substrate adhesion	12/178	371/28939	3.54831702417154e-06	0.000253745926728546	0.000181281214919119	12491/16403/16480/16542/18186/18591/50768/83964/101401/109700/218952/225341	12	Cd36/Itga6/Jup/Kdr/Nrp1/Pdgfb/Dlc1/Jam3/Adamts9/Itga1/Fermt2/Lims2
GO:0006639	acylglycerol metabolic process	8/178	147/28939	3.76840252124945e-06	0.000263359948928229	0.000188149666551378	12491/16890/16956/20778/21835/23945/66853/68453	8	Cd36/Lipe/Lpl/Scarb1/Thrsp/Mgll/Pnpla2/Gpihbp1
GO:0050678	regulation of epithelial cell proliferation	13/178	442/28939	3.90293247163067e-06	0.000264619045637104	0.000189049190669965	12390/12577/14254/15901/16542/18591/19016/20315/22436/23796/66214/225341/328949	13	Cav2/Cdkn1c/Flt1/Id1/Kdr/Pdgfb/Pparg/Cxcl12/Xdh/Aplnr/Rgcc/Lims2/Mcc
GO:0030730	sequestering of triglyceride	4/178	18/28939	3.9585288127827e-06	0.000264619045637104	0.000189049190669965	11520/16956/19016/66853	4	Plin2/Lpl/Pparg/Pnpla2
GO:0006638	neutral lipid metabolic process	8/178	149/28939	4.16614516254044e-06	0.000272572263293869	0.000194731129993771	12491/16890/16956/20778/21835/23945/66853/68453	8	Cd36/Lipe/Lpl/Scarb1/Thrsp/Mgll/Pnpla2/Gpihbp1
GO:0046486	glycerolipid metabolic process	12/178	382/28939	4.77789540145307e-06	0.000306083924155587	0.000218672537342819	12491/16592/16890/16956/18591/18795/20778/21835/23945/66853/68453/320404	12	Cd36/Fabp5/Lipe/Lpl/Pdgfb/Plcb1/Scarb1/Thrsp/Mgll/Pnpla2/Gpihbp1/Itpkb
GO:0046578	regulation of Ras protein signal transduction	9/178	203/28939	4.99163449802464e-06	0.000313250532273995	0.000223792506925401	14766/17207/17311/18186/19157/24063/50768/67168/320404	9	Adgrg1/Mcf2l/Kitl/Nrp1/Cyth1/Spry1/Dlc1/Lpar6/Itpkb
GO:0016525	negative regulation of angiogenesis	7/178	109/28939	5.2013669796408e-06	0.000319884069247909	0.000228531639716007	12491/12827/14254/19016/21413/66214/101401	7	Cd36/Col4a2/Flt1/Pparg/Tcf4/Rgcc/Adamts9
GO:0001558	regulation of cell growth	13/178	459/28939	5.86339487264177e-06	0.00034699784151257	0.000247902266234226	12494/12575/12983/18186/19016/20315/20361/20393/20671/23945/29817/240514/100040462	13	Cd38/Cdkn1a/Csf2rb/Nrp1/Pparg/Cxcl12/Sema7a/Sgk1/Sox17/Mgll/Igfbp7/Ccdc85b/Mndal
GO:2000181	negative regulation of blood vessel morphogenesis	7/178	111/28939	5.86793097842395e-06	0.00034699784151257	0.000247902266234226	12491/12827/14254/19016/21413/66214/101401	7	Cd36/Col4a2/Flt1/Pparg/Tcf4/Rgcc/Adamts9
GO:0006641	triglyceride metabolic process	7/178	112/28939	6.22694640125936e-06	0.000354590003405047	0.000253326260027842	12491/16890/16956/20778/21835/66853/68453	7	Cd36/Lipe/Lpl/Scarb1/Thrsp/Pnpla2/Gpihbp1
GO:1901343	negative regulation of vasculature development	7/178	112/28939	6.22694640125936e-06	0.000354590003405047	0.000253326260027842	12491/12827/14254/19016/21413/66214/101401	7	Cd36/Col4a2/Flt1/Pparg/Tcf4/Rgcc/Adamts9
GO:0032231	regulation of actin filament bundle assembly	7/178	115/28939	7.4152861619169e-06	0.000401431475342224	0.000286790753629173	15901/18186/50768/66214/80880/218952/223864	7	Id1/Nrp1/Dlc1/Rgcc/Kank3/Fermt2/Rapgef3
GO:0046461	neutral lipid catabolic process	5/178	44/28939	7.44116881122172e-06	0.000401431475342224	0.000286790753629173	16890/16956/23945/66853/68453	5	Lipe/Lpl/Mgll/Pnpla2/Gpihbp1
GO:0046464	acylglycerol catabolic process	5/178	44/28939	7.44116881122172e-06	0.000401431475342224	0.000286790753629173	16890/16956/23945/66853/68453	5	Lipe/Lpl/Mgll/Pnpla2/Gpihbp1
GO:0010885	regulation of cholesterol storage	4/178	22/28939	9.28265178970662e-06	0.000483799224633014	0.000345635937290236	12491/16956/19016/20778	4	Cd36/Lpl/Pparg/Scarb1
GO:0071404	cellular response to low-density lipoprotein particle stimulus	4/178	22/28939	9.28265178970662e-06	0.000483799224633014	0.000345635937290236	12491/16956/19016/218203	4	Cd36/Lpl/Pparg/Mylip
GO:0043114	regulation of vascular permeability	5/178	47/28939	1.0354728120203e-05	0.000530679816160402	0.000379128378716905	12562/19245/67087/207728/218952	5	Cdh5/Ptp4a3/Ctnnbip1/Pde2a/Fermt2
GO:0001933	negative regulation of protein phosphorylation	11/178	346/28939	1.07241075225039e-05	0.000540600502159009	0.000386215917160754	11770/12575/12577/15502/15507/19016/19122/22436/24056/24063/74747	11	Fabp4/Cdkn1a/Cdkn1c/Dnaja1/Hspb1/Pparg/Prnp/Xdh/Sh3bp5/Spry1/Ddit4
GO:0071900	regulation of protein serine/threonine kinase activity	11/178	347/28939	1.10168017790011e-05	0.000546397830168197	0.000390357645378187	12575/12577/14254/15502/17311/18591/19016/24063/66214/218952/239126	11	Cdkn1a/Cdkn1c/Flt1/Dnaja1/Kitl/Pdgfb/Pparg/Spry1/Rgcc/Fermt2/C1qtnf9
GO:0051017	actin filament bundle assembly	8/178	171/28939	1.14635909398255e-05	0.000552609029768731	0.000394795051819373	15901/17912/18186/50768/66214/80880/218952/223864	8	Id1/Myo1b/Nrp1/Dlc1/Rgcc/Kank3/Fermt2/Rapgef3
GO:0032965	regulation of collagen biosynthetic process	5/178	48/28939	1.15014562293329e-05	0.000552609029768731	0.000394795051819373	18591/19016/66214/109905/223864	5	Pdgfb/Pparg/Rgcc/Rap1a/Rapgef3
GO:0006869	lipid transport	12/178	419/28939	1.20954078842696e-05	0.000572205834525063	0.0004087954049307	11520/11770/12491/16592/18669/18671/19016/20778/26357/63954/67484/68453	12	Plin2/Fabp4/Cd36/Fabp5/Abcb1b/Abcb1a/Pparg/Scarb1/Abcg2/Rbp7/Eepd1/Gpihbp1
GO:0002040	sprouting angiogenesis	7/178	125/28939	1.28180720000191e-05	0.000597036500710704	0.000426534934354553	14254/16542/17286/18186/20193/23796/101401	7	Flt1/Kdr/Meox2/Nrp1/S100a1/Aplnr/Adamts9
GO:0061572	actin filament bundle organization	8/178	174/28939	1.30086001780869e-05	0.000597036500710704	0.000426534934354553	15901/17912/18186/50768/66214/80880/218952/223864	8	Id1/Myo1b/Nrp1/Dlc1/Rgcc/Kank3/Fermt2/Rapgef3
GO:0010878	cholesterol storage	4/178	24/28939	1.33552627571873e-05	0.000603932837916925	0.000431461816938852	12491/16956/19016/20778	4	Cd36/Lpl/Pparg/Scarb1
GO:0010884	positive regulation of lipid storage	4/178	25/28939	1.58229026720407e-05	0.000705151097340946	0.00050377418575971	11520/12491/16956/20778	4	Plin2/Cd36/Lpl/Scarb1
GO:0019915	lipid storage	6/178	90/28939	2.01993561097887e-05	0.000880253040868275	0.000628870550720441	11520/12491/16956/19016/20778/66853	6	Plin2/Cd36/Lpl/Pparg/Scarb1/Pnpla2
GO:0060485	mesenchyme development	10/178	304/28939	2.03245417566333e-05	0.000880253040868275	0.000628870550720441	13641/17311/18186/20361/21386/21407/23796/24063/66214/218952	10	Efnb1/Kitl/Nrp1/Sema7a/Tbx3/Tcf15/Aplnr/Spry1/Rgcc/Fermt2
GO:2000351	regulation of endothelial cell apoptotic process	5/178	54/28939	2.0618519426252e-05	0.000880582600496178	0.000629105994774676	12562/15901/16542/57875/66214	5	Cdh5/Id1/Kdr/Angptl4/Rgcc
GO:0010712	regulation of collagen metabolic process	5/178	55/28939	2.25680145078727e-05	0.000945034031084643	0.000675151398501891	18591/19016/66214/109905/223864	5	Pdgfb/Pparg/Rgcc/Rap1a/Rapgef3
GO:0045834	positive regulation of lipid metabolic process	8/178	188/28939	2.27422823740694e-05	0.000945034031084643	0.000675151398501891	12491/14254/18591/19016/20778/57875/66853/224792	8	Cd36/Flt1/Pdgfb/Pparg/Scarb1/Angptl4/Pnpla2/Adgrf5
GO:0010811	positive regulation of cell-substrate adhesion	7/178	138/28939	2.43584674419622e-05	0.000992695005562622	0.000709201361269728	12491/16480/16542/18186/18591/218952/225341	7	Cd36/Jup/Kdr/Nrp1/Pdgfb/Fermt2/Lims2
GO:0050680	negative regulation of epithelial cell proliferation	8/178	190/28939	2.45349009504908e-05	0.000992695005562622	0.000709201361269728	12390/12577/14254/19016/22436/66214/225341/328949	8	Cav2/Cdkn1c/Flt1/Pparg/Xdh/Rgcc/Lims2/Mcc
GO:0010563	negative regulation of phosphorus metabolic process	12/178	453/28939	2.60745437964542e-05	0.00102100999273691	0.00072943015998012	11770/12575/12577/15502/15507/18591/19016/19122/22436/24056/24063/74747	12	Fabp4/Cdkn1a/Cdkn1c/Dnaja1/Hspb1/Pdgfb/Pparg/Prnp/Xdh/Sh3bp5/Spry1/Ddit4
GO:0045936	negative regulation of phosphate metabolic process	12/178	453/28939	2.60745437964542e-05	0.00102100999273691	0.00072943015998012	11770/12575/12577/15502/15507/18591/19016/19122/22436/24056/24063/74747	12	Fabp4/Cdkn1a/Cdkn1c/Dnaja1/Hspb1/Pdgfb/Pparg/Prnp/Xdh/Sh3bp5/Spry1/Ddit4
GO:0032964	collagen biosynthetic process	5/178	57/28939	2.68948973696551e-05	0.00102100999273691	0.00072943015998012	18591/19016/66214/109905/223864	5	Pdgfb/Pparg/Rgcc/Rap1a/Rapgef3
GO:0043536	positive regulation of blood vessel endothelial cell migration	5/178	57/28939	2.68948973696551e-05	0.00102100999273691	0.00072943015998012	15507/16542/18186/18591/23871	5	Hspb1/Kdr/Nrp1/Pdgfb/Ets1
GO:0072577	endothelial cell apoptotic process	5/178	57/28939	2.68948973696551e-05	0.00102100999273691	0.00072943015998012	12562/15901/16542/57875/66214	5	Cdh5/Id1/Kdr/Angptl4/Rgcc
GO:0010720	positive regulation of cell development	11/178	384/28939	2.8049255843756e-05	0.00105184709414085	0.0007514608080349	12562/14254/16542/18186/18671/19016/20315/20361/20393/218952/225341	11	Cdh5/Flt1/Kdr/Nrp1/Abcb1a/Pparg/Cxcl12/Sema7a/Sgk1/Fermt2/Lims2
GO:0010959	regulation of metal ion transport	12/178	458/28939	2.90150642690256e-05	0.00107495569430426	0.000767970058712193	13830/16493/17329/18591/18795/19122/20193/20315/20393/23796/66109/223864	12	Stom/Kcna5/Cxcl9/Pdgfb/Plcb1/Prnp/S100a1/Cxcl12/Sgk1/Aplnr/Tspan13/Rapgef3
GO:0019216	regulation of lipid metabolic process	11/178	388/28939	3.082502094477e-05	0.00111932813627823	0.000799670627441221	12491/14254/16592/18591/19016/20778/21835/29817/57875/66853/224792	11	Cd36/Flt1/Fabp5/Pdgfb/Pparg/Scarb1/Thrsp/Igfbp7/Angptl4/Pnpla2/Adgrf5
GO:0001570	vasculogenesis	6/178	97/28939	3.09407777507804e-05	0.00111932813627823	0.000799670627441221	16542/18186/20671/22436/23796/109905	6	Kdr/Nrp1/Sox17/Xdh/Aplnr/Rap1a
GO:1902903	regulation of supramolecular fiber organization	11/178	389/28939	3.15549238722204e-05	0.0011282719872916	0.000806060295242644	12562/15901/18186/20393/50768/66214/69524/73910/80880/218952/223864	11	Cdh5/Id1/Nrp1/Sgk1/Dlc1/Rgcc/Esam/Arhgap18/Kank3/Fermt2/Rapgef3
GO:0015908	fatty acid transport	6/178	98/28939	3.27919647622946e-05	0.00115806429069068	0.00082734451850114	11520/11770/12491/16592/19016/63954	6	Plin2/Fabp4/Cd36/Fabp5/Pparg/Rbp7
GO:0015849	organic acid transport	10/178	322/28939	3.31413520587903e-05	0.00115806429069068	0.00082734451850114	11520/11770/12491/16592/18669/18671/19016/21366/26357/63954	10	Plin2/Fabp4/Cd36/Fabp5/Abcb1b/Abcb1a/Pparg/Slc6a6/Abcg2/Rbp7
GO:0051492	regulation of stress fiber assembly	6/178	99/28939	3.4731044426156e-05	0.0011999770967464	0.000857287873653312	18186/50768/66214/80880/218952/223864	6	Nrp1/Dlc1/Rgcc/Kank3/Fermt2/Rapgef3
GO:0042326	negative regulation of phosphorylation	11/178	394/28939	3.54326688274904e-05	0.00121061618493925	0.00086488865313418	11770/12575/12577/15502/15507/19016/19122/22436/24056/24063/74747	11	Fabp4/Cdkn1a/Cdkn1c/Dnaja1/Hspb1/Pparg/Prnp/Xdh/Sh3bp5/Spry1/Ddit4
GO:0046618	xenobiotic export from cell	3/178	11/28939	3.64086520814301e-05	0.0012213520364819	0.000872558562306455	18669/18671/26357	3	Abcb1b/Abcb1a/Abcg2
GO:0072089	stem cell proliferation	7/178	147/28939	3.6541264180922e-05	0.0012213520364819	0.000872558562306455	16542/17311/18669/18671/20671/21386/218952	7	Kdr/Kitl/Abcb1b/Abcb1a/Sox17/Tbx3/Fermt2
GO:0060562	epithelial tube morphogenesis	11/178	397/28939	3.79512600946381e-05	0.00123774379110979	0.000884269162874154	14254/16542/18186/20315/20671/21386/23796/24063/50768/67087/269593	11	Flt1/Kdr/Nrp1/Cxcl12/Sox17/Tbx3/Aplnr/Spry1/Dlc1/Ctnnbip1/Luzp1
GO:0006469	negative regulation of protein kinase activity	8/178	202/28939	3.79652699042412e-05	0.00123774379110979	0.000884269162874154	11770/12575/12577/15502/15507/19016/24056/24063	8	Fabp4/Cdkn1a/Cdkn1c/Dnaja1/Hspb1/Pparg/Sh3bp5/Spry1
GO:0035767	endothelial cell chemotaxis	4/178	31/28939	3.82392390749365e-05	0.00123774379110979	0.000884269162874154	15507/16542/18186/18591	4	Hspb1/Kdr/Nrp1/Pdgfb
GO:0045444	fat cell differentiation	9/178	265/28939	4.14402387549947e-05	0.00132738264762092	0.000948308972386776	11770/16403/16913/16956/18795/19016/218952/224792/240514	9	Fabp4/Itga6/Psmb8/Lpl/Plcb1/Pparg/Fermt2/Adgrf5/Ccdc85b
GO:0019433	triglyceride catabolic process	4/178	32/28939	4.34927443687275e-05	0.00135091099933169	0.000965118102047148	16890/16956/66853/68453	4	Lipe/Lpl/Pnpla2/Gpihbp1
GO:0070633	transepithelial transport	4/178	32/28939	4.34927443687275e-05	0.00135091099933169	0.000965118102047148	11826/18669/18671/26357	4	Aqp1/Abcb1b/Abcb1a/Abcg2
GO:2000352	negative regulation of endothelial cell apoptotic process	4/178	32/28939	4.34927443687275e-05	0.00135091099933169	0.000965118102047148	12562/15901/16542/57875	4	Cdh5/Id1/Kdr/Angptl4
GO:0007229	integrin-mediated signaling pathway	6/178	104/28939	4.58546283965204e-05	0.001410029823193	0.00100735378382672	16403/18186/20361/109700/218952/225341	6	Itga6/Nrp1/Sema7a/Itga1/Fermt2/Lims2
GO:0001954	positive regulation of cell-matrix adhesion	5/178	64/28939	4.73022156206481e-05	0.0014401417132029	0.00102886632621462	12491/16480/16542/18186/218952	5	Cd36/Jup/Kdr/Nrp1/Fermt2
GO:2001225	regulation of chloride transport	3/178	12/28939	4.83251647312402e-05	0.00145686158380945	0.00104081133946438	18669/18671/19122	3	Abcb1b/Abcb1a/Prnp
GO:0015909	long-chain fatty acid transport	5/178	66/28939	5.48971333362786e-05	0.00163891927193259	0.00117087702884838	11520/11770/12491/16592/19016	5	Plin2/Fabp4/Cd36/Fabp5/Pparg
GO:0055094	response to lipoprotein particle	4/178	34/28939	5.55549540096516e-05	0.00164261041903537	0.00117351405888809	12491/16956/19016/218203	4	Cd36/Lpl/Pparg/Mylip
GO:0043270	positive regulation of ion transport	10/178	343/28939	5.63076880906232e-05	0.00164901086551111	0.0011780866671191	17329/18591/18669/18671/18795/20193/20315/20393/23796/223864	10	Cxcl9/Pdgfb/Abcb1b/Abcb1a/Plcb1/S100a1/Cxcl12/Sgk1/Aplnr/Rapgef3
GO:0032970	regulation of actin filament-based process	11/178	416/28939	5.77806246502071e-05	0.00167618321508856	0.00119749914245265	15901/16480/18186/50768/66214/69524/73910/80880/83964/218952/223864	11	Id1/Jup/Nrp1/Dlc1/Rgcc/Esam/Arhgap18/Kank3/Jam3/Fermt2/Rapgef3
GO:0007389	pattern specification process	12/178	493/28939	5.894096233568e-05	0.00169386410450669	0.00121013072695095	12227/13641/14766/17286/18186/20671/21386/21407/23796/23872/24063/67087	12	Btg2/Efnb1/Adgrg1/Meox2/Nrp1/Sox17/Tbx3/Tcf15/Aplnr/Ets2/Spry1/Ctnnbip1
GO:0110053	regulation of actin filament organization	9/178	279/28939	6.16403569986325e-05	0.00175503794232217	0.00125383455220415	15901/18186/50768/66214/69524/73910/80880/218952/223864	9	Id1/Nrp1/Dlc1/Rgcc/Esam/Arhgap18/Kank3/Fermt2/Rapgef3
GO:0032233	positive regulation of actin filament bundle assembly	5/178	68/28939	6.34007206917661e-05	0.00177233832842892	0.00126619429745183	15901/18186/66214/218952/223864	5	Id1/Nrp1/Rgcc/Fermt2/Rapgef3
GO:0097006	regulation of plasma lipoprotein particle levels	5/178	68/28939	6.34007206917661e-05	0.00177233832842892	0.00126619429745183	12491/16956/20778/68453/218203	5	Cd36/Lpl/Scarb1/Gpihbp1/Mylip
GO:0110020	regulation of actomyosin structure organization	6/178	111/28939	6.60405856848112e-05	0.00182533862652307	0.00130405878084849	18186/50768/66214/80880/218952/223864	6	Nrp1/Dlc1/Rgcc/Kank3/Fermt2/Rapgef3
GO:0001666	response to hypoxia	8/178	219/28939	6.70774844868639e-05	0.00182533862652307	0.00130405878084849	11826/12494/14254/16542/19016/22228/66214/74747	8	Aqp1/Cd38/Flt1/Kdr/Pparg/Ucp2/Rgcc/Ddit4
GO:0045216	cell-cell junction organization	8/178	219/28939	6.70774844868639e-05	0.00182533862652307	0.00130405878084849	12562/16480/23796/60363/69524/83964/218952/225341	8	Cdh5/Jup/Aplnr/Cldn15/Esam/Jam3/Fermt2/Lims2
GO:1990845	adaptive thermogenesis	7/178	165/28939	7.59858357698729e-05	0.00204961793852947	0.00146428845107779	11770/12491/15901/16592/19016/22228/224796	7	Fabp4/Cd36/Id1/Fabp5/Pparg/Ucp2/Clic5
GO:0071402	cellular response to lipoprotein particle stimulus	4/178	37/28939	7.79867536116321e-05	0.00206775375799074	0.00147724504678705	12491/16956/19016/218203	4	Cd36/Lpl/Pparg/Mylip
GO:0001937	negative regulation of endothelial cell proliferation	5/178	71/28939	7.8019651747522e-05	0.00206775375799074	0.00147724504678705	12390/14254/19016/22436/66214	5	Cav2/Flt1/Pparg/Xdh/Rgcc
GO:0010359	regulation of anion channel activity	3/178	14/28939	7.92343891345694e-05	0.00206775375799074	0.00147724504678705	18669/18671/19122	3	Abcb1b/Abcb1a/Prnp
GO:0010810	regulation of cell-substrate adhesion	8/178	225/28939	8.09981857932818e-05	0.00206775375799074	0.00147724504678705	12491/16480/16542/18186/18591/50768/218952/225341	8	Cd36/Jup/Kdr/Nrp1/Pdgfb/Dlc1/Fermt2/Lims2
GO:0006949	syncytium formation	5/178	72/28939	8.34275407506029e-05	0.00206775375799074	0.00147724504678705	13870/17329/20315/66860/223864	5	Ercc1/Cxcl9/Cxcl12/Tanc1/Rapgef3
GO:0046579	positive regulation of Ras protein signal transduction	5/178	72/28939	8.34275407506029e-05	0.00206775375799074	0.00147724504678705	14766/17207/17311/67168/320404	5	Adgrg1/Mcf2l/Kitl/Lpar6/Itpkb
GO:0033673	negative regulation of kinase activity	8/178	226/28939	8.35360044445321e-05	0.00206775375799074	0.00147724504678705	11770/12575/12577/15502/15507/19016/24056/24063	8	Fabp4/Cdkn1a/Cdkn1c/Dnaja1/Hspb1/Pparg/Sh3bp5/Spry1
GO:0030038	contractile actin filament bundle assembly	6/178	116/28939	8.43802996031871e-05	0.00206775375799074	0.00147724504678705	18186/50768/66214/80880/218952/223864	6	Nrp1/Dlc1/Rgcc/Kank3/Fermt2/Rapgef3
GO:0043149	stress fiber assembly	6/178	116/28939	8.43802996031871e-05	0.00206775375799074	0.00147724504678705	18186/50768/66214/80880/218952/223864	6	Nrp1/Dlc1/Rgcc/Kank3/Fermt2/Rapgef3
GO:0060840	artery development	6/178	116/28939	8.43802996031871e-05	0.00206775375799074	0.00147724504678705	18186/23796/101401/207728/224792/269593	6	Nrp1/Aplnr/Adamts9/Pde2a/Adgrf5/Luzp1
GO:0030856	regulation of epithelial cell differentiation	7/178	168/28939	8.50807870874404e-05	0.00206775375799074	0.00147724504678705	12562/12577/15901/18795/21386/22436/24063	7	Cdh5/Cdkn1c/Id1/Plcb1/Tbx3/Xdh/Spry1
GO:0070374	positive regulation of ERK1 and ERK2 cascade	8/178	227/28939	8.61394347483014e-05	0.00206775375799074	0.00147724504678705	12491/16542/18186/18591/20315/20361/109905/218952	8	Cd36/Kdr/Nrp1/Pdgfb/Cxcl12/Sema7a/Rap1a/Fermt2
GO:0034381	plasma lipoprotein particle clearance	4/178	38/28939	8.6744791798636e-05	0.00206775375799074	0.00147724504678705	12491/20778/68453/218203	4	Cd36/Scarb1/Gpihbp1/Mylip
GO:0055090	acylglycerol homeostasis	4/178	38/28939	8.6744791798636e-05	0.00206775375799074	0.00147724504678705	16956/20778/57875/68453	4	Lpl/Scarb1/Angptl4/Gpihbp1
GO:0070328	triglyceride homeostasis	4/178	38/28939	8.6744791798636e-05	0.00206775375799074	0.00147724504678705	16956/20778/57875/68453	4	Lpl/Scarb1/Angptl4/Gpihbp1
GO:0061138	morphogenesis of a branching epithelium	8/178	229/28939	9.1548427489541e-05	0.00216547241946414	0.00154705723215119	14254/16542/18186/18591/20315/21386/24063/67087	8	Flt1/Kdr/Nrp1/Pdgfb/Cxcl12/Tbx3/Spry1/Ctnnbip1
GO:0071320	cellular response to cAMP	4/178	39/28939	9.61962711779221e-05	0.00225804224329855	0.00161319098391582	11826/109905/207728/223864	4	Aqp1/Rap1a/Pde2a/Rapgef3
GO:0032956	regulation of actin cytoskeleton organization	10/178	368/28939	0.00010068659340971	0.00234553996011256	0.00167570111998456	15901/18186/50768/66214/69524/73910/80880/83964/218952/223864	10	Id1/Nrp1/Dlc1/Rgcc/Esam/Arhgap18/Kank3/Jam3/Fermt2/Rapgef3
GO:1901532	regulation of hematopoietic progenitor cell differentiation	4/178	40/28939	0.000106373726646324	0.00245939255216126	0.00175703971120601	14254/16542/17311/21407	4	Flt1/Kdr/Kitl/Tcf15
GO:1902414	protein localization to cell junction	6/178	123/28939	0.000116637361688821	0.00267656632233675	0.00191219303884186	12562/15507/18671/83964/109905/218952	6	Cdh5/Hspb1/Abcb1a/Jam3/Rap1a/Fermt2
GO:0055088	lipid homeostasis	7/178	177/28939	0.000117826583111471	0.00268382772642795	0.00191738073258199	11770/16956/20778/57875/66853/68453/218203	7	Fabp4/Lpl/Scarb1/Angptl4/Pnpla2/Gpihbp1/Mylip
GO:2001212	regulation of vasculogenesis	3/178	16/28939	0.000120799250287205	0.00271735589714142	0.00194133393490257	16542/22436/109905	3	Kdr/Xdh/Rap1a
GO:0032963	collagen metabolic process	6/178	124/28939	0.000121949630505859	0.00271735589714142	0.00194133393490257	15901/18591/19016/66214/109905/223864	6	Id1/Pdgfb/Pparg/Rgcc/Rap1a/Rapgef3
GO:1905954	positive regulation of lipid localization	6/178	124/28939	0.000121949630505859	0.00271735589714142	0.00194133393490257	11520/12491/16956/19016/20778/67484	6	Plin2/Cd36/Lpl/Pparg/Scarb1/Eepd1
GO:0051057	positive regulation of small GTPase mediated signal transduction	5/178	79/28939	0.000129805059958629	0.00287158675807757	0.00205151957693039	14766/17207/17311/67168/320404	5	Adgrg1/Mcf2l/Kitl/Lpar6/Itpkb
GO:0032103	positive regulation of response to external stimulus	11/178	459/28939	0.000137599714676974	0.00299533737996149	0.00213992952057497	11770/15507/15950/16542/16956/18186/18591/20315/23871/207728/100040462	11	Fabp4/Hspb1/Ifi203/Kdr/Lpl/Nrp1/Pdgfb/Cxcl12/Ets1/Pde2a/Mndal
GO:0097529	myeloid leukocyte migration	8/178	243/28939	0.000137851169853543	0.00299533737996149	0.00213992952057497	14254/17311/17329/18591/18795/20315/83964/109700	8	Flt1/Kitl/Cxcl9/Pdgfb/Plcb1/Cxcl12/Jam3/Itga1
GO:0045601	regulation of endothelial cell differentiation	4/178	43/28939	0.000141593810467159	0.00299533737996149	0.00213992952057497	12562/15901/18795/22436	4	Cdh5/Id1/Plcb1/Xdh
GO:0001952	regulation of cell-matrix adhesion	6/178	128/28939	0.000145149602055871	0.00299533737996149	0.00213992952057497	12491/16480/16542/18186/50768/218952	6	Cd36/Jup/Kdr/Nrp1/Dlc1/Fermt2
GO:0003279	cardiac septum development	6/178	128/28939	0.000145149602055871	0.00299533737996149	0.00213992952057497	18186/20148/21386/23796/207728/269593	6	Nrp1/Dhrs3/Tbx3/Aplnr/Pde2a/Luzp1
GO:0050900	leukocyte migration	10/178	385/28939	0.000145445170187265	0.00299533737996149	0.00213992952057497	14254/16403/17311/17329/18591/18795/20315/67374/83964/109700	10	Flt1/Itga6/Kitl/Cxcl9/Pdgfb/Plcb1/Cxcl12/Jam2/Jam3/Itga1
GO:0048762	mesenchymal cell differentiation	8/178	245/28939	0.000145815346791653	0.00299533737996149	0.00213992952057497	13641/17311/18186/20361/21386/24063/66214/218952	8	Efnb1/Kitl/Nrp1/Sema7a/Tbx3/Spry1/Rgcc/Fermt2
GO:0010713	negative regulation of collagen metabolic process	3/178	17/28939	0.00014602186709013	0.00299533737996149	0.00213992952057497	19016/109905/223864	3	Pparg/Rap1a/Rapgef3
GO:0032966	negative regulation of collagen biosynthetic process	3/178	17/28939	0.00014602186709013	0.00299533737996149	0.00213992952057497	19016/109905/223864	3	Pparg/Rap1a/Rapgef3
GO:2001028	positive regulation of endothelial cell chemotaxis	3/178	17/28939	0.00014602186709013	0.00299533737996149	0.00213992952057497	15507/16542/18591	3	Hspb1/Kdr/Pdgfb
GO:0045123	cellular extravasation	5/178	81/28939	0.000146114018534707	0.00299533737996149	0.00213992952057497	18795/20315/67374/83964/109700	5	Plcb1/Cxcl12/Jam2/Jam3/Itga1
GO:0036293	response to decreased oxygen levels	8/178	246/28939	0.000149937467303169	0.0030529817658827	0.00218111183411115	11826/12494/14254/16542/19016/22228/66214/74747	8	Aqp1/Cd38/Flt1/Kdr/Pparg/Ucp2/Rgcc/Ddit4
GO:0060326	cell chemotaxis	9/178	314/28939	0.000150911618996478	0.0030529817658827	0.00218111183411115	14254/15507/16542/17329/18186/18591/20315/83964/109700	9	Flt1/Hspb1/Kdr/Cxcl9/Nrp1/Pdgfb/Cxcl12/Jam3/Itga1
GO:0050892	intestinal absorption	4/178	44/28939	0.000155009074632752	0.00311537846075629	0.0022256892931445	12491/18671/20778/26357	4	Cd36/Abcb1a/Scarb1/Abcg2
GO:0003002	regionalization	10/178	389/28939	0.000158123097217502	0.00315732807755727	0.00225565894663655	12227/14766/17286/18186/20671/21386/21407/23872/24063/67087	10	Btg2/Adgrg1/Meox2/Nrp1/Sox17/Tbx3/Tcf15/Ets2/Spry1/Ctnnbip1
GO:0001763	morphogenesis of a branching structure	8/178	249/28939	0.000162884227551143	0.00323141290141784	0.0023085866410814	14254/16542/18186/18591/20315/21386/24063/67087	8	Flt1/Kdr/Nrp1/Pdgfb/Cxcl12/Tbx3/Spry1/Ctnnbip1
GO:1905952	regulation of lipid localization	7/178	187/28939	0.000165524177730198	0.00326273619564332	0.00233096463510744	11520/12491/16956/19016/20778/66853/67484	7	Plin2/Cd36/Lpl/Pparg/Scarb1/Pnpla2/Eepd1
GO:0001569	branching involved in blood vessel morphogenesis	4/178	45/28939	0.00016931924838414	0.00331628464191867	0.00236922072663561	14254/16542/18186/20315	4	Flt1/Kdr/Nrp1/Cxcl12
GO:0018108	peptidyl-tyrosine phosphorylation	9/178	320/28939	0.000173799671616481	0.00337349807762715	0.00241009516063598	12390/12491/14254/16542/17311/18186/18591/19122/24056	9	Cav2/Cd36/Flt1/Kdr/Kitl/Nrp1/Pdgfb/Prnp/Sh3bp5
GO:0019755	one-carbon compound transport	3/178	18/28939	0.000174434534745599	0.00337349807762715	0.00241009516063598	11826/11832/12351	3	Aqp1/Aqp7/Car4
GO:0018212	peptidyl-tyrosine modification	9/178	322/28939	0.00018204379531386	0.0034769234198144	0.00248398431395897	12390/12491/14254/16542/17311/18186/18591/19122/24056	9	Cav2/Cd36/Flt1/Kdr/Kitl/Nrp1/Pdgfb/Prnp/Sh3bp5
GO:1901653	cellular response to peptide	9/178	322/28939	0.00018204379531386	0.0034769234198144	0.00248398431395897	12390/12491/16956/18795/19016/19122/20393/22608/239126	9	Cav2/Cd36/Lpl/Plcb1/Pparg/Prnp/Sgk1/Ybx1/C1qtnf9
GO:0048754	branching morphogenesis of an epithelial tube	7/178	191/28939	0.000188512549933605	0.00357824747559158	0.00255637226583128	14254/16542/18186/20315/21386/24063/67087	7	Flt1/Kdr/Nrp1/Cxcl12/Tbx3/Spry1/Ctnnbip1
GO:0032535	regulation of cellular component size	10/178	398/28939	0.000190090845516142	0.00358606963166955	0.00256196057211616	11826/18186/20315/20361/23945/69524/73910/80880/223864/239126	10	Aqp1/Nrp1/Cxcl12/Sema7a/Mgll/Esam/Arhgap18/Kank3/Rapgef3/C1qtnf9
GO:0070372	regulation of ERK1 and ERK2 cascade	9/178	326/28939	0.000199511920312723	0.00374084850586355	0.00267253772588352	12491/16542/18186/18591/20315/20361/24063/109905/218952	9	Cd36/Kdr/Nrp1/Pdgfb/Cxcl12/Sema7a/Spry1/Rap1a/Fermt2
GO:0051348	negative regulation of transferase activity	8/178	262/28939	0.000230099660021588	0.00428822093676595	0.00306359164571007	11770/12575/12577/15502/15507/19016/24056/24063	8	Fabp4/Cdkn1a/Cdkn1c/Dnaja1/Hspb1/Pparg/Sh3bp5/Spry1
GO:0030308	negative regulation of cell growth	7/178	200/28939	0.00024973438754747	0.00462610386571367	0.0033049820343156	12575/18186/19016/20361/20671/240514/100040462	7	Cdkn1a/Nrp1/Pparg/Sema7a/Sox17/Ccdc85b/Mndal
GO:0035023	regulation of Rho protein signal transduction	5/178	91/28939	0.000252404669854396	0.00464757101678004	0.00332031860060589	14766/17207/18186/50768/67168	5	Adgrg1/Mcf2l/Nrp1/Dlc1/Lpar6
GO:0022604	regulation of cell morphogenesis	9/178	338/28939	0.0002604924109598	0.00476794145060348	0.00340631366963097	16542/17909/18186/20393/50768/73910/114301/218952/225341	9	Kdr/Myo10/Nrp1/Sgk1/Dlc1/Arhgap18/Palmd/Fermt2/Lims2
GO:0051235	maintenance of location	9/178	341/28939	0.000277939755249833	0.00505718785439785	0.00361295714236313	11520/12491/16956/17329/19016/20778/23796/66853/103172	9	Plin2/Cd36/Lpl/Cxcl9/Pparg/Scarb1/Aplnr/Pnpla2/Chchd10
GO:0048569	post-embryonic animal organ development	3/178	21/28939	0.00028047701506736	0.00507333424313019	0.00362449244857945	13870/14254/16542	3	Ercc1/Flt1/Kdr
GO:0090207	regulation of triglyceride metabolic process	4/178	52/28939	0.000297520983152945	0.00534149280396007	0.00381607034039013	12491/20778/21835/66853	4	Cd36/Scarb1/Thrsp/Pnpla2
GO:0002262	myeloid cell homeostasis	7/178	206/28939	0.000298776182855653	0.00534149280396007	0.00381607034039013	12611/17311/18795/23871/83964/224792/320404	7	Cebpg/Kitl/Plcb1/Ets1/Jam3/Adgrf5/Itpkb
GO:0034764	positive regulation of transmembrane transport	8/178	273/28939	0.000303374023252883	0.00539234174278969	0.00385239784927756	17329/18669/18671/18795/20193/23796/109905/223864	8	Cxcl9/Abcb1b/Abcb1a/Plcb1/S100a1/Aplnr/Rap1a/Rapgef3
GO:0046460	neutral lipid biosynthetic process	4/178	53/28939	0.000320273507892693	0.00561660351071866	0.00401261498566362	16956/20778/21835/66853	4	Lpl/Scarb1/Thrsp/Pnpla2
GO:0046463	acylglycerol biosynthetic process	4/178	53/28939	0.000320273507892693	0.00561660351071866	0.00401261498566362	16956/20778/21835/66853	4	Lpl/Scarb1/Thrsp/Pnpla2
GO:0010743	regulation of macrophage derived foam cell differentiation	3/178	22/28939	0.000323297177690147	0.00561660351071866	0.00401261498566362	12491/16956/19016	3	Cd36/Lpl/Pparg
GO:1900746	regulation of vascular endothelial growth factor signaling pathway	3/178	22/28939	0.000323297177690147	0.00561660351071866	0.00401261498566362	19245/21413/22436	3	Ptp4a3/Tcf4/Xdh
GO:0106106	cold-induced thermogenesis	6/178	149/28939	0.000330349435656391	0.00570687929574945	0.00407710982977462	11770/12491/15901/16592/19016/22228	6	Fabp4/Cd36/Id1/Fabp5/Pparg/Ucp2
GO:0070371	ERK1 and ERK2 cascade	9/178	350/28939	0.000336190433058854	0.00577533844500545	0.00412601842866115	12491/16542/18186/18591/20315/20361/24063/109905/218952	9	Cd36/Kdr/Nrp1/Pdgfb/Cxcl12/Sema7a/Spry1/Rap1a/Fermt2
GO:0008361	regulation of cell size	7/178	211/28939	0.000345305339809189	0.0058989662217403	0.00421434060925016	11826/18186/20315/20361/23945/223864/239126	7	Aqp1/Nrp1/Cxcl12/Sema7a/Mgll/Rapgef3/C1qtnf9
GO:0051928	positive regulation of calcium ion transport	6/178	151/28939	0.00035475494040973	0.0059781186698875	0.00427088871683534	17329/18591/20193/20315/23796/223864	6	Cxcl9/Pdgfb/S100a1/Cxcl12/Aplnr/Rapgef3
GO:0032869	cellular response to insulin stimulus	7/178	212/28939	0.000355272523952422	0.0059781186698875	0.00427088871683534	12390/16956/18795/19016/20393/22608/239126	7	Cav2/Lpl/Plcb1/Pparg/Sgk1/Ybx1/C1qtnf9
GO:0042632	cholesterol homeostasis	5/178	98/28939	0.000356057840978605	0.0059781186698875	0.00427088871683534	11770/16956/20778/68453/218203	5	Fabp4/Lpl/Scarb1/Gpihbp1/Mylip
GO:0042886	amide transport	9/178	353/28939	0.000357715068377008	0.0059781186698875	0.00427088871683534	11826/11832/12494/18669/18671/19016/22228/26357/223775	9	Aqp1/Aqp7/Cd38/Abcb1b/Abcb1a/Pparg/Ucp2/Abcg2/Pim3
GO:0034767	positive regulation of ion transmembrane transport	7/178	213/28939	0.000365468955813584	0.00607468669798255	0.00433987886647483	17329/18669/18671/18795/20193/23796/223864	7	Cxcl9/Abcb1b/Abcb1a/Plcb1/S100a1/Aplnr/Rapgef3
GO:2001026	regulation of endothelial cell chemotaxis	3/178	23/28939	0.000370114303447127	0.00611882517795654	0.00437141228802578	15507/16542/18591	3	Hspb1/Kdr/Pdgfb
GO:0055092	sterol homeostasis	5/178	99/28939	0.000373149691859055	0.00613601766024917	0.00438369494460934	11770/16956/20778/68453/218203	5	Fabp4/Lpl/Scarb1/Gpihbp1/Mylip
GO:0045017	glycerolipid biosynthetic process	7/178	214/28939	0.000375898479810668	0.00614833949690322	0.00439249791357707	16592/16956/18591/20778/21835/66853/320404	7	Fabp5/Lpl/Pdgfb/Scarb1/Thrsp/Pnpla2/Itpkb
GO:0033674	positive regulation of kinase activity	10/178	440/28939	0.000420453400785426	0.00675316163139363	0.004824595061949	12575/14254/16542/17311/18591/19122/66214/109905/218952/239126	10	Cdkn1a/Flt1/Kdr/Kitl/Pdgfb/Prnp/Rgcc/Rap1a/Fermt2/C1qtnf9
GO:0034383	low-density lipoprotein particle clearance	3/178	24/28939	0.000421079880688547	0.00675316163139363	0.004824595061949	12491/20778/218203	3	Cd36/Scarb1/Mylip
GO:1902547	regulation of cellular response to vascular endothelial growth factor stimulus	3/178	24/28939	0.000421079880688547	0.00675316163139363	0.004824595061949	19245/21413/22436	3	Ptp4a3/Tcf4/Xdh
GO:0030857	negative regulation of epithelial cell differentiation	4/178	57/28939	0.000423856973937876	0.00675316163139363	0.004824595061949	15901/21386/22436/24063	4	Id1/Tbx3/Xdh/Spry1
GO:0031648	protein destabilization	4/178	57/28939	0.000423856973937876	0.00675316163139363	0.004824595061949	15901/19122/20671/218203	4	Id1/Prnp/Sox17/Mylip
GO:0045860	positive regulation of protein kinase activity	9/178	363/28939	0.000437848830938844	0.00694012966565436	0.00495816880178712	12575/14254/17311/18591/19122/66214/109905/218952/239126	9	Cdkn1a/Flt1/Kitl/Pdgfb/Prnp/Rgcc/Rap1a/Fermt2/C1qtnf9
GO:0001938	positive regulation of endothelial cell proliferation	5/178	103/28939	0.000447788355601161	0.00703653839995329	0.00502704514872144	12390/16542/18591/20315/23796	5	Cav2/Kdr/Pdgfb/Cxcl12/Aplnr
GO:0007043	cell-cell junction assembly	6/178	158/28939	0.000451475304510717	0.00703653839995329	0.00502704514872144	12562/16480/23796/60363/69524/83964	6	Cdh5/Jup/Aplnr/Cldn15/Esam/Jam3
GO:0051496	positive regulation of stress fiber assembly	4/178	58/28939	0.00045308442380187	0.00703653839995329	0.00502704514872144	18186/66214/218952/223864	4	Nrp1/Rgcc/Fermt2/Rapgef3
GO:0098754	detoxification	4/178	58/28939	0.00045308442380187	0.00703653839995329	0.00502704514872144	12491/18669/18671/26357	4	Cd36/Abcb1b/Abcb1a/Abcg2
GO:0030099	myeloid cell differentiation	10/178	445/28939	0.000459106700052573	0.00709423669679227	0.00506826597730611	12577/12611/14247/17311/18795/19016/23871/67087/224792/320404	10	Cdkn1c/Cebpg/Fli1/Kitl/Plcb1/Pparg/Ets1/Ctnnbip1/Adgrf5/Itpkb
GO:0008360	regulation of cell shape	6/178	159/28939	0.000466820667079237	0.00717736775634326	0.00512765648523351	16542/17909/50768/73910/114301/218952	6	Kdr/Myo10/Dlc1/Arhgap18/Palmd/Fermt2
GO:0050727	regulation of inflammatory response	9/178	367/28939	0.000473786526740032	0.00724822671505273	0.00517827955646215	11770/12562/16956/19016/20361/23871/23945/72565/207728	9	Fabp4/Cdh5/Lpl/Pparg/Sema7a/Ets1/Mgll/Uaca/Pde2a
GO:0010634	positive regulation of epithelial cell migration	6/178	160/28939	0.000482569568518114	0.00734604664947129	0.0052481640932637	11826/15507/16542/18186/18591/23871	6	Aqp1/Hspb1/Kdr/Nrp1/Pdgfb/Ets1
GO:0072091	regulation of stem cell proliferation	5/178	106/28939	0.000510758250291407	0.0077368552691925	0.00552736566428917	16542/17311/20671/21386/218952	5	Kdr/Kitl/Sox17/Tbx3/Fermt2
GO:0051591	response to cAMP	4/178	60/28939	0.000515803134030606	0.00777497371149076	0.00555459824933888	11826/109905/207728/223864	4	Aqp1/Rap1a/Pde2a/Rapgef3
GO:0051924	regulation of calcium ion transport	8/178	296/28939	0.000518639454541316	0.00777959181811974	0.00555789751798576	17329/18591/19122/20193/20315/23796/66109/223864	8	Cxcl9/Pdgfb/Prnp/S100a1/Cxcl12/Aplnr/Tspan13/Rapgef3
GO:0071901	negative regulation of protein serine/threonine kinase activity	5/178	107/28939	0.000533158638929417	0.00795855735295124	0.0056857541106065	12575/12577/15502/19016/24063	5	Cdkn1a/Cdkn1c/Dnaja1/Pparg/Spry1
GO:0010742	macrophage derived foam cell differentiation	3/178	26/28939	0.000536046373932701	0.00796300772871042	0.00568893354893236	12491/16956/19016	3	Cd36/Lpl/Pparg
GO:0044242	cellular lipid catabolic process	7/178	228/28939	0.000548627551764658	0.00808285009815888	0.00577455135810273	16890/16956/18795/20778/23945/66853/68453	7	Lipe/Lpl/Plcb1/Scarb1/Mgll/Pnpla2/Gpihbp1
GO:0140115	export across plasma membrane	4/178	61/28939	0.000549370949761043	0.00808285009815888	0.00577455135810273	16493/18669/18671/26357	4	Kcna5/Abcb1b/Abcb1a/Abcg2
GO:0048872	homeostasis of number of cells	9/178	375/28939	0.000552956131508287	0.00809685763994278	0.00578455862886113	12611/14766/17311/18795/23871/83964/109594/224792/320404	9	Cebpg/Adgrg1/Kitl/Plcb1/Ets1/Jam3/Lmo1/Adgrf5/Itpkb
GO:0032731	positive regulation of interleukin-1 beta production	4/178	62/28939	0.000584462312441564	0.00851763796567682	0.00608517259199573	12491/15507/16956/100040462	4	Cd36/Hspb1/Lpl/Mndal
GO:0050920	regulation of chemotaxis	7/178	231/28939	0.000592768113993213	0.00854642748178617	0.00610574040376132	15507/16542/18186/18591/20315/20361/83964	7	Hspb1/Kdr/Nrp1/Pdgfb/Cxcl12/Sema7a/Jam3
GO:0007015	actin filament organization	10/178	460/28939	0.00059320424777848	0.00854642748178617	0.00610574040376132	15901/17912/18186/50768/66214/69524/73910/80880/218952/223864	10	Id1/Myo1b/Nrp1/Dlc1/Rgcc/Esam/Arhgap18/Kank3/Fermt2/Rapgef3
GO:0034368	protein-lipid complex remodeling	3/178	27/28939	0.000600334418232785	0.00854642748178617	0.00610574040376132	16956/20778/68453	3	Lpl/Scarb1/Gpihbp1
GO:0034369	plasma lipoprotein particle remodeling	3/178	27/28939	0.000600334418232785	0.00854642748178617	0.00610574040376132	16956/20778/68453	3	Lpl/Scarb1/Gpihbp1
GO:0060143	positive regulation of syncytium formation by plasma membrane fusion	3/178	27/28939	0.000600334418232785	0.00854642748178617	0.00610574040376132	17329/20315/223864	3	Cxcl9/Cxcl12/Rapgef3
GO:0010595	positive regulation of endothelial cell migration	5/178	110/28939	0.000604802527027175	0.00857035838990121	0.00612283712784727	15507/16542/18186/18591/23871	5	Hspb1/Kdr/Nrp1/Pdgfb/Ets1
GO:0001755	neural crest cell migration	4/178	63/28939	0.000621115785264157	0.00876115155819854	0.00625914362069674	13641/17311/18186/20361	4	Efnb1/Kitl/Nrp1/Sema7a
GO:0070482	response to oxygen levels	8/178	305/28939	0.000630904321036783	0.00885858806935209	0.00632875423217383	11826/12494/14254/16542/19016/22228/66214/74747	8	Aqp1/Cd38/Flt1/Kdr/Pparg/Ucp2/Rgcc/Ddit4
GO:0070661	leukocyte proliferation	9/178	384/28939	0.000654674549928322	0.00898793294368253	0.0064211608227524	12494/12575/12983/13641/17311/19122/20315/23917/109594	9	Cd38/Cdkn1a/Csf2rb/Efnb1/Kitl/Prnp/Cxcl12/Impdh1/Lmo1
GO:0051893	regulation of focal adhesion assembly	4/178	64/28939	0.000659370023240391	0.00898793294368253	0.0064211608227524	16542/18186/50768/218952	4	Kdr/Nrp1/Dlc1/Fermt2
GO:0090109	regulation of cell-substrate junction assembly	4/178	64/28939	0.000659370023240391	0.00898793294368253	0.0064211608227524	16542/18186/50768/218952	4	Kdr/Nrp1/Dlc1/Fermt2
GO:0071248	cellular response to metal ion	6/178	170/28939	0.000663897317256197	0.00898793294368253	0.0064211608227524	11770/11826/19016/19122/19395/320404	6	Fabp4/Aqp1/Pparg/Prnp/Rasgrp2/Itpkb
GO:0003094	glomerular filtration	3/178	28/28939	0.000669345250114894	0.00898793294368253	0.0064211608227524	11826/18591/224792	3	Aqp1/Pdgfb/Adgrf5
GO:0033622	integrin activation	3/178	28/28939	0.000669345250114894	0.00898793294368253	0.0064211608227524	20315/83964/218952	3	Cxcl12/Jam3/Fermt2
GO:0051894	positive regulation of focal adhesion assembly	3/178	28/28939	0.000669345250114894	0.00898793294368253	0.0064211608227524	16542/18186/218952	3	Kdr/Nrp1/Fermt2
GO:0061437	renal system vasculature development	3/178	28/28939	0.000669345250114894	0.00898793294368253	0.0064211608227524	11826/18186/18591	3	Aqp1/Nrp1/Pdgfb
GO:0061440	kidney vasculature development	3/178	28/28939	0.000669345250114894	0.00898793294368253	0.0064211608227524	11826/18186/18591	3	Aqp1/Nrp1/Pdgfb
GO:0090077	foam cell differentiation	3/178	28/28939	0.000669345250114894	0.00898793294368253	0.0064211608227524	12491/16956/19016	3	Cd36/Lpl/Pparg
GO:0009952	anterior/posterior pattern specification	7/178	236/28939	0.000672569125993982	0.00899195679318042	0.00642403554210271	12227/17286/20671/21386/21407/23872/67087	7	Btg2/Meox2/Sox17/Tbx3/Tcf15/Ets2/Ctnnbip1
GO:0008630	intrinsic apoptotic signaling pathway in response to DNA damage	5/178	113/28939	0.000683433535747281	0.00909765420962289	0.00649954791116234	12575/20315/50883/72565/74747	5	Cdkn1a/Cxcl12/Chek2/Uaca/Ddit4
GO:0090497	mesenchymal cell migration	4/178	65/28939	0.000699263761136054	0.00926825890298865	0.00662143134977743	13641/17311/18186/20361	4	Efnb1/Kitl/Nrp1/Sema7a
GO:0035296	regulation of tube diameter	6/178	173/28939	0.00072744905703863	0.00955942671108456	0.0068294475125489	12494/16493/16542/18591/23945/109700	6	Cd38/Kcna5/Kdr/Pdgfb/Mgll/Itga1
GO:0097746	blood vessel diameter maintenance	6/178	173/28939	0.00072744905703863	0.00955942671108456	0.0068294475125489	12494/16493/16542/18591/23945/109700	6	Cd38/Kcna5/Kdr/Pdgfb/Mgll/Itga1
GO:0031647	regulation of protein stability	8/178	312/28939	0.000731150939894006	0.00956718783052796	0.0068349922130293	15901/19122/20671/21386/50883/67020/68453/218203	8	Id1/Prnp/Sox17/Tbx3/Chek2/Tmem88/Gpihbp1/Mylip
GO:2000648	positive regulation of stem cell proliferation	4/178	66/28939	0.000740835801639267	0.00964297616130732	0.00688913692722238	16542/17311/21386/218952	4	Kdr/Kitl/Tbx3/Fermt2
GO:0034367	protein-containing complex remodeling	3/178	29/28939	0.000743214748042222	0.00964297616130732	0.00688913692722238	16956/20778/68453	3	Lpl/Scarb1/Gpihbp1
GO:0009266	response to temperature stimulus	6/178	174/28939	0.000749645877383492	0.00964502540985037	0.00689060095176986	15502/15507/16890/19016/20315/22228	6	Dnaja1/Hspb1/Lipe/Pparg/Cxcl12/Ucp2
GO:0035150	regulation of tube size	6/178	174/28939	0.000749645877383492	0.00964502540985037	0.00689060095176986	12494/16493/16542/18591/23945/109700	6	Cd38/Kcna5/Kdr/Pdgfb/Mgll/Itga1
GO:1904035	regulation of epithelial cell apoptotic process	5/178	116/28939	0.000769474138832138	0.00985888740378677	0.00704338827957312	12562/15901/16542/57875/66214	5	Cdh5/Id1/Kdr/Angptl4/Rgcc
GO:0071560	cellular response to transforming growth factor beta stimulus	7/178	242/28939	0.000779329960191048	0.00994373289455383	0.00710400361178737	12390/12562/12577/12827/19016/24063/218952	7	Cav2/Cdh5/Cdkn1c/Col4a2/Pparg/Spry1/Fermt2
GO:0097205	renal filtration	3/178	30/28939	0.000822075786341557	0.0104457976983483	0.00746268884773741	11826/18591/224792	3	Aqp1/Pdgfb/Adgrf5
GO:0071559	response to transforming growth factor beta	7/178	246/28939	0.00085765015574892	0.0108529803659585	0.00775358836927873	12390/12562/12577/12827/19016/24063/218952	7	Cav2/Cdh5/Cdkn1c/Col4a2/Pparg/Spry1/Fermt2
GO:0150116	regulation of cell-substrate junction organization	4/178	69/28939	0.000876010542466558	0.0110398869593634	0.0078871182145285	16542/18186/50768/218952	4	Kdr/Nrp1/Dlc1/Fermt2
GO:0030947	regulation of vascular endothelial growth factor receptor signaling pathway	3/178	31/28939	0.000906058273548695	0.0113257284193587	0.00809132912664153	16542/18186/407831	3	Kdr/Nrp1/Tmem204
GO:0090208	positive regulation of triglyceride metabolic process	3/178	31/28939	0.000906058273548695	0.0113257284193587	0.00809132912664153	12491/20778/66853	3	Cd36/Scarb1/Pnpla2
GO:0000768	syncytium formation by plasma membrane fusion	4/178	70/28939	0.000924684777426826	0.0114192999621988	0.00815817852669536	17329/20315/66860/223864	4	Cxcl9/Cxcl12/Tanc1/Rapgef3
GO:0140253	cell-cell fusion	4/178	70/28939	0.000924684777426826	0.0114192999621988	0.00815817852669536	17329/20315/66860/223864	4	Cxcl9/Cxcl12/Tanc1/Rapgef3
GO:1904036	negative regulation of epithelial cell apoptotic process	4/178	70/28939	0.000924684777426826	0.0114192999621988	0.00815817852669536	12562/15901/16542/57875	4	Cdh5/Id1/Kdr/Angptl4
GO:0022600	digestive system process	5/178	121/28939	0.000930513760430038	0.0114453192532895	0.00817676723375785	11826/12491/18671/20778/26357	5	Aqp1/Cd36/Abcb1a/Scarb1/Abcg2
GO:0032868	response to insulin	7/178	250/28939	0.000942058031674536	0.0115411491928255	0.00824523007802372	12390/16956/18795/19016/20393/22608/239126	7	Cav2/Lpl/Plcb1/Pparg/Sgk1/Ybx1/C1qtnf9
GO:0002244	hematopoietic progenitor cell differentiation	6/178	182/28939	0.00094664267994848	0.0115512946065142	0.00825247816646816	14254/16542/17311/21407/80287/83964	6	Flt1/Kdr/Kitl/Tcf15/Apobec3/Jam3
GO:0000079	regulation of cyclin-dependent protein serine/threonine kinase activity	4/178	71/28939	0.000975231949109173	0.0118531155869988	0.0084681051707545	12575/12577/18591/66214	4	Cdkn1a/Cdkn1c/Pdgfb/Rgcc
GO:0030900	forebrain development	9/178	407/28939	0.000985696801511751	0.0119331404120025	0.00852527652198518	11826/12227/14766/18186/18795/20315/20361/21386/50768	9	Aqp1/Btg2/Adgrg1/Nrp1/Plcb1/Cxcl12/Sema7a/Tbx3/Dlc1
GO:1903829	positive regulation of protein localization	10/178	493/28939	0.00100446052644996	0.0121126122307201	0.00865349481403949	12390/12494/13830/16480/19016/19122/19245/72565/218952/223864	10	Cav2/Cd38/Stom/Jup/Pparg/Prnp/Ptp4a3/Uaca/Fermt2/Rapgef3
GO:0048145	regulation of fibroblast proliferation	5/178	124/28939	0.00103843844140956	0.0124734304974	0.0089112706711421	11826/12575/13134/18591/19016	5	Aqp1/Cdkn1a/Dach1/Pdgfb/Pparg
GO:0022407	regulation of cell-cell adhesion	10/178	497/28939	0.00106723626609905	0.0127694611605237	0.00912276095575966	13641/15507/16403/17311/17909/19122/20315/23871/66214/320404	10	Efnb1/Hspb1/Itga6/Kitl/Myo10/Prnp/Cxcl12/Ets1/Rgcc/Itpkb
GO:0048841	regulation of axon extension involved in axon guidance	3/178	33/28939	0.00108989262719659	0.0129398448981835	0.00924448653915582	18186/20315/20361	3	Nrp1/Cxcl12/Sema7a
GO:0150117	positive regulation of cell-substrate junction organization	3/178	33/28939	0.00108989262719659	0.0129398448981835	0.00924448653915582	16542/18186/218952	3	Kdr/Nrp1/Fermt2
GO:0032732	positive regulation of interleukin-1 production	4/178	74/28939	0.00113850077571679	0.0134133712081576	0.00958278329873341	12491/15507/16956/100040462	4	Cd36/Hspb1/Lpl/Mndal
GO:1904029	regulation of cyclin-dependent protein kinase activity	4/178	74/28939	0.00113850077571679	0.0134133712081576	0.00958278329873341	12575/12577/18591/66214	4	Cdkn1a/Cdkn1c/Pdgfb/Rgcc
GO:0001659	temperature homeostasis	6/178	189/28939	0.0011497269404293	0.0134939326023668	0.00964033798584148	11770/12491/15901/16592/19016/22228	6	Fabp4/Cd36/Id1/Fabp5/Pparg/Ucp2
GO:1903959	regulation of anion transmembrane transport	3/178	34/28939	0.00118998982137597	0.0139095612533295	0.00993727148847198	18669/18671/19122	3	Abcb1b/Abcb1a/Prnp
GO:0043954	cellular component maintenance	4/178	75/28939	0.00119692930232917	0.0139095612533295	0.00993727148847198	19122/66860/103172/218952	4	Prnp/Tanc1/Chchd10/Fermt2
GO:1904951	positive regulation of establishment of protein localization	8/178	337/28939	0.001198710156791	0.0139095612533295	0.00993727148847198	12494/13830/16480/19016/19122/19245/72565/223864	8	Cd38/Stom/Jup/Pparg/Prnp/Ptp4a3/Uaca/Rapgef3
GO:0043547	positive regulation of GTPase activity	7/178	261/28939	0.00120827343893755	0.013915508706865	0.00994152046939744	12390/16403/19395/109905/218952/223864/240168	7	Cav2/Itga6/Rasgrp2/Rap1a/Fermt2/Rapgef3/Rasgrp3
GO:0045926	negative regulation of growth	7/178	261/28939	0.00120827343893755	0.013915508706865	0.00994152046939744	12575/18186/19016/20361/20671/240514/100040462	7	Cdkn1a/Nrp1/Pparg/Sema7a/Sox17/Ccdc85b/Mndal
GO:0050731	positive regulation of peptidyl-tyrosine phosphorylation	6/178	191/28939	0.00121346313220709	0.0139231310878239	0.00994696605230246	12390/12491/17311/18186/18591/19122	6	Cav2/Cd36/Kitl/Nrp1/Pdgfb/Prnp
GO:0003014	renal system process	5/178	129/28939	0.00123858999575053	0.0141061638404921	0.0100777283474907	11826/11832/18591/26357/224792	5	Aqp1/Aqp7/Pdgfb/Abcg2/Adgrf5
GO:2000278	regulation of DNA biosynthetic process	5/178	129/28939	0.00123858999575053	0.0141061638404921	0.0100777283474907	12575/13134/18591/19016/66214	5	Cdkn1a/Dach1/Pdgfb/Pparg/Rgcc
GO:0035025	positive regulation of Rho protein signal transduction	3/178	35/28939	0.00129569919390917	0.0145944139973285	0.0104265441206417	14766/17207/67168	3	Adgrg1/Mcf2l/Lpar6
GO:0042908	xenobiotic transport	3/178	35/28939	0.00129569919390917	0.0145944139973285	0.0104265441206417	18669/18671/26357	3	Abcb1b/Abcb1a/Abcg2
GO:0060142	regulation of syncytium formation by plasma membrane fusion	3/178	35/28939	0.00129569919390917	0.0145944139973285	0.0104265441206417	17329/20315/223864	3	Cxcl9/Cxcl12/Rapgef3
GO:0060976	coronary vasculature development	4/178	77/28939	0.00132002805727991	0.0148141834895464	0.0105835518845301	18186/18591/23796/207728	4	Nrp1/Pdgfb/Aplnr/Pde2a
GO:0043254	regulation of protein-containing complex assembly	9/178	425/28939	0.0013301434085583	0.0148734217502428	0.0106258728943968	12491/12562/20393/67087/69524/73910/80880/83964/218952	9	Cd36/Cdh5/Sgk1/Ctnnbip1/Esam/Arhgap18/Kank3/Jam3/Fermt2
GO:0046651	lymphocyte proliferation	8/178	344/28939	0.00136525530432744	0.0152107248579959	0.0108668490470304	12494/12575/13641/17311/19122/20315/23917/109594	8	Cd38/Cdkn1a/Efnb1/Kitl/Prnp/Cxcl12/Impdh1/Lmo1
GO:2000379	positive regulation of reactive oxygen species metabolic process	4/178	78/28939	0.00138477589399525	0.0153725121806332	0.010982433177914	12491/12575/18591/22436	4	Cd36/Cdkn1a/Pdgfb/Xdh
GO:0050730	regulation of peptidyl-tyrosine phosphorylation	7/178	268/28939	0.00140620772693136	0.0155542761162372	0.0111122890045655	12390/12491/17311/18186/18591/19122/24056	7	Cav2/Cd36/Kitl/Nrp1/Pdgfb/Prnp/Sh3bp5
GO:1901652	response to peptide	9/178	430/28939	0.00144133074356008	0.0158856345392374	0.0113490181543478	12390/12491/16956/18795/19016/19122/20393/22608/239126	9	Cav2/Cd36/Lpl/Plcb1/Pparg/Prnp/Sgk1/Ybx1/C1qtnf9
GO:0043405	regulation of MAP kinase activity	6/178	198/28939	0.00145805596694832	0.016012578922736	0.0114397097857938	14254/15502/17311/18591/19016/24063	6	Flt1/Dnaja1/Kitl/Pdgfb/Pparg/Spry1
GO:0003205	cardiac chamber development	6/178	199/28939	0.00149585360790413	0.0163692165277765	0.0116944988937851	18186/20148/21386/23796/207728/269593	6	Nrp1/Dhrs3/Tbx3/Aplnr/Pde2a/Luzp1
GO:0032414	positive regulation of ion transmembrane transporter activity	5/178	135/28939	0.00151484444184262	0.0163901187273861	0.0117094318473444	18669/18671/18795/20193/223864	5	Abcb1b/Abcb1a/Plcb1/S100a1/Rapgef3
GO:0019934	cGMP-mediated signaling	3/178	37/28939	0.0015244142946447	0.0163901187273861	0.0117094318473444	11826/12491/207728	3	Aqp1/Cd36/Pde2a
GO:0048846	axon extension involved in axon guidance	3/178	37/28939	0.0015244142946447	0.0163901187273861	0.0117094318473444	18186/20315/20361	3	Nrp1/Cxcl12/Sema7a
GO:0070542	response to fatty acid	3/178	37/28939	0.0015244142946447	0.0163901187273861	0.0117094318473444	12491/16956/18795	3	Cd36/Lpl/Plcb1
GO:1902284	neuron projection extension involved in neuron projection guidance	3/178	37/28939	0.0015244142946447	0.0163901187273861	0.0117094318473444	18186/20315/20361	3	Nrp1/Cxcl12/Sema7a
GO:0032943	mononuclear cell proliferation	8/178	351/28939	0.00154971349401098	0.0165464201183464	0.0118210967178396	12494/12575/13641/17311/19122/20315/23917/109594	8	Cd38/Cdkn1a/Efnb1/Kitl/Prnp/Cxcl12/Impdh1/Lmo1
GO:0043087	regulation of GTPase activity	8/178	351/28939	0.00154971349401098	0.0165464201183464	0.0118210967178396	12390/16403/19395/24063/109905/218952/223864/240168	8	Cav2/Itga6/Rasgrp2/Spry1/Rap1a/Fermt2/Rapgef3/Rasgrp3
GO:1903169	regulation of calcium ion transmembrane transport	6/178	201/28939	0.00157368477564607	0.0167442238239158	0.0119624116801069	17329/19122/20193/23796/66109/223864	6	Cxcl9/Prnp/S100a1/Aplnr/Tspan13/Rapgef3
GO:0051145	smooth muscle cell differentiation	4/178	81/28939	0.00159227750642256	0.0168836321801703	0.0120620078254225	18591/21386/23796/407831	4	Pdgfb/Tbx3/Aplnr/Tmem204
GO:0007179	transforming growth factor beta receptor signaling pathway	6/178	202/28939	0.00161373734299265	0.0170523791398708	0.0121825640615868	12390/12562/12577/19016/24063/218952	6	Cav2/Cdh5/Cdkn1c/Pparg/Spry1/Fermt2
GO:0002692	negative regulation of cellular extravasation	2/178	10/28939	0.00163893339454184	0.0172004101986899	0.0122883204397658	18795/20315	2	Plcb1/Cxcl12
GO:1902746	regulation of lens fiber cell differentiation	2/178	10/28939	0.00163893339454184	0.0172004101986899	0.0122883204397658	12577/24063	2	Cdkn1c/Spry1
GO:0095500	acetylcholine receptor signaling pathway	3/178	38/28939	0.00164764310917435	0.0172330019071807	0.012311604614561	17067/18795/110454	3	Ly6c1/Plcb1/Ly6a
GO:0007586	digestion	5/178	138/28939	0.00166881507376261	0.0173952757688815	0.0124275363387781	11826/12491/18671/20778/26357	5	Aqp1/Cd36/Abcb1a/Scarb1/Abcg2
GO:0071902	positive regulation of protein serine/threonine kinase activity	6/178	204/28939	0.00169616435208663	0.0176206262927918	0.0125885313044267	14254/17311/18591/66214/218952/239126	6	Flt1/Kitl/Pdgfb/Rgcc/Fermt2/C1qtnf9
GO:0000086	G2/M transition of mitotic cell cycle	5/178	139/28939	0.00172260208884265	0.0177751725610441	0.0126989422798114	12575/18669/18671/18795/50883	5	Cdkn1a/Abcb1b/Abcb1a/Plcb1/Chek2
GO:0007266	Rho protein signal transduction	5/178	139/28939	0.00172260208884265	0.0177751725610441	0.0126989422798114	14766/17207/18186/50768/67168	5	Adgrg1/Mcf2l/Nrp1/Dlc1/Lpar6
GO:0071375	cellular response to peptide hormone stimulus	7/178	278/28939	0.00173192922468013	0.017796645105782	0.0127142826994496	12390/16956/18795/19016/20393/22608/239126	7	Cav2/Lpl/Plcb1/Pparg/Sgk1/Ybx1/C1qtnf9
GO:0046890	regulation of lipid biosynthetic process	6/178	205/28939	0.00173855807623067	0.017796645105782	0.0127142826994496	16592/18591/20778/21835/29817/224792	6	Fabp5/Pdgfb/Scarb1/Thrsp/Igfbp7/Adgrf5
GO:0009880	embryonic pattern specification	4/178	83/28939	0.00174204558596435	0.017796645105782	0.0127142826994496	13641/17286/18186/21386	4	Efnb1/Meox2/Nrp1/Tbx3
GO:0090049	regulation of cell migration involved in sprouting angiogenesis	3/178	39/28939	0.00177693034567406	0.0180929165991646	0.0129259450380682	16542/17286/18186	3	Kdr/Meox2/Nrp1
GO:0070663	regulation of leukocyte proliferation	7/178	280/28939	0.00180358364858944	0.0183036954436057	0.0130765297016021	12494/12575/12983/13641/17311/19122/109594	7	Cd38/Cdkn1a/Csf2rb/Efnb1/Kitl/Prnp/Lmo1
GO:0060191	regulation of lipase activity	4/178	84/28939	0.00182047479369989	0.0183539671823841	0.0131124448471153	14254/50768/57875/68453	4	Flt1/Dlc1/Angptl4/Gpihbp1
GO:1900076	regulation of cellular response to insulin stimulus	4/178	84/28939	0.00182047479369989	0.0183539671823841	0.0131124448471153	16956/19016/22608/239126	4	Lpl/Pparg/Ybx1/C1qtnf9
GO:0052548	regulation of endopeptidase activity	8/178	361/28939	0.00184695231445323	0.0185600600226918	0.0132596817346539	11826/16913/19016/19186/22436/50768/72565/110595	8	Aqp1/Psmb8/Pparg/Psme1/Xdh/Dlc1/Uaca/Timp4
GO:0048863	stem cell differentiation	7/178	282/28939	0.00187752027962588	0.0188057813024417	0.013435229979699	13641/17311/18186/20361/20671/21386/21407	7	Efnb1/Kitl/Nrp1/Sema7a/Sox17/Tbx3/Tcf15
GO:0060411	cardiac septum morphogenesis	4/178	85/28939	0.00190131833066667	0.0189085891100718	0.0135086779538622	18186/20148/21386/23796	4	Nrp1/Dhrs3/Tbx3/Aplnr
GO:0019432	triglyceride biosynthetic process	3/178	40/28939	0.00191238088235198	0.0189085891100718	0.0135086779538622	16956/20778/21835	3	Lpl/Scarb1/Thrsp
GO:1903670	regulation of sprouting angiogenesis	3/178	40/28939	0.00191238088235198	0.0189085891100718	0.0135086779538622	14254/20193/101401	3	Flt1/S100a1/Adamts9
GO:1905145	cellular response to acetylcholine	3/178	40/28939	0.00191238088235198	0.0189085891100718	0.0135086779538622	17067/18795/110454	3	Ly6c1/Plcb1/Ly6a
GO:0042692	muscle cell differentiation	9/178	449/28939	0.00193405657647199	0.0189345023525641	0.0135271908976641	12390/17329/18591/20315/21386/22608/23796/66860/407831	9	Cav2/Cxcl9/Pdgfb/Cxcl12/Tbx3/Ybx1/Aplnr/Tanc1/Tmem204
GO:0032411	positive regulation of transporter activity	5/178	143/28939	0.00195053685189378	0.0189345023525641	0.0135271908976641	18669/18671/18795/20193/223864	5	Abcb1b/Abcb1a/Plcb1/S100a1/Rapgef3
GO:0003151	outflow tract morphogenesis	4/178	86/28939	0.00198461420646257	0.0189345023525641	0.0135271908976641	18186/20148/20671/21386	4	Nrp1/Dhrs3/Sox17/Tbx3
GO:0019229	regulation of vasoconstriction	4/178	86/28939	0.00198461420646257	0.0189345023525641	0.0135271908976641	12494/16493/18591/23945	4	Cd38/Kcna5/Pdgfb/Mgll
GO:0048041	focal adhesion assembly	4/178	86/28939	0.00198461420646257	0.0189345023525641	0.0135271908976641	16542/18186/50768/218952	4	Kdr/Nrp1/Dlc1/Fermt2
GO:0051384	response to glucocorticoid	4/178	86/28939	0.00198461420646257	0.0189345023525641	0.0135271908976641	11826/20393/20887/74747	4	Aqp1/Sgk1/Sult1a1/Ddit4
GO:0044772	mitotic cell cycle phase transition	9/178	451/28939	0.00199291493647167	0.0189345023525641	0.0135271908976641	12575/12577/16493/18669/18671/18795/19186/50883/66214	9	Cdkn1a/Cdkn1c/Kcna5/Abcb1b/Abcb1a/Plcb1/Psme1/Chek2/Rgcc
GO:0031077	post-embryonic camera-type eye development	2/178	11/28939	0.00199505000397749	0.0189345023525641	0.0135271908976641	14254/16542	2	Flt1/Kdr
GO:0034370	triglyceride-rich lipoprotein particle remodeling	2/178	11/28939	0.00199505000397749	0.0189345023525641	0.0135271908976641	16956/68453	2	Lpl/Gpihbp1
GO:0035701	hematopoietic stem cell migration	2/178	11/28939	0.00199505000397749	0.0189345023525641	0.0135271908976641	67374/83964	2	Jam2/Jam3
GO:0045602	negative regulation of endothelial cell differentiation	2/178	11/28939	0.00199505000397749	0.0189345023525641	0.0135271908976641	15901/22436	2	Id1/Xdh
GO:0048563	post-embryonic animal organ morphogenesis	2/178	11/28939	0.00199505000397749	0.0189345023525641	0.0135271908976641	14254/16542	2	Flt1/Kdr
GO:2001214	positive regulation of vasculogenesis	2/178	11/28939	0.00199505000397749	0.0189345023525641	0.0135271908976641	16542/109905	2	Kdr/Rap1a
GO:0038179	neurotrophin signaling pathway	3/178	41/28939	0.0020540969940199	0.0192571593189366	0.0137577035510896	24063/74747/109905	3	Spry1/Ddit4/Rap1a
GO:0071827	plasma lipoprotein particle organization	3/178	41/28939	0.0020540969940199	0.0192571593189366	0.0137577035510896	16956/20778/68453	3	Lpl/Scarb1/Gpihbp1
GO:2000249	regulation of actin cytoskeleton reorganization	3/178	41/28939	0.0020540969940199	0.0192571593189366	0.0137577035510896	18186/69524/223864	3	Nrp1/Esam/Rapgef3
GO:2000279	negative regulation of DNA biosynthetic process	3/178	41/28939	0.0020540969940199	0.0192571593189366	0.0137577035510896	12575/13134/19016	3	Cdkn1a/Dach1/Pparg
GO:0048144	fibroblast proliferation	5/178	145/28939	0.0020724239607145	0.0193112232702942	0.0137963279298602	11826/12575/13134/18591/19016	5	Aqp1/Cdkn1a/Dach1/Pdgfb/Pparg
GO:0090316	positive regulation of intracellular protein transport	5/178	145/28939	0.0020724239607145	0.0193112232702942	0.0137963279298602	13830/16480/19122/72565/223864	5	Stom/Jup/Prnp/Uaca/Rapgef3
GO:0031345	negative regulation of cell projection organization	6/178	213/28939	0.00210732073686157	0.0195770733107231	0.0139862565680716	12494/15901/18186/19122/20361/218203	6	Cd38/Id1/Nrp1/Prnp/Sema7a/Mylip
GO:1904950	negative regulation of establishment of protein localization	5/178	146/28939	0.00213540959789629	0.0197782666070214	0.0141299931224146	12491/15502/22228/58185/223775	5	Cd36/Dnaja1/Ucp2/Rsad2/Pim3
GO:0003281	ventricular septum development	4/178	88/28939	0.00215871434638302	0.0199340739193027	0.0142413050131227	21386/23796/207728/269593	4	Tbx3/Aplnr/Pde2a/Luzp1
GO:0120161	regulation of cold-induced thermogenesis	5/178	147/28939	0.00219978037480091	0.0202080499879271	0.0144370390499971	11770/12491/15901/16592/22228	5	Fabp4/Cd36/Id1/Fabp5/Ucp2
GO:1903725	regulation of phospholipid metabolic process	3/178	42/28939	0.00220217838630234	0.0202080499879271	0.0144370390499971	18591/20778/224792	3	Pdgfb/Scarb1/Adgrf5
GO:0031032	actomyosin structure organization	6/178	215/28939	0.00220809912063204	0.0202080499879271	0.0144370390499971	18186/50768/66214/80880/218952/223864	6	Nrp1/Dlc1/Rgcc/Kank3/Fermt2/Rapgef3
GO:0014032	neural crest cell development	4/178	89/28939	0.00224959394105155	0.0205267102929778	0.0146646964078544	13641/17311/18186/20361	4	Efnb1/Kitl/Nrp1/Sema7a
GO:1904019	epithelial cell apoptotic process	5/178	148/28939	0.00226555413476198	0.0206111803680269	0.0147250435354975	12562/15901/16542/57875/66214	5	Cdh5/Id1/Kdr/Angptl4/Rgcc
GO:0032412	regulation of ion transmembrane transporter activity	7/178	293/28939	0.00232717355146056	0.021109317612806	0.0150809228439627	13830/18669/18671/18795/19122/20193/223864	7	Stom/Abcb1b/Abcb1a/Plcb1/Prnp/S100a1/Rapgef3
GO:0050805	negative regulation of synaptic transmission	4/178	90/28939	0.00234307652129725	0.0211898270633968	0.0151384404215008	12494/23945/109905/219228	4	Cd38/Mgll/Rap1a/Pcdh17
GO:1900026	positive regulation of substrate adhesion-dependent cell spreading	3/178	43/28939	0.00235672222948999	0.0211898270633968	0.0151384404215008	18186/218952/225341	3	Nrp1/Fermt2/Lims2
GO:1905144	response to acetylcholine	3/178	43/28939	0.00235672222948999	0.0211898270633968	0.0151384404215008	17067/18795/110454	3	Ly6c1/Plcb1/Ly6a
GO:0030522	intracellular receptor signaling pathway	6/178	218/28939	0.00236603207141171	0.021190793463489	0.0151391308372449	14254/15502/16592/19016/20148/67664	6	Flt1/Dnaja1/Fabp5/Pparg/Dhrs3/Rnf125
GO:0015850	organic hydroxy compound transport	7/178	294/28939	0.00237183535138535	0.021190793463489	0.0151391308372449	11826/11832/12491/19016/20315/20778/67484	7	Aqp1/Aqp7/Cd36/Pparg/Cxcl12/Scarb1/Eepd1
GO:0010744	positive regulation of macrophage derived foam cell differentiation	2/178	12/28939	0.00238439497182673	0.021190793463489	0.0151391308372449	12491/16956	2	Cd36/Lpl
GO:0060856	establishment of blood-brain barrier	2/178	12/28939	0.00238439497182673	0.021190793463489	0.0151391308372449	18669/18671	2	Abcb1b/Abcb1a
GO:0001656	metanephros development	4/178	91/28939	0.00243919936504175	0.0215532702514465	0.0153980915754451	11826/18591/20671/24063	4	Aqp1/Pdgfb/Sox17/Spry1
GO:0046683	response to organophosphorus	4/178	91/28939	0.00243919936504175	0.0215532702514465	0.0153980915754451	11826/109905/207728/223864	4	Aqp1/Rap1a/Pde2a/Rapgef3
GO:0010038	response to metal ion	7/178	296/28939	0.00246314025284528	0.021590274316338	0.0154245280267685	11770/11826/19016/19122/19395/22436/320404	7	Fabp4/Aqp1/Pparg/Prnp/Rasgrp2/Xdh/Itpkb
GO:0031333	negative regulation of protein-containing complex assembly	5/178	151/28939	0.00247147205182146	0.021590274316338	0.0154245280267685	12562/20393/67087/80880/83964	5	Cdh5/Sgk1/Ctnnbip1/Kank3/Jam3
GO:0050921	positive regulation of chemotaxis	5/178	151/28939	0.00247147205182146	0.021590274316338	0.0154245280267685	15507/16542/18186/18591/20315	5	Hspb1/Kdr/Nrp1/Pdgfb/Cxcl12
GO:1900180	regulation of protein localization to nucleus	5/178	151/28939	0.00247147205182146	0.021590274316338	0.0154245280267685	12390/12491/16480/72565/218952	5	Cav2/Cd36/Jup/Uaca/Fermt2
GO:0050918	positive chemotaxis	3/178	44/28939	0.00251782319204052	0.0219328790808062	0.015669291790036	16542/18186/20315	3	Kdr/Nrp1/Cxcl12
GO:0042060	wound healing	8/178	380/28939	0.00253460681664559	0.0219658355340124	0.0156928365458225	11826/12491/12575/16542/18591/19016/23972/218952	8	Aqp1/Cd36/Cdkn1a/Kdr/Pdgfb/Pparg/Papss2/Fermt2
GO:1900182	positive regulation of protein localization to nucleus	4/178	92/28939	0.00253799958293901	0.0219658355340124	0.0156928365458225	12390/16480/72565/218952	4	Cav2/Jup/Uaca/Fermt2
GO:0015698	inorganic anion transport	5/178	152/28939	0.00254303656914095	0.0219658355340124	0.0156928365458225	18669/18671/19122/216441/224796	5	Abcb1b/Abcb1a/Prnp/Slc26a10/Clic5
GO:1901888	regulation of cell junction assembly	6/178	222/28939	0.00258966296916788	0.0223059205327485	0.0159358001375597	16542/18186/23796/50768/109905/218952	6	Kdr/Nrp1/Aplnr/Dlc1/Rap1a/Fermt2
GO:0042771	intrinsic apoptotic signaling pathway in response to DNA damage by p53 class mediator	3/178	45/28939	0.00268557347373026	0.0229827290679092	0.0164193258244678	12575/50883/74747	3	Cdkn1a/Chek2/Ddit4
GO:0071825	protein-lipid complex subunit organization	3/178	45/28939	0.00268557347373026	0.0229827290679092	0.0164193258244678	16956/20778/68453	3	Lpl/Scarb1/Gpihbp1
GO:0044839	cell cycle G2/M phase transition	5/178	154/28939	0.00269066096404791	0.0229827290679092	0.0164193258244678	12575/18669/18671/18795/50883	5	Cdkn1a/Abcb1b/Abcb1a/Plcb1/Chek2
GO:0030010	establishment of cell polarity	5/178	155/28939	0.00276675672504812	0.023515377113527	0.016799860346061	12562/19157/21407/24063/83964	5	Cdh5/Cyth1/Tcf15/Spry1/Jam3
GO:0022898	regulation of transmembrane transporter activity	7/178	303/28939	0.00280419243510182	0.023515377113527	0.016799860346061	13830/18669/18671/18795/19122/20193/223864	7	Stom/Abcb1b/Abcb1a/Plcb1/Prnp/S100a1/Rapgef3
GO:0003157	endocardium development	2/178	13/28939	0.00280655069940306	0.023515377113527	0.016799860346061	16542/20671	2	Kdr/Sox17
GO:0032486	Rap protein signal transduction	2/178	13/28939	0.00280655069940306	0.023515377113527	0.016799860346061	109905/223864	2	Rap1a/Rapgef3
GO:0048070	regulation of developmental pigmentation	2/178	13/28939	0.00280655069940306	0.023515377113527	0.016799860346061	17311/101401	2	Kitl/Adamts9
GO:0070508	cholesterol import	2/178	13/28939	0.00280655069940306	0.023515377113527	0.016799860346061	12491/20778	2	Cd36/Scarb1
GO:0120305	regulation of pigmentation	2/178	13/28939	0.00280655069940306	0.023515377113527	0.016799860346061	17311/101401	2	Kitl/Adamts9
GO:0031960	response to corticosteroid	4/178	95/28939	0.00285083294163791	0.0238214980856972	0.0170185593512538	11826/20393/20887/74747	4	Aqp1/Sgk1/Sult1a1/Ddit4
GO:0002691	regulation of cellular extravasation	3/178	46/28939	0.00286006283845967	0.0238338569871639	0.0170273888000723	18795/20315/83964	3	Plcb1/Cxcl12/Jam3
GO:0050769	positive regulation of neurogenesis	7/178	305/28939	0.00290799073320312	0.0241677608232421	0.0172659364443667	14254/16542/18186/19016/20315/20361/20393	7	Flt1/Kdr/Nrp1/Pparg/Cxcl12/Sema7a/Sgk1
GO:0030595	leukocyte chemotaxis	6/178	228/28939	0.00295440984695218	0.0243427375226086	0.0173909433323694	14254/17329/18591/20315/83964/109700	6	Flt1/Cxcl9/Pdgfb/Cxcl12/Jam3/Itga1
GO:0033157	regulation of intracellular protein transport	6/178	228/28939	0.00295440984695218	0.0243427375226086	0.0173909433323694	12491/13830/16480/19122/72565/223864	6	Cd36/Stom/Jup/Prnp/Uaca/Rapgef3
GO:0007044	cell-substrate junction assembly	4/178	96/28939	0.00296071018974167	0.0243427375226086	0.0173909433323694	16542/18186/50768/218952	4	Kdr/Nrp1/Dlc1/Fermt2
GO:0032651	regulation of interleukin-1 beta production	4/178	96/28939	0.00296071018974167	0.0243427375226086	0.0173909433323694	12491/15507/16956/100040462	4	Cd36/Hspb1/Lpl/Mndal
GO:1900087	positive regulation of G1/S transition of mitotic cell cycle	3/178	47/28939	0.00304137864671598	0.024939304903071	0.0178171431177438	16493/18795/66214	3	Kcna5/Plcb1/Rgcc
GO:0071496	cellular response to external stimulus	7/178	308/28939	0.00306918256486615	0.0251003627312857	0.0179322060830786	11520/11826/12575/16403/16956/57875/207728	7	Plin2/Aqp1/Cdkn1a/Itga6/Lpl/Angptl4/Pde2a
GO:0097193	intrinsic apoptotic signaling pathway	7/178	310/28939	0.00318038476571872	0.025712546178659	0.0183695623020492	12575/15502/15507/20315/50883/72565/74747	7	Cdkn1a/Dnaja1/Hspb1/Cxcl12/Chek2/Uaca/Ddit4
GO:0032091	negative regulation of protein binding	4/178	98/28939	0.00318908123892712	0.025712546178659	0.0183695623020492	12575/15901/18591/67087	4	Cdkn1a/Id1/Pdgfb/Ctnnbip1
GO:0120162	positive regulation of cold-induced thermogenesis	4/178	98/28939	0.00318908123892712	0.025712546178659	0.0183695623020492	11770/12491/16592/22228	4	Fabp4/Cd36/Fabp5/Ucp2
GO:0050679	positive regulation of epithelial cell proliferation	6/178	232/28939	0.00321807146934673	0.025712546178659	0.0183695623020492	12390/15901/16542/18591/20315/23796	6	Cav2/Id1/Kdr/Pdgfb/Cxcl12/Aplnr
GO:0009409	response to cold	3/178	48/28939	0.00322960588769596	0.025712546178659	0.0183695623020492	16890/19016/22228	3	Lipe/Pparg/Ucp2
GO:0071385	cellular response to glucocorticoid stimulus	3/178	48/28939	0.00322960588769596	0.025712546178659	0.0183695623020492	11826/20393/74747	3	Aqp1/Sgk1/Ddit4
GO:0072348	sulfur compound transport	3/178	48/28939	0.00322960588769596	0.025712546178659	0.0183695623020492	21366/26357/216441	3	Slc6a6/Abcg2/Slc26a10
GO:1900077	negative regulation of cellular response to insulin stimulus	3/178	48/28939	0.00322960588769596	0.025712546178659	0.0183695623020492	16956/19016/22608	3	Lpl/Pparg/Ybx1
GO:0071285	cellular response to lithium ion	2/178	14/28939	0.00326110341778114	0.025712546178659	0.0183695623020492	11770/19016	2	Fabp4/Pparg
GO:0072224	metanephric glomerulus development	2/178	14/28939	0.00326110341778114	0.025712546178659	0.0183695623020492	11826/18591	2	Aqp1/Pdgfb
GO:0086069	bundle of His cell to Purkinje myocyte communication	2/178	14/28939	0.00326110341778114	0.025712546178659	0.0183695623020492	16480/16493	2	Jup/Kcna5
GO:0098917	retrograde trans-synaptic signaling	2/178	14/28939	0.00326110341778114	0.025712546178659	0.0183695623020492	16592/18795	2	Fabp5/Plcb1
GO:1903671	negative regulation of sprouting angiogenesis	2/178	14/28939	0.00326110341778114	0.025712546178659	0.0183695623020492	14254/101401	2	Flt1/Adamts9
GO:1903961	positive regulation of anion transmembrane transport	2/178	14/28939	0.00326110341778114	0.025712546178659	0.0183695623020492	18669/18671	2	Abcb1b/Abcb1a
GO:0019935	cyclic-nucleotide-mediated signaling	4/178	99/28939	0.00330764677775104	0.025946463881593	0.0185366778334222	11826/12491/23796/207728	4	Aqp1/Cd36/Aplnr/Pde2a
GO:0048864	stem cell development	4/178	99/28939	0.00330764677775104	0.025946463881593	0.0185366778334222	13641/17311/18186/20361	4	Efnb1/Kitl/Nrp1/Sema7a
GO:0007162	negative regulation of cell adhesion	7/178	313/28939	0.0033529342510804	0.0262347908958581	0.0187426644757059	15507/19122/20315/50768/66214/67374/83964	7	Hspb1/Prnp/Cxcl12/Dlc1/Rgcc/Jam2/Jam3
GO:0035307	positive regulation of protein dephosphorylation	3/178	49/28939	0.00342482721109222	0.0266789516782154	0.0190599819092633	12562/50768/109700	3	Cdh5/Dlc1/Itga1
GO:0007163	establishment or maintenance of cell polarity	6/178	235/28939	0.00342705232939678	0.0266789516782154	0.0190599819092633	11826/12562/19157/21407/24063/83964	6	Aqp1/Cdh5/Cyth1/Tcf15/Spry1/Jam3
GO:0007548	sex differentiation	7/178	317/28939	0.00359401149898374	0.0277678024104899	0.0198378788637373	13134/13870/14766/16542/17311/18671/21386	7	Dach1/Ercc1/Adgrg1/Kdr/Kitl/Abcb1a/Tbx3
GO:0009410	response to xenobiotic stimulus	7/178	317/28939	0.00359401149898374	0.0277678024104899	0.0198378788637373	12494/16542/18669/18671/19122/20887/109905	7	Cd38/Kdr/Abcb1b/Abcb1a/Prnp/Sult1a1/Rap1a
GO:0032409	regulation of transporter activity	7/178	317/28939	0.00359401149898374	0.0277678024104899	0.0198378788637373	13830/18669/18671/18795/19122/20193/223864	7	Stom/Abcb1b/Abcb1a/Plcb1/Prnp/S100a1/Rapgef3
GO:0034332	adherens junction organization	3/178	50/28939	0.00362712295854578	0.0279533912218754	0.0199704672588973	12562/83964/218952	3	Cdh5/Jam3/Fermt2
GO:0014033	neural crest cell differentiation	4/178	102/28939	0.00368128934814468	0.02815911628245	0.0201174413971667	13641/17311/18186/20361	4	Efnb1/Kitl/Nrp1/Sema7a
GO:0032611	interleukin-1 beta production	4/178	102/28939	0.00368128934814468	0.02815911628245	0.0201174413971667	12491/15507/16956/100040462	4	Cd36/Hspb1/Lpl/Mndal
GO:0150115	cell-substrate junction organization	4/178	102/28939	0.00368128934814468	0.02815911628245	0.0201174413971667	16542/18186/50768/218952	4	Kdr/Nrp1/Dlc1/Fermt2
GO:0050808	synapse organization	9/178	496/28939	0.00374194628383736	0.0283842431219812	0.020278276558177	13602/13641/18186/18591/19122/66860/70598/103172/219228	9	Sparcl1/Efnb1/Nrp1/Pdgfb/Prnp/Tanc1/Filip1/Chchd10/Pcdh17
GO:0031115	negative regulation of microtubule polymerization	2/178	15/28939	0.00374764315691849	0.0283842431219812	0.020278276558177	12562/20393	2	Cdh5/Sgk1
GO:0043031	negative regulation of macrophage activation	2/178	15/28939	0.00374764315691849	0.0283842431219812	0.020278276558177	19016/224792	2	Pparg/Adgrf5
GO:0044794	positive regulation by host of viral process	2/178	15/28939	0.00374764315691849	0.0283842431219812	0.020278276558177	12390/13830	2	Cav2/Stom
GO:0034504	protein localization to nucleus	7/178	320/28939	0.00378331712308705	0.0285840298611614	0.0204210082397069	12390/12491/12575/16480/72565/103172/218952	7	Cav2/Cd36/Cdkn1a/Jup/Uaca/Chchd10/Fermt2
GO:0010770	positive regulation of cell morphogenesis involved in differentiation	4/178	103/28939	0.00381193585289392	0.0287204573324298	0.020518474780584	18186/20393/218952/225341	4	Nrp1/Sgk1/Fermt2/Lims2
GO:0006979	response to oxidative stress	8/178	407/28939	0.00383967851712078	0.0287204573324298	0.020518474780584	11826/12491/12494/13870/15507/19122/22228/72565	8	Aqp1/Cd36/Cd38/Ercc1/Hspb1/Prnp/Ucp2/Uaca
GO:0007178	transmembrane receptor protein serine/threonine kinase signaling pathway	8/178	407/28939	0.00383967851712078	0.0287204573324298	0.020518474780584	12390/12562/12577/15901/16542/19016/24063/218952	8	Cav2/Cdh5/Cdkn1c/Id1/Kdr/Pparg/Spry1/Fermt2
GO:0032102	negative regulation of response to external stimulus	8/178	407/28939	0.00383967851712078	0.0287204573324298	0.020518474780584	12562/18186/18591/19016/20361/23871/67664/72565	8	Cdh5/Nrp1/Pdgfb/Pparg/Sema7a/Ets1/Rnf125/Uaca
GO:0051222	positive regulation of protein transport	7/178	321/28939	0.00384807428323937	0.0287204573324298	0.020518474780584	12494/13830/16480/19016/19122/72565/223864	7	Cd38/Stom/Jup/Pparg/Prnp/Uaca/Rapgef3
GO:0071241	cellular response to inorganic substance	6/178	241/28939	0.0038751308905247	0.0288523667999115	0.0206127135683065	11770/11826/19016/19122/19395/320404	6	Fabp4/Aqp1/Pparg/Prnp/Rasgrp2/Itpkb
GO:0048015	phosphatidylinositol-mediated signaling	5/178	168/28939	0.00390324889643591	0.028921663509736	0.0206622205373792	14254/16542/18591/18795/109294	5	Flt1/Kdr/Pdgfb/Plcb1/Prex2
GO:0070665	positive regulation of leukocyte proliferation	5/178	168/28939	0.00390324889643591	0.028921663509736	0.0206622205373792	12494/12575/12983/13641/17311	5	Cd38/Cdkn1a/Csf2rb/Efnb1/Kitl
GO:0009416	response to light stimulus	7/178	322/28939	0.00391367060191636	0.0289291757233	0.0206675874144723	11826/12575/13870/19016/20393/66860/72565	7	Aqp1/Cdkn1a/Ercc1/Pparg/Sgk1/Tanc1/Uaca
GO:0006820	anion transport	9/178	500/28939	0.00394232999152955	0.0290711384267467	0.0207690084370117	12351/12491/18669/18671/19122/21366/26357/216441/224796	9	Car4/Cd36/Abcb1b/Abcb1a/Prnp/Slc6a6/Abcg2/Slc26a10/Clic5
GO:0048608	reproductive structure development	7/178	324/28939	0.00404740844791329	0.0296755637985352	0.021200822130096	12577/13870/14766/16542/17311/18671/21386	7	Cdkn1c/Ercc1/Adgrg1/Kdr/Kitl/Abcb1a/Tbx3
GO:0045773	positive regulation of axon extension	3/178	52/28939	0.00405324773833652	0.0296755637985352	0.021200822130096	18186/20315/20361	3	Nrp1/Cxcl12/Sema7a
GO:0071384	cellular response to corticosteroid stimulus	3/178	52/28939	0.00405324773833652	0.0296755637985352	0.021200822130096	11826/20393/74747	3	Aqp1/Sgk1/Ddit4
GO:0007159	leukocyte cell-cell adhesion	8/178	411/28939	0.00407053511339163	0.0297313431678843	0.0212406720381256	13641/15507/17311/19122/20315/23871/67374/320404	8	Efnb1/Hspb1/Kitl/Prnp/Cxcl12/Ets1/Jam2/Itpkb
GO:0010950	positive regulation of endopeptidase activity	5/178	170/28939	0.0041037989840357	0.0298325812669262	0.0213129985807702	19016/19186/22436/50768/72565	5	Pparg/Psme1/Xdh/Dlc1/Uaca
GO:2000045	regulation of G1/S transition of mitotic cell cycle	5/178	170/28939	0.0041037989840357	0.0298325812669262	0.0213129985807702	12575/16493/18795/19186/66214	5	Cdkn1a/Kcna5/Plcb1/Psme1/Rgcc
GO:0045137	development of primary sexual characteristics	6/178	245/28939	0.00419707322955654	0.0300971865924524	0.0215020379695158	13134/13870/14766/16542/17311/18671	6	Dach1/Ercc1/Adgrg1/Kdr/Kitl/Abcb1a
GO:0048017	inositol lipid-mediated signaling	5/178	171/28939	0.00420678742086888	0.0300971865924524	0.0215020379695158	14254/16542/18591/18795/109294	5	Flt1/Kdr/Pdgfb/Plcb1/Prex2
GO:1904062	regulation of cation transmembrane transport	8/178	414/28939	0.00425060258562671	0.0300971865924524	0.0215020379695158	13830/17329/18795/19122/20193/23796/66109/223864	8	Stom/Cxcl9/Plcb1/Prnp/S100a1/Aplnr/Tspan13/Rapgef3
GO:0002024	diet induced thermogenesis	2/178	16/28939	0.00426576371500868	0.0300971865924524	0.0215020379695158	19016/224796	2	Pparg/Clic5
GO:0003091	renal water homeostasis	2/178	16/28939	0.00426576371500868	0.0300971865924524	0.0215020379695158	11826/11832	2	Aqp1/Aqp7
GO:0010226	response to lithium ion	2/178	16/28939	0.00426576371500868	0.0300971865924524	0.0215020379695158	11770/19016	2	Fabp4/Pparg
GO:0035627	ceramide transport	2/178	16/28939	0.00426576371500868	0.0300971865924524	0.0215020379695158	18669/18671	2	Abcb1b/Abcb1a
GO:0043951	negative regulation of cAMP-mediated signaling	2/178	16/28939	0.00426576371500868	0.0300971865924524	0.0215020379695158	23796/207728	2	Aplnr/Pde2a
GO:0047484	regulation of response to osmotic stress	2/178	16/28939	0.00426576371500868	0.0300971865924524	0.0215020379695158	18669/18671	2	Abcb1b/Abcb1a
GO:0060911	cardiac cell fate commitment	2/178	16/28939	0.00426576371500868	0.0300971865924524	0.0215020379695158	20671/21386	2	Sox17/Tbx3
GO:0002042	cell migration involved in sprouting angiogenesis	3/178	53/28939	0.00427722619216315	0.0300971865924524	0.0215020379695158	16542/17286/18186	3	Kdr/Meox2/Nrp1
GO:0007520	myoblast fusion	3/178	53/28939	0.00427722619216315	0.0300971865924524	0.0215020379695158	17329/20315/66860	3	Cxcl9/Cxcl12/Tanc1
GO:0045907	positive regulation of vasoconstriction	3/178	53/28939	0.00427722619216315	0.0300971865924524	0.0215020379695158	12494/18591/23945	3	Cd38/Pdgfb/Mgll
GO:0061756	leukocyte adhesion to vascular endothelial cell	3/178	53/28939	0.00427722619216315	0.0300971865924524	0.0215020379695158	20315/23871/67374	3	Cxcl12/Ets1/Jam2
GO:0046661	male sex differentiation	5/178	172/28939	0.00431160847829439	0.0302698540428202	0.0216253950833944	13870/14766/16542/18671/21386	5	Ercc1/Adgrg1/Kdr/Abcb1a/Tbx3
GO:0061458	reproductive system development	7/178	328/28939	0.00432525982358402	0.030296523821232	0.0216444485117368	12577/13870/14766/16542/17311/18671/21386	7	Cdkn1c/Ercc1/Adgrg1/Kdr/Kitl/Abcb1a/Tbx3
GO:0006821	chloride transport	4/178	107/28939	0.00436593862796577	0.0304427693446593	0.0217489292673698	18669/18671/19122/224796	4	Abcb1b/Abcb1a/Prnp/Clic5
GO:1904427	positive regulation of calcium ion transmembrane transport	4/178	107/28939	0.00436593862796577	0.0304427693446593	0.0217489292673698	17329/20193/23796/223864	4	Cxcl9/S100a1/Aplnr/Rapgef3
GO:0030516	regulation of axon extension	4/178	109/28939	0.00466226543375626	0.0323622262049673	0.0231202280153245	18186/20315/20361/23945	4	Nrp1/Cxcl12/Sema7a/Mgll
GO:0042310	vasoconstriction	4/178	109/28939	0.00466226543375626	0.0323622262049673	0.0231202280153245	12494/16493/18591/23945	4	Cd38/Kcna5/Pdgfb/Mgll
GO:0098926	postsynaptic signal transduction	3/178	55/28939	0.00474737234449418	0.0326871633946775	0.0233523697063558	17067/18795/110454	3	Ly6c1/Plcb1/Ly6a
GO:0001822	kidney development	7/178	334/28939	0.00476881577187809	0.0326871633946775	0.0233523697063558	11826/12577/18186/18591/20671/24063/67087	7	Aqp1/Cdkn1c/Nrp1/Pdgfb/Sox17/Spry1/Ctnnbip1
GO:0007096	regulation of exit from mitosis	2/178	17/28939	0.00481506262806447	0.0326871633946775	0.0233523697063558	12577/66214	2	Cdkn1c/Rgcc
GO:0032957	inositol trisphosphate metabolic process	2/178	17/28939	0.00481506262806447	0.0326871633946775	0.0233523697063558	18795/320404	2	Plcb1/Itpkb
GO:0033194	response to hydroperoxide	2/178	17/28939	0.00481506262806447	0.0326871633946775	0.0233523697063558	12491/12494	2	Cd36/Cd38
GO:0060100	positive regulation of phagocytosis, engulfment	2/178	17/28939	0.00481506262806447	0.0326871633946775	0.0233523697063558	12491/19016	2	Cd36/Pparg
GO:0061179	negative regulation of insulin secretion involved in cellular response to glucose stimulus	2/178	17/28939	0.00481506262806447	0.0326871633946775	0.0233523697063558	22228/223775	2	Ucp2/Pim3
GO:0071696	ectodermal placode development	2/178	17/28939	0.00481506262806447	0.0326871633946775	0.0233523697063558	18186/21386	2	Nrp1/Tbx3
GO:1905155	positive regulation of membrane invagination	2/178	17/28939	0.00481506262806447	0.0326871633946775	0.0233523697063558	12491/19016	2	Cd36/Pparg
GO:0014074	response to purine-containing compound	4/178	110/28939	0.00481537724155737	0.0326871633946775	0.0233523697063558	11826/109905/207728/223864	4	Aqp1/Rap1a/Pde2a/Rapgef3
GO:0009612	response to mechanical stimulus	5/178	177/28939	0.00486382262379592	0.0328708891608186	0.0234836271043657	11826/12491/16480/20315/207728	5	Aqp1/Cd36/Jup/Cxcl12/Pde2a
GO:1903531	negative regulation of secretion by cell	5/178	177/28939	0.00486382262379592	0.0328708891608186	0.0234836271043657	19016/22228/58185/109905/223775	5	Pparg/Ucp2/Rsad2/Rap1a/Pim3
GO:0050670	regulation of lymphocyte proliferation	6/178	253/28939	0.00489974773785886	0.0330410620480614	0.0236052020519654	12494/12575/13641/17311/19122/109594	6	Cd38/Cdkn1a/Efnb1/Kitl/Prnp/Lmo1
GO:0016042	lipid catabolic process	7/178	338/28939	0.005083029362611	0.0342020028228202	0.0244346015887807	16890/16956/18795/20778/23945/66853/68453	7	Lipe/Lpl/Plcb1/Scarb1/Mgll/Pnpla2/Gpihbp1
GO:0030301	cholesterol transport	4/178	112/28939	0.00513166190827977	0.0344538435981666	0.0246145217250744	12491/19016/20778/67484	4	Cd36/Pparg/Scarb1/Eepd1
GO:0010952	positive regulation of peptidase activity	5/178	180/28939	0.00521827233978013	0.0348830161843998	0.0249211312886067	19016/19186/22436/50768/72565	5	Pparg/Psme1/Xdh/Dlc1/Uaca
GO:1902905	positive regulation of supramolecular fiber organization	5/178	180/28939	0.00521827233978013	0.0348830161843998	0.0249211312886067	15901/18186/66214/218952/223864	5	Id1/Nrp1/Rgcc/Fermt2/Rapgef3
GO:1903053	regulation of extracellular matrix organization	3/178	57/28939	0.00524755529949153	0.035002673635437	0.0250066169883293	21407/23871/66214	3	Tcf15/Ets1/Rgcc
GO:0032944	regulation of mononuclear cell proliferation	6/178	258/28939	0.00538068387648647	0.0353732601378843	0.0252713714703516	12494/12575/13641/17311/19122/109594	6	Cd38/Cdkn1a/Efnb1/Kitl/Prnp/Lmo1
GO:0006978	DNA damage response, signal transduction by p53 class mediator resulting in transcription of p21 class mediator	2/178	18/28939	0.00539514113972934	0.0353732601378843	0.0252713714703516	12575/50883	2	Cdkn1a/Chek2
GO:0009886	post-embryonic animal morphogenesis	2/178	18/28939	0.00539514113972934	0.0353732601378843	0.0252713714703516	14254/16542	2	Flt1/Kdr
GO:0042953	lipoprotein transport	2/178	18/28939	0.00539514113972934	0.0353732601378843	0.0252713714703516	12491/19016	2	Cd36/Pparg
GO:0051000	positive regulation of nitric-oxide synthase activity	2/178	18/28939	0.00539514113972934	0.0353732601378843	0.0252713714703516	20193/20778	2	S100a1/Scarb1
GO:0051004	regulation of lipoprotein lipase activity	2/178	18/28939	0.00539514113972934	0.0353732601378843	0.0252713714703516	57875/68453	2	Angptl4/Gpihbp1
GO:0070417	cellular response to cold	2/178	18/28939	0.00539514113972934	0.0353732601378843	0.0252713714703516	16890/19016	2	Lipe/Pparg
GO:0071280	cellular response to copper ion	2/178	18/28939	0.00539514113972934	0.0353732601378843	0.0252713714703516	11826/19122	2	Aqp1/Prnp
GO:0009314	response to radiation	8/178	432/28939	0.00546346498102057	0.0357450102481665	0.0255369572573122	11826/12575/13870/19016/20393/50883/66860/72565	8	Aqp1/Cdkn1a/Ercc1/Pparg/Sgk1/Chek2/Tanc1/Uaca
GO:0003170	heart valve development	3/178	58/28939	0.00550907189271096	0.0358906696400131	0.025641019268706	23796/101401/207728	3	Aplnr/Adamts9/Pde2a
GO:0044058	regulation of digestive system process	3/178	58/28939	0.00550907189271096	0.0358906696400131	0.025641019268706	11826/18671/26357	3	Aqp1/Abcb1a/Abcg2
GO:0071674	mononuclear cell migration	5/178	184/28939	0.00571882594233025	0.0371784138956988	0.0265610097733242	14254/18591/18795/20315/67374	5	Flt1/Pdgfb/Plcb1/Cxcl12/Jam2
GO:0051090	regulation of DNA-binding transcription factor activity	8/178	436/28939	0.00576566938062601	0.0373282205652789	0.0266680346836926	12491/12611/15901/16480/19016/19122/66214/67087	8	Cd36/Cebpg/Id1/Jup/Pparg/Prnp/Rgcc/Ctnnbip1
GO:1900024	regulation of substrate adhesion-dependent cell spreading	3/178	59/28939	0.00577828715091798	0.0373282205652789	0.0266680346836926	18186/218952/225341	3	Nrp1/Fermt2/Lims2
GO:1902808	positive regulation of cell cycle G1/S phase transition	3/178	59/28939	0.00577828715091798	0.0373282205652789	0.0266680346836926	16493/18795/66214	3	Kcna5/Plcb1/Rgcc
GO:0015918	sterol transport	4/178	116/28939	0.00580537789855849	0.0374246059498267	0.0267368943490931	12491/19016/20778/67484	4	Cd36/Pparg/Scarb1/Eepd1
GO:0048660	regulation of smooth muscle cell proliferation	5/178	185/28939	0.00584907172829159	0.0375488425146068	0.0268256514601572	12575/14254/18591/19016/67087	5	Cdkn1a/Flt1/Pdgfb/Pparg/Ctnnbip1
GO:0071897	DNA biosynthetic process	5/178	185/28939	0.00584907172829159	0.0375488425146068	0.0268256514601572	12575/13134/18591/19016/66214	5	Cdkn1a/Dach1/Pdgfb/Pparg/Rgcc
GO:0072001	renal system development	7/178	348/28939	0.00593665656765387	0.0376114721523318	0.0268703953382684	11826/12577/18186/18591/20671/24063/67087	7	Aqp1/Cdkn1c/Nrp1/Pdgfb/Sox17/Spry1/Ctnnbip1
GO:0032652	regulation of interleukin-1 production	4/178	117/28939	0.00598256383790006	0.0376114721523318	0.0268703953382684	12491/15507/16956/100040462	4	Cd36/Hspb1/Lpl/Mndal
GO:0006833	water transport	2/178	19/28939	0.00600560417131542	0.0376114721523318	0.0268703953382684	11826/11832	2	Aqp1/Aqp7
GO:0015669	gas transport	2/178	19/28939	0.00600560417131542	0.0376114721523318	0.0268703953382684	11826/12351	2	Aqp1/Car4
GO:0033623	regulation of integrin activation	2/178	19/28939	0.00600560417131542	0.0376114721523318	0.0268703953382684	83964/218952	2	Jam3/Fermt2
GO:0042772	DNA damage response, signal transduction resulting in transcription	2/178	19/28939	0.00600560417131542	0.0376114721523318	0.0268703953382684	12575/50883	2	Cdkn1a/Chek2
GO:0044872	lipoprotein localization	2/178	19/28939	0.00600560417131542	0.0376114721523318	0.0268703953382684	12491/19016	2	Cd36/Pparg
GO:0072537	fibroblast activation	2/178	19/28939	0.00600560417131542	0.0376114721523318	0.0268703953382684	18591/66214	2	Pdgfb/Rgcc
GO:1901550	regulation of endothelial cell development	2/178	19/28939	0.00600560417131542	0.0376114721523318	0.0268703953382684	12562/18795	2	Cdh5/Plcb1
GO:1901741	positive regulation of myoblast fusion	2/178	19/28939	0.00600560417131542	0.0376114721523318	0.0268703953382684	17329/20315	2	Cxcl9/Cxcl12
GO:1903140	regulation of establishment of endothelial barrier	2/178	19/28939	0.00600560417131542	0.0376114721523318	0.0268703953382684	12562/18795	2	Cdh5/Plcb1
GO:1904478	regulation of intestinal absorption	2/178	19/28939	0.00600560417131542	0.0376114721523318	0.0268703953382684	18671/26357	2	Abcb1a/Abcg2
GO:0002548	monocyte chemotaxis	3/178	60/28939	0.00605525999391205	0.0378453749619503	0.027037500229556	14254/18591/20315	3	Flt1/Pdgfb/Cxcl12
GO:0032388	positive regulation of intracellular transport	5/178	187/28939	0.00611581266954635	0.0381462960625862	0.0272524843415036	13830/16480/19122/72565/223864	5	Stom/Jup/Prnp/Uaca/Rapgef3
GO:0031346	positive regulation of cell projection organization	8/178	441/28939	0.00616116610027444	0.0382872581982111	0.0273531905381828	11826/15507/16403/18186/20315/20361/20393/109905	8	Aqp1/Hspb1/Itga6/Nrp1/Cxcl12/Sema7a/Sgk1/Rap1a
GO:0035282	segmentation	4/178	118/28939	0.00616331473434617	0.0382872581982111	0.0273531905381828	17286/18186/21386/21407	4	Meox2/Nrp1/Tbx3/Tcf15
GO:0033002	muscle cell proliferation	6/178	266/28939	0.00622087884926275	0.0385669404465382	0.0275530011850835	12390/12575/14254/18591/19016/67087	6	Cav2/Cdkn1a/Flt1/Pdgfb/Pparg/Ctnnbip1
GO:0043407	negative regulation of MAP kinase activity	3/178	61/28939	0.00634004735826469	0.0391948957381327	0.0280016251281071	15502/19016/24063	3	Dnaja1/Pparg/Spry1
GO:1901989	positive regulation of cell cycle phase transition	4/178	119/28939	0.00634766116344393	0.0391948957381327	0.0280016251281071	16493/18795/50883/66214	4	Kcna5/Plcb1/Chek2/Rgcc
GO:0021537	telencephalon development	6/178	268/28939	0.00644505437024769	0.0396370843770233	0.0283175336225409	11826/12227/14766/18795/20315/20361	6	Aqp1/Btg2/Adgrg1/Plcb1/Cxcl12/Sema7a
GO:1903522	regulation of blood circulation	6/178	268/28939	0.00644505437024769	0.0396370843770233	0.0283175336225409	12494/16480/16493/18591/20193/23945	6	Cd38/Jup/Kcna5/Pdgfb/S100a1/Mgll
GO:0052547	regulation of peptidase activity	8/178	445/28939	0.00649215741445959	0.0398470739510245	0.0284675544153318	11826/16913/19016/19186/22436/50768/72565/110595	8	Aqp1/Psmb8/Pparg/Psme1/Xdh/Dlc1/Uaca/Timp4
GO:0008306	associative learning	4/178	120/28939	0.00653563340169566	0.0400340093828967	0.0286011048633651	12227/20393/66860/223864	4	Btg2/Sgk1/Tanc1/Rapgef3
GO:0001947	heart looping	3/178	62/28939	0.00663270422500146	0.0400718341139316	0.0286281276151563	20671/21386/23796	3	Sox17/Tbx3/Aplnr
GO:0050873	brown fat cell differentiation	3/178	62/28939	0.00663270422500146	0.0400718341139316	0.0286281276151563	11770/16403/19016	3	Fabp4/Itga6/Pparg
GO:0051785	positive regulation of nuclear division	3/178	62/28939	0.00663270422500146	0.0400718341139316	0.0286281276151563	18591/18795/66214	3	Pdgfb/Plcb1/Rgcc
GO:0036120	cellular response to platelet-derived growth factor stimulus	2/178	20/28939	0.00664606029206671	0.0400718341139316	0.0286281276151563	18591/19016	2	Pdgfb/Pparg
GO:0043116	negative regulation of vascular permeability	2/178	20/28939	0.00664606029206671	0.0400718341139316	0.0286281276151563	207728/218952	2	Pde2a/Fermt2
GO:0044241	lipid digestion	2/178	20/28939	0.00664606029206671	0.0400718341139316	0.0286281276151563	11826/12491	2	Aqp1/Cd36
GO:0072243	metanephric nephron epithelium development	2/178	20/28939	0.00664606029206671	0.0400718341139316	0.0286281276151563	11826/18591	2	Aqp1/Pdgfb
GO:2000251	positive regulation of actin cytoskeleton reorganization	2/178	20/28939	0.00664606029206671	0.0400718341139316	0.0286281276151563	18186/223864	2	Nrp1/Rapgef3
GO:1904064	positive regulation of cation transmembrane transport	5/178	191/28939	0.0066747698335025	0.0401661785479847	0.0286955291843026	17329/18795/20193/23796/223864	5	Cxcl9/Plcb1/S100a1/Aplnr/Rapgef3
GO:0010769	regulation of cell morphogenesis involved in differentiation	4/178	121/28939	0.00672726142361928	0.040324227831636	0.0288084427846382	18186/20393/218952/225341	4	Nrp1/Sgk1/Fermt2/Lims2
GO:0090100	positive regulation of transmembrane receptor protein serine/threonine kinase signaling pathway	4/178	121/28939	0.00672726142361928	0.040324227831636	0.0288084427846382	12562/12577/16542/19016	4	Cdh5/Cdkn1c/Kdr/Pparg
GO:0048659	smooth muscle cell proliferation	5/178	192/28939	0.00681991533071033	0.0408000771243857	0.0291483991300275	12575/14254/18591/19016/67087	5	Cdkn1a/Flt1/Pdgfb/Pparg/Ctnnbip1
GO:0006816	calcium ion transport	8/178	449/28939	0.00683647915187915	0.0408197541592784	0.0291624568011687	17329/18591/19122/20193/20315/23796/66109/223864	8	Cxcl9/Pdgfb/Prnp/S100a1/Cxcl12/Aplnr/Tspan13/Rapgef3
GO:0009636	response to toxic substance	4/178	122/28939	0.00692257489891237	0.0412537166940999	0.0294724884007142	12491/18669/18671/26357	4	Cd36/Abcb1b/Abcb1a/Abcg2
GO:0090092	regulation of transmembrane receptor protein serine/threonine kinase signaling pathway	6/178	273/28939	0.00703114126494342	0.0418196506570619	0.0298768030539284	12390/12562/12577/16542/19016/24063	6	Cav2/Cdh5/Cdkn1c/Kdr/Pparg/Spry1
GO:0032612	interleukin-1 production	4/178	123/28939	0.00712160318971878	0.0421944697656749	0.0301445813952806	12491/15507/16956/100040462	4	Cd36/Hspb1/Lpl/Mndal
GO:0050764	regulation of phagocytosis	4/178	123/28939	0.00712160318971878	0.0421944697656749	0.0301445813952806	12491/19016/20778/109905	4	Cd36/Pparg/Scarb1/Rap1a
GO:0006631	fatty acid metabolic process	8/178	453/28939	0.00719446307331055	0.0424151679756816	0.0303022526539144	11770/12491/16592/16890/16956/19016/23945/239126	8	Fabp4/Cd36/Fabp5/Lipe/Lpl/Pparg/Mgll/C1qtnf9
GO:0033344	cholesterol efflux	3/178	64/28939	0.00724183677602511	0.0424151679756816	0.0303022526539144	19016/20778/67484	3	Pparg/Scarb1/Eepd1
GO:0060193	positive regulation of lipase activity	3/178	64/28939	0.00724183677602511	0.0424151679756816	0.0303022526539144	14254/50768/68453	3	Flt1/Dlc1/Gpihbp1
GO:0090278	negative regulation of peptide hormone secretion	3/178	64/28939	0.00724183677602511	0.0424151679756816	0.0303022526539144	19016/22228/223775	3	Pparg/Ucp2/Pim3
GO:1902806	regulation of cell cycle G1/S phase transition	5/178	195/28939	0.0072685953680145	0.0424151679756816	0.0303022526539144	12575/16493/18795/19186/66214	5	Cdkn1a/Kcna5/Plcb1/Psme1/Rgcc
GO:0035584	calcium-mediated signaling using intracellular calcium source	2/178	21/28939	0.00731612168964558	0.0424151679756816	0.0303022526539144	16542/19122	2	Kdr/Prnp
GO:0043117	positive regulation of vascular permeability	2/178	21/28939	0.00731612168964558	0.0424151679756816	0.0303022526539144	19245/207728	2	Ptp4a3/Pde2a
GO:0060099	regulation of phagocytosis, engulfment	2/178	21/28939	0.00731612168964558	0.0424151679756816	0.0303022526539144	12491/19016	2	Cd36/Pparg
GO:0071071	regulation of phospholipid biosynthetic process	2/178	21/28939	0.00731612168964558	0.0424151679756816	0.0303022526539144	18591/224792	2	Pdgfb/Adgrf5
GO:0090050	positive regulation of cell migration involved in sprouting angiogenesis	2/178	21/28939	0.00731612168964558	0.0424151679756816	0.0303022526539144	16542/18186	2	Kdr/Nrp1
GO:0090280	positive regulation of calcium ion import	2/178	21/28939	0.00731612168964558	0.0424151679756816	0.0303022526539144	18591/20315	2	Pdgfb/Cxcl12
GO:0061387	regulation of extent of cell growth	4/178	124/28939	0.00732437534799575	0.0424151679756816	0.0303022526539144	18186/20315/20361/23945	4	Nrp1/Cxcl12/Sema7a/Mgll
GO:0035306	positive regulation of dephosphorylation	3/178	65/28939	0.00755841288964876	0.0436062282095121	0.0311531701406082	12562/50768/109700	3	Cdh5/Dlc1/Itga1
GO:1901264	carbohydrate derivative transport	3/178	65/28939	0.00755841288964876	0.0436062282095121	0.0311531701406082	18671/20778/269346	3	Abcb1a/Scarb1/Slc28a2
GO:0051962	positive regulation of nervous system development	7/178	366/28939	0.00773752734421744	0.0445559861113645	0.0318316963677938	14254/16542/18186/19016/20315/20361/20393	7	Flt1/Kdr/Nrp1/Pparg/Cxcl12/Sema7a/Sgk1
GO:0002792	negative regulation of peptide secretion	3/178	66/28939	0.00788305941764923	0.0453091732883577	0.0323697884990338	19016/22228/223775	3	Pparg/Ucp2/Pim3
GO:0034219	carbohydrate transmembrane transport	4/178	127/28939	0.00795544084189562	0.0455548986756593	0.0325453396785968	11826/11832/16592/109905	4	Aqp1/Aqp7/Fabp5/Rap1a
GO:0043280	positive regulation of cysteine-type endopeptidase activity involved in apoptotic process	4/178	127/28939	0.00795544084189562	0.0455548986756593	0.0325453396785968	19016/22436/50768/72565	4	Pparg/Xdh/Dlc1/Uaca
GO:0050872	white fat cell differentiation	2/178	22/28939	0.00801540414084113	0.0456432735797898	0.0326084764950008	11770/19016	2	Fabp4/Pparg
GO:0098856	intestinal lipid absorption	2/178	22/28939	0.00801540414084113	0.0456432735797898	0.0326084764950008	12491/20778	2	Cd36/Scarb1
GO:1905153	regulation of membrane invagination	2/178	22/28939	0.00801540414084113	0.0456432735797898	0.0326084764950008	12491/19016	2	Cd36/Pparg
GO:0043434	response to peptide hormone	7/178	369/28939	0.008073048260863	0.0458865497267167	0.0327822778877733	12390/16956/18795/19016/20393/22608/239126	7	Cav2/Lpl/Plcb1/Pparg/Sgk1/Ybx1/C1qtnf9
GO:0050767	regulation of neurogenesis	8/178	463/28939	0.00815138035060225	0.0462462999595976	0.033039290719959	14254/15901/16542/18186/19016/20315/20361/20393	8	Flt1/Id1/Kdr/Nrp1/Pparg/Cxcl12/Sema7a/Sgk1
GO:1903037	regulation of leukocyte cell-cell adhesion	7/178	371/28939	0.00830261877636801	0.0470164230368816	0.0335894822004183	13641/15507/17311/19122/20315/23871/320404	7	Efnb1/Hspb1/Kitl/Prnp/Cxcl12/Ets1/Itpkb
GO:0003007	heart morphogenesis	6/178	283/28939	0.00831770215676866	0.0470164230368816	0.0335894822004183	18186/20148/20671/21386/23796/50768	6	Nrp1/Dhrs3/Sox17/Tbx3/Aplnr/Dlc1
GO:0051495	positive regulation of cytoskeleton organization	5/178	202/28939	0.00839489166427269	0.0473656731516303	0.0338389935361412	15901/18186/66214/218952/223864	5	Id1/Nrp1/Rgcc/Fermt2/Rapgef3
GO:0061371	determination of heart left/right asymmetry	3/178	68/28939	0.00855674435430878	0.0481904558415742	0.0344282349478358	20671/21386/23796	3	Sox17/Tbx3/Aplnr
GO:0000303	response to superoxide	2/178	23/28939	0.00874352698249769	0.0487071475927181	0.0347973699703903	12491/22228	2	Cd36/Ucp2
GO:0010984	regulation of lipoprotein particle clearance	2/178	23/28939	0.00874352698249769	0.0487071475927181	0.0347973699703903	68453/218203	2	Gpihbp1/Mylip
GO:0036119	response to platelet-derived growth factor	2/178	23/28939	0.00874352698249769	0.0487071475927181	0.0347973699703903	18591/19016	2	Pdgfb/Pparg
GO:0045056	transcytosis	2/178	23/28939	0.00874352698249769	0.0487071475927181	0.0347973699703903	52685/68453	2	Cd300lg/Gpihbp1
GO:0071398	cellular response to fatty acid	2/178	23/28939	0.00874352698249769	0.0487071475927181	0.0347973699703903	16956/18795	2	Lpl/Plcb1
GO:1902894	negative regulation of miRNA transcription	2/178	23/28939	0.00874352698249769	0.0487071475927181	0.0347973699703903	18591/19016	2	Pdgfb/Pparg
GO:0043010	camera-type eye development	7/178	376/28939	0.00889757652331109	0.0494323935051201	0.0353155002978813	11826/12577/14254/16542/18186/18591/24063	7	Aqp1/Cdkn1c/Flt1/Kdr/Nrp1/Pdgfb/Spry1
GO:0003143	embryonic heart tube morphogenesis	3/178	69/28939	0.00890586861848343	0.0494323935051201	0.0353155002978813	20671/21386/23796	3	Sox17/Tbx3/Aplnr
GO:0001776	leukocyte homeostasis	4/178	132/28939	0.00908471379859035	0.0500930319368315	0.0357874737363003	17311/83964/109594/320404	4	Kitl/Jam3/Lmo1/Itpkb
GO:0046822	regulation of nucleocytoplasmic transport	4/178	132/28939	0.00908471379859035	0.0500930319368315	0.0357874737363003	12491/16480/72565/223864	4	Cd36/Jup/Uaca/Rapgef3
GO:0032271	regulation of protein polymerization	5/178	206/28939	0.00909005262463479	0.0500930319368315	0.0357874737363003	12562/20393/69524/73910/80880	5	Cdh5/Sgk1/Esam/Arhgap18/Kank3
GO:0051048	negative regulation of secretion	5/178	206/28939	0.00909005262463479	0.0500930319368315	0.0357874737363003	19016/22228/58185/109905/223775	5	Pparg/Ucp2/Rsad2/Rap1a/Pim3
GO:0035904	aorta development	3/178	70/28939	0.00926323505912775	0.0509560783664004	0.0364040515363894	23796/101401/207728	3	Aplnr/Adamts9/Pde2a
GO:0045931	positive regulation of mitotic cell cycle	4/178	133/28939	0.00932243574299038	0.0511901605530275	0.0365712845782348	16493/18591/18795/66214	4	Kcna5/Pdgfb/Plcb1/Rgcc
GO:0000305	response to oxygen radical	2/178	24/28939	0.00950011308266216	0.0516128051752405	0.0368732304324269	12491/22228	2	Cd36/Ucp2
GO:0033033	negative regulation of myeloid cell apoptotic process	2/178	24/28939	0.00950011308266216	0.0516128051752405	0.0368732304324269	17311/320404	2	Kitl/Itpkb
GO:0042026	protein refolding	2/178	24/28939	0.00950011308266216	0.0516128051752405	0.0368732304324269	15502/15507	2	Dnaja1/Hspb1
GO:0045737	positive regulation of cyclin-dependent protein serine/threonine kinase activity	2/178	24/28939	0.00950011308266216	0.0516128051752405	0.0368732304324269	18591/66214	2	Pdgfb/Rgcc
GO:0046037	GMP metabolic process	2/178	24/28939	0.00950011308266216	0.0516128051752405	0.0368732304324269	22436/23917	2	Xdh/Impdh1
GO:2000629	negative regulation of miRNA metabolic process	2/178	24/28939	0.00950011308266216	0.0516128051752405	0.0368732304324269	18591/19016	2	Pdgfb/Pparg
GO:0050878	regulation of body fluid levels	7/178	381/28939	0.00952329166874885	0.0516474812723152	0.0368980037365244	11826/11832/12491/18591/22436/23796/23972	7	Aqp1/Aqp7/Cd36/Pdgfb/Xdh/Aplnr/Papss2
GO:0014065	phosphatidylinositol 3-kinase signaling	4/178	134/28939	0.00956417450379986	0.0517778813365926	0.0369911641761125	14254/16542/18591/109294	4	Flt1/Kdr/Pdgfb/Prex2
GO:0060986	endocrine hormone secretion	3/178	71/28939	0.00962888225515798	0.0520365780924619	0.0371759823633609	11826/19016/21386	3	Aqp1/Pparg/Tbx3
GO:0009914	hormone transport	7/178	383/28939	0.00978238863048724	0.0527734123486812	0.0377023916377227	11826/12494/18671/19016/21386/22228/223775	7	Aqp1/Cd38/Abcb1a/Pparg/Tbx3/Ucp2/Pim3
GO:0090090	negative regulation of canonical Wnt signaling pathway	4/178	135/28939	0.009809955574394	0.0528294455188468	0.0377424228661817	20671/67020/67087/328949	4	Sox17/Tmem88/Ctnnbip1/Mcc
GO:0042593	glucose homeostasis	6/178	294/28939	0.00991947397321812	0.0533258434749051	0.0380970595916566	12491/16592/19016/22228/223775/224792	6	Cd36/Fabp5/Pparg/Ucp2/Pim3/Adgrf5
GO:1902895	positive regulation of miRNA transcription	3/178	72/28939	0.0100028470909495	0.053458260746874	0.0381916611651608	18591/19016/23871	3	Pdgfb/Pparg/Ets1
GO:1904705	regulation of vascular associated smooth muscle cell proliferation	3/178	72/28939	0.0100028470909495	0.053458260746874	0.0381916611651608	12575/18591/19016	3	Cdkn1a/Pdgfb/Pparg
GO:0030307	positive regulation of cell growth	5/178	211/28939	0.0100136449399022	0.053458260746874	0.0381916611651608	12494/18186/20315/20361/20393	5	Cd38/Nrp1/Cxcl12/Sema7a/Sgk1
GO:0043281	regulation of cysteine-type endopeptidase activity involved in apoptotic process	5/178	211/28939	0.0100136449399022	0.053458260746874	0.0381916611651608	11826/19016/22436/50768/72565	5	Aqp1/Pparg/Xdh/Dlc1/Uaca
GO:0033500	carbohydrate homeostasis	6/178	295/28939	0.0100752314514856	0.0536938244598234	0.038359952639333	12491/16592/19016/22228/223775/224792	6	Cd36/Fabp5/Pparg/Ucp2/Pim3/Adgrf5
GO:0007263	nitric oxide mediated signal transduction	2/178	25/28939	0.0102847888119482	0.0538768749518582	0.038490727607883	12491/207728	2	Cd36/Pde2a
GO:0010763	positive regulation of fibroblast migration	2/178	25/28939	0.0102847888119482	0.0538768749518582	0.038490727607883	11826/18591	2	Aqp1/Pdgfb
GO:0010866	regulation of triglyceride biosynthetic process	2/178	25/28939	0.0102847888119482	0.0538768749518582	0.038490727607883	20778/21835	2	Scarb1/Thrsp
GO:0035357	peroxisome proliferator activated receptor signaling pathway	2/178	25/28939	0.0102847888119482	0.0538768749518582	0.038490727607883	16592/19016	2	Fabp5/Pparg
GO:0044331	cell-cell adhesion mediated by cadherin	2/178	25/28939	0.0102847888119482	0.0538768749518582	0.038490727607883	12562/66214	2	Cdh5/Rgcc
GO:0045736	negative regulation of cyclin-dependent protein serine/threonine kinase activity	2/178	25/28939	0.0102847888119482	0.0538768749518582	0.038490727607883	12575/12577	2	Cdkn1a/Cdkn1c
GO:0072207	metanephric epithelium development	2/178	25/28939	0.0102847888119482	0.0538768749518582	0.038490727607883	11826/18591	2	Aqp1/Pdgfb
GO:0097062	dendritic spine maintenance	2/178	25/28939	0.0102847888119482	0.0538768749518582	0.038490727607883	19122/66860	2	Prnp/Tanc1
GO:0150105	protein localization to cell-cell junction	2/178	25/28939	0.0102847888119482	0.0538768749518582	0.038490727607883	12562/18671	2	Cdh5/Abcb1a
GO:1901739	regulation of myoblast fusion	2/178	25/28939	0.0102847888119482	0.0538768749518582	0.038490727607883	17329/20315	2	Cxcl9/Cxcl12
GO:0034394	protein localization to cell surface	3/178	73/28939	0.0103851647809138	0.054217965537029	0.0387344096108787	68453/83964/269346	3	Gpihbp1/Jam3/Slc28a2
GO:0048662	negative regulation of smooth muscle cell proliferation	3/178	73/28939	0.0103851647809138	0.054217965537029	0.0387344096108787	12575/19016/67087	3	Cdkn1a/Pparg/Ctnnbip1
GO:0017015	regulation of transforming growth factor beta receptor signaling pathway	4/178	138/28939	0.0105718025526144	0.0550055716570038	0.0392970913301385	12390/12577/19016/24063	4	Cav2/Cdkn1c/Pparg/Spry1
GO:0048675	axon extension	4/178	138/28939	0.0105718025526144	0.0550055716570038	0.0392970913301385	18186/20315/20361/23945	4	Nrp1/Cxcl12/Sema7a/Mgll
GO:0071695	anatomical structure maturation	6/178	299/28939	0.0107157018162503	0.0556601065624487	0.0397647042861208	12562/12577/16542/18591/18795/19016	6	Cdh5/Cdkn1c/Kdr/Pdgfb/Plcb1/Pparg
GO:0014068	positive regulation of phosphatidylinositol 3-kinase signaling	3/178	74/28939	0.0107758688938095	0.0556904148713684	0.0397863571541449	14254/16542/18591	3	Flt1/Kdr/Pdgfb
GO:0030032	lamellipodium assembly	3/178	74/28939	0.0107758688938095	0.0556904148713684	0.0397863571541449	11826/226251/319713	3	Aqp1/Ablim1/Ablim3
GO:0046824	positive regulation of nucleocytoplasmic transport	3/178	74/28939	0.0107758688938095	0.0556904148713684	0.0397863571541449	16480/72565/223864	3	Jup/Uaca/Rapgef3
GO:0001655	urogenital system development	7/178	391/28939	0.0108705364264706	0.0560854018647604	0.0400685438397107	11826/12577/18186/18591/20671/24063/67087	7	Aqp1/Cdkn1c/Nrp1/Pdgfb/Sox17/Spry1/Ctnnbip1
GO:0010888	negative regulation of lipid storage	2/178	26/28939	0.0110971840151162	0.0568893672856339	0.0406429129739386	19016/66853	2	Pparg/Pnpla2
GO:0050927	positive regulation of positive chemotaxis	2/178	26/28939	0.0110971840151162	0.0568893672856339	0.0406429129739386	16542/20315	2	Kdr/Cxcl12
GO:1904030	negative regulation of cyclin-dependent protein kinase activity	2/178	26/28939	0.0110971840151162	0.0568893672856339	0.0406429129739386	12575/12577	2	Cdkn1a/Cdkn1c
GO:1905039	carboxylic acid transmembrane transport	4/178	140/28939	0.0111003643484164	0.0568893672856339	0.0406429129739386	12491/18669/18671/21366	4	Cd36/Abcb1b/Abcb1a/Slc6a6
GO:1990874	vascular associated smooth muscle cell proliferation	3/178	75/28939	0.0111749913767878	0.057176536578407	0.040848072516606	12575/18591/19016	3	Cdkn1a/Pdgfb/Pparg
GO:0098742	cell-cell adhesion via plasma-membrane adhesion molecules	5/178	217/28939	0.0112046389004408	0.0572329977057398	0.0408884094863086	12562/13602/69524/75599/219228	5	Cdh5/Sparcl1/Esam/Pcdh1/Pcdh17
GO:0008584	male gonad development	4/178	141/28939	0.0113709158093336	0.0577943241548774	0.0412894324385893	13870/14766/16542/18671	4	Ercc1/Adgrg1/Kdr/Abcb1a
GO:1903825	organic acid transmembrane transport	4/178	141/28939	0.0113709158093336	0.0577943241548774	0.0412894324385893	12491/18669/18671/21366	4	Cd36/Abcb1b/Abcb1a/Slc6a6
GO:1903844	regulation of cellular response to transforming growth factor beta stimulus	4/178	141/28939	0.0113709158093336	0.0577943241548774	0.0412894324385893	12390/12577/19016/24063	4	Cav2/Cdkn1c/Pparg/Spry1
GO:0046847	filopodium assembly	3/178	76/28939	0.0115825625791779	0.0586760789637101	0.0419193758826746	16403/17909/18186	3	Itga6/Myo10/Nrp1
GO:2001021	negative regulation of response to DNA damage stimulus	3/178	76/28939	0.0115825625791779	0.0586760789637101	0.0419193758826746	13870/20315/50883	3	Ercc1/Cxcl12/Chek2
GO:0046546	development of primary male sexual characteristics	4/178	142/28939	0.0116456785916319	0.0588020717065158	0.0420093876427894	13870/14766/16542/18671	4	Ercc1/Adgrg1/Kdr/Abcb1a
GO:0051224	negative regulation of protein transport	4/178	142/28939	0.0116456785916319	0.0588020717065158	0.0420093876427894	12491/22228/58185/223775	4	Cd36/Ucp2/Rsad2/Pim3
GO:0031349	positive regulation of defense response	6/178	305/28939	0.0117298188005289	0.0591298242813549	0.0422435407018186	11770/15950/16956/23871/207728/100040462	6	Fabp4/Ifi203/Lpl/Ets1/Pde2a/Mndal
GO:0014902	myotube differentiation	4/178	143/28939	0.0119246754762287	0.0594911926212569	0.0425017095423408	12390/17329/20315/66860	4	Cav2/Cxcl9/Cxcl12/Tanc1
GO:0043129	surfactant homeostasis	2/178	27/28939	0.0119369319828668	0.0594911926212569	0.0425017095423408	16542/224792	2	Kdr/Adgrf5
GO:0048843	negative regulation of axon extension involved in axon guidance	2/178	27/28939	0.0119369319828668	0.0594911926212569	0.0425017095423408	18186/20361	2	Nrp1/Sema7a
GO:0050926	regulation of positive chemotaxis	2/178	27/28939	0.0119369319828668	0.0594911926212569	0.0425017095423408	16542/20315	2	Kdr/Cxcl12
GO:0071549	cellular response to dexamethasone stimulus	2/178	27/28939	0.0119369319828668	0.0594911926212569	0.0425017095423408	11826/74747	2	Aqp1/Ddit4
GO:0072012	glomerulus vasculature development	2/178	27/28939	0.0119369319828668	0.0594911926212569	0.0425017095423408	11826/18591	2	Aqp1/Pdgfb
GO:1904031	positive regulation of cyclin-dependent protein kinase activity	2/178	27/28939	0.0119369319828668	0.0594911926212569	0.0425017095423408	18591/66214	2	Pdgfb/Rgcc
GO:0048146	positive regulation of fibroblast proliferation	3/178	77/28939	0.0119986112760116	0.0597018279510286	0.0426521916760964	11826/12575/18591	3	Aqp1/Cdkn1a/Pdgfb
GO:0048469	cell maturation	5/178	221/28939	0.0120502430256849	0.0597653182322275	0.0426975504152876	12577/16542/18591/18795/19016	5	Cdkn1c/Kdr/Pdgfb/Plcb1/Pparg
GO:1903828	negative regulation of protein localization	5/178	221/28939	0.0120502430256849	0.0597653182322275	0.0426975504152876	12491/15502/22228/58185/223775	5	Cd36/Dnaja1/Ucp2/Rsad2/Pim3
GO:0006919	activation of cysteine-type endopeptidase activity involved in apoptotic process	3/178	78/28939	0.0124231646912923	0.0612166946988086	0.043734443076222	19016/22436/50768	3	Pparg/Xdh/Dlc1
GO:0042306	regulation of protein import into nucleus	3/178	78/28939	0.0124231646912923	0.0612166946988086	0.043734443076222	12491/16480/72565	3	Cd36/Jup/Uaca
GO:0061097	regulation of protein tyrosine kinase activity	3/178	78/28939	0.0124231646912923	0.0612166946988086	0.043734443076222	18591/19122/24056	3	Pdgfb/Prnp/Sh3bp5
GO:2000630	positive regulation of miRNA metabolic process	3/178	78/28939	0.0124231646912923	0.0612166946988086	0.043734443076222	18591/19016/23871	3	Pdgfb/Pparg/Ets1
GO:0019932	second-messenger-mediated signaling	6/178	309/28939	0.0124424176217091	0.0612166946988086	0.043734443076222	11826/12491/16542/19122/23796/207728	6	Aqp1/Cd36/Kdr/Prnp/Aplnr/Pde2a
GO:0010821	regulation of mitochondrion organization	4/178	146/28939	0.0127872933876348	0.0621979201869382	0.0444354503825897	16542/19016/103172/207728	4	Kdr/Pparg/Chchd10/Pde2a
GO:0003272	endocardial cushion formation	2/178	28/28939	0.0128036694238478	0.0621979201869382	0.0444354503825897	21386/23796	2	Tbx3/Aplnr
GO:0010458	exit from mitosis	2/178	28/28939	0.0128036694238478	0.0621979201869382	0.0444354503825897	12577/66214	2	Cdkn1c/Rgcc
GO:0046688	response to copper ion	2/178	28/28939	0.0128036694238478	0.0621979201869382	0.0444354503825897	11826/19122	2	Aqp1/Prnp
GO:0060445	branching involved in salivary gland morphogenesis	2/178	28/28939	0.0128036694238478	0.0621979201869382	0.0444354503825897	18186/18591	2	Nrp1/Pdgfb
GO:0061298	retina vasculature development in camera-type eye	2/178	28/28939	0.0128036694238478	0.0621979201869382	0.0444354503825897	18186/18591	2	Nrp1/Pdgfb
GO:0070293	renal absorption	2/178	28/28939	0.0128036694238478	0.0621979201869382	0.0444354503825897	11826/11832	2	Aqp1/Aqp7
GO:0071480	cellular response to gamma radiation	2/178	28/28939	0.0128036694238478	0.0621979201869382	0.0444354503825897	12575/50883	2	Cdkn1a/Chek2
GO:0050866	negative regulation of cell activation	5/178	225/28939	0.0129382167431423	0.0627523919324329	0.0448315761961446	15507/18591/19016/19122/224792	5	Hspb1/Pdgfb/Pparg/Prnp/Adgrf5
GO:0050728	negative regulation of inflammatory response	4/178	147/28939	0.013083447597784	0.0633568525404503	0.0452634150627025	12562/19016/23871/72565	4	Cdh5/Pparg/Ets1/Uaca
GO:2000107	negative regulation of leukocyte apoptotic process	3/178	80/28939	0.0132978869558971	0.064294028914125	0.0459329527920509	17311/20315/320404	3	Kitl/Cxcl12/Itpkb
GO:0050729	positive regulation of inflammatory response	4/178	148/28939	0.0133839446384236	0.0645072566820571	0.0460852870159874	11770/16956/23871/207728	4	Fabp4/Lpl/Ets1/Pde2a
GO:0071887	leukocyte apoptotic process	4/178	148/28939	0.0133839446384236	0.0645072566820571	0.0460852870159874	17311/20315/50883/320404	4	Kitl/Cxcl12/Chek2/Itpkb
GO:0050671	positive regulation of lymphocyte proliferation	4/178	149/28939	0.0136888052148664	0.0648973606215354	0.046363985149215	12494/12575/13641/17311	4	Cd38/Cdkn1a/Efnb1/Kitl
GO:2001056	positive regulation of cysteine-type endopeptidase activity	4/178	149/28939	0.0136888052148664	0.0648973606215354	0.046363985149215	19016/22436/50768/72565	4	Pparg/Xdh/Dlc1/Uaca
GO:0001780	neutrophil homeostasis	2/178	29/28939	0.0136970364368704	0.0648973606215354	0.046363985149215	83964/320404	2	Jam3/Itpkb
GO:0007350	blastoderm segmentation	2/178	29/28939	0.0136970364368704	0.0648973606215354	0.046363985149215	18186/21386	2	Nrp1/Tbx3
GO:0030318	melanocyte differentiation	2/178	29/28939	0.0136970364368704	0.0648973606215354	0.046363985149215	17311/101401	2	Kitl/Adamts9
GO:0032770	positive regulation of monooxygenase activity	2/178	29/28939	0.0136970364368704	0.0648973606215354	0.046363985149215	20193/20778	2	S100a1/Scarb1
GO:0034104	negative regulation of tissue remodeling	2/178	29/28939	0.0136970364368704	0.0648973606215354	0.046363985149215	12494/19016	2	Cd38/Pparg
GO:0042044	fluid transport	2/178	29/28939	0.0136970364368704	0.0648973606215354	0.046363985149215	11826/11832	2	Aqp1/Aqp7
GO:0048384	retinoic acid receptor signaling pathway	2/178	29/28939	0.0136970364368704	0.0648973606215354	0.046363985149215	19016/20148	2	Pparg/Dhrs3
GO:0048875	chemical homeostasis within a tissue	2/178	29/28939	0.0136970364368704	0.0648973606215354	0.046363985149215	16542/224792	2	Kdr/Adgrf5
GO:2000738	positive regulation of stem cell differentiation	2/178	29/28939	0.0136970364368704	0.0648973606215354	0.046363985149215	20671/21407	2	Sox17/Tcf15
GO:0048844	artery morphogenesis	3/178	81/28939	0.0137481027039538	0.0650391012533198	0.0464652475192737	18186/101401/224792	3	Nrp1/Adamts9/Adgrf5
GO:0019233	sensory perception of pain	4/178	150/28939	0.0139980496842807	0.0659173090033126	0.0470926568728844	11826/16592/20315/23945	4	Aqp1/Fabp5/Cxcl12/Mgll
GO:0030218	erythrocyte differentiation	4/178	150/28939	0.0139980496842807	0.0659173090033126	0.0470926568728844	12611/18795/23871/224792	4	Cebpg/Plcb1/Ets1/Adgrf5
GO:0045598	regulation of fat cell differentiation	4/178	150/28939	0.0139980496842807	0.0659173090033126	0.0470926568728844	16956/19016/218952/240514	4	Lpl/Pparg/Fermt2/Ccdc85b
GO:0000082	G1/S transition of mitotic cell cycle	5/178	230/28939	0.0141091325386811	0.0663388112483858	0.0473937865897753	12575/16493/18795/19186/66214	5	Cdkn1a/Kcna5/Plcb1/Psme1/Rgcc
GO:0050709	negative regulation of protein secretion	3/178	82/28939	0.0142069170127001	0.0665949234970318	0.0475767583528645	22228/58185/223775	3	Ucp2/Rsad2/Pim3
GO:0070830	bicellular tight junction assembly	3/178	82/28939	0.0142069170127001	0.0665949234970318	0.0475767583528645	12562/60363/69524	3	Cdh5/Cldn15/Esam
GO:0003206	cardiac chamber morphogenesis	4/178	151/28939	0.014311698055232	0.0668821755620643	0.0477819770297058	18186/20148/21386/23796	4	Nrp1/Dhrs3/Tbx3/Aplnr
GO:0009411	response to UV	4/178	151/28939	0.014311698055232	0.0668821755620643	0.0477819770297058	11826/12575/13870/72565	4	Aqp1/Cdkn1a/Ercc1/Uaca
GO:0007188	adenylate cyclase-modulating G protein-coupled receptor signaling pathway	5/178	231/28939	0.0143515785678096	0.0669667740455456	0.0478424158949264	14766/17329/170757/207728/224792	5	Adgrg1/Cxcl9/Adgrl4/Pde2a/Adgrf5
GO:0048545	response to steroid hormone	5/178	232/28939	0.0145968100016965	0.0671440935983762	0.0479690965647621	11826/15502/20393/20887/74747	5	Aqp1/Dnaja1/Sgk1/Sult1a1/Ddit4
GO:0006929	substrate-dependent cell migration	2/178	30/28939	0.0146166764833367	0.0671440935983762	0.0479690965647621	18186/18591	2	Nrp1/Pdgfb
GO:0044788	modulation by host of viral process	2/178	30/28939	0.0146166764833367	0.0671440935983762	0.0479690965647621	12390/13830	2	Cav2/Stom
GO:0046339	diacylglycerol metabolic process	2/178	30/28939	0.0146166764833367	0.0671440935983762	0.0479690965647621	16890/66853	2	Lipe/Pnpla2
GO:0060907	positive regulation of macrophage cytokine production	2/178	30/28939	0.0146166764833367	0.0671440935983762	0.0479690965647621	12491/20361	2	Cd36/Sema7a
GO:0071548	response to dexamethasone	2/178	30/28939	0.0146166764833367	0.0671440935983762	0.0479690965647621	11826/74747	2	Aqp1/Ddit4
GO:0090314	positive regulation of protein targeting to membrane	2/178	30/28939	0.0146166764833367	0.0671440935983762	0.0479690965647621	13830/19122	2	Stom/Prnp
GO:1905562	regulation of vascular endothelial cell proliferation	2/178	30/28939	0.0146166764833367	0.0671440935983762	0.0479690965647621	14254/19016	2	Flt1/Pparg
GO:0003231	cardiac ventricle development	4/178	152/28939	0.0146297699872885	0.0671440935983762	0.0479690965647621	21386/23796/207728/269593	4	Tbx3/Aplnr/Pde2a/Luzp1
GO:0032946	positive regulation of mononuclear cell proliferation	4/178	152/28939	0.0146297699872885	0.0671440935983762	0.0479690965647621	12494/12575/13641/17311	4	Cd38/Cdkn1a/Efnb1/Kitl
GO:0046660	female sex differentiation	4/178	152/28939	0.0146297699872885	0.0671440935983762	0.0479690965647621	13134/16542/17311/21386	4	Dach1/Kdr/Kitl/Tbx3
GO:0007611	learning or memory	6/178	321/28939	0.0147622338640412	0.0675504004939384	0.0482593704170645	12227/18795/19122/20393/66860/223864	6	Btg2/Plcb1/Prnp/Sgk1/Tanc1/Rapgef3
GO:0090596	sensory organ morphogenesis	6/178	321/28939	0.0147622338640412	0.0675504004939384	0.0482593704170645	11826/14254/16542/18591/21386/224796	6	Aqp1/Flt1/Kdr/Pdgfb/Tbx3/Clic5
GO:0007189	adenylate cyclase-activating G protein-coupled receptor signaling pathway	4/178	153/28939	0.014952284790688	0.0682897242885617	0.048787558267943	14766/17329/170757/224792	4	Adgrg1/Cxcl9/Adgrl4/Adgrf5
GO:0030198	extracellular matrix organization	6/178	322/28939	0.014968219242436	0.0682897242885617	0.048787558267943	12390/12827/21407/23871/66214/101401	6	Cav2/Col4a2/Tcf15/Ets1/Rgcc/Adamts9
GO:0002685	regulation of leukocyte migration	5/178	234/28939	0.0150956814087927	0.0687692153067224	0.0491301163355172	17311/18795/20315/67374/83964	5	Kitl/Plcb1/Cxcl12/Jam2/Jam3
GO:0032272	negative regulation of protein polymerization	3/178	84/28939	0.015150419131851	0.0688146806948917	0.0491625977270822	12562/20393/80880	3	Cdh5/Sgk1/Kank3
GO:0072332	intrinsic apoptotic signaling pathway by p53 class mediator	3/178	84/28939	0.015150419131851	0.0688146806948917	0.0491625977270822	12575/50883/74747	3	Cdkn1a/Chek2/Ddit4
GO:0043062	extracellular structure organization	6/178	323/28939	0.0151761960165686	0.0688300925530215	0.0491736082698009	12390/12827/21407/23871/66214/101401	6	Cav2/Col4a2/Tcf15/Ets1/Rgcc/Adamts9
GO:0046434	organophosphate catabolic process	4/178	154/28939	0.0152792614260651	0.0691954770031665	0.0494346463005934	18795/20778/22436/207728	4	Plcb1/Scarb1/Xdh/Pde2a
GO:0022409	positive regulation of cell-cell adhesion	6/178	324/28939	0.0153861731405056	0.0693684384400736	0.0495582134443932	13641/16403/17311/17909/23871/320404	6	Efnb1/Itga6/Kitl/Myo10/Ets1/Itpkb
GO:0045229	external encapsulating structure organization	6/178	324/28939	0.0153861731405056	0.0693684384400736	0.0495582134443932	12390/12827/21407/23871/66214/101401	6	Cav2/Col4a2/Tcf15/Ets1/Rgcc/Adamts9
GO:0045927	positive regulation of growth	6/178	324/28939	0.0153861731405056	0.0693684384400736	0.0495582134443932	12494/18186/18795/20315/20361/20393	6	Cd38/Nrp1/Plcb1/Cxcl12/Sema7a/Sgk1
GO:0009991	response to extracellular stimulus	7/178	420/28939	0.0155576347837271	0.0693684384400736	0.0495582134443932	11520/12575/16403/16956/19016/57875/224796	7	Plin2/Cdkn1a/Itga6/Lpl/Pparg/Angptl4/Clic5
GO:0003085	negative regulation of systemic arterial blood pressure	2/178	31/28939	0.0155622363598738	0.0693684384400736	0.0495582134443932	12491/16542	2	Cd36/Kdr
GO:0006688	glycosphingolipid biosynthetic process	2/178	31/28939	0.0155622363598738	0.0693684384400736	0.0495582134443932	20452/56375	2	St8sia4/B4galt4
GO:0032967	positive regulation of collagen biosynthetic process	2/178	31/28939	0.0155622363598738	0.0693684384400736	0.0495582134443932	18591/66214	2	Pdgfb/Rgcc
GO:0043552	positive regulation of phosphatidylinositol 3-kinase activity	2/178	31/28939	0.0155622363598738	0.0693684384400736	0.0495582134443932	14254/18591	2	Flt1/Pdgfb
GO:0101023	vascular endothelial cell proliferation	2/178	31/28939	0.0155622363598738	0.0693684384400736	0.0495582134443932	14254/19016	2	Flt1/Pparg
GO:2000178	negative regulation of neural precursor cell proliferation	2/178	31/28939	0.0155622363598738	0.0693684384400736	0.0495582134443932	12227/225341	2	Btg2/Lims2
GO:0070588	calcium ion transmembrane transport	6/178	325/28939	0.0155981595216874	0.0693684384400736	0.0495582134443932	17329/19122/20193/23796/66109/223864	6	Cxcl9/Prnp/S100a1/Aplnr/Tspan13/Rapgef3
GO:0001837	epithelial to mesenchymal transition	4/178	155/28939	0.0156107185042377	0.0693684384400736	0.0495582134443932	21386/24063/66214/218952	4	Tbx3/Spry1/Rgcc/Fermt2
GO:0072073	kidney epithelium development	4/178	155/28939	0.0156107185042377	0.0693684384400736	0.0495582134443932	11826/18591/24063/67087	4	Aqp1/Pdgfb/Spry1/Ctnnbip1
GO:0002720	positive regulation of cytokine production involved in immune response	3/178	85/28939	0.0156351423318943	0.0693767138103534	0.0495641255360574	12491/20361/58185	3	Cd36/Sema7a/Rsad2
GO:0042098	T cell proliferation	5/178	237/28939	0.0158652030729565	0.0702961087166302	0.0502209598259674	13641/17311/19122/20315/109594	5	Efnb1/Kitl/Prnp/Cxcl12/Lmo1
GO:0008643	carbohydrate transport	4/178	156/28939	0.0159466742860523	0.0704540566517399	0.0503338010208579	11826/11832/16592/109905	4	Aqp1/Aqp7/Fabp5/Rap1a
GO:0051053	negative regulation of DNA metabolic process	4/178	156/28939	0.0159466742860523	0.0704540566517399	0.0503338010208579	12575/13134/13870/19016	4	Cdkn1a/Dach1/Ercc1/Pparg
GO:0045661	regulation of myoblast differentiation	3/178	86/28939	0.0161285349147412	0.0711553010944467	0.0508347842136449	17329/18795/21386	3	Cxcl9/Plcb1/Tbx3
GO:0022612	gland morphogenesis	4/178	157/28939	0.0162871466822861	0.0717129802682819	0.0512332014787862	18186/18591/21386/225341	4	Nrp1/Pdgfb/Tbx3/Lims2
GO:0001654	eye development	7/178	424/28939	0.0163015847829363	0.0717129802682819	0.0512332014787862	11826/12577/14254/16542/18186/18591/24063	7	Aqp1/Cdkn1c/Flt1/Kdr/Nrp1/Pdgfb/Spry1
GO:0001945	lymph vessel development	2/178	32/28939	0.0165333661711747	0.071909619485661	0.0513736845071714	16542/407831	2	Kdr/Tmem204
GO:0010875	positive regulation of cholesterol efflux	2/178	32/28939	0.0165333661711747	0.071909619485661	0.0513736845071714	19016/67484	2	Pparg/Eepd1
GO:0030224	monocyte differentiation	2/178	32/28939	0.0165333661711747	0.071909619485661	0.0513736845071714	19016/67087	2	Pparg/Ctnnbip1
GO:0034389	lipid droplet organization	2/178	32/28939	0.0165333661711747	0.071909619485661	0.0513736845071714	11520/66853	2	Plin2/Pnpla2
GO:0035162	embryonic hemopoiesis	2/178	32/28939	0.0165333661711747	0.071909619485661	0.0513736845071714	16542/17311	2	Kdr/Kitl
GO:0048011	neurotrophin TRK receptor signaling pathway	2/178	32/28939	0.0165333661711747	0.071909619485661	0.0513736845071714	24063/74747	2	Spry1/Ddit4
GO:0060795	cell fate commitment involved in formation of primary germ layer	2/178	32/28939	0.0165333661711747	0.071909619485661	0.0513736845071714	20671/23872	2	Sox17/Ets2
GO:2000737	negative regulation of stem cell differentiation	2/178	32/28939	0.0165333661711747	0.071909619485661	0.0513736845071714	21386/21407	2	Tbx3/Tcf15
GO:0150063	visual system development	7/178	427/28939	0.0168758786484834	0.0731235051314955	0.052240908929202	11826/12577/14254/16542/18186/18591/24063	7	Aqp1/Cdkn1c/Flt1/Kdr/Nrp1/Pdgfb/Spry1
GO:0008406	gonad development	5/178	241/28939	0.0169313611881707	0.0731235051314955	0.052240908929202	13870/14766/16542/17311/18671	5	Ercc1/Adgrg1/Kdr/Kitl/Abcb1a
GO:0045930	negative regulation of mitotic cell cycle	5/178	241/28939	0.0169313611881707	0.0731235051314955	0.052240908929202	12227/12575/12577/50883/66214	5	Btg2/Cdkn1a/Cdkn1c/Chek2/Rgcc
GO:0046777	protein autophosphorylation	5/178	241/28939	0.0169313611881707	0.0731235051314955	0.052240908929202	14254/16542/18591/50883/223775	5	Flt1/Kdr/Pdgfb/Chek2/Pim3
GO:2001234	negative regulation of apoptotic signaling pathway	5/178	241/28939	0.0169313611881707	0.0731235051314955	0.052240908929202	15502/15507/16403/18186/20315	5	Dnaja1/Hspb1/Itga6/Nrp1/Cxcl12
GO:0018105	peptidyl-serine phosphorylation	6/178	332/28939	0.0171390615862358	0.0736169772859243	0.0525934554029008	18591/20393/50883/74747/223864/328329	6	Pdgfb/Sgk1/Chek2/Ddit4/Rapgef3/Mast4
GO:0120192	tight junction assembly	3/178	88/28939	0.0171413839794217	0.0736169772859243	0.0525934554029008	12562/60363/69524	3	Cdh5/Cldn15/Esam
GO:1902893	regulation of miRNA transcription	3/178	88/28939	0.0171413839794217	0.0736169772859243	0.0525934554029008	18591/19016/23871	3	Pdgfb/Pparg/Ets1
GO:2000736	regulation of stem cell differentiation	3/178	88/28939	0.0171413839794217	0.0736169772859243	0.0525934554029008	20671/21386/21407	3	Sox17/Tbx3/Tcf15
GO:0002687	positive regulation of leukocyte migration	4/178	160/28939	0.0173358374137442	0.0742447075867179	0.0530419186079522	17311/20315/67374/83964	4	Kitl/Cxcl12/Jam2/Jam3
GO:0010977	negative regulation of neuron projection development	4/178	160/28939	0.0173358374137442	0.0742447075867179	0.0530419186079522	12494/18186/20361/218203	4	Cd38/Nrp1/Sema7a/Mylip
GO:2000116	regulation of cysteine-type endopeptidase activity	5/178	243/28939	0.0174818592196174	0.0744528823989796	0.053190642898304	11826/19016/22436/50768/72565	5	Aqp1/Pparg/Xdh/Dlc1/Uaca
GO:0010155	regulation of proton transport	2/178	33/28939	0.0175297193030443	0.0744528823989796	0.053190642898304	18795/223864	2	Plcb1/Rapgef3
GO:0040036	regulation of fibroblast growth factor receptor signaling pathway	2/178	33/28939	0.0175297193030443	0.0744528823989796	0.053190642898304	18591/24063	2	Pdgfb/Spry1
GO:0050999	regulation of nitric-oxide synthase activity	2/178	33/28939	0.0175297193030443	0.0744528823989796	0.053190642898304	20193/20778	2	S100a1/Scarb1
GO:1904646	cellular response to amyloid-beta	2/178	33/28939	0.0175297193030443	0.0744528823989796	0.053190642898304	12491/19122	2	Cd36/Prnp
GO:1904706	negative regulation of vascular associated smooth muscle cell proliferation	2/178	33/28939	0.0175297193030443	0.0744528823989796	0.053190642898304	12575/19016	2	Cdkn1a/Pparg
GO:0051146	striated muscle cell differentiation	6/178	334/28939	0.0175978995093575	0.0746393668845163	0.0533238711811675	12390/17329/20315/21386/22608/66860	6	Cav2/Cxcl9/Cxcl12/Tbx3/Ybx1/Tanc1
GO:0048880	sensory system development	7/178	431/28939	0.017663705064675	0.0747400223203694	0.053395781457462	11826/12577/14254/16542/18186/18591/24063	7	Aqp1/Cdkn1c/Flt1/Kdr/Nrp1/Pdgfb/Spry1
GO:0045667	regulation of osteoblast differentiation	4/178	161/28939	0.017694548373733	0.0747400223203694	0.053395781457462	15901/19016/67087/218952	4	Id1/Pparg/Ctnnbip1/Fermt2
GO:2000377	regulation of reactive oxygen species metabolic process	4/178	161/28939	0.017694548373733	0.0747400223203694	0.053395781457462	12491/12575/18591/22436	4	Cd36/Cdkn1a/Pdgfb/Xdh
GO:0031348	negative regulation of defense response	5/178	244/28939	0.0177615048463789	0.074919927849952	0.0535243096013179	12562/19016/23871/67664/72565	5	Cdh5/Pparg/Ets1/Rnf125/Uaca
GO:0006790	sulfur compound metabolic process	6/178	335/28939	0.0178304577457113	0.0751077500932361	0.0536584936053346	14872/20887/22436/23972/56375/224796	6	Gstt2/Sult1a1/Xdh/Papss2/B4galt4/Clic5
GO:0031668	cellular response to extracellular stimulus	5/178	245/28939	0.0180440971717293	0.0757543250657192	0.0541204198244436	11520/12575/16403/16956/57875	5	Plin2/Cdkn1a/Itga6/Lpl/Angptl4
GO:0072593	reactive oxygen species metabolic process	5/178	245/28939	0.0180440971717293	0.0757543250657192	0.0541204198244436	12491/12575/18591/22436/74747	5	Cd36/Cdkn1a/Pdgfb/Xdh/Ddit4
GO:0034101	erythrocyte homeostasis	4/178	162/28939	0.0180578602514381	0.0757543250657192	0.0541204198244436	12611/18795/23871/224792	4	Cebpg/Plcb1/Ets1/Adgrf5
GO:0033627	cell adhesion mediated by integrin	3/178	90/28939	0.0181890646309262	0.076097107129385	0.0543653102538387	16403/83964/109700	3	Itga6/Jam3/Itga1
GO:0061614	miRNA transcription	3/178	90/28939	0.0181890646309262	0.076097107129385	0.0543653102538387	18591/19016/23871	3	Pdgfb/Pparg/Ets1
GO:1901987	regulation of cell cycle phase transition	7/178	434/28939	0.0182713702218418	0.0763375861850047	0.0545371133480889	12575/12577/16493/18795/19186/50883/66214	7	Cdkn1a/Cdkn1c/Kcna5/Plcb1/Psme1/Chek2/Rgcc
GO:0010714	positive regulation of collagen metabolic process	2/178	34/28939	0.0185509523956486	0.0769826971884202	0.0549979936781285	18591/66214	2	Pdgfb/Rgcc
GO:0010863	positive regulation of phospholipase C activity	2/178	34/28939	0.0185509523956486	0.0769826971884202	0.0549979936781285	14254/50768	2	Flt1/Dlc1
GO:0016339	calcium-dependent cell-cell adhesion via plasma membrane cell adhesion molecules	2/178	34/28939	0.0185509523956486	0.0769826971884202	0.0549979936781285	12562/75599	2	Cdh5/Pcdh1
GO:0051497	negative regulation of stress fiber assembly	2/178	34/28939	0.0185509523956486	0.0769826971884202	0.0549979936781285	50768/80880	2	Dlc1/Kank3
GO:0099560	synaptic membrane adhesion	2/178	34/28939	0.0185509523956486	0.0769826971884202	0.0549979936781285	13602/219228	2	Sparcl1/Pcdh17
GO:0034644	cellular response to UV	3/178	91/28939	0.0187259918558995	0.0773957324689393	0.0552930744245362	11826/12575/13870	3	Aqp1/Cdkn1a/Ercc1
GO:0046888	negative regulation of hormone secretion	3/178	91/28939	0.0187259918558995	0.0773957324689393	0.0552930744245362	19016/22228/223775	3	Pparg/Ucp2/Pim3
GO:0050766	positive regulation of phagocytosis	3/178	91/28939	0.0187259918558995	0.0773957324689393	0.0552930744245362	12491/19016/109905	3	Cd36/Pparg/Rap1a
GO:0032386	regulation of intracellular transport	6/178	339/28939	0.0187818136623939	0.0775222510226327	0.0553834618345689	12491/13830/16480/19122/72565/223864	6	Cd36/Stom/Jup/Prnp/Uaca/Rapgef3
GO:0015914	phospholipid transport	3/178	92/28939	0.0192716545167858	0.0791192758866706	0.056524408652283	18669/18671/20778	3	Abcb1b/Abcb1a/Scarb1
GO:0035050	embryonic heart tube development	3/178	92/28939	0.0192716545167858	0.0791192758866706	0.056524408652283	20671/21386/23796	3	Sox17/Tbx3/Aplnr
GO:0043297	apical junction assembly	3/178	92/28939	0.0192716545167858	0.0791192758866706	0.056524408652283	12562/60363/69524	3	Cdh5/Cldn15/Esam
GO:0097581	lamellipodium organization	3/178	92/28939	0.0192716545167858	0.0791192758866706	0.056524408652283	11826/226251/319713	3	Aqp1/Ablim1/Ablim3
GO:1901990	regulation of mitotic cell cycle phase transition	6/178	342/28939	0.0195177393606204	0.0799203320287411	0.0570966993389757	12575/12577/16493/18795/19186/66214	6	Cdkn1a/Cdkn1c/Kcna5/Plcb1/Psme1/Rgcc
GO:0046475	glycerophospholipid catabolic process	2/178	35/28939	0.0195967253169661	0.0799203320287411	0.0570966993389757	18795/20778	2	Plcb1/Scarb1
GO:0090140	regulation of mitochondrial fission	2/178	35/28939	0.0195967253169661	0.0799203320287411	0.0570966993389757	16542/19016	2	Kdr/Pparg
GO:0090218	positive regulation of lipid kinase activity	2/178	35/28939	0.0195967253169661	0.0799203320287411	0.0570966993389757	14254/18591	2	Flt1/Pdgfb
GO:1904994	regulation of leukocyte adhesion to vascular endothelial cell	2/178	35/28939	0.0195967253169661	0.0799203320287411	0.0570966993389757	20315/23871	2	Cxcl12/Ets1
GO:0030512	negative regulation of transforming growth factor beta receptor signaling pathway	3/178	93/28939	0.0198260591969527	0.080748519245867	0.0576883730136498	12390/19016/24063	3	Cav2/Pparg/Spry1
GO:0030178	negative regulation of Wnt signaling pathway	4/178	168/28939	0.0203352117998199	0.0827126670429182	0.0590915998694293	20671/67020/67087/328949	4	Sox17/Tmem88/Ctnnbip1/Mcc
GO:0120193	tight junction organization	3/178	94/28939	0.0203892112680156	0.0828227538297861	0.0591702480933722	12562/60363/69524	3	Cdh5/Cldn15/Esam
GO:0008045	motor neuron axon guidance	2/178	36/28939	0.0206667011364399	0.0835086806761533	0.0596602880859673	18186/20315	2	Nrp1/Cxcl12
GO:0009154	purine ribonucleotide catabolic process	2/178	36/28939	0.0206667011364399	0.0835086806761533	0.0596602880859673	22436/207728	2	Xdh/Pde2a
GO:0010573	vascular endothelial growth factor production	2/178	36/28939	0.0206667011364399	0.0835086806761533	0.0596602880859673	14254/14766	2	Flt1/Adgrg1
GO:0014912	negative regulation of smooth muscle cell migration	2/178	36/28939	0.0206667011364399	0.0835086806761533	0.0596602880859673	18591/19016	2	Pdgfb/Pparg
GO:0071383	cellular response to steroid hormone stimulus	4/178	169/28939	0.0207311532881646	0.0836591815762548	0.0597678089686414	11826/15502/20393/74747	4	Aqp1/Dnaja1/Sgk1/Ddit4
GO:0043433	negative regulation of DNA-binding transcription factor activity	4/178	170/28939	0.0211318124280231	0.0851642506109713	0.0608430606846717	12611/15901/19122/67087	4	Cebpg/Id1/Prnp/Ctnnbip1
GO:0002253	activation of immune response	7/178	448/28939	0.021302581324143	0.0857401015336907	0.0612544602142277	12494/15950/19122/66214/109905/237754/100040462	7	Cd38/Ifi203/Prnp/Rgcc/Rap1a/Btnl9/Mndal
GO:0010717	regulation of epithelial to mesenchymal transition	3/178	96/28939	0.0215417731258464	0.0864517819817786	0.0617628991000332	24063/66214/218952	3	Spry1/Rgcc/Fermt2
GO:0035304	regulation of protein dephosphorylation	3/178	96/28939	0.0215417731258464	0.0864517819817786	0.0617628991000332	12562/50768/109700	3	Cdh5/Dlc1/Itga1
GO:0044843	cell cycle G1/S phase transition	5/178	257/28939	0.0216691318377693	0.0864517819817786	0.0617628991000332	12575/16493/18795/19186/66214	5	Cdkn1a/Kcna5/Plcb1/Psme1/Rgcc
GO:0003203	endocardial cushion morphogenesis	2/178	37/28939	0.0217605460988282	0.0864517819817786	0.0617628991000332	21386/23796	2	Tbx3/Aplnr
GO:0007435	salivary gland morphogenesis	2/178	37/28939	0.0217605460988282	0.0864517819817786	0.0617628991000332	18186/18591	2	Nrp1/Pdgfb
GO:0046677	response to antibiotic	2/178	37/28939	0.0217605460988282	0.0864517819817786	0.0617628991000332	15901/23871	2	Id1/Ets1
GO:0050901	leukocyte tethering or rolling	2/178	37/28939	0.0217605460988282	0.0864517819817786	0.0617628991000332	20315/67374	2	Cxcl12/Jam2
GO:0070306	lens fiber cell differentiation	2/178	37/28939	0.0217605460988282	0.0864517819817786	0.0617628991000332	12577/24063	2	Cdkn1c/Spry1
GO:0090279	regulation of calcium ion import	2/178	37/28939	0.0217605460988282	0.0864517819817786	0.0617628991000332	18591/20315	2	Pdgfb/Cxcl12
GO:0090313	regulation of protein targeting to membrane	2/178	37/28939	0.0217605460988282	0.0864517819817786	0.0617628991000332	13830/19122	2	Stom/Prnp
GO:0007411	axon guidance	5/178	259/28939	0.0223160411245112	0.0885442922037057	0.0632578306646585	13641/18186/20315/20361/226251	5	Efnb1/Nrp1/Cxcl12/Sema7a/Ablim1
GO:0097485	neuron projection guidance	5/178	260/28939	0.022644151217719	0.089669828854543	0.0640619367802931	13641/18186/20315/20361/226251	5	Efnb1/Nrp1/Cxcl12/Sema7a/Ablim1
GO:0018209	peptidyl-serine modification	6/178	354/28939	0.0226580348032455	0.089669828854543	0.0640619367802931	18591/20393/50883/74747/223864/328329	6	Pdgfb/Sgk1/Chek2/Ddit4/Rapgef3/Mast4
GO:0050772	positive regulation of axonogenesis	3/178	98/28939	0.0227293595544736	0.0897211561360799	0.0640986060268717	18186/20315/20361	3	Nrp1/Cxcl12/Sema7a
GO:1901992	positive regulation of mitotic cell cycle phase transition	3/178	98/28939	0.0227293595544736	0.0897211561360799	0.0640986060268717	16493/18795/66214	3	Kcna5/Plcb1/Rgcc
GO:0009595	detection of biotic stimulus	2/178	38/28939	0.0228779295982534	0.0899523369643793	0.0642637662797294	13134/20778	2	Dach1/Scarb1
GO:0072210	metanephric nephron development	2/178	38/28939	0.0228779295982534	0.0899523369643793	0.0642637662797294	11826/18591	2	Aqp1/Pdgfb
GO:1900274	regulation of phospholipase C activity	2/178	38/28939	0.0228779295982534	0.0899523369643793	0.0642637662797294	14254/50768	2	Flt1/Dlc1
GO:0021700	developmental maturation	6/178	355/28939	0.0229341893268531	0.0899523369643793	0.0642637662797294	12562/12577/16542/18591/18795/19016	6	Cdh5/Cdkn1c/Kdr/Pdgfb/Plcb1/Pparg
GO:0042176	regulation of protein catabolic process	6/178	355/28939	0.0229341893268531	0.0899523369643793	0.0642637662797294	19186/20671/50883/108089/110595/218203	6	Psme1/Sox17/Chek2/Rnf144a/Timp4/Mylip
GO:0019058	viral life cycle	5/178	261/28939	0.0229753778505578	0.0899990915802105	0.0642971687215744	12390/13830/18186/58185/80287	5	Cav2/Stom/Nrp1/Rsad2/Apobec3
GO:0062207	regulation of pattern recognition receptor signaling pathway	3/178	99/28939	0.0233362880787462	0.0912965468729575	0.0652240969872015	12491/58185/67664	3	Cd36/Rsad2/Rnf125
GO:0045862	positive regulation of proteolysis	6/178	357/28939	0.0234932843604553	0.0917939636701397	0.0655794615933527	19016/19186/22436/50768/72565/108089	6	Pparg/Psme1/Xdh/Dlc1/Uaca/Rnf144a
GO:0030509	BMP signaling pathway	4/178	176/28939	0.0236355434463888	0.0919427737838692	0.0656857745440941	12562/15901/16542/19016	4	Cdh5/Id1/Kdr/Pparg
GO:0045787	positive regulation of cell cycle	6/178	358/28939	0.0237762391417857	0.0919427737838692	0.0656857745440941	16493/18591/18795/21386/50883/66214	6	Kcna5/Pdgfb/Plcb1/Tbx3/Chek2/Rgcc
GO:0050890	cognition	6/178	358/28939	0.0237762391417857	0.0919427737838692	0.0656857745440941	12227/18795/19122/20393/66860/223864	6	Btg2/Plcb1/Prnp/Sgk1/Tanc1/Rapgef3
GO:0002028	regulation of sodium ion transport	3/178	100/28939	0.0239519718400882	0.0919427737838692	0.0656857745440941	13830/18795/20393	3	Stom/Plcb1/Sgk1
GO:0006970	response to osmotic stress	3/178	100/28939	0.0239519718400882	0.0919427737838692	0.0656857745440941	11826/18669/18671	3	Aqp1/Abcb1b/Abcb1a
GO:0014910	regulation of smooth muscle cell migration	3/178	100/28939	0.0239519718400882	0.0919427737838692	0.0656857745440941	18591/19016/223864	3	Pdgfb/Pparg/Rapgef3
GO:2001243	negative regulation of intrinsic apoptotic signaling pathway	3/178	100/28939	0.0239519718400882	0.0919427737838692	0.0656857745440941	15502/15507/20315	3	Dnaja1/Hspb1/Cxcl12
GO:0009167	purine ribonucleoside monophosphate metabolic process	2/178	39/28939	0.0240185241524469	0.0919427737838692	0.0656857745440941	22436/23917	2	Xdh/Impdh1
GO:0032885	regulation of polysaccharide biosynthetic process	2/178	39/28939	0.0240185241524469	0.0919427737838692	0.0656857745440941	12491/18591	2	Cd36/Pdgfb
GO:0033032	regulation of myeloid cell apoptotic process	2/178	39/28939	0.0240185241524469	0.0919427737838692	0.0656857745440941	17311/320404	2	Kitl/Itpkb
GO:0060292	long-term synaptic depression	2/178	39/28939	0.0240185241524469	0.0919427737838692	0.0656857745440941	12494/23945	2	Cd38/Mgll
GO:0070528	protein kinase C signaling	2/178	39/28939	0.0240185241524469	0.0919427737838692	0.0656857745440941	14766/18591	2	Adgrg1/Pdgfb
GO:0086091	regulation of heart rate by cardiac conduction	2/178	39/28939	0.0240185241524469	0.0919427737838692	0.0656857745440941	16480/16493	2	Jup/Kcna5
GO:0090162	establishment of epithelial cell polarity	2/178	39/28939	0.0240185241524469	0.0919427737838692	0.0656857745440941	19157/21407	2	Cyth1/Tcf15
GO:1904645	response to amyloid-beta	2/178	39/28939	0.0240185241524469	0.0919427737838692	0.0656857745440941	12491/19122	2	Cd36/Prnp
GO:0006606	protein import into nucleus	4/178	177/28939	0.0240695716735007	0.0919427737838692	0.0656857745440941	12491/12575/16480/72565	4	Cd36/Cdkn1a/Jup/Uaca
GO:0051100	negative regulation of binding	4/178	177/28939	0.0240695716735007	0.0919427737838692	0.0656857745440941	12575/15901/18591/67087	4	Cdkn1a/Id1/Pdgfb/Ctnnbip1
GO:0051494	negative regulation of cytoskeleton organization	4/178	177/28939	0.0240695716735007	0.0919427737838692	0.0656857745440941	12562/20393/50768/80880	4	Cdh5/Sgk1/Dlc1/Kank3
GO:0014066	regulation of phosphatidylinositol 3-kinase signaling	3/178	101/28939	0.0245764082550304	0.0937623515933232	0.0669857176808783	14254/16542/18591	3	Flt1/Kdr/Pdgfb
GO:0071478	cellular response to radiation	4/178	179/28939	0.0249520751831936	0.0949599395895053	0.0678412987328362	11826/12575/13870/50883	4	Aqp1/Cdkn1a/Ercc1/Chek2
GO:1902904	negative regulation of supramolecular fiber organization	4/178	179/28939	0.0249520751831936	0.0949599395895053	0.0678412987328362	12562/20393/50768/80880	4	Cdh5/Sgk1/Dlc1/Kank3
GO:0006195	purine nucleotide catabolic process	2/178	40/28939	0.0251820053771887	0.0952328016647265	0.0680362369103241	22436/207728	2	Xdh/Pde2a
GO:0032232	negative regulation of actin filament bundle assembly	2/178	40/28939	0.0251820053771887	0.0952328016647265	0.0680362369103241	50768/80880	2	Dlc1/Kank3
GO:0050931	pigment cell differentiation	2/178	40/28939	0.0251820053771887	0.0952328016647265	0.0680362369103241	17311/101401	2	Kitl/Adamts9
GO:2000403	positive regulation of lymphocyte migration	2/178	40/28939	0.0251820053771887	0.0952328016647265	0.0680362369103241	20315/67374	2	Cxcl12/Jam2
GO:0060021	roof of mouth development	3/178	102/28939	0.0252095936764512	0.0952328016647265	0.0680362369103241	17286/20148/21386	3	Meox2/Dhrs3/Tbx3
GO:2000628	regulation of miRNA metabolic process	3/178	102/28939	0.0252095936764512	0.0952328016647265	0.0680362369103241	18591/19016/23871	3	Pdgfb/Pparg/Ets1
GO:0002683	negative regulation of immune system process	7/178	465/28939	0.0254335620208496	0.0959609855387883	0.0685564661769623	15507/17311/18795/19016/19122/20315/224792	7	Hspb1/Kitl/Plcb1/Pparg/Prnp/Cxcl12/Adgrf5
GO:0090068	positive regulation of cell cycle process	5/178	269/28939	0.0257385003233818	0.0969925104098029	0.0692934083783513	16493/18591/18795/50883/66214	5	Kcna5/Pdgfb/Plcb1/Chek2/Rgcc
GO:0030593	neutrophil chemotaxis	3/178	103/28939	0.0258515234111579	0.0971892030560216	0.0694339295773785	17329/83964/109700	3	Cxcl9/Jam3/Itga1
GO:0051170	import into nucleus	4/178	181/28939	0.0258539083251466	0.0971892030560216	0.0694339295773785	12491/12575/16480/72565	4	Cd36/Cdkn1a/Jup/Uaca
GO:0007431	salivary gland development	2/178	41/28939	0.0263680519609409	0.0986396104378264	0.0704701299045763	18186/18591	2	Nrp1/Pdgfb
GO:0030513	positive regulation of BMP signaling pathway	2/178	41/28939	0.0263680519609409	0.0986396104378264	0.0704701299045763	12562/16542	2	Cdh5/Kdr
GO:0043551	regulation of phosphatidylinositol 3-kinase activity	2/178	41/28939	0.0263680519609409	0.0986396104378264	0.0704701299045763	14254/18591	2	Flt1/Pdgfb
GO:0051180	vitamin transport	2/178	41/28939	0.0263680519609409	0.0986396104378264	0.0704701299045763	20778/26357	2	Scarb1/Abcg2
GO:0006644	phospholipid metabolic process	6/178	367/28939	0.0264262982725447	0.0987373841896414	0.0705399814475932	16592/18591/18795/20778/224792/320404	6	Fabp5/Pdgfb/Plcb1/Scarb1/Adgrf5/Itpkb
GO:0030510	regulation of BMP signaling pathway	3/178	104/28939	0.0265021917372678	0.098780896475271	0.0705710675032573	12562/16542/19016	3	Cdh5/Kdr/Pparg
GO:0090288	negative regulation of cellular response to growth factor stimulus	3/178	104/28939	0.0265021917372678	0.098780896475271	0.0705710675032573	19016/22436/24063	3	Pparg/Xdh/Spry1
GO:0051258	protein polymerization	5/178	274/28939	0.0275690771498397	0.102165376918065	0.0729890086873776	12562/20393/69524/73910/80880	5	Cdh5/Sgk1/Esam/Arhgap18/Kank3
GO:0009126	purine nucleoside monophosphate metabolic process	2/178	42/28939	0.0275763456396729	0.102165376918065	0.0729890086873776	22436/23917	2	Xdh/Impdh1
GO:0010464	regulation of mesenchymal cell proliferation	2/178	42/28939	0.0275763456396729	0.102165376918065	0.0729890086873776	16542/67087	2	Kdr/Ctnnbip1
GO:0061081	positive regulation of myeloid leukocyte cytokine production involved in immune response	2/178	42/28939	0.0275763456396729	0.102165376918065	0.0729890086873776	12491/20361	2	Cd36/Sema7a
GO:0086002	cardiac muscle cell action potential involved in contraction	2/178	42/28939	0.0275763456396729	0.102165376918065	0.0729890086873776	16480/16493	2	Jup/Kcna5
GO:0007219	Notch signaling pathway	4/178	185/28939	0.0277158603097285	0.102558688871739	0.0732699986907385	16493/19245/70423/110595	4	Kcna5/Ptp4a3/Tspan15/Timp4
GO:0048813	dendrite morphogenesis	4/178	186/28939	0.0281935408676232	0.104200887221083	0.0744432183587166	15901/18186/20393/109294	4	Id1/Nrp1/Sgk1/Prex2
GO:0021761	limbic system development	3/178	107/28939	0.0285065559742962	0.104952851129765	0.0749804365623686	12227/18186/21386	3	Btg2/Nrp1/Tbx3
GO:0007612	learning	4/178	187/28939	0.0286761141615703	0.104952851129765	0.0749804365623686	12227/20393/66860/223864	4	Btg2/Sgk1/Tanc1/Rapgef3
GO:0048592	eye morphogenesis	4/178	187/28939	0.0286761141615703	0.104952851129765	0.0749804365623686	11826/14254/16542/18591	4	Aqp1/Flt1/Kdr/Pdgfb
GO:0071772	response to BMP	4/178	187/28939	0.0286761141615703	0.104952851129765	0.0749804365623686	12562/15901/16542/19016	4	Cdh5/Id1/Kdr/Pparg
GO:0071773	cellular response to BMP stimulus	4/178	187/28939	0.0286761141615703	0.104952851129765	0.0749804365623686	12562/15901/16542/19016	4	Cdh5/Id1/Kdr/Pparg
GO:0006650	glycerophospholipid metabolic process	5/178	277/28939	0.028706210390468	0.104952851129765	0.0749804365623686	16592/18591/18795/20778/320404	5	Fabp5/Pdgfb/Plcb1/Scarb1/Itpkb
GO:0002021	response to dietary excess	2/178	43/28939	0.0288065711718769	0.104952851129765	0.0749804365623686	19016/224796	2	Pparg/Clic5
GO:0010874	regulation of cholesterol efflux	2/178	43/28939	0.0288065711718769	0.104952851129765	0.0749804365623686	19016/67484	2	Pparg/Eepd1
GO:0032735	positive regulation of interleukin-12 production	2/178	43/28939	0.0288065711718769	0.104952851129765	0.0749804365623686	12491/18795	2	Cd36/Plcb1
GO:0051281	positive regulation of release of sequestered calcium ion into cytosol	2/178	43/28939	0.0288065711718769	0.104952851129765	0.0749804365623686	17329/23796	2	Cxcl9/Aplnr
GO:0086065	cell communication involved in cardiac conduction	2/178	43/28939	0.0288065711718769	0.104952851129765	0.0749804365623686	16480/16493	2	Jup/Kcna5
GO:1990748	cellular detoxification	2/178	43/28939	0.0288065711718769	0.104952851129765	0.0749804365623686	12491/26357	2	Cd36/Abcg2
GO:0046879	hormone secretion	6/178	375/28939	0.0289409550780834	0.10531767676344	0.0752410753633884	11826/12494/19016/21386/22228/223775	6	Aqp1/Cd38/Pparg/Tbx3/Ucp2/Pim3
GO:0060560	developmental growth involved in morphogenesis	5/178	278/28939	0.0290917651382137	0.105741344917266	0.0755437524492372	18186/20315/20361/23945/24063	5	Nrp1/Cxcl12/Sema7a/Mgll/Spry1
GO:0034446	substrate adhesion-dependent cell spreading	3/178	109/28939	0.0298863421132172	0.108485481414149	0.0775042189854783	18186/218952/225341	3	Nrp1/Fermt2/Lims2
GO:0050863	regulation of T cell activation	6/178	378/28939	0.0299232345895634	0.108485481414149	0.0775042189854783	13641/15507/17311/19122/109594/320404	6	Efnb1/Hspb1/Kitl/Prnp/Lmo1/Itpkb
GO:0035886	vascular associated smooth muscle cell differentiation	2/178	44/28939	0.0300584163137739	0.108485481414149	0.0775042189854783	18591/23796	2	Pdgfb/Aplnr
GO:0045840	positive regulation of mitotic nuclear division	2/178	44/28939	0.0300584163137739	0.108485481414149	0.0775042189854783	18591/66214	2	Pdgfb/Rgcc
GO:0048147	negative regulation of fibroblast proliferation	2/178	44/28939	0.0300584163137739	0.108485481414149	0.0775042189854783	13134/19016	2	Dach1/Pparg
GO:1901998	toxin transport	2/178	44/28939	0.0300584163137739	0.108485481414149	0.0775042189854783	15502/18186	2	Dnaja1/Nrp1
GO:0072521	purine-containing compound metabolic process	7/178	483/28939	0.0303737748433422	0.109495143778754	0.0782255421707352	22436/23917/23972/26357/68375/74747/207728	7	Xdh/Impdh1/Papss2/Abcg2/Ndufa8/Ddit4/Pde2a
GO:0071456	cellular response to hypoxia	3/178	110/28939	0.0305892663619553	0.110017097292238	0.0785984363025764	11826/19016/66214	3	Aqp1/Pparg/Rgcc
GO:0010639	negative regulation of organelle organization	6/178	380/28939	0.030590119734915	0.110017097292238	0.0785984363025764	12562/13870/19016/20393/50768/80880	6	Cdh5/Ercc1/Pparg/Sgk1/Dlc1/Kank3
GO:0014909	smooth muscle cell migration	3/178	111/28939	0.031300861764401	0.111768658084363	0.0798497867084524	18591/19016/223864	3	Pdgfb/Pparg/Rapgef3
GO:0032760	positive regulation of tumor necrosis factor production	3/178	111/28939	0.031300861764401	0.111768658084363	0.0798497867084524	12491/15507/16956	3	Cd36/Hspb1/Lpl
GO:0008631	intrinsic apoptotic signaling pathway in response to oxidative stress	2/178	45/28939	0.0313315717947061	0.111768658084363	0.0798497867084524	15507/72565	2	Hspb1/Uaca
GO:0010765	positive regulation of sodium ion transport	2/178	45/28939	0.0313315717947061	0.111768658084363	0.0798497867084524	18795/20393	2	Plcb1/Sgk1
GO:0010935	regulation of macrophage cytokine production	2/178	45/28939	0.0313315717947061	0.111768658084363	0.0798497867084524	12491/20361	2	Cd36/Sema7a
GO:0034331	cell junction maintenance	2/178	45/28939	0.0313315717947061	0.111768658084363	0.0798497867084524	103172/218952	2	Chchd10/Fermt2
GO:0061098	positive regulation of protein tyrosine kinase activity	2/178	45/28939	0.0313315717947061	0.111768658084363	0.0798497867084524	18591/19122	2	Pdgfb/Prnp
GO:0050821	protein stabilization	4/178	193/28939	0.0316746859561855	0.112861714154427	0.0806306880411773	20671/50883/67020/68453	4	Sox17/Chek2/Tmem88/Gpihbp1
GO:0001894	tissue homeostasis	5/178	286/28939	0.0322944049982361	0.114822890114658	0.0820317917567105	12494/16542/18671/224792/269346	5	Cd38/Kdr/Abcb1a/Adgrf5/Slc28a2
GO:0045786	negative regulation of cell cycle	6/178	385/28939	0.0322997723411964	0.114822890114658	0.0820317917567105	12227/12575/12577/23871/50883/66214	6	Btg2/Cdkn1a/Cdkn1c/Ets1/Chek2/Rgcc
GO:0009261	ribonucleotide catabolic process	2/178	46/28939	0.0326257312927173	0.114830428894616	0.0820371776133725	22436/207728	2	Xdh/Pde2a
GO:0030517	negative regulation of axon extension	2/178	46/28939	0.0326257312927173	0.114830428894616	0.0820371776133725	18186/20361	2	Nrp1/Sema7a
GO:0032373	positive regulation of sterol transport	2/178	46/28939	0.0326257312927173	0.114830428894616	0.0820371776133725	19016/67484	2	Pparg/Eepd1
GO:0032376	positive regulation of cholesterol transport	2/178	46/28939	0.0326257312927173	0.114830428894616	0.0820371776133725	19016/67484	2	Pparg/Eepd1
GO:0032768	regulation of monooxygenase activity	2/178	46/28939	0.0326257312927173	0.114830428894616	0.0820371776133725	20193/20778	2	S100a1/Scarb1
GO:0032881	regulation of polysaccharide metabolic process	2/178	46/28939	0.0326257312927173	0.114830428894616	0.0820371776133725	12491/18591	2	Cd36/Pdgfb
GO:0033028	myeloid cell apoptotic process	2/178	46/28939	0.0326257312927173	0.114830428894616	0.0820371776133725	17311/320404	2	Kitl/Itpkb
GO:0072523	purine-containing compound catabolic process	2/178	46/28939	0.0326257312927173	0.114830428894616	0.0820371776133725	22436/207728	2	Xdh/Pde2a
GO:0031532	actin cytoskeleton reorganization	3/178	113/28939	0.0327500117530337	0.114830428894616	0.0820371776133725	18186/69524/223864	3	Nrp1/Esam/Rapgef3
GO:0045639	positive regulation of myeloid cell differentiation	3/178	113/28939	0.0327500117530337	0.114830428894616	0.0820371776133725	17311/23871/67087	3	Kitl/Ets1/Ctnnbip1
GO:0071482	cellular response to light stimulus	3/178	113/28939	0.0327500117530337	0.114830428894616	0.0820371776133725	11826/12575/13870	3	Aqp1/Cdkn1a/Ercc1
GO:1903557	positive regulation of tumor necrosis factor superfamily cytokine production	3/178	113/28939	0.0327500117530337	0.114830428894616	0.0820371776133725	12491/15507/16956	3	Cd36/Hspb1/Lpl
GO:0031667	response to nutrient levels	6/178	387/28939	0.0330007227831942	0.115577702230435	0.0825710447770367	11520/12575/16956/19016/57875/224796	6	Plin2/Cdkn1a/Lpl/Pparg/Angptl4/Clic5
GO:0042129	regulation of T cell proliferation	4/178	196/28939	0.0332405397593924	0.116285164687294	0.0830764702447181	13641/17311/19122/109594	4	Efnb1/Kitl/Prnp/Lmo1
GO:0007156	homophilic cell adhesion via plasma membrane adhesion molecules	3/178	114/28939	0.033487537013598	0.116750766799109	0.0834091057970868	12562/69524/75599	3	Cdh5/Esam/Pcdh1
GO:0043266	regulation of potassium ion transport	3/178	114/28939	0.033487537013598	0.116750766799109	0.0834091057970868	16493/19122/223864	3	Kcna5/Prnp/Rapgef3
GO:0050886	endocrine process	3/178	114/28939	0.033487537013598	0.116750766799109	0.0834091057970868	11826/19016/21386	3	Aqp1/Pparg/Tbx3
GO:0051607	defense response to virus	5/178	289/28939	0.0335500024633036	0.116836078793498	0.0834700544089104	17329/58185/67664/74747/80287	5	Cxcl9/Rsad2/Rnf125/Ddit4/Apobec3
GO:0000266	mitochondrial fission	2/178	47/28939	0.0339405914103174	0.117518277373965	0.0839574308530471	16542/19016	2	Kdr/Pparg
GO:0007215	glutamate receptor signaling pathway	2/178	47/28939	0.0339405914103174	0.117518277373965	0.0839574308530471	18795/19122	2	Plcb1/Prnp
GO:0030890	positive regulation of B cell proliferation	2/178	47/28939	0.0339405914103174	0.117518277373965	0.0839574308530471	12494/12575	2	Cd38/Cdkn1a
GO:0043277	apoptotic cell clearance	2/178	47/28939	0.0339405914103174	0.117518277373965	0.0839574308530471	12491/20778	2	Cd36/Scarb1
GO:0043523	regulation of neuron apoptotic process	5/178	290/28939	0.0339752027920177	0.117518277373965	0.0839574308530471	12227/16542/18186/19122/109700	5	Btg2/Kdr/Nrp1/Prnp/Itga1
GO:0140546	defense response to symbiont	5/178	290/28939	0.0339752027920177	0.117518277373965	0.0839574308530471	17329/58185/67664/74747/80287	5	Cxcl9/Rsad2/Rnf125/Ddit4/Apobec3
GO:0030072	peptide hormone secretion	5/178	291/28939	0.0344037464508395	0.118866876782395	0.0849208975078677	11826/12494/19016/22228/223775	5	Aqp1/Cd38/Pparg/Ucp2/Pim3
GO:0002686	negative regulation of leukocyte migration	2/178	48/28939	0.0352758516504314	0.121606775588651	0.0868783365523369	18795/20315	2	Plcb1/Cxcl12
GO:0043949	regulation of cAMP-mediated signaling	2/178	48/28939	0.0352758516504314	0.121606775588651	0.0868783365523369	23796/207728	2	Aplnr/Pde2a
GO:0001764	neuron migration	4/178	200/28939	0.0353976722638793	0.121753738491531	0.08698332981834	14766/18186/20315/74747	4	Adgrg1/Nrp1/Cxcl12/Ddit4
GO:1990138	neuron projection extension	4/178	200/28939	0.0353976722638793	0.121753738491531	0.08698332981834	18186/20315/20361/23945	4	Nrp1/Cxcl12/Sema7a/Mgll
GO:0006939	smooth muscle contraction	3/178	117/28939	0.0357517200514414	0.122560244323503	0.0875595138735648	12494/14254/21386	3	Cd38/Flt1/Tbx3
GO:0010586	miRNA metabolic process	3/178	117/28939	0.0357517200514414	0.122560244323503	0.0875595138735648	18591/19016/23871	3	Pdgfb/Pparg/Ets1
GO:0044070	regulation of anion transport	3/178	117/28939	0.0357517200514414	0.122560244323503	0.0875595138735648	18669/18671/19122	3	Abcb1b/Abcb1a/Prnp
GO:0007281	germ cell development	6/178	395/28939	0.0359032003443077	0.122942473339361	0.0878325860023094	13870/17311/18795/20315/67374/83964	6	Ercc1/Kitl/Plcb1/Cxcl12/Jam2/Jam3
GO:0002695	negative regulation of leukocyte activation	4/178	202/28939	0.0365060161320892	0.124465175974622	0.0889204355187113	15507/19016/19122/224792	4	Hspb1/Pparg/Prnp/Adgrf5
GO:0019395	fatty acid oxidation	3/178	118/28939	0.0365235914944961	0.124465175974622	0.0889204355187113	12491/19016/239126	3	Cd36/Pparg/C1qtnf9
GO:0010332	response to gamma radiation	2/178	49/28939	0.0366312143925309	0.124465175974622	0.0889204355187113	12575/50883	2	Cdkn1a/Chek2
GO:0010718	positive regulation of epithelial to mesenchymal transition	2/178	49/28939	0.0366312143925309	0.124465175974622	0.0889204355187113	66214/218952	2	Rgcc/Fermt2
GO:0010762	regulation of fibroblast migration	2/178	49/28939	0.0366312143925309	0.124465175974622	0.0889204355187113	11826/18591	2	Aqp1/Pdgfb
GO:0031111	negative regulation of microtubule polymerization or depolymerization	2/178	49/28939	0.0366312143925309	0.124465175974622	0.0889204355187113	12562/20393	2	Cdh5/Sgk1
GO:0071526	semaphorin-plexin signaling pathway	2/178	49/28939	0.0366312143925309	0.124465175974622	0.0889204355187113	18186/20361	2	Nrp1/Sema7a
GO:0001818	negative regulation of cytokine production	5/178	297/28939	0.0370455132907445	0.125733944115937	0.0898268691039662	14254/19016/19122/66214/67664	5	Flt1/Pparg/Prnp/Rgcc/Rnf125
GO:0045445	myoblast differentiation	3/178	119/28939	0.0373040034858164	0.126332390659566	0.0902544114014594	17329/18795/21386	3	Cxcl9/Plcb1/Tbx3
GO:2000106	regulation of leukocyte apoptotic process	3/178	119/28939	0.0373040034858164	0.126332390659566	0.0902544114014594	17311/20315/320404	3	Kitl/Cxcl12/Itpkb
GO:1901214	regulation of neuron death	6/178	399/28939	0.0374141796788596	0.12656611937568	0.0904213919168316	12227/16542/18186/19122/74747/109700	6	Btg2/Kdr/Nrp1/Prnp/Ddit4/Itga1
GO:0045165	cell fate commitment	5/178	298/28939	0.0374976048447603	0.126708939447954	0.0905234254609772	16542/19016/20671/21386/23872	5	Kdr/Pparg/Sox17/Tbx3/Ets2
GO:0002790	peptide secretion	5/178	299/28939	0.0379530793860615	0.127726375379248	0.0912503022392778	11826/12494/19016/22228/223775	5	Aqp1/Cd38/Pparg/Ucp2/Pim3
GO:0003197	endocardial cushion development	2/178	50/28939	0.0380063848689469	0.127726375379248	0.0912503022392778	21386/23796	2	Tbx3/Aplnr
GO:0043618	regulation of transcription from RNA polymerase II promoter in response to stress	2/178	50/28939	0.0380063848689469	0.127726375379248	0.0912503022392778	12491/19016	2	Cd36/Pparg
GO:0045663	positive regulation of myoblast differentiation	2/178	50/28939	0.0380063848689469	0.127726375379248	0.0912503022392778	17329/18795	2	Cxcl9/Plcb1
GO:0097237	cellular response to toxic substance	2/178	50/28939	0.0380063848689469	0.127726375379248	0.0912503022392778	12491/26357	2	Cd36/Abcg2
GO:0071675	regulation of mononuclear cell migration	3/178	120/28939	0.0380929360520759	0.127738035289131	0.0912586323143918	18795/20315/67374	3	Plcb1/Cxcl12/Jam2
GO:0072009	nephron epithelium development	3/178	120/28939	0.0380929360520759	0.127738035289131	0.0912586323143918	11826/18591/67087	3	Aqp1/Pdgfb/Ctnnbip1
GO:0048736	appendage development	4/178	205/28939	0.0382058152594102	0.127837738762444	0.0913298624894211	16403/17286/21386/218952	4	Itga6/Meox2/Tbx3/Fermt2
GO:0060173	limb development	4/178	205/28939	0.0382058152594102	0.127837738762444	0.0913298624894211	16403/17286/21386/218952	4	Itga6/Meox2/Tbx3/Fermt2
GO:0060070	canonical Wnt signaling pathway	5/178	300/28939	0.0384119412524092	0.128387738425172	0.0917227933567255	16480/20671/67020/67087/328949	5	Jup/Sox17/Tmem88/Ctnnbip1/Mcc
GO:0048638	regulation of developmental growth	6/178	402/28939	0.0385737856830874	0.128788698127572	0.0920092470662363	12575/18186/18795/20315/20361/23945	6	Cdkn1a/Nrp1/Plcb1/Cxcl12/Sema7a/Mgll
GO:0043491	protein kinase B signaling	4/178	207/28939	0.0393638921678429	0.131265757052751	0.0937789079911312	16542/20315/22436/218952	4	Kdr/Cxcl12/Xdh/Fermt2
GO:0010518	positive regulation of phospholipase activity	2/178	51/28939	0.0394010711413624	0.131265757052751	0.0937789079911312	14254/50768	2	Flt1/Dlc1
GO:0007498	mesoderm development	3/178	122/28939	0.039696279219875	0.131963306595801	0.0942772514729777	21386/21407/23872	3	Tbx3/Tcf15/Ets2
GO:0046545	development of primary female sexual characteristics	3/178	122/28939	0.039696279219875	0.131963306595801	0.0942772514729777	13134/16542/17311	3	Dach1/Kdr/Kitl
GO:0001676	long-chain fatty acid metabolic process	3/178	123/28939	0.0405106461206289	0.134483590035901	0.0960777928643302	12491/16890/23945	3	Cd36/Lipe/Mgll
GO:0022408	negative regulation of cell-cell adhesion	4/178	209/28939	0.0405418822644813	0.134483590035901	0.0960777928643302	15507/19122/20315/66214	4	Hspb1/Prnp/Cxcl12/Rgcc
GO:0050708	regulation of protein secretion	5/178	305/28939	0.0407572026678385	0.134807815293514	0.0963094259366928	12494/19016/22228/58185/223775	5	Cd38/Pparg/Ucp2/Rsad2/Pim3
GO:0010934	macrophage cytokine production	2/178	52/28939	0.0408149840774834	0.134807815293514	0.0963094259366928	12491/20361	2	Cd36/Sema7a
GO:0042307	positive regulation of protein import into nucleus	2/178	52/28939	0.0408149840774834	0.134807815293514	0.0963094259366928	16480/72565	2	Jup/Uaca
GO:0045332	phospholipid translocation	2/178	52/28939	0.0408149840774834	0.134807815293514	0.0963094259366928	18669/18671	2	Abcb1b/Abcb1a
GO:0051098	regulation of binding	6/178	408/28939	0.040961289933151	0.135145886850257	0.0965509510848047	12575/15901/18591/19016/67087/223864	6	Cdkn1a/Id1/Pdgfb/Pparg/Ctnnbip1/Rapgef3
GO:0006352	DNA-templated transcription initiation	3/178	125/28939	0.0421646558808589	0.137618749770398	0.0983176142989547	13870/16890/67087	3	Ercc1/Lipe/Ctnnbip1
GO:0015748	organophosphate ester transport	3/178	125/28939	0.0421646558808589	0.137618749770398	0.0983176142989547	18669/18671/20778	3	Abcb1b/Abcb1a/Scarb1
GO:1901890	positive regulation of cell junction assembly	3/178	125/28939	0.0421646558808589	0.137618749770398	0.0983176142989547	16542/18186/218952	3	Kdr/Nrp1/Fermt2
GO:2000177	regulation of neural precursor cell proliferation	3/178	125/28939	0.0421646558808589	0.137618749770398	0.0983176142989547	12227/14766/225341	3	Btg2/Adgrg1/Lims2
GO:0072659	protein localization to plasma membrane	5/178	308/28939	0.0422052551173042	0.137618749770398	0.0983176142989547	16480/19122/67020/70423/109905	5	Jup/Prnp/Tmem88/Tspan15/Rap1a
GO:0006024	glycosaminoglycan biosynthetic process	2/178	53/28939	0.0422478373278882	0.137618749770398	0.0983176142989547	18591/56375	2	Pdgfb/B4galt4
GO:0006687	glycosphingolipid metabolic process	2/178	53/28939	0.0422478373278882	0.137618749770398	0.0983176142989547	20452/56375	2	St8sia4/B4galt4
GO:0043392	negative regulation of DNA binding	2/178	53/28939	0.0422478373278882	0.137618749770398	0.0983176142989547	15901/67087	2	Id1/Ctnnbip1
GO:0043550	regulation of lipid kinase activity	2/178	53/28939	0.0422478373278882	0.137618749770398	0.0983176142989547	14254/18591	2	Flt1/Pdgfb
GO:0046676	negative regulation of insulin secretion	2/178	53/28939	0.0422478373278882	0.137618749770398	0.0983176142989547	22228/223775	2	Ucp2/Pim3
GO:0060412	ventricular septum morphogenesis	2/178	53/28939	0.0422478373278882	0.137618749770398	0.0983176142989547	21386/23796	2	Tbx3/Aplnr
GO:0099054	presynapse assembly	2/178	53/28939	0.0422478373278882	0.137618749770398	0.0983176142989547	13641/219228	2	Efnb1/Pcdh17
GO:0031669	cellular response to nutrient levels	4/178	213/28939	0.0429576141605311	0.139344648136511	0.0995506309493877	11520/12575/16956/57875	4	Plin2/Cdkn1a/Lpl/Angptl4
GO:0002718	regulation of cytokine production involved in immune response	3/178	126/28939	0.0430042507582273	0.139344648136511	0.0995506309493877	12491/20361/58185	3	Cd36/Sema7a/Rsad2
GO:0014812	muscle cell migration	3/178	126/28939	0.0430042507582273	0.139344648136511	0.0995506309493877	18591/19016/223864	3	Pdgfb/Pparg/Rapgef3
GO:0034440	lipid oxidation	3/178	126/28939	0.0430042507582273	0.139344648136511	0.0995506309493877	12491/19016/239126	3	Cd36/Pparg/C1qtnf9
GO:0048640	negative regulation of developmental growth	3/178	126/28939	0.0430042507582273	0.139344648136511	0.0995506309493877	12575/18186/20361	3	Cdkn1a/Nrp1/Sema7a
GO:0009161	ribonucleoside monophosphate metabolic process	2/178	54/28939	0.0436993473030513	0.141002615904389	0.100735116608459	22436/23917	2	Xdh/Impdh1
GO:0034204	lipid translocation	2/178	54/28939	0.0436993473030513	0.141002615904389	0.100735116608459	18669/18671	2	Abcb1b/Abcb1a
GO:0035272	exocrine system development	2/178	54/28939	0.0436993473030513	0.141002615904389	0.100735116608459	18186/18591	2	Nrp1/Pdgfb
GO:0048066	developmental pigmentation	2/178	54/28939	0.0436993473030513	0.141002615904389	0.100735116608459	17311/101401	2	Kitl/Adamts9
GO:0051101	regulation of DNA binding	3/178	127/28939	0.0438522058368483	0.14134751881374	0.100981522212846	15901/19016/67087	3	Id1/Pparg/Ctnnbip1
GO:0030048	actin filament-based movement	3/178	128/28939	0.0447084954321506	0.143956673773679	0.102845555212894	16480/16493/17912	3	Jup/Kcna5/Myo1b
GO:0031113	regulation of microtubule polymerization	2/178	55/28939	0.0451692331505441	0.144833568235582	0.103472026326969	12562/20393	2	Cdh5/Sgk1
GO:0043620	regulation of DNA-templated transcription in response to stress	2/178	55/28939	0.0451692331505441	0.144833568235582	0.103472026326969	12491/19016	2	Cd36/Pparg
GO:0046580	negative regulation of Ras protein signal transduction	2/178	55/28939	0.0451692331505441	0.144833568235582	0.103472026326969	24063/50768	2	Spry1/Dlc1
GO:0072132	mesenchyme morphogenesis	2/178	55/28939	0.0451692331505441	0.144833568235582	0.103472026326969	21386/23796	2	Tbx3/Aplnr
GO:0003073	regulation of systemic arterial blood pressure	3/178	129/28939	0.045573093205636	0.145672829113649	0.104071611248673	12491/16542/18591	3	Cd36/Kdr/Pdgfb
GO:0008286	insulin receptor signaling pathway	3/178	129/28939	0.045573093205636	0.145672829113649	0.104071611248673	12390/18795/22608	3	Cav2/Plcb1/Ybx1
GO:0071621	granulocyte chemotaxis	3/178	129/28939	0.045573093205636	0.145672829113649	0.104071611248673	17329/83964/109700	3	Cxcl9/Jam3/Itga1
GO:0048639	positive regulation of developmental growth	4/178	218/28939	0.0460892662856851	0.147169775522826	0.105141059996966	18186/18795/20315/20361	4	Nrp1/Plcb1/Cxcl12/Sema7a
GO:0019079	viral genome replication	3/178	130/28939	0.0464459721776805	0.147860635866201	0.105634624579465	13830/58185/80287	3	Stom/Rsad2/Apobec3
GO:0043406	positive regulation of MAP kinase activity	3/178	130/28939	0.0464459721776805	0.147860635866201	0.105634624579465	14254/17311/18591	3	Flt1/Kitl/Pdgfb
GO:0019221	cytokine-mediated signaling pathway	6/178	421/28939	0.0464498778038212	0.147860635866201	0.105634624579465	12983/17329/18591/18795/19016/20315	6	Csf2rb/Cxcl9/Pdgfb/Plcb1/Pparg/Cxcl12
GO:0010463	mesenchymal cell proliferation	2/178	56/28939	0.0466572167324068	0.148367054242141	0.105996420095284	16542/67087	2	Kdr/Ctnnbip1
GO:0006936	muscle contraction	5/178	317/28939	0.0467343931065743	0.148458945044128	0.106062068740127	12494/14254/16480/16493/21386	5	Cd38/Flt1/Jup/Kcna5/Tbx3
GO:0043393	regulation of protein binding	4/178	221/28939	0.0480279084294478	0.151632085623396	0.108329024457348	12575/15901/18591/67087	4	Cdkn1a/Id1/Pdgfb/Ctnnbip1
GO:0034113	heterotypic cell-cell adhesion	2/178	57/28939	0.0481630226026946	0.151632085623396	0.108329024457348	16480/83964	2	Jup/Jam3
GO:0035458	cellular response to interferon-beta	2/178	57/28939	0.0481630226026946	0.151632085623396	0.108329024457348	15950/100040462	2	Ifi203/Mndal
GO:0043647	inositol phosphate metabolic process	2/178	57/28939	0.0481630226026946	0.151632085623396	0.108329024457348	18795/320404	2	Plcb1/Itpkb
GO:0051353	positive regulation of oxidoreductase activity	2/178	57/28939	0.0481630226026946	0.151632085623396	0.108329024457348	20193/20778	2	S100a1/Scarb1
GO:0051489	regulation of filopodium assembly	2/178	57/28939	0.0481630226026946	0.151632085623396	0.108329024457348	17909/18186	2	Myo10/Nrp1
GO:1903533	regulation of protein targeting	2/178	57/28939	0.0481630226026946	0.151632085623396	0.108329024457348	13830/19122	2	Stom/Prnp
GO:0007368	determination of left/right symmetry	3/178	132/28939	0.0482164626690563	0.151632085623396	0.108329024457348	20671/21386/23796	3	Sox17/Tbx3/Aplnr
GO:0006875	cellular metal ion homeostasis	6/178	425/28939	0.0482263999153434	0.151632085623396	0.108329024457348	12390/12562/17329/19122/20393/23796	6	Cav2/Cdh5/Cxcl9/Prnp/Sgk1/Aplnr
GO:0009150	purine ribonucleotide metabolic process	6/178	425/28939	0.0482263999153434	0.151632085623396	0.108329024457348	22436/23917/23972/68375/74747/207728	6	Xdh/Impdh1/Papss2/Ndufa8/Ddit4/Pde2a
GO:0015833	peptide transport	5/178	320/28939	0.048305984437807	0.151727172774521	0.108396956638571	11826/12494/19016/22228/223775	5	Aqp1/Cd38/Pparg/Ucp2/Pim3
GO:0001503	ossification	6/178	426/28939	0.0486770216394577	0.15273657300136	0.109118092547313	15901/19016/20148/58185/67087/218952	6	Id1/Pparg/Dhrs3/Rsad2/Ctnnbip1/Fermt2
GO:1901216	positive regulation of neuron death	3/178	133/28939	0.0491140171365809	0.153793892764752	0.109873463140791	19122/74747/109700	3	Prnp/Ddit4/Itga1
GO:1990266	neutrophil migration	3/178	133/28939	0.0491140171365809	0.153793892764752	0.109873463140791	17329/83964/109700	3	Cxcl9/Jam3/Itga1
GO:0008654	phospholipid biosynthetic process	4/178	223/28939	0.0493451483814265	0.154360459077199	0.110278229557249	16592/18591/224792/320404	4	Fabp5/Pdgfb/Adgrf5/Itpkb
GO:0009395	phospholipid catabolic process	2/178	58/28939	0.049686377985194	0.154641308000477	0.110478873700298	18795/20778	2	Plcb1/Scarb1
GO:0042311	vasodilation	2/178	58/28939	0.049686377985194	0.154641308000477	0.110478873700298	16542/109700	2	Kdr/Itga1
GO:0043030	regulation of macrophage activation	2/178	58/28939	0.049686377985194	0.154641308000477	0.110478873700298	19016/224792	2	Pparg/Adgrf5
GO:0045071	negative regulation of viral genome replication	2/178	58/28939	0.049686377985194	0.154641308000477	0.110478873700298	58185/80287	2	Rsad2/Apobec3
GO:1905953	negative regulation of lipid localization	2/178	58/28939	0.049686377985194	0.154641308000477	0.110478873700298	19016/66853	2	Pparg/Pnpla2
GO:0010212	response to ionizing radiation	3/178	134/28939	0.0500197387235912	0.15552143233068	0.11110765229752	12575/13870/50883	3	Cdkn1a/Ercc1/Chek2
GO:0055074	calcium ion homeostasis	5/178	324/28939	0.0504497008718265	0.156699828465522	0.111949522296121	12390/12562/16542/17329/23796	5	Cav2/Cdh5/Kdr/Cxcl9/Aplnr
GO:0001649	osteoblast differentiation	4/178	225/28939	0.0506822062173721	0.157263152490837	0.112351972357168	15901/19016/67087/218952	4	Id1/Pparg/Ctnnbip1/Fermt2
GO:0009791	post-embryonic development	3/178	135/28939	0.0509335974315274	0.157523064210275	0.112537658538928	13870/14254/16542	3	Ercc1/Flt1/Kdr
GO:0036294	cellular response to decreased oxygen levels	3/178	135/28939	0.0509335974315274	0.157523064210275	0.112537658538928	11826/19016/66214	3	Aqp1/Pparg/Rgcc
GO:0002218	activation of innate immune response	2/178	59/28939	0.051227012751309	0.157523064210275	0.112537658538928	15950/100040462	2	Ifi203/Mndal
GO:0045599	negative regulation of fat cell differentiation	2/178	59/28939	0.051227012751309	0.157523064210275	0.112537658538928	218952/240514	2	Fermt2/Ccdc85b
GO:0070509	calcium ion import	2/178	59/28939	0.051227012751309	0.157523064210275	0.112537658538928	18591/20315	2	Pdgfb/Cxcl12
GO:0086001	cardiac muscle cell action potential	2/178	59/28939	0.051227012751309	0.157523064210275	0.112537658538928	16480/16493	2	Jup/Kcna5
GO:0097035	regulation of membrane lipid distribution	2/178	59/28939	0.051227012751309	0.157523064210275	0.112537658538928	18669/18671	2	Abcb1b/Abcb1a
GO:1903793	positive regulation of anion transport	2/178	59/28939	0.051227012751309	0.157523064210275	0.112537658538928	18669/18671	2	Abcb1b/Abcb1a
GO:2000649	regulation of sodium ion transmembrane transporter activity	2/178	59/28939	0.051227012751309	0.157523064210275	0.112537658538928	13830/18795	2	Stom/Plcb1
GO:0008217	regulation of blood pressure	4/178	226/28939	0.051358157026184	0.157611110634247	0.112600560682473	12491/16542/18591/19016	4	Cd36/Kdr/Pdgfb/Pparg
GO:0045637	regulation of myeloid cell differentiation	4/178	226/28939	0.051358157026184	0.157611110634247	0.112600560682473	17311/23871/67087/320404	4	Kitl/Ets1/Ctnnbip1/Itpkb
GO:0003012	muscle system process	6/178	432/28939	0.0514354533625054	0.157690946250951	0.112657596859473	12494/14254/16480/16493/19016/21386	6	Cd38/Flt1/Jup/Kcna5/Pparg/Tbx3
GO:0035303	regulation of dephosphorylation	3/178	136/28939	0.0518555626943365	0.158820572993112	0.113464625018956	12562/50768/109700	3	Cdh5/Dlc1/Itga1
GO:0010976	positive regulation of neuron projection development	4/178	227/28939	0.0520390499936805	0.159223958935888	0.113752812083594	15507/16403/18186/109905	4	Hspb1/Itga6/Nrp1/Rap1a
GO:0006023	aminoglycan biosynthetic process	2/178	60/28939	0.0527846593981158	0.160391037969318	0.114586596916377	18591/56375	2	Pdgfb/B4galt4
GO:0009948	anterior/posterior axis specification	2/178	60/28939	0.0527846593981158	0.160391037969318	0.114586596916377	21386/23872	2	Tbx3/Ets2
GO:0050922	negative regulation of chemotaxis	2/178	60/28939	0.0527846593981158	0.160391037969318	0.114586596916377	18186/20361	2	Nrp1/Sema7a
GO:0051930	regulation of sensory perception of pain	2/178	60/28939	0.0527846593981158	0.160391037969318	0.114586596916377	16592/23945	2	Fabp5/Mgll
GO:0099172	presynapse organization	2/178	60/28939	0.0527846593981158	0.160391037969318	0.114586596916377	13641/219228	2	Efnb1/Pcdh17
GO:0061041	regulation of wound healing	3/178	137/28939	0.0527856033902276	0.160391037969318	0.114586596916377	12491/18591/218952	3	Cd36/Pdgfb/Fermt2
GO:0090398	cellular senescence	3/178	137/28939	0.0527856033902276	0.160391037969318	0.114586596916377	12575/21386/22608	3	Cdkn1a/Tbx3/Ybx1
GO:0051402	neuron apoptotic process	5/178	329/28939	0.0532070071167517	0.161511892284315	0.115387357876719	12227/16542/18186/19122/109700	5	Btg2/Kdr/Nrp1/Prnp/Itga1
GO:0008277	regulation of G protein-coupled receptor signaling pathway	3/178	138/28939	0.0537236878532858	0.16291946760242	0.116392958112537	18795/23796/23945	3	Plcb1/Aplnr/Mgll
GO:0046470	phosphatidylcholine metabolic process	2/178	61/28939	0.0543590530265853	0.164521740213336	0.11753765402661	16592/20778	2	Fabp5/Scarb1
GO:0051931	regulation of sensory perception	2/178	61/28939	0.0543590530265853	0.164521740213336	0.11753765402661	16592/23945	2	Fabp5/Mgll
GO:0034754	cellular hormone metabolic process	3/178	139/28939	0.0546697838849418	0.165299494047391	0.118093297073823	20148/20778/20887	3	Dhrs3/Scarb1/Sult1a1
GO:0006119	oxidative phosphorylation	3/178	140/28939	0.0556238587653037	0.167854137098439	0.119918385665192	68375/103172/207728	3	Ndufa8/Chchd10/Pde2a
GO:0061008	hepaticobiliary system development	3/178	140/28939	0.0556238587653037	0.167854137098439	0.119918385665192	20671/21386/225341	3	Sox17/Tbx3/Lims2
GO:0032655	regulation of interleukin-12 production	2/178	62/28939	0.0559499313199714	0.168177946049767	0.120149721319937	12491/18795	2	Cd36/Plcb1
GO:0050982	detection of mechanical stimulus	2/178	62/28939	0.0559499313199714	0.168177946049767	0.120149721319937	16480/20315	2	Jup/Cxcl12
GO:0051058	negative regulation of small GTPase mediated signal transduction	2/178	62/28939	0.0559499313199714	0.168177946049767	0.120149721319937	24063/50768	2	Spry1/Dlc1
GO:0090303	positive regulation of wound healing	2/178	62/28939	0.0559499313199714	0.168177946049767	0.120149721319937	12491/218952	2	Cd36/Fermt2
GO:0009855	determination of bilateral symmetry	3/178	141/28939	0.0565858792643465	0.168205517310564	0.120169418785502	20671/21386/23796	3	Sox17/Tbx3/Aplnr
GO:0007204	positive regulation of cytosolic calcium ion concentration	4/178	234/28939	0.0569432573363365	0.168205517310564	0.120169418785502	12491/12494/16542/67168	4	Cd36/Cd38/Kdr/Lpar6
GO:0071214	cellular response to abiotic stimulus	5/178	336/28939	0.0572123059965618	0.168205517310564	0.120169418785502	11826/12575/13870/50883/207728	5	Aqp1/Cdkn1a/Ercc1/Chek2/Pde2a
GO:0104004	cellular response to environmental stimulus	5/178	336/28939	0.0572123059965618	0.168205517310564	0.120169418785502	11826/12575/13870/50883/207728	5	Aqp1/Cdkn1a/Ercc1/Chek2/Pde2a
GO:0002702	positive regulation of production of molecular mediator of immune response	3/178	142/28939	0.0575558116529663	0.168205517310564	0.120169418785502	12491/20361/58185	3	Cd36/Sema7a/Rsad2
GO:0009799	specification of symmetry	3/178	142/28939	0.0575558116529663	0.168205517310564	0.120169418785502	20671/21386/23796	3	Sox17/Tbx3/Aplnr
GO:0000288	nuclear-transcribed mRNA catabolic process, deadenylation-dependent decay	2/178	63/28939	0.0575570345223643	0.168205517310564	0.120169418785502	12227/22608	2	Btg2/Ybx1
GO:0010517	regulation of phospholipase activity	2/178	63/28939	0.0575570345223643	0.168205517310564	0.120169418785502	14254/50768	2	Flt1/Dlc1
GO:0042551	neuron maturation	2/178	63/28939	0.0575570345223643	0.168205517310564	0.120169418785502	12577/18591	2	Cdkn1c/Pdgfb
GO:0070098	chemokine-mediated signaling pathway	2/178	63/28939	0.0575570345223643	0.168205517310564	0.120169418785502	17329/20315	2	Cxcl9/Cxcl12
GO:0090276	regulation of peptide hormone secretion	4/178	235/28939	0.0576634982034879	0.168205517310564	0.120169418785502	12494/19016/22228/223775	4	Cd38/Pparg/Ucp2/Pim3
GO:0009259	ribonucleotide metabolic process	6/178	445/28939	0.0577352631558654	0.168205517310564	0.120169418785502	22436/23917/23972/68375/74747/207728	6	Xdh/Impdh1/Papss2/Ndufa8/Ddit4/Pde2a
GO:0015980	energy derivation by oxidation of organic compounds	5/178	337/28939	0.0577983061686087	0.168205517310564	0.120169418785502	12491/68375/103172/207728/224792	5	Cd36/Ndufa8/Chchd10/Pde2a/Adgrf5
GO:0014911	positive regulation of smooth muscle cell migration	2/178	64/28939	0.0591801054174075	0.168205517310564	0.120169418785502	18591/223864	2	Pdgfb/Rapgef3
GO:0032615	interleukin-12 production	2/178	64/28939	0.0591801054174075	0.168205517310564	0.120169418785502	12491/18795	2	Cd36/Plcb1
GO:0051851	modulation by host of symbiont process	2/178	64/28939	0.0591801054174075	0.168205517310564	0.120169418785502	12390/13830	2	Cav2/Stom
GO:0061077	chaperone-mediated protein folding	2/178	64/28939	0.0591801054174075	0.168205517310564	0.120169418785502	15507/217012	2	Hspb1/Unc45b
GO:0071260	cellular response to mechanical stimulus	2/178	64/28939	0.0591801054174075	0.168205517310564	0.120169418785502	11826/207728	2	Aqp1/Pde2a
GO:0062197	cellular response to chemical stress	5/178	340/28939	0.0595770152716474	0.168205517310564	0.120169418785502	11826/12491/15502/15507/72565	5	Aqp1/Cd36/Dnaja1/Hspb1/Uaca
GO:0006163	purine nucleotide metabolic process	6/178	449/28939	0.0597630101615548	0.168205517310564	0.120169418785502	22436/23917/23972/68375/74747/207728	6	Xdh/Impdh1/Papss2/Ndufa8/Ddit4/Pde2a
GO:0002934	desmosome organization	1/178	10/28939	0.0598428734756934	0.168205517310564	0.120169418785502	16480	1	Jup
GO:0003330	regulation of extracellular matrix constituent secretion	1/178	10/28939	0.0598428734756934	0.168205517310564	0.120169418785502	66214	1	Rgcc
GO:0006196	AMP catabolic process	1/178	10/28939	0.0598428734756934	0.168205517310564	0.120169418785502	22436	1	Xdh
GO:0006707	cholesterol catabolic process	1/178	10/28939	0.0598428734756934	0.168205517310564	0.120169418785502	20778	1	Scarb1
GO:0009650	UV protection	1/178	10/28939	0.0598428734756934	0.168205517310564	0.120169418785502	13870	1	Ercc1
GO:0010745	negative regulation of macrophage derived foam cell differentiation	1/178	10/28939	0.0598428734756934	0.168205517310564	0.120169418785502	19016	1	Pparg
GO:0010944	negative regulation of transcription by competitive promoter binding	1/178	10/28939	0.0598428734756934	0.168205517310564	0.120169418785502	13134	1	Dach1
GO:0015858	nucleoside transport	1/178	10/28939	0.0598428734756934	0.168205517310564	0.120169418785502	269346	1	Slc28a2
GO:0016127	sterol catabolic process	1/178	10/28939	0.0598428734756934	0.168205517310564	0.120169418785502	20778	1	Scarb1
GO:0017038	protein import	1/178	10/28939	0.0598428734756934	0.168205517310564	0.120169418785502	68453	1	Gpihbp1
GO:0021612	facial nerve structural organization	1/178	10/28939	0.0598428734756934	0.168205517310564	0.120169418785502	18186	1	Nrp1
GO:0021979	hypothalamus cell differentiation	1/178	10/28939	0.0598428734756934	0.168205517310564	0.120169418785502	18186	1	Nrp1
GO:0031848	protection from non-homologous end joining at telomere	1/178	10/28939	0.0598428734756934	0.168205517310564	0.120169418785502	13870	1	Ercc1
GO:0032263	GMP salvage	1/178	10/28939	0.0598428734756934	0.168205517310564	0.120169418785502	23917	1	Impdh1
GO:0033572	transferrin transport	1/178	10/28939	0.0598428734756934	0.168205517310564	0.120169418785502	17912	1	Myo1b
GO:0033603	positive regulation of dopamine secretion	1/178	10/28939	0.0598428734756934	0.168205517310564	0.120169418785502	20315	1	Cxcl12
GO:0034163	regulation of toll-like receptor 9 signaling pathway	1/178	10/28939	0.0598428734756934	0.168205517310564	0.120169418785502	58185	1	Rsad2
GO:0034372	very-low-density lipoprotein particle remodeling	1/178	10/28939	0.0598428734756934	0.168205517310564	0.120169418785502	16956	1	Lpl
GO:0035360	positive regulation of peroxisome proliferator activated receptor signaling pathway	1/178	10/28939	0.0598428734756934	0.168205517310564	0.120169418785502	16592	1	Fabp5
GO:0042045	epithelial fluid transport	1/178	10/28939	0.0598428734756934	0.168205517310564	0.120169418785502	11826	1	Aqp1
GO:0046055	dGMP catabolic process	1/178	10/28939	0.0598428734756934	0.168205517310564	0.120169418785502	22436	1	Xdh
GO:0046130	purine ribonucleoside catabolic process	1/178	10/28939	0.0598428734756934	0.168205517310564	0.120169418785502	22436	1	Xdh
GO:0046877	regulation of saliva secretion	1/178	10/28939	0.0598428734756934	0.168205517310564	0.120169418785502	11826	1	Aqp1
GO:0046884	follicle-stimulating hormone secretion	1/178	10/28939	0.0598428734756934	0.168205517310564	0.120169418785502	21386	1	Tbx3
GO:0060385	axonogenesis involved in innervation	1/178	10/28939	0.0598428734756934	0.168205517310564	0.120169418785502	18186	1	Nrp1
GO:0060392	negative regulation of SMAD protein signal transduction	1/178	10/28939	0.0598428734756934	0.168205517310564	0.120169418785502	19016	1	Pparg
GO:0060837	blood vessel endothelial cell differentiation	1/178	10/28939	0.0598428734756934	0.168205517310564	0.120169418785502	16542	1	Kdr
GO:0060923	cardiac muscle cell fate commitment	1/178	10/28939	0.0598428734756934	0.168205517310564	0.120169418785502	21386	1	Tbx3
GO:0060926	cardiac pacemaker cell development	1/178	10/28939	0.0598428734756934	0.168205517310564	0.120169418785502	21386	1	Tbx3
GO:0060982	coronary artery morphogenesis	1/178	10/28939	0.0598428734756934	0.168205517310564	0.120169418785502	18186	1	Nrp1
GO:0070391	response to lipoteichoic acid	1/178	10/28939	0.0598428734756934	0.168205517310564	0.120169418785502	12491	1	Cd36
GO:0070662	mast cell proliferation	1/178	10/28939	0.0598428734756934	0.168205517310564	0.120169418785502	17311	1	Kitl
GO:0070666	regulation of mast cell proliferation	1/178	10/28939	0.0598428734756934	0.168205517310564	0.120169418785502	17311	1	Kitl
GO:0071223	cellular response to lipoteichoic acid	1/178	10/28939	0.0598428734756934	0.168205517310564	0.120169418785502	12491	1	Cd36
GO:0071351	cellular response to interleukin-18	1/178	10/28939	0.0598428734756934	0.168205517310564	0.120169418785502	18591	1	Pdgfb
GO:0071362	cellular response to ether	1/178	10/28939	0.0598428734756934	0.168205517310564	0.120169418785502	18795	1	Plcb1
GO:0072070	loop of Henle development	1/178	10/28939	0.0598428734756934	0.168205517310564	0.120169418785502	11826	1	Aqp1
GO:0072203	cell proliferation involved in metanephros development	1/178	10/28939	0.0598428734756934	0.168205517310564	0.120169418785502	18591	1	Pdgfb
GO:0090269	fibroblast growth factor production	1/178	10/28939	0.0598428734756934	0.168205517310564	0.120169418785502	66214	1	Rgcc
GO:0090270	regulation of fibroblast growth factor production	1/178	10/28939	0.0598428734756934	0.168205517310564	0.120169418785502	66214	1	Rgcc
GO:0099640	axo-dendritic protein transport	1/178	10/28939	0.0598428734756934	0.168205517310564	0.120169418785502	15507	1	Hspb1
GO:0150172	regulation of phosphatidylcholine metabolic process	1/178	10/28939	0.0598428734756934	0.168205517310564	0.120169418785502	20778	1	Scarb1
GO:1900119	positive regulation of execution phase of apoptosis	1/178	10/28939	0.0598428734756934	0.168205517310564	0.120169418785502	50768	1	Dlc1
GO:1901724	positive regulation of cell proliferation involved in kidney development	1/178	10/28939	0.0598428734756934	0.168205517310564	0.120169418785502	18591	1	Pdgfb
GO:1901856	negative regulation of cellular respiration	1/178	10/28939	0.0598428734756934	0.168205517310564	0.120169418785502	207728	1	Pde2a
GO:1903242	regulation of cardiac muscle hypertrophy in response to stress	1/178	10/28939	0.0598428734756934	0.168205517310564	0.120169418785502	19016	1	Pparg
GO:1903589	positive regulation of blood vessel endothelial cell proliferation involved in sprouting angiogenesis	1/178	10/28939	0.0598428734756934	0.168205517310564	0.120169418785502	23796	1	Aplnr
GO:1903596	regulation of gap junction assembly	1/178	10/28939	0.0598428734756934	0.168205517310564	0.120169418785502	23796	1	Aplnr
GO:1904238	pericyte cell differentiation	1/178	10/28939	0.0598428734756934	0.168205517310564	0.120169418785502	18591	1	Pdgfb
GO:1990535	neuron projection maintenance	1/178	10/28939	0.0598428734756934	0.168205517310564	0.120169418785502	19122	1	Prnp
GO:2000807	regulation of synaptic vesicle clustering	1/178	10/28939	0.0598428734756934	0.168205517310564	0.120169418785502	219228	1	Pcdh17
GO:0070997	neuron death	6/178	450/28939	0.0602765306651974	0.169269709402267	0.120929699109125	12227/16542/18186/19122/74747/109700	6	Btg2/Kdr/Nrp1/Prnp/Ddit4/Itga1
GO:0042445	hormone metabolic process	4/178	239/28939	0.0605933009846543	0.17000401508012	0.121454301916033	20148/20778/20887/23972	4	Dhrs3/Scarb1/Sult1a1/Papss2
GO:0016055	Wnt signaling pathway	6/178	451/28939	0.0607926858889752	0.170016440563247	0.121463178932134	16480/20671/67020/67087/218952/328949	6	Jup/Sox17/Tmem88/Ctnnbip1/Fermt2/Mcc
GO:0003229	ventricular cardiac muscle tissue development	2/178	65/28939	0.0608188893071776	0.170016440563247	0.121463178932134	21386/101401	2	Tbx3/Adamts9
GO:0035456	response to interferon-beta	2/178	65/28939	0.0608188893071776	0.170016440563247	0.121463178932134	15950/100040462	2	Ifi203/Mndal
GO:2000401	regulation of lymphocyte migration	2/178	65/28939	0.0608188893071776	0.170016440563247	0.121463178932134	20315/67374	2	Cxcl12/Jam2
GO:0002791	regulation of peptide secretion	4/178	240/28939	0.0613379249837007	0.171311643346848	0.122388497959734	12494/19016/22228/223775	4	Cd38/Pparg/Ucp2/Pim3
GO:0030833	regulation of actin filament polymerization	3/178	146/28939	0.0615139686609259	0.171647417089244	0.122628381502868	69524/73910/80880	3	Esam/Arhgap18/Kank3
GO:0198738	cell-cell signaling by wnt	6/178	453/28939	0.0618329023544194	0.172380938114089	0.123152423737819	16480/20671/67020/67087/218952/328949	6	Jup/Sox17/Tmem88/Ctnnbip1/Fermt2/Mcc
GO:0009166	nucleotide catabolic process	2/178	66/28939	0.0624731339912254	0.172893915366866	0.123518905047719	22436/207728	2	Xdh/Pde2a
GO:0009247	glycolipid biosynthetic process	2/178	66/28939	0.0624731339912254	0.172893915366866	0.123518905047719	20452/56375	2	St8sia4/B4galt4
GO:0032835	glomerulus development	2/178	66/28939	0.0624731339912254	0.172893915366866	0.123518905047719	11826/18591	2	Aqp1/Pdgfb
GO:0045776	negative regulation of blood pressure	2/178	66/28939	0.0624731339912254	0.172893915366866	0.123518905047719	12491/16542	2	Cd36/Kdr
GO:0051148	negative regulation of muscle cell differentiation	2/178	66/28939	0.0624731339912254	0.172893915366866	0.123518905047719	18591/22608	2	Pdgfb/Ybx1
GO:0046488	phosphatidylinositol metabolic process	3/178	147/28939	0.0625229378497414	0.172893915366866	0.123518905047719	18591/18795/320404	3	Pdgfb/Plcb1/Itpkb
GO:0051783	regulation of nuclear division	3/178	147/28939	0.0625229378497414	0.172893915366866	0.123518905047719	18591/18795/66214	3	Pdgfb/Plcb1/Rgcc
GO:0090101	negative regulation of transmembrane receptor protein serine/threonine kinase signaling pathway	3/178	147/28939	0.0625229378497414	0.172893915366866	0.123518905047719	12390/19016/24063	3	Cav2/Pparg/Spry1
GO:1901655	cellular response to ketone	3/178	147/28939	0.0625229378497414	0.172893915366866	0.123518905047719	11826/20393/74747	3	Aqp1/Sgk1/Ddit4
GO:0090087	regulation of peptide transport	4/178	242/28939	0.0628417264545079	0.173619325110163	0.124037152419311	12494/19016/22228/223775	4	Cd38/Pparg/Ucp2/Pim3
GO:0060249	anatomical structure homeostasis	5/178	346/28939	0.0632275190037013	0.173749402237781	0.124130082146426	12494/16542/18671/224792/269346	5	Cd38/Kdr/Abcb1a/Adgrf5/Slc28a2
GO:0019693	ribose phosphate metabolic process	6/178	456/28939	0.0634129971615355	0.173749402237781	0.124130082146426	22436/23917/23972/68375/74747/207728	6	Xdh/Impdh1/Papss2/Ndufa8/Ddit4/Pde2a
GO:0001508	action potential	3/178	148/28939	0.0635396066748032	0.173749402237781	0.124130082146426	12491/16480/16493	3	Cd36/Jup/Kcna5
GO:0002367	cytokine production involved in immune response	3/178	148/28939	0.0635396066748032	0.173749402237781	0.124130082146426	12491/20361/58185	3	Cd36/Sema7a/Rsad2
GO:1903038	negative regulation of leukocyte cell-cell adhesion	3/178	148/28939	0.0635396066748032	0.173749402237781	0.124130082146426	15507/19122/20315	3	Hspb1/Prnp/Cxcl12
GO:0006836	neurotransmitter transport	4/178	243/28939	0.063600887412414	0.173749402237781	0.124130082146426	19157/21366/109905/269346	4	Cyth1/Slc6a6/Rap1a/Slc28a2
GO:0006913	nucleocytoplasmic transport	5/178	347/28939	0.0638479855465866	0.173749402237781	0.124130082146426	12491/12575/16480/72565/223864	5	Cd36/Cdkn1a/Jup/Uaca/Rapgef3
GO:0009615	response to virus	5/178	347/28939	0.0638479855465866	0.173749402237781	0.124130082146426	17329/58185/67664/74747/80287	5	Cxcl9/Rsad2/Rnf125/Ddit4/Apobec3
GO:0051169	nuclear transport	5/178	347/28939	0.0638479855465866	0.173749402237781	0.124130082146426	12491/12575/16480/72565/223864	5	Cd36/Cdkn1a/Jup/Uaca/Rapgef3
GO:0009123	nucleoside monophosphate metabolic process	2/178	67/28939	0.0641425897457768	0.173749402237781	0.124130082146426	22436/23917	2	Xdh/Impdh1
GO:0030330	DNA damage response, signal transduction by p53 class mediator	2/178	67/28939	0.0641425897457768	0.173749402237781	0.124130082146426	12575/50883	2	Cdkn1a/Chek2
GO:0048008	platelet-derived growth factor receptor signaling pathway	2/178	67/28939	0.0641425897457768	0.173749402237781	0.124130082146426	18186/18591	2	Nrp1/Pdgfb
GO:0050891	multicellular organismal water homeostasis	2/178	67/28939	0.0641425897457768	0.173749402237781	0.124130082146426	11826/11832	2	Aqp1/Aqp7
GO:0006813	potassium ion transport	4/178	244/28939	0.0643648771218479	0.173749402237781	0.124130082146426	11826/16493/19122/223864	4	Aqp1/Kcna5/Prnp/Rapgef3
GO:0043467	regulation of generation of precursor metabolites and energy	3/178	149/28939	0.0645639382116512	0.173749402237781	0.124130082146426	12491/74747/207728	3	Cd36/Ddit4/Pde2a
GO:0072331	signal transduction by p53 class mediator	3/178	150/28939	0.065595895120373	0.173749402237781	0.124130082146426	12575/50883/74747	3	Cdkn1a/Chek2/Ddit4
GO:0002246	wound healing involved in inflammatory response	1/178	11/28939	0.0656276558228647	0.173749402237781	0.124130082146426	19016	1	Pparg
GO:0006183	GTP biosynthetic process	1/178	11/28939	0.0656276558228647	0.173749402237781	0.124130082146426	23917	1	Impdh1
GO:0008354	germ cell migration	1/178	11/28939	0.0656276558228647	0.173749402237781	0.124130082146426	20315	1	Cxcl12
GO:0009172	purine deoxyribonucleoside monophosphate catabolic process	1/178	11/28939	0.0656276558228647	0.173749402237781	0.124130082146426	22436	1	Xdh
GO:0010612	regulation of cardiac muscle adaptation	1/178	11/28939	0.0656276558228647	0.173749402237781	0.124130082146426	19016	1	Pparg
GO:0010749	regulation of nitric oxide mediated signal transduction	1/178	11/28939	0.0656276558228647	0.173749402237781	0.124130082146426	207728	1	Pde2a
GO:0021559	trigeminal nerve development	1/178	11/28939	0.0656276558228647	0.173749402237781	0.124130082146426	18186	1	Nrp1
GO:0031642	negative regulation of myelination	1/178	11/28939	0.0656276558228647	0.173749402237781	0.124130082146426	67374	1	Jam2
GO:0033629	negative regulation of cell adhesion mediated by integrin	1/178	11/28939	0.0656276558228647	0.173749402237781	0.124130082146426	83964	1	Jam3
GO:0034384	high-density lipoprotein particle clearance	1/178	11/28939	0.0656276558228647	0.173749402237781	0.124130082146426	20778	1	Scarb1
GO:0036302	atrioventricular canal development	1/178	11/28939	0.0656276558228647	0.173749402237781	0.124130082146426	21386	1	Tbx3
GO:0038180	nerve growth factor signaling pathway	1/178	11/28939	0.0656276558228647	0.173749402237781	0.124130082146426	109905	1	Rap1a
GO:0039532	negative regulation of viral-induced cytoplasmic pattern recognition receptor signaling pathway	1/178	11/28939	0.0656276558228647	0.173749402237781	0.124130082146426	67664	1	Rnf125
GO:0042118	endothelial cell activation	1/178	11/28939	0.0656276558228647	0.173749402237781	0.124130082146426	21413	1	Tcf4
GO:0043353	enucleate erythrocyte differentiation	1/178	11/28939	0.0656276558228647	0.173749402237781	0.124130082146426	12611	1	Cebpg
GO:0046689	response to mercury ion	1/178	11/28939	0.0656276558228647	0.173749402237781	0.124130082146426	11826	1	Aqp1
GO:0048617	embryonic foregut morphogenesis	1/178	11/28939	0.0656276558228647	0.173749402237781	0.124130082146426	20671	1	Sox17
GO:0050774	negative regulation of dendrite morphogenesis	1/178	11/28939	0.0656276558228647	0.173749402237781	0.124130082146426	15901	1	Id1
GO:0051006	positive regulation of lipoprotein lipase activity	1/178	11/28939	0.0656276558228647	0.173749402237781	0.124130082146426	68453	1	Gpihbp1
GO:0051458	corticotropin secretion	1/178	11/28939	0.0656276558228647	0.173749402237781	0.124130082146426	11826	1	Aqp1
GO:0051901	positive regulation of mitochondrial depolarization	1/178	11/28939	0.0656276558228647	0.173749402237781	0.124130082146426	16542	1	Kdr
GO:0060159	regulation of dopamine receptor signaling pathway	1/178	11/28939	0.0656276558228647	0.173749402237781	0.124130082146426	12390	1	Cav2
GO:0060600	dichotomous subdivision of an epithelial terminal unit	1/178	11/28939	0.0656276558228647	0.173749402237781	0.124130082146426	18186	1	Nrp1
GO:0060920	cardiac pacemaker cell differentiation	1/178	11/28939	0.0656276558228647	0.173749402237781	0.124130082146426	21386	1	Tbx3
GO:0061299	retina vasculature morphogenesis in camera-type eye	1/178	11/28939	0.0656276558228647	0.173749402237781	0.124130082146426	18186	1	Nrp1
GO:0090009	primitive streak formation	1/178	11/28939	0.0656276558228647	0.173749402237781	0.124130082146426	23872	1	Ets2
GO:0097011	cellular response to granulocyte macrophage colony-stimulating factor stimulus	1/178	11/28939	0.0656276558228647	0.173749402237781	0.124130082146426	207728	1	Pde2a
GO:1900747	negative regulation of vascular endothelial growth factor signaling pathway	1/178	11/28939	0.0656276558228647	0.173749402237781	0.124130082146426	22436	1	Xdh
GO:1901977	negative regulation of cell cycle checkpoint	1/178	11/28939	0.0656276558228647	0.173749402237781	0.124130082146426	50883	1	Chek2
GO:1902035	positive regulation of hematopoietic stem cell proliferation	1/178	11/28939	0.0656276558228647	0.173749402237781	0.124130082146426	17311	1	Kitl
GO:1902946	protein localization to early endosome	1/178	11/28939	0.0656276558228647	0.173749402237781	0.124130082146426	18186	1	Nrp1
GO:2000344	positive regulation of acrosome reaction	1/178	11/28939	0.0656276558228647	0.173749402237781	0.124130082146426	18795	1	Plcb1
GO:0019933	cAMP-mediated signaling	2/178	68/28939	0.0658270093030941	0.173749402237781	0.124130082146426	23796/207728	2	Aplnr/Pde2a
GO:0050771	negative regulation of axonogenesis	2/178	68/28939	0.0658270093030941	0.173749402237781	0.124130082146426	18186/20361	2	Nrp1/Sema7a
GO:0061082	myeloid leukocyte cytokine production	2/178	68/28939	0.0658270093030941	0.173749402237781	0.124130082146426	12491/20361	2	Cd36/Sema7a
GO:0098900	regulation of action potential	2/178	68/28939	0.0658270093030941	0.173749402237781	0.124130082146426	12491/16480	2	Cd36/Jup
GO:0002573	myeloid leukocyte differentiation	4/178	246/28939	0.0659073072267058	0.173812152420343	0.124174912144204	17311/18795/19016/67087	4	Kitl/Plcb1/Pparg/Ctnnbip1
GO:0071453	cellular response to oxygen levels	3/178	151/28939	0.0666354396554772	0.175581814002221	0.125439194119858	11826/19016/66214	3	Aqp1/Pparg/Rgcc
GO:0022029	telencephalon cell migration	2/178	69/28939	0.0675261478309929	0.177169713805719	0.126573621810025	14766/20315	2	Adgrg1/Cxcl12
GO:0045668	negative regulation of osteoblast differentiation	2/178	69/28939	0.0675261478309929	0.177169713805719	0.126573621810025	15901/19016	2	Id1/Pparg
GO:0050994	regulation of lipid catabolic process	2/178	69/28939	0.0675261478309929	0.177169713805719	0.126573621810025	20778/66853	2	Scarb1/Pnpla2
GO:0060425	lung morphogenesis	2/178	69/28939	0.0675261478309929	0.177169713805719	0.126573621810025	15901/24063	2	Id1/Spry1
GO:0086003	cardiac muscle cell contraction	2/178	69/28939	0.0675261478309929	0.177169713805719	0.126573621810025	16480/16493	2	Jup/Kcna5
GO:0060828	regulation of canonical Wnt signaling pathway	4/178	249/28939	0.0682569397835345	0.177720168224171	0.126966877564003	20671/67020/67087/328949	4	Sox17/Tmem88/Ctnnbip1/Mcc
GO:0006091	generation of precursor metabolites and energy	6/178	465/28939	0.0682956433020763	0.177720168224171	0.126966877564003	12491/68375/74747/103172/207728/224792	6	Cd36/Ndufa8/Ddit4/Chchd10/Pde2a/Adgrf5
GO:0035725	sodium ion transmembrane transport	3/178	153/28939	0.0687371386533411	0.177720168224171	0.126966877564003	13830/18795/21366	3	Stom/Plcb1/Slc6a6
GO:0016032	viral process	5/178	355/28939	0.0689352847072425	0.177720168224171	0.126966877564003	12390/13830/18186/58185/80287	5	Cav2/Stom/Nrp1/Rsad2/Apobec3
GO:0006814	sodium ion transport	4/178	250/28939	0.0690497085655812	0.177720168224171	0.126966877564003	13830/18795/20393/21366	4	Stom/Plcb1/Sgk1/Slc6a6
GO:0045600	positive regulation of fat cell differentiation	2/178	70/28939	0.0692397629125184	0.177720168224171	0.126966877564003	16956/19016	2	Lpl/Pparg
GO:0046513	ceramide biosynthetic process	2/178	70/28939	0.0692397629125184	0.177720168224171	0.126966877564003	20452/56375	2	St8sia4/B4galt4
GO:0060260	regulation of transcription initiation by RNA polymerase II	2/178	70/28939	0.0692397629125184	0.177720168224171	0.126966877564003	13870/67087	2	Ercc1/Ctnnbip1
GO:0061337	cardiac conduction	2/178	70/28939	0.0692397629125184	0.177720168224171	0.126966877564003	16480/16493	2	Jup/Kcna5
GO:0071677	positive regulation of mononuclear cell migration	2/178	70/28939	0.0692397629125184	0.177720168224171	0.126966877564003	20315/67374	2	Cxcl12/Jam2
GO:1902305	regulation of sodium ion transmembrane transport	2/178	70/28939	0.0692397629125184	0.177720168224171	0.126966877564003	13830/18795	2	Stom/Plcb1
GO:1905710	positive regulation of membrane permeability	2/178	70/28939	0.0692397629125184	0.177720168224171	0.126966877564003	83964/103172	2	Jam3/Chchd10
GO:0006633	fatty acid biosynthetic process	3/178	154/28939	0.0697992156843466	0.177720168224171	0.126966877564003	16592/16956/23945	3	Fabp5/Lpl/Mgll
GO:0042391	regulation of membrane potential	6/178	469/28939	0.0705342173723439	0.177720168224171	0.126966877564003	12491/16480/16493/16542/22228/103172	6	Cd36/Jup/Kcna5/Kdr/Ucp2/Chchd10
GO:0006470	protein dephosphorylation	4/178	252/28939	0.0706495223301922	0.177720168224171	0.126966877564003	12562/19245/50768/109700	4	Cdh5/Ptp4a3/Dlc1/Itga1
GO:0010761	fibroblast migration	2/178	71/28939	0.0709676145257751	0.177720168224171	0.126966877564003	11826/18591	2	Aqp1/Pdgfb
GO:0030193	regulation of blood coagulation	2/178	71/28939	0.0709676145257751	0.177720168224171	0.126966877564003	12491/18591	2	Cd36/Pdgfb
GO:0034121	regulation of toll-like receptor signaling pathway	2/178	71/28939	0.0709676145257751	0.177720168224171	0.126966877564003	12491/58185	2	Cd36/Rsad2
GO:0001781	neutrophil apoptotic process	1/178	12/28939	0.0713770431729596	0.177720168224171	0.126966877564003	320404	1	Itpkb
GO:0003306	Wnt signaling pathway involved in heart development	1/178	12/28939	0.0713770431729596	0.177720168224171	0.126966877564003	20671	1	Sox17
GO:0006152	purine nucleoside catabolic process	1/178	12/28939	0.0713770431729596	0.177720168224171	0.126966877564003	22436	1	Xdh
GO:0007440	foregut morphogenesis	1/178	12/28939	0.0713770431729596	0.177720168224171	0.126966877564003	20671	1	Sox17
GO:0010898	positive regulation of triglyceride catabolic process	1/178	12/28939	0.0713770431729596	0.177720168224171	0.126966877564003	66853	1	Pnpla2
GO:0010985	negative regulation of lipoprotein particle clearance	1/178	12/28939	0.0713770431729596	0.177720168224171	0.126966877564003	218203	1	Mylip
GO:0014824	artery smooth muscle contraction	1/178	12/28939	0.0713770431729596	0.177720168224171	0.126966877564003	12494	1	Cd38
GO:0015911	long-chain fatty acid import across plasma membrane	1/178	12/28939	0.0713770431729596	0.177720168224171	0.126966877564003	12491	1	Cd36
GO:0021561	facial nerve development	1/178	12/28939	0.0713770431729596	0.177720168224171	0.126966877564003	18186	1	Nrp1
GO:0021610	facial nerve morphogenesis	1/178	12/28939	0.0713770431729596	0.177720168224171	0.126966877564003	18186	1	Nrp1
GO:0031392	regulation of prostaglandin biosynthetic process	1/178	12/28939	0.0713770431729596	0.177720168224171	0.126966877564003	16592	1	Fabp5
GO:0032275	luteinizing hormone secretion	1/178	12/28939	0.0713770431729596	0.177720168224171	0.126966877564003	21386	1	Tbx3
GO:0032490	detection of molecule of bacterial origin	1/178	12/28939	0.0713770431729596	0.177720168224171	0.126966877564003	20778	1	Scarb1
GO:0033262	regulation of nuclear cell cycle DNA replication	1/178	12/28939	0.0713770431729596	0.177720168224171	0.126966877564003	13134	1	Dach1
GO:0034035	purine ribonucleoside bisphosphate metabolic process	1/178	12/28939	0.0713770431729596	0.177720168224171	0.126966877564003	23972	1	Papss2
GO:0034154	toll-like receptor 7 signaling pathway	1/178	12/28939	0.0713770431729596	0.177720168224171	0.126966877564003	58185	1	Rsad2
GO:0034333	adherens junction assembly	1/178	12/28939	0.0713770431729596	0.177720168224171	0.126966877564003	83964	1	Jam3
GO:0035726	common myeloid progenitor cell proliferation	1/178	12/28939	0.0713770431729596	0.177720168224171	0.126966877564003	320404	1	Itpkb
GO:0036005	response to macrophage colony-stimulating factor	1/178	12/28939	0.0713770431729596	0.177720168224171	0.126966877564003	207728	1	Pde2a
GO:0036006	cellular response to macrophage colony-stimulating factor stimulus	1/178	12/28939	0.0713770431729596	0.177720168224171	0.126966877564003	207728	1	Pde2a
GO:0038063	collagen-activated tyrosine kinase receptor signaling pathway	1/178	12/28939	0.0713770431729596	0.177720168224171	0.126966877564003	12827	1	Col4a2
GO:0043619	regulation of transcription from RNA polymerase II promoter in response to oxidative stress	1/178	12/28939	0.0713770431729596	0.177720168224171	0.126966877564003	12491	1	Cd36
GO:0045869	negative regulation of single stranded viral RNA replication via double stranded DNA intermediate	1/178	12/28939	0.0713770431729596	0.177720168224171	0.126966877564003	80287	1	Apobec3
GO:0046054	dGMP metabolic process	1/178	12/28939	0.0713770431729596	0.177720168224171	0.126966877564003	22436	1	Xdh
GO:0046929	negative regulation of neurotransmitter secretion	1/178	12/28939	0.0713770431729596	0.177720168224171	0.126966877564003	109905	1	Rap1a
GO:0050427	3'-phosphoadenosine 5'-phosphosulfate metabolic process	1/178	12/28939	0.0713770431729596	0.177720168224171	0.126966877564003	23972	1	Papss2
GO:0060872	semicircular canal development	1/178	12/28939	0.0713770431729596	0.177720168224171	0.126966877564003	21386	1	Tbx3
GO:0061365	positive regulation of triglyceride lipase activity	1/178	12/28939	0.0713770431729596	0.177720168224171	0.126966877564003	68453	1	Gpihbp1
GO:0061626	pharyngeal arch artery morphogenesis	1/178	12/28939	0.0713770431729596	0.177720168224171	0.126966877564003	224792	1	Adgrf5
GO:0061635	regulation of protein complex stability	1/178	12/28939	0.0713770431729596	0.177720168224171	0.126966877564003	21386	1	Tbx3
GO:0071073	positive regulation of phospholipid biosynthetic process	1/178	12/28939	0.0713770431729596	0.177720168224171	0.126966877564003	224792	1	Adgrf5
GO:0071679	commissural neuron axon guidance	1/178	12/28939	0.0713770431729596	0.177720168224171	0.126966877564003	18186	1	Nrp1
GO:0071732	cellular response to nitric oxide	1/178	12/28939	0.0713770431729596	0.177720168224171	0.126966877564003	11826	1	Aqp1
GO:0072124	regulation of glomerular mesangial cell proliferation	1/178	12/28939	0.0713770431729596	0.177720168224171	0.126966877564003	18591	1	Pdgfb
GO:0072531	pyrimidine-containing compound transmembrane transport	1/178	12/28939	0.0713770431729596	0.177720168224171	0.126966877564003	269346	1	Slc28a2
GO:0086013	membrane repolarization during cardiac muscle cell action potential	1/178	12/28939	0.0713770431729596	0.177720168224171	0.126966877564003	16493	1	Kcna5
GO:0090399	replicative senescence	1/178	12/28939	0.0713770431729596	0.177720168224171	0.126966877564003	13870	1	Ercc1
GO:0097012	response to granulocyte macrophage colony-stimulating factor	1/178	12/28939	0.0713770431729596	0.177720168224171	0.126966877564003	207728	1	Pde2a
GO:0098911	regulation of ventricular cardiac muscle cell action potential	1/178	12/28939	0.0713770431729596	0.177720168224171	0.126966877564003	16480	1	Jup
GO:0140052	cellular response to oxidised low-density lipoprotein particle stimulus	1/178	12/28939	0.0713770431729596	0.177720168224171	0.126966877564003	12491	1	Cd36
GO:1900227	positive regulation of NLRP3 inflammasome complex assembly	1/178	12/28939	0.0713770431729596	0.177720168224171	0.126966877564003	12491	1	Cd36
GO:1900272	negative regulation of long-term synaptic potentiation	1/178	12/28939	0.0713770431729596	0.177720168224171	0.126966877564003	19122	1	Prnp
GO:1901030	positive regulation of mitochondrial outer membrane permeabilization involved in apoptotic signaling pathway	1/178	12/28939	0.0713770431729596	0.177720168224171	0.126966877564003	103172	1	Chchd10
GO:2000551	regulation of T-helper 2 cell cytokine production	1/178	12/28939	0.0713770431729596	0.177720168224171	0.126966877564003	58185	1	Rsad2
GO:2001223	negative regulation of neuron migration	1/178	12/28939	0.0713770431729596	0.177720168224171	0.126966877564003	14766	1	Adgrg1
GO:0006066	alcohol metabolic process	5/178	359/28939	0.0715610393427018	0.177890215019247	0.127088362428812	16890/18795/20148/20778/320404	5	Lipe/Plcb1/Dhrs3/Scarb1/Itpkb
GO:0072507	divalent inorganic cation homeostasis	5/178	359/28939	0.0715610393427018	0.177890215019247	0.127088362428812	12390/12562/16542/17329/23796	5	Cav2/Cdh5/Kdr/Cxcl9/Aplnr
GO:0071326	cellular response to monosaccharide stimulus	3/178	156/28939	0.0719456284620347	0.178701783134698	0.127668163081597	18795/22228/223775	3	Plcb1/Ucp2/Pim3
GO:0043583	ear development	4/178	254/28939	0.0722683007243756	0.179358373468487	0.128137244477101	21386/21407/29817/224796	4	Tbx3/Tcf15/Igfbp7/Clic5
GO:0000271	polysaccharide biosynthetic process	2/178	72/28939	0.0727094650239132	0.179727978254448	0.128401297601038	12491/18591	2	Cd36/Pdgfb
GO:0007585	respiratory gaseous exchange by respiratory system	2/178	72/28939	0.0727094650239132	0.179727978254448	0.128401297601038	13134/21407	2	Dach1/Tcf15
GO:0021885	forebrain cell migration	2/178	72/28939	0.0727094650239132	0.179727978254448	0.128401297601038	14766/20315	2	Adgrg1/Cxcl12
GO:0032371	regulation of sterol transport	2/178	72/28939	0.0727094650239132	0.179727978254448	0.128401297601038	19016/67484	2	Pparg/Eepd1
GO:0032374	regulation of cholesterol transport	2/178	72/28939	0.0727094650239132	0.179727978254448	0.128401297601038	19016/67484	2	Pparg/Eepd1
GO:0048593	camera-type eye morphogenesis	3/178	157/28939	0.0730298846006012	0.180375016182208	0.128863554564747	11826/14254/16542	3	Aqp1/Flt1/Kdr
GO:0001541	ovarian follicle development	2/178	73/28939	0.0744650791152652	0.182891468274313	0.130661358763711	16542/17311	2	Kdr/Kitl
GO:0002763	positive regulation of myeloid leukocyte differentiation	2/178	73/28939	0.0744650791152652	0.182891468274313	0.130661358763711	17311/67087	2	Kitl/Ctnnbip1
GO:0008542	visual learning	2/178	73/28939	0.0744650791152652	0.182891468274313	0.130661358763711	20393/66860	2	Sgk1/Tanc1
GO:0030888	regulation of B cell proliferation	2/178	73/28939	0.0744650791152652	0.182891468274313	0.130661358763711	12494/12575	2	Cd38/Cdkn1a
GO:1900046	regulation of hemostasis	2/178	73/28939	0.0744650791152652	0.182891468274313	0.130661358763711	12491/18591	2	Cd36/Pdgfb
GO:1990868	response to chemokine	2/178	73/28939	0.0744650791152652	0.182891468274313	0.130661358763711	17329/20315	2	Cxcl9/Cxcl12
GO:1990869	cellular response to chemokine	2/178	73/28939	0.0744650791152652	0.182891468274313	0.130661358763711	17329/20315	2	Cxcl9/Cxcl12
GO:0060348	bone development	4/178	259/28939	0.0763976357980724	0.183054514635675	0.130777842377289	14247/16542/20148/23972	4	Fli1/Kdr/Dhrs3/Papss2
GO:0000255	allantoin metabolic process	1/178	13/28939	0.0770912508790893	0.183054514635675	0.130777842377289	22436	1	Xdh
GO:0002674	negative regulation of acute inflammatory response	1/178	13/28939	0.0770912508790893	0.183054514635675	0.130777842377289	19016	1	Pparg
GO:0003093	regulation of glomerular filtration	1/178	13/28939	0.0770912508790893	0.183054514635675	0.130777842377289	18591	1	Pdgfb
GO:0006977	DNA damage response, signal transduction by p53 class mediator resulting in cell cycle arrest	1/178	13/28939	0.0770912508790893	0.183054514635675	0.130777842377289	12575	1	Cdkn1a
GO:0007213	G protein-coupled acetylcholine receptor signaling pathway	1/178	13/28939	0.0770912508790893	0.183054514635675	0.130777842377289	18795	1	Plcb1
GO:0007343	egg activation	1/178	13/28939	0.0770912508790893	0.183054514635675	0.130777842377289	18795	1	Plcb1
GO:0014745	negative regulation of muscle adaptation	1/178	13/28939	0.0770912508790893	0.183054514635675	0.130777842377289	19016	1	Pparg
GO:0016553	base conversion or substitution editing	1/178	13/28939	0.0770912508790893	0.183054514635675	0.130777842377289	80287	1	Apobec3
GO:0018095	protein polyglutamylation	1/178	13/28939	0.0770912508790893	0.183054514635675	0.130777842377289	70892	1	Ttll7
GO:0021604	cranial nerve structural organization	1/178	13/28939	0.0770912508790893	0.183054514635675	0.130777842377289	18186	1	Nrp1
GO:0021670	lateral ventricle development	1/178	13/28939	0.0770912508790893	0.183054514635675	0.130777842377289	11826	1	Aqp1
GO:0030949	positive regulation of vascular endothelial growth factor receptor signaling pathway	1/178	13/28939	0.0770912508790893	0.183054514635675	0.130777842377289	16542	1	Kdr
GO:0033625	positive regulation of integrin activation	1/178	13/28939	0.0770912508790893	0.183054514635675	0.130777842377289	218952	1	Fermt2
GO:0034375	high-density lipoprotein particle remodeling	1/178	13/28939	0.0770912508790893	0.183054514635675	0.130777842377289	20778	1	Scarb1
GO:0043589	skin morphogenesis	1/178	13/28939	0.0770912508790893	0.183054514635675	0.130777842377289	16403	1	Itga6
GO:0045472	response to ether	1/178	13/28939	0.0770912508790893	0.183054514635675	0.130777842377289	18795	1	Plcb1
GO:0046462	monoacylglycerol metabolic process	1/178	13/28939	0.0770912508790893	0.183054514635675	0.130777842377289	23945	1	Mgll
GO:0048012	hepatocyte growth factor receptor signaling pathway	1/178	13/28939	0.0770912508790893	0.183054514635675	0.130777842377289	18186	1	Nrp1
GO:0048385	regulation of retinoic acid receptor signaling pathway	1/178	13/28939	0.0770912508790893	0.183054514635675	0.130777842377289	20148	1	Dhrs3
GO:0051974	negative regulation of telomerase activity	1/178	13/28939	0.0770912508790893	0.183054514635675	0.130777842377289	19016	1	Pparg
GO:0060213	positive regulation of nuclear-transcribed mRNA poly(A) tail shortening	1/178	13/28939	0.0770912508790893	0.183054514635675	0.130777842377289	12227	1	Btg2
GO:0060368	regulation of Fc receptor mediated stimulatory signaling pathway	1/178	13/28939	0.0770912508790893	0.183054514635675	0.130777842377289	109905	1	Rap1a
GO:0060394	negative regulation of pathway-restricted SMAD protein phosphorylation	1/178	13/28939	0.0770912508790893	0.183054514635675	0.130777842377289	19016	1	Pparg
GO:0070673	response to interleukin-18	1/178	13/28939	0.0770912508790893	0.183054514635675	0.130777842377289	18591	1	Pdgfb
GO:0070914	UV-damage excision repair	1/178	13/28939	0.0770912508790893	0.183054514635675	0.130777842377289	13870	1	Ercc1
GO:0070934	CRD-mediated mRNA stabilization	1/178	13/28939	0.0770912508790893	0.183054514635675	0.130777842377289	22608	1	Ybx1
GO:0072110	glomerular mesangial cell proliferation	1/178	13/28939	0.0770912508790893	0.183054514635675	0.130777842377289	18591	1	Pdgfb
GO:0086015	SA node cell action potential	1/178	13/28939	0.0770912508790893	0.183054514635675	0.130777842377289	16493	1	Kcna5
GO:0086018	SA node cell to atrial cardiac muscle cell signaling	1/178	13/28939	0.0770912508790893	0.183054514635675	0.130777842377289	16493	1	Kcna5
GO:0086070	SA node cell to atrial cardiac muscle cell communication	1/178	13/28939	0.0770912508790893	0.183054514635675	0.130777842377289	16493	1	Kcna5
GO:0097048	dendritic cell apoptotic process	1/178	13/28939	0.0770912508790893	0.183054514635675	0.130777842377289	20315	1	Cxcl12
GO:0097709	connective tissue replacement	1/178	13/28939	0.0770912508790893	0.183054514635675	0.130777842377289	19016	1	Pparg
GO:0140059	dendrite arborization	1/178	13/28939	0.0770912508790893	0.183054514635675	0.130777842377289	18186	1	Nrp1
GO:1901533	negative regulation of hematopoietic progenitor cell differentiation	1/178	13/28939	0.0770912508790893	0.183054514635675	0.130777842377289	21407	1	Tcf15
GO:1902548	negative regulation of cellular response to vascular endothelial growth factor stimulus	1/178	13/28939	0.0770912508790893	0.183054514635675	0.130777842377289	22436	1	Xdh
GO:1902667	regulation of axon guidance	1/178	13/28939	0.0770912508790893	0.183054514635675	0.130777842377289	18186	1	Nrp1
GO:1902950	regulation of dendritic spine maintenance	1/178	13/28939	0.0770912508790893	0.183054514635675	0.130777842377289	19122	1	Prnp
GO:1904179	positive regulation of adipose tissue development	1/178	13/28939	0.0770912508790893	0.183054514635675	0.130777842377289	19016	1	Pparg
GO:1904181	positive regulation of membrane depolarization	1/178	13/28939	0.0770912508790893	0.183054514635675	0.130777842377289	16542	1	Kdr
GO:1904753	negative regulation of vascular associated smooth muscle cell migration	1/178	13/28939	0.0770912508790893	0.183054514635675	0.130777842377289	18591	1	Pdgfb
GO:2000489	regulation of hepatic stellate cell activation	1/178	13/28939	0.0770912508790893	0.183054514635675	0.130777842377289	18591	1	Pdgfb
GO:2000668	regulation of dendritic cell apoptotic process	1/178	13/28939	0.0770912508790893	0.183054514635675	0.130777842377289	20315	1	Cxcl12
GO:0072006	nephron development	3/178	161/28939	0.077439629611434	0.183739861925277	0.131267468322825	11826/18591/67087	3	Aqp1/Pdgfb/Ctnnbip1
GO:0030104	water homeostasis	2/178	75/28939	0.0780166685687582	0.184397583281269	0.131737357743435	11826/11832	2	Aqp1/Aqp7
GO:0050688	regulation of defense response to virus	2/178	75/28939	0.0780166685687582	0.184397583281269	0.131737357743435	67664/80287	2	Rnf125/Apobec3
GO:0050818	regulation of coagulation	2/178	75/28939	0.0780166685687582	0.184397583281269	0.131737357743435	12491/18591	2	Cd36/Pdgfb
GO:0071479	cellular response to ionizing radiation	2/178	75/28939	0.0780166685687582	0.184397583281269	0.131737357743435	12575/50883	2	Cdkn1a/Chek2
GO:1901292	nucleoside phosphate catabolic process	2/178	75/28939	0.0780166685687582	0.184397583281269	0.131737357743435	22436/207728	2	Xdh/Pde2a
GO:0048732	gland development	6/178	483/28939	0.0787003401753258	0.18587061907767	0.132789724267042	12577/18186/18591/21386/22436/225341	6	Cdkn1c/Nrp1/Pdgfb/Tbx3/Xdh/Lims2
GO:0009755	hormone-mediated signaling pathway	3/178	163/28939	0.0796875575696223	0.187518910171382	0.133967296714651	15502/19016/20393	3	Dnaja1/Pparg/Sgk1
GO:0035637	multicellular organismal signaling	3/178	163/28939	0.0796875575696223	0.187518910171382	0.133967296714651	16480/16493/83964	3	Jup/Kcna5/Jam3
GO:0051701	biological process involved in interaction with host	3/178	163/28939	0.0796875575696223	0.187518910171382	0.133967296714651	12390/18186/20778	3	Cav2/Nrp1/Scarb1
GO:0097530	granulocyte migration	3/178	163/28939	0.0796875575696223	0.187518910171382	0.133967296714651	17329/83964/109700	3	Cxcl9/Jam3/Itga1
GO:0002831	regulation of response to biotic stimulus	5/178	371/28939	0.0797641413021685	0.187518910171382	0.133967296714651	15950/19016/67664/80287/100040462	5	Ifi203/Pparg/Rnf125/Apobec3/Mndal
GO:0007517	muscle organ development	5/178	371/28939	0.0797641413021685	0.187518910171382	0.133967296714651	12227/12390/17286/21407/217012	5	Btg2/Cav2/Meox2/Tcf15/Unc45b
GO:0071322	cellular response to carbohydrate stimulus	3/178	164/28939	0.0808221390835354	0.189656681034914	0.135494563395761	18795/22228/223775	3	Plcb1/Ucp2/Pim3
GO:0001756	somitogenesis	2/178	77/28939	0.0816205469114108	0.189656681034914	0.135494563395761	17286/21407	2	Meox2/Tcf15
GO:0007632	visual behavior	2/178	77/28939	0.0816205469114108	0.189656681034914	0.135494563395761	20393/66860	2	Sgk1/Tanc1
GO:0010822	positive regulation of mitochondrion organization	2/178	77/28939	0.0816205469114108	0.189656681034914	0.135494563395761	16542/103172	2	Kdr/Chchd10
GO:0008064	regulation of actin polymerization or depolymerization	3/178	165/28939	0.081963742441401	0.189656681034914	0.135494563395761	69524/73910/80880	3	Esam/Arhgap18/Kank3
GO:0002318	myeloid progenitor cell differentiation	1/178	14/28939	0.0827704929914976	0.189656681034914	0.135494563395761	83964	1	Jam3
GO:0006651	diacylglycerol biosynthetic process	1/178	14/28939	0.0827704929914976	0.189656681034914	0.135494563395761	66853	1	Pnpla2
GO:0009120	deoxyribonucleoside metabolic process	1/178	14/28939	0.0827704929914976	0.189656681034914	0.135494563395761	22436	1	Xdh
GO:0010940	positive regulation of necrotic cell death	1/178	14/28939	0.0827704929914976	0.189656681034914	0.135494563395761	21366	1	Slc6a6
GO:0014820	tonic smooth muscle contraction	1/178	14/28939	0.0827704929914976	0.189656681034914	0.135494563395761	12494	1	Cd38
GO:0014848	urinary tract smooth muscle contraction	1/178	14/28939	0.0827704929914976	0.189656681034914	0.135494563395761	21386	1	Tbx3
GO:0021903	rostrocaudal neural tube patterning	1/178	14/28939	0.0827704929914976	0.189656681034914	0.135494563395761	20671	1	Sox17
GO:0030432	peristalsis	1/178	14/28939	0.0827704929914976	0.189656681034914	0.135494563395761	21386	1	Tbx3
GO:0032328	alanine transport	1/178	14/28939	0.0827704929914976	0.189656681034914	0.135494563395761	21366	1	Slc6a6
GO:0034393	positive regulation of smooth muscle cell apoptotic process	1/178	14/28939	0.0827704929914976	0.189656681034914	0.135494563395761	19016	1	Pparg
GO:0035791	platelet-derived growth factor receptor-beta signaling pathway	1/178	14/28939	0.0827704929914976	0.189656681034914	0.135494563395761	18591	1	Pdgfb
GO:0038094	Fc-gamma receptor signaling pathway	1/178	14/28939	0.0827704929914976	0.189656681034914	0.135494563395761	109905	1	Rap1a
GO:0043508	negative regulation of JUN kinase activity	1/178	14/28939	0.0827704929914976	0.189656681034914	0.135494563395761	15502	1	Dnaja1
GO:0045091	regulation of single stranded viral RNA replication via double stranded DNA intermediate	1/178	14/28939	0.0827704929914976	0.189656681034914	0.135494563395761	80287	1	Apobec3
GO:0045176	apical protein localization	1/178	14/28939	0.0827704929914976	0.189656681034914	0.135494563395761	83964	1	Jam3
GO:0045792	negative regulation of cell size	1/178	14/28939	0.0827704929914976	0.189656681034914	0.135494563395761	239126	1	C1qtnf9
GO:0045793	positive regulation of cell size	1/178	14/28939	0.0827704929914976	0.189656681034914	0.135494563395761	223864	1	Rapgef3
GO:0070278	extracellular matrix constituent secretion	1/178	14/28939	0.0827704929914976	0.189656681034914	0.135494563395761	66214	1	Rgcc
GO:0072530	purine-containing compound transmembrane transport	1/178	14/28939	0.0827704929914976	0.189656681034914	0.135494563395761	269346	1	Slc28a2
GO:1900152	negative regulation of nuclear-transcribed mRNA catabolic process, deadenylation-dependent decay	1/178	14/28939	0.0827704929914976	0.189656681034914	0.135494563395761	22608	1	Ybx1
GO:1901201	regulation of extracellular matrix assembly	1/178	14/28939	0.0827704929914976	0.189656681034914	0.135494563395761	66214	1	Rgcc
GO:1902036	regulation of hematopoietic stem cell differentiation	1/178	14/28939	0.0827704929914976	0.189656681034914	0.135494563395761	21407	1	Tcf15
GO:1902170	cellular response to reactive nitrogen species	1/178	14/28939	0.0827704929914976	0.189656681034914	0.135494563395761	11826	1	Aqp1
GO:1905063	regulation of vascular associated smooth muscle cell differentiation	1/178	14/28939	0.0827704929914976	0.189656681034914	0.135494563395761	18591	1	Pdgfb
GO:1905288	vascular associated smooth muscle cell apoptotic process	1/178	14/28939	0.0827704929914976	0.189656681034914	0.135494563395761	19016	1	Pparg
GO:1905459	regulation of vascular associated smooth muscle cell apoptotic process	1/178	14/28939	0.0827704929914976	0.189656681034914	0.135494563395761	19016	1	Pparg
GO:2000343	positive regulation of chemokine (C-X-C motif) ligand 2 production	1/178	14/28939	0.0827704929914976	0.189656681034914	0.135494563395761	16956	1	Lpl
GO:2000644	regulation of receptor catabolic process	1/178	14/28939	0.0827704929914976	0.189656681034914	0.135494563395761	218203	1	Mylip
GO:2001279	regulation of unsaturated fatty acid biosynthetic process	1/178	14/28939	0.0827704929914976	0.189656681034914	0.135494563395761	16592	1	Fabp5
GO:0071277	cellular response to calcium ion	2/178	78/28939	0.0834415306540454	0.190909752054457	0.136389782640189	19395/320404	2	Rasgrp2/Itpkb
GO:1901657	glycosyl compound metabolic process	2/178	78/28939	0.0834415306540454	0.190909752054457	0.136389782640189	22436/26357	2	Xdh/Abcg2
GO:1990778	protein localization to cell periphery	5/178	377/28939	0.0840473037279283	0.192152757593591	0.137277810902122	16480/19122/67020/70423/109905	5	Jup/Prnp/Tmem88/Tspan15/Rap1a
GO:0021543	pallium development	3/178	167/28939	0.084267843520646	0.192513832708757	0.137535770256971	12227/14766/18795	3	Btg2/Adgrg1/Plcb1
GO:0007409	axonogenesis	6/178	493/28939	0.0848470287831891	0.193693105796813	0.13837826676866	13641/18186/20315/20361/23945/226251	6	Efnb1/Nrp1/Cxcl12/Sema7a/Mgll/Ablim1
GO:0045669	positive regulation of osteoblast differentiation	2/178	79/28939	0.085274914605553	0.194303279692991	0.13881418732367	67087/218952	2	Ctnnbip1/Fermt2
GO:1903036	positive regulation of response to wounding	2/178	79/28939	0.085274914605553	0.194303279692991	0.13881418732367	12491/218952	2	Cd36/Fermt2
GO:0030832	regulation of actin filament length	3/178	168/28939	0.0854302550064791	0.194303279692991	0.13881418732367	69524/73910/80880	3	Esam/Arhgap18/Kank3
GO:0046474	glycerophospholipid biosynthetic process	3/178	168/28939	0.0854302550064791	0.194303279692991	0.13881418732367	16592/18591/320404	3	Fabp5/Pdgfb/Itpkb
GO:0050768	negative regulation of neurogenesis	3/178	168/28939	0.0854302550064791	0.194303279692991	0.13881418732367	15901/18186/20361	3	Id1/Nrp1/Sema7a
GO:0006457	protein folding	3/178	169/28939	0.0865995158809066	0.196017354337485	0.140038756868577	15502/15507/217012	3	Dnaja1/Hspb1/Unc45b
GO:0030041	actin filament polymerization	3/178	169/28939	0.0865995158809066	0.196017354337485	0.140038756868577	69524/73910/80880	3	Esam/Arhgap18/Kank3
GO:0051091	positive regulation of DNA-binding transcription factor activity	4/178	271/28939	0.0867804189993235	0.196017354337485	0.140038756868577	12491/16480/19016/66214	4	Cd36/Jup/Pparg/Rgcc
GO:0044773	mitotic DNA damage checkpoint signaling	2/178	80/28939	0.0871204794170825	0.196017354337485	0.140038756868577	12575/50883	2	Cdkn1a/Chek2
GO:2000142	regulation of DNA-templated transcription initiation	2/178	80/28939	0.0871204794170825	0.196017354337485	0.140038756868577	13870/67087	2	Ercc1/Ctnnbip1
GO:2000573	positive regulation of DNA biosynthetic process	2/178	80/28939	0.0871204794170825	0.196017354337485	0.140038756868577	18591/66214	2	Pdgfb/Rgcc
GO:0044403	biological process involved in symbiotic interaction	4/178	272/28939	0.087675243330231	0.196017354337485	0.140038756868577	12390/13830/18186/20778	4	Cav2/Stom/Nrp1/Scarb1
GO:1903039	positive regulation of leukocyte cell-cell adhesion	4/178	272/28939	0.087675243330231	0.196017354337485	0.140038756868577	13641/17311/23871/320404	4	Efnb1/Kitl/Ets1/Itpkb
GO:0030003	cellular cation homeostasis	6/178	498/28939	0.0880176955158845	0.196017354337485	0.140038756868577	12390/12562/17329/19122/20393/23796	6	Cav2/Cdh5/Cxcl9/Prnp/Sgk1/Aplnr
GO:0001711	endodermal cell fate commitment	1/178	15/28939	0.0884149822653957	0.196017354337485	0.140038756868577	20671	1	Sox17
GO:0009155	purine deoxyribonucleotide catabolic process	1/178	15/28939	0.0884149822653957	0.196017354337485	0.140038756868577	22436	1	Xdh
GO:0009169	purine ribonucleoside monophosphate catabolic process	1/178	15/28939	0.0884149822653957	0.196017354337485	0.140038756868577	22436	1	Xdh
GO:0009170	purine deoxyribonucleoside monophosphate metabolic process	1/178	15/28939	0.0884149822653957	0.196017354337485	0.140038756868577	22436	1	Xdh
GO:0010887	negative regulation of cholesterol storage	1/178	15/28939	0.0884149822653957	0.196017354337485	0.140038756868577	19016	1	Pparg
GO:0010988	regulation of low-density lipoprotein particle clearance	1/178	15/28939	0.0884149822653957	0.196017354337485	0.140038756868577	218203	1	Mylip
GO:0030213	hyaluronan biosynthetic process	1/178	15/28939	0.0884149822653957	0.196017354337485	0.140038756868577	18591	1	Pdgfb
GO:0032488	Cdc42 protein signal transduction	1/178	15/28939	0.0884149822653957	0.196017354337485	0.140038756868577	18186	1	Nrp1
GO:0034638	phosphatidylcholine catabolic process	1/178	15/28939	0.0884149822653957	0.196017354337485	0.140038756868577	20778	1	Scarb1
GO:0035733	hepatic stellate cell activation	1/178	15/28939	0.0884149822653957	0.196017354337485	0.140038756868577	18591	1	Pdgfb
GO:0039692	single stranded viral RNA replication via double stranded DNA intermediate	1/178	15/28939	0.0884149822653957	0.196017354337485	0.140038756868577	80287	1	Apobec3
GO:0042693	muscle cell fate commitment	1/178	15/28939	0.0884149822653957	0.196017354337485	0.140038756868577	21386	1	Tbx3
GO:0046085	adenosine metabolic process	1/178	15/28939	0.0884149822653957	0.196017354337485	0.140038756868577	22436	1	Xdh
GO:0050930	induction of positive chemotaxis	1/178	15/28939	0.0884149822653957	0.196017354337485	0.140038756868577	20315	1	Cxcl12
GO:0060211	regulation of nuclear-transcribed mRNA poly(A) tail shortening	1/178	15/28939	0.0884149822653957	0.196017354337485	0.140038756868577	12227	1	Btg2
GO:0060330	regulation of response to interferon-gamma	1/178	15/28939	0.0884149822653957	0.196017354337485	0.140038756868577	19016	1	Pparg
GO:0060334	regulation of interferon-gamma-mediated signaling pathway	1/178	15/28939	0.0884149822653957	0.196017354337485	0.140038756868577	19016	1	Pparg
GO:0086014	atrial cardiac muscle cell action potential	1/178	15/28939	0.0884149822653957	0.196017354337485	0.140038756868577	16493	1	Kcna5
GO:0086026	atrial cardiac muscle cell to AV node cell signaling	1/178	15/28939	0.0884149822653957	0.196017354337485	0.140038756868577	16493	1	Kcna5
GO:0086066	atrial cardiac muscle cell to AV node cell communication	1/178	15/28939	0.0884149822653957	0.196017354337485	0.140038756868577	16493	1	Kcna5
GO:0097475	motor neuron migration	1/178	15/28939	0.0884149822653957	0.196017354337485	0.140038756868577	18186	1	Nrp1
GO:0098840	protein transport along microtubule	1/178	15/28939	0.0884149822653957	0.196017354337485	0.140038756868577	15507	1	Hspb1
GO:0099118	microtubule-based protein transport	1/178	15/28939	0.0884149822653957	0.196017354337485	0.140038756868577	15507	1	Hspb1
GO:0110096	cellular response to aldehyde	1/178	15/28939	0.0884149822653957	0.196017354337485	0.140038756868577	20393	1	Sgk1
GO:0150079	negative regulation of neuroinflammatory response	1/178	15/28939	0.0884149822653957	0.196017354337485	0.140038756868577	19016	1	Pparg
GO:2001046	positive regulation of integrin-mediated signaling pathway	1/178	15/28939	0.0884149822653957	0.196017354337485	0.140038756868577	225341	1	Lims2
GO:0034599	cellular response to oxidative stress	4/178	273/28939	0.0885745552299504	0.196088378208853	0.14008949775674	11826/12491/15507/72565	4	Aqp1/Cd36/Hspb1/Uaca
GO:0048588	developmental cell growth	4/178	273/28939	0.0885745552299504	0.196088378208853	0.14008949775674	18186/20315/20361/23945	4	Nrp1/Cxcl12/Sema7a/Mgll
GO:0009267	cellular response to starvation	3/178	171/28939	0.088958410627169	0.19613431858065	0.140122318486202	11520/12575/57875	3	Plin2/Cdkn1a/Angptl4
GO:0055067	monovalent inorganic cation homeostasis	3/178	171/28939	0.088958410627169	0.19613431858065	0.140122318486202	12351/16493/20393	3	Car4/Kcna5/Sgk1
GO:0071466	cellular response to xenobiotic stimulus	3/178	171/28939	0.088958410627169	0.19613431858065	0.140122318486202	19122/20887/109905	3	Prnp/Sult1a1/Rap1a
GO:0006749	glutathione metabolic process	2/178	81/28939	0.0889780079414656	0.19613431858065	0.140122318486202	14872/224796	2	Gstt2/Clic5
GO:0007568	aging	2/178	81/28939	0.0889780079414656	0.19613431858065	0.140122318486202	12577/13870	2	Cdkn1c/Ercc1
GO:0008543	fibroblast growth factor receptor signaling pathway	2/178	81/28939	0.0889780079414656	0.19613431858065	0.140122318486202	18591/24063	2	Pdgfb/Spry1
GO:0051961	negative regulation of nervous system development	3/178	172/28939	0.090147956340665	0.198570892369301	0.141863056011889	15901/18186/20361	3	Id1/Nrp1/Sema7a
GO:0051279	regulation of release of sequestered calcium ion into cytosol	2/178	82/28939	0.0908472852146847	0.199968075902044	0.142861232146364	17329/23796	2	Cxcl9/Aplnr
GO:0046785	microtubule polymerization	2/178	83/28939	0.0927280984374866	0.200782402964529	0.143443003846632	12562/20393	2	Cdh5/Sgk1
GO:0042552	myelination	3/178	175/28939	0.0937564533191468	0.200782402964529	0.143443003846632	67374/70031/83964	3	Jam2/Cmtm8/Jam3
GO:0050792	regulation of viral process	3/178	175/28939	0.0937564533191468	0.200782402964529	0.143443003846632	13830/58185/80287	3	Stom/Rsad2/Apobec3
GO:0051896	regulation of protein kinase B signaling	3/178	175/28939	0.0937564533191468	0.200782402964529	0.143443003846632	20315/22436/218952	3	Cxcl12/Xdh/Fermt2
GO:0000722	telomere maintenance via recombination	1/178	16/28939	0.0940249301687551	0.200782402964529	0.143443003846632	13870	1	Ercc1
GO:0001977	renal system process involved in regulation of blood volume	1/178	16/28939	0.0940249301687551	0.200782402964529	0.143443003846632	18591	1	Pdgfb
GO:0006177	GMP biosynthetic process	1/178	16/28939	0.0940249301687551	0.200782402964529	0.143443003846632	23917	1	Impdh1
GO:0007512	adult heart development	1/178	16/28939	0.0940249301687551	0.200782402964529	0.143443003846632	23796	1	Aplnr
GO:0009128	purine nucleoside monophosphate catabolic process	1/178	16/28939	0.0940249301687551	0.200782402964529	0.143443003846632	22436	1	Xdh
GO:0010715	regulation of extracellular matrix disassembly	1/178	16/28939	0.0940249301687551	0.200782402964529	0.143443003846632	23871	1	Ets1
GO:0010752	regulation of cGMP-mediated signaling	1/178	16/28939	0.0940249301687551	0.200782402964529	0.143443003846632	207728	1	Pde2a
GO:0014857	regulation of skeletal muscle cell proliferation	1/178	16/28939	0.0940249301687551	0.200782402964529	0.143443003846632	12390	1	Cav2
GO:0016264	gap junction assembly	1/178	16/28939	0.0940249301687551	0.200782402964529	0.143443003846632	23796	1	Aplnr
GO:0021819	layer formation in cerebral cortex	1/178	16/28939	0.0940249301687551	0.200782402964529	0.143443003846632	14766	1	Adgrg1
GO:0021978	telencephalon regionalization	1/178	16/28939	0.0940249301687551	0.200782402964529	0.143443003846632	14766	1	Adgrg1
GO:0030322	stabilization of membrane potential	1/178	16/28939	0.0940249301687551	0.200782402964529	0.143443003846632	103172	1	Chchd10
GO:0031573	mitotic intra-S DNA damage checkpoint signaling	1/178	16/28939	0.0940249301687551	0.200782402964529	0.143443003846632	50883	1	Chek2
GO:0034162	toll-like receptor 9 signaling pathway	1/178	16/28939	0.0940249301687551	0.200782402964529	0.143443003846632	58185	1	Rsad2
GO:0035358	regulation of peroxisome proliferator activated receptor signaling pathway	1/178	16/28939	0.0940249301687551	0.200782402964529	0.143443003846632	16592	1	Fabp5
GO:0035729	cellular response to hepatocyte growth factor stimulus	1/178	16/28939	0.0940249301687551	0.200782402964529	0.143443003846632	18186	1	Nrp1
GO:0038065	collagen-activated signaling pathway	1/178	16/28939	0.0940249301687551	0.200782402964529	0.143443003846632	12827	1	Col4a2
GO:0042454	ribonucleoside catabolic process	1/178	16/28939	0.0940249301687551	0.200782402964529	0.143443003846632	22436	1	Xdh
GO:0046007	negative regulation of activated T cell proliferation	1/178	16/28939	0.0940249301687551	0.200782402964529	0.143443003846632	19122	1	Prnp
GO:0046541	saliva secretion	1/178	16/28939	0.0940249301687551	0.200782402964529	0.143443003846632	11826	1	Aqp1
GO:0051151	negative regulation of smooth muscle cell differentiation	1/178	16/28939	0.0940249301687551	0.200782402964529	0.143443003846632	18591	1	Pdgfb
GO:0060046	regulation of acrosome reaction	1/178	16/28939	0.0940249301687551	0.200782402964529	0.143443003846632	18795	1	Plcb1
GO:0060788	ectodermal placode formation	1/178	16/28939	0.0940249301687551	0.200782402964529	0.143443003846632	21386	1	Tbx3
GO:0060979	vasculogenesis involved in coronary vascular morphogenesis	1/178	16/28939	0.0940249301687551	0.200782402964529	0.143443003846632	18186	1	Nrp1
GO:0061042	vascular wound healing	1/178	16/28939	0.0940249301687551	0.200782402964529	0.143443003846632	16542	1	Kdr
GO:0061548	ganglion development	1/178	16/28939	0.0940249301687551	0.200782402964529	0.143443003846632	18186	1	Nrp1
GO:0070885	negative regulation of calcineurin-NFAT signaling cascade	1/178	16/28939	0.0940249301687551	0.200782402964529	0.143443003846632	19122	1	Prnp
GO:0071697	ectodermal placode morphogenesis	1/178	16/28939	0.0940249301687551	0.200782402964529	0.143443003846632	21386	1	Tbx3
GO:0072109	glomerular mesangium development	1/178	16/28939	0.0940249301687551	0.200782402964529	0.143443003846632	18591	1	Pdgfb
GO:0090051	negative regulation of cell migration involved in sprouting angiogenesis	1/178	16/28939	0.0940249301687551	0.200782402964529	0.143443003846632	17286	1	Meox2
GO:0098696	regulation of neurotransmitter receptor localization to postsynaptic specialization membrane	1/178	16/28939	0.0940249301687551	0.200782402964529	0.143443003846632	109905	1	Rap1a
GO:0106057	negative regulation of calcineurin-mediated signaling	1/178	16/28939	0.0940249301687551	0.200782402964529	0.143443003846632	19122	1	Prnp
GO:0106380	purine ribonucleotide salvage	1/178	16/28939	0.0940249301687551	0.200782402964529	0.143443003846632	23917	1	Impdh1
GO:1901722	regulation of cell proliferation involved in kidney development	1/178	16/28939	0.0940249301687551	0.200782402964529	0.143443003846632	18591	1	Pdgfb
GO:1902001	fatty acid transmembrane transport	1/178	16/28939	0.0940249301687551	0.200782402964529	0.143443003846632	12491	1	Cd36
GO:1902287	semaphorin-plexin signaling pathway involved in axon guidance	1/178	16/28939	0.0940249301687551	0.200782402964529	0.143443003846632	18186	1	Nrp1
GO:1903978	regulation of microglial cell activation	1/178	16/28939	0.0940249301687551	0.200782402964529	0.143443003846632	19016	1	Pparg
GO:2000035	regulation of stem cell division	1/178	16/28939	0.0940249301687551	0.200782402964529	0.143443003846632	20671	1	Sox17
GO:2000288	positive regulation of myoblast proliferation	1/178	16/28939	0.0940249301687551	0.200782402964529	0.143443003846632	16493	1	Kcna5
GO:0044774	mitotic DNA integrity checkpoint signaling	2/178	84/28939	0.0946202369571364	0.201493925653182	0.14395133002591	12575/50883	2	Cdkn1a/Chek2
GO:0045913	positive regulation of carbohydrate metabolic process	2/178	84/28939	0.0946202369571364	0.201493925653182	0.14395133002591	12491/18591	2	Cd36/Pdgfb
GO:1903510	mucopolysaccharide metabolic process	2/178	84/28939	0.0946202369571364	0.201493925653182	0.14395133002591	18591/56375	2	Pdgfb/B4galt4
GO:2000300	regulation of synaptic vesicle exocytosis	2/178	84/28939	0.0946202369571364	0.201493925653182	0.14395133002591	19157/109905	2	Cyth1/Rap1a
GO:0007596	blood coagulation	3/178	177/28939	0.0961948858059094	0.204422442192931	0.146043521388668	12491/18591/23972	3	Cd36/Pdgfb/Papss2
GO:1903034	regulation of response to wounding	3/178	177/28939	0.0961948858059094	0.204422442192931	0.146043521388668	12491/18591/218952	3	Cd36/Pdgfb/Fermt2
GO:2001242	regulation of intrinsic apoptotic signaling pathway	3/178	177/28939	0.0961948858059094	0.204422442192931	0.146043521388668	15502/15507/20315	3	Dnaja1/Hspb1/Cxcl12
GO:0034103	regulation of tissue remodeling	2/178	85/28939	0.0965234922493109	0.20497910128911	0.146441209889729	12494/19016	2	Cd38/Pparg
GO:0007272	ensheathment of neurons	3/178	178/28939	0.0974237967827556	0.205413602741045	0.146751626502545	67374/70031/83964	3	Jam2/Cmtm8/Jam3
GO:0008366	axon ensheathment	3/178	178/28939	0.0974237967827556	0.205413602741045	0.146751626502545	67374/70031/83964	3	Jam2/Cmtm8/Jam3
GO:0051606	detection of stimulus	4/178	283/28939	0.0978111948517234	0.205413602741045	0.146751626502545	13134/16480/20315/20778	4	Dach1/Jup/Cxcl12/Scarb1
GO:0014015	positive regulation of gliogenesis	2/178	86/28939	0.098437657900134	0.205413602741045	0.146751626502545	14254/19016	2	Flt1/Pparg
GO:0097009	energy homeostasis	2/178	86/28939	0.098437657900134	0.205413602741045	0.146751626502545	12491/239126	2	Cd36/C1qtnf9
GO:0001574	ganglioside biosynthetic process	1/178	17/28939	0.0996005468900479	0.205413602741045	0.146751626502545	20452	1	St8sia4
GO:0001886	endothelial cell morphogenesis	1/178	17/28939	0.0996005468900479	0.205413602741045	0.146751626502545	15901	1	Id1
GO:0001967	suckling behavior	1/178	17/28939	0.0996005468900479	0.205413602741045	0.146751626502545	13134	1	Dach1
GO:0002431	Fc receptor mediated stimulatory signaling pathway	1/178	17/28939	0.0996005468900479	0.205413602741045	0.146751626502545	109905	1	Rap1a
GO:0006337	nucleosome disassembly	1/178	17/28939	0.0996005468900479	0.205413602741045	0.146751626502545	12611	1	Cebpg
GO:0006878	cellular copper ion homeostasis	1/178	17/28939	0.0996005468900479	0.205413602741045	0.146751626502545	19122	1	Prnp
GO:0008272	sulfate transport	1/178	17/28939	0.0996005468900479	0.205413602741045	0.146751626502545	216441	1	Slc26a10
GO:0010224	response to UV-B	1/178	17/28939	0.0996005468900479	0.205413602741045	0.146751626502545	12575	1	Cdkn1a
GO:0010896	regulation of triglyceride catabolic process	1/178	17/28939	0.0996005468900479	0.205413602741045	0.146751626502545	66853	1	Pnpla2
GO:0016322	neuron remodeling	1/178	17/28939	0.0996005468900479	0.205413602741045	0.146751626502545	18591	1	Pdgfb
GO:0030299	intestinal cholesterol absorption	1/178	17/28939	0.0996005468900479	0.205413602741045	0.146751626502545	12491	1	Cd36
GO:0030540	female genitalia development	1/178	17/28939	0.0996005468900479	0.205413602741045	0.146751626502545	21386	1	Tbx3
GO:0035728	response to hepatocyte growth factor	1/178	17/28939	0.0996005468900479	0.205413602741045	0.146751626502545	18186	1	Nrp1
GO:0035745	T-helper 2 cell cytokine production	1/178	17/28939	0.0996005468900479	0.205413602741045	0.146751626502545	58185	1	Rsad2
GO:0042074	cell migration involved in gastrulation	1/178	17/28939	0.0996005468900479	0.205413602741045	0.146751626502545	20671	1	Sox17
GO:0045059	positive thymic T cell selection	1/178	17/28939	0.0996005468900479	0.205413602741045	0.146751626502545	320404	1	Itpkb
GO:0045655	regulation of monocyte differentiation	1/178	17/28939	0.0996005468900479	0.205413602741045	0.146751626502545	67087	1	Ctnnbip1
GO:0045725	positive regulation of glycogen biosynthetic process	1/178	17/28939	0.0996005468900479	0.205413602741045	0.146751626502545	12491	1	Cd36
GO:0045820	negative regulation of glycolytic process	1/178	17/28939	0.0996005468900479	0.205413602741045	0.146751626502545	74747	1	Ddit4
GO:0046068	cGMP metabolic process	1/178	17/28939	0.0996005468900479	0.205413602741045	0.146751626502545	207728	1	Pde2a
GO:0046415	urate metabolic process	1/178	17/28939	0.0996005468900479	0.205413602741045	0.146751626502545	26357	1	Abcg2
GO:0051385	response to mineralocorticoid	1/178	17/28939	0.0996005468900479	0.205413602741045	0.146751626502545	20393	1	Sgk1
GO:0051386	regulation of neurotrophin TRK receptor signaling pathway	1/178	17/28939	0.0996005468900479	0.205413602741045	0.146751626502545	24063	1	Spry1
GO:0051589	negative regulation of neurotransmitter transport	1/178	17/28939	0.0996005468900479	0.205413602741045	0.146751626502545	109905	1	Rap1a
GO:0051895	negative regulation of focal adhesion assembly	1/178	17/28939	0.0996005468900479	0.205413602741045	0.146751626502545	50768	1	Dlc1
GO:0060947	cardiac vascular smooth muscle cell differentiation	1/178	17/28939	0.0996005468900479	0.205413602741045	0.146751626502545	18591	1	Pdgfb
GO:0071731	response to nitric oxide	1/178	17/28939	0.0996005468900479	0.205413602741045	0.146751626502545	11826	1	Aqp1
GO:0072234	metanephric nephron tubule development	1/178	17/28939	0.0996005468900479	0.205413602741045	0.146751626502545	11826	1	Aqp1
GO:0097531	mast cell migration	1/178	17/28939	0.0996005468900479	0.205413602741045	0.146751626502545	17311	1	Kitl
GO:0098760	response to interleukin-7	1/178	17/28939	0.0996005468900479	0.205413602741045	0.146751626502545	22608	1	Ybx1
GO:0098761	cellular response to interleukin-7	1/178	17/28939	0.0996005468900479	0.205413602741045	0.146751626502545	22608	1	Ybx1
GO:0150118	negative regulation of cell-substrate junction organization	1/178	17/28939	0.0996005468900479	0.205413602741045	0.146751626502545	50768	1	Dlc1
GO:1902033	regulation of hematopoietic stem cell proliferation	1/178	17/28939	0.0996005468900479	0.205413602741045	0.146751626502545	17311	1	Kitl
GO:1902176	negative regulation of oxidative stress-induced intrinsic apoptotic signaling pathway	1/178	17/28939	0.0996005468900479	0.205413602741045	0.146751626502545	15507	1	Hspb1
GO:1902285	semaphorin-plexin signaling pathway involved in neuron projection guidance	1/178	17/28939	0.0996005468900479	0.205413602741045	0.146751626502545	18186	1	Nrp1
GO:1903587	regulation of blood vessel endothelial cell proliferation involved in sprouting angiogenesis	1/178	17/28939	0.0996005468900479	0.205413602741045	0.146751626502545	23796	1	Aplnr
GO:2000047	regulation of cell-cell adhesion mediated by cadherin	1/178	17/28939	0.0996005468900479	0.205413602741045	0.146751626502545	66214	1	Rgcc
GO:2000767	positive regulation of cytoplasmic translation	1/178	17/28939	0.0996005468900479	0.205413602741045	0.146751626502545	22608	1	Ybx1
GO:0001890	placenta development	3/178	180/28939	0.0999007803804126	0.205619076084183	0.146898420808794	12577/18591/19016	3	Cdkn1c/Pdgfb/Pparg
GO:0007599	hemostasis	3/178	180/28939	0.0999007803804126	0.205619076084183	0.146898420808794	12491/18591/23972	3	Cd36/Pdgfb/Papss2
GO:0050817	coagulation	3/178	180/28939	0.0999007803804126	0.205619076084183	0.146898420808794	12491/18591/23972	3	Cd36/Pdgfb/Papss2
GO:0061178	regulation of insulin secretion involved in cellular response to glucose stimulus	2/178	87/28939	0.100362529588348	0.206431289955967	0.147478682802945	22228/223775	2	Ucp2/Pim3
GO:0050770	regulation of axonogenesis	3/178	181/28939	0.101148761370108	0.207909385837622	0.148534664353656	18186/20315/20361	3	Nrp1/Cxcl12/Sema7a
GO:0043525	positive regulation of neuron apoptotic process	2/178	88/28939	0.102297905067626	0.209926164629236	0.14997549185493	19122/109700	2	Prnp/Itga1
GO:0051881	regulation of mitochondrial membrane potential	2/178	88/28939	0.102297905067626	0.209926164629236	0.14997549185493	16542/22228	2	Kdr/Ucp2
GO:2001233	regulation of apoptotic signaling pathway	5/178	401/28939	0.102363122587866	0.209926164629236	0.14997549185493	15502/15507/16403/18186/20315	5	Dnaja1/Hspb1/Itga6/Nrp1/Cxcl12
GO:0002221	pattern recognition receptor signaling pathway	3/178	182/28939	0.102403007136213	0.209926164629236	0.14997549185493	12491/58185/67664	3	Cd36/Rsad2/Rnf125
GO:0007369	gastrulation	3/178	183/28939	0.103663471477764	0.211176862925405	0.150869015977859	20671/23796/23872	3	Sox17/Aplnr/Ets2
GO:0010827	regulation of glucose transmembrane transport	2/178	89/28939	0.104243584149013	0.211176862925405	0.150869015977859	16592/109905	2	Fabp5/Rap1a
GO:0035418	protein localization to synapse	2/178	89/28939	0.104243584149013	0.211176862925405	0.150869015977859	15507/109905	2	Hspb1/Rap1a
GO:0050848	regulation of calcium-mediated signaling	2/178	89/28939	0.104243584149013	0.211176862925405	0.150869015977859	16542/19122	2	Kdr/Prnp
GO:0009306	protein secretion	5/178	404/28939	0.104782755876533	0.211176862925405	0.150869015977859	12494/19016/22228/58185/223775	5	Cd38/Pparg/Ucp2/Rsad2/Pim3
GO:0002830	positive regulation of type 2 immune response	1/178	18/28939	0.105142041345949	0.211176862925405	0.150869015977859	58185	1	Rsad2
GO:0006491	N-glycan processing	1/178	18/28939	0.105142041345949	0.211176862925405	0.150869015977859	20452	1	St8sia4
GO:0007351	tripartite regional subdivision	1/178	18/28939	0.105142041345949	0.211176862925405	0.150869015977859	21386	1	Tbx3
GO:0007398	ectoderm development	1/178	18/28939	0.105142041345949	0.211176862925405	0.150869015977859	23872	1	Ets2
GO:0008595	anterior/posterior axis specification, embryo	1/178	18/28939	0.105142041345949	0.211176862925405	0.150869015977859	21386	1	Tbx3
GO:0015701	bicarbonate transport	1/178	18/28939	0.105142041345949	0.211176862925405	0.150869015977859	12351	1	Car4
GO:0016137	glycoside metabolic process	1/178	18/28939	0.105142041345949	0.211176862925405	0.150869015977859	26357	1	Abcg2
GO:0019430	removal of superoxide radicals	1/178	18/28939	0.105142041345949	0.211176862925405	0.150869015977859	12491	1	Cd36
GO:0030575	nuclear body organization	1/178	18/28939	0.105142041345949	0.211176862925405	0.150869015977859	23871	1	Ets1
GO:0032261	purine nucleotide salvage	1/178	18/28939	0.105142041345949	0.211176862925405	0.150869015977859	23917	1	Impdh1
GO:0032274	gonadotropin secretion	1/178	18/28939	0.105142041345949	0.211176862925405	0.150869015977859	21386	1	Tbx3
GO:0035633	maintenance of blood-brain barrier	1/178	18/28939	0.105142041345949	0.211176862925405	0.150869015977859	18671	1	Abcb1a
GO:0039535	regulation of RIG-I signaling pathway	1/178	18/28939	0.105142041345949	0.211176862925405	0.150869015977859	67664	1	Rnf125
GO:0042308	negative regulation of protein import into nucleus	1/178	18/28939	0.105142041345949	0.211176862925405	0.150869015977859	12491	1	Cd36
GO:0042407	cristae formation	1/178	18/28939	0.105142041345949	0.211176862925405	0.150869015977859	103172	1	Chchd10
GO:0044406	adhesion of symbiont to host	1/178	18/28939	0.105142041345949	0.211176862925405	0.150869015977859	20778	1	Scarb1
GO:0055070	copper ion homeostasis	1/178	18/28939	0.105142041345949	0.211176862925405	0.150869015977859	19122	1	Prnp
GO:0060192	negative regulation of lipase activity	1/178	18/28939	0.105142041345949	0.211176862925405	0.150869015977859	57875	1	Angptl4
GO:0060391	positive regulation of SMAD protein signal transduction	1/178	18/28939	0.105142041345949	0.211176862925405	0.150869015977859	19016	1	Pparg
GO:0070486	leukocyte aggregation	1/178	18/28939	0.105142041345949	0.211176862925405	0.150869015977859	67374	1	Jam2
GO:0080154	regulation of fertilization	1/178	18/28939	0.105142041345949	0.211176862925405	0.150869015977859	18795	1	Plcb1
GO:0097091	synaptic vesicle clustering	1/178	18/28939	0.105142041345949	0.211176862925405	0.150869015977859	219228	1	Pcdh17
GO:0097623	potassium ion export across plasma membrane	1/178	18/28939	0.105142041345949	0.211176862925405	0.150869015977859	16493	1	Kcna5
GO:1903727	positive regulation of phospholipid metabolic process	1/178	18/28939	0.105142041345949	0.211176862925405	0.150869015977859	224792	1	Adgrf5
GO:1904424	regulation of GTP binding	1/178	18/28939	0.105142041345949	0.211176862925405	0.150869015977859	223864	1	Rapgef3
GO:1905664	regulation of calcium ion import across plasma membrane	1/178	18/28939	0.105142041345949	0.211176862925405	0.150869015977859	19122	1	Prnp
GO:0035592	establishment of protein localization to extracellular region	5/178	405/28939	0.105595588818992	0.211949370508094	0.151420910997139	12494/19016/22228/58185/223775	5	Cd38/Pparg/Ucp2/Rsad2/Pim3
GO:0002088	lens development in camera-type eye	2/178	90/28939	0.106199368683515	0.212198717614065	0.151599049605667	12577/24063	2	Cdkn1c/Spry1
GO:0006112	energy reserve metabolic process	2/178	90/28939	0.106199368683515	0.212198717614065	0.151599049605667	12491/224792	2	Cd36/Adgrf5
GO:0006367	transcription initiation at RNA polymerase II promoter	2/178	90/28939	0.106199368683515	0.212198717614065	0.151599049605667	13870/67087	2	Ercc1/Ctnnbip1
GO:0045995	regulation of embryonic development	2/178	90/28939	0.106199368683515	0.212198717614065	0.151599049605667	18795/20671	2	Plcb1/Sox17
GO:1900407	regulation of cellular response to oxidative stress	2/178	90/28939	0.106199368683515	0.212198717614065	0.151599049605667	12491/15507	2	Cd36/Hspb1
GO:1902600	proton transmembrane transport	2/178	90/28939	0.106199368683515	0.212198717614065	0.151599049605667	18795/223864	2	Plcb1/Rapgef3
GO:0097553	calcium ion transmembrane import into cytosol	3/178	185/28939	0.106202870376601	0.212198717614065	0.151599049605667	17329/19122/23796	3	Cxcl9/Prnp/Aplnr
GO:0006874	cellular calcium ion homeostasis	4/178	292/28939	0.106493721977825	0.212641685118061	0.151915514537062	12390/12562/17329/23796	4	Cav2/Cdh5/Cxcl9/Aplnr
GO:0032680	regulation of tumor necrosis factor production	3/178	186/28939	0.107481711843961	0.214336098521517	0.153126037694277	12491/15507/16956	3	Cd36/Hspb1/Lpl
GO:0035051	cardiocyte differentiation	3/178	186/28939	0.107481711843961	0.214336098521517	0.153126037694277	18591/20671/21386	3	Pdgfb/Sox17/Tbx3
GO:0009060	aerobic respiration	3/178	187/28939	0.108766585719217	0.21575623662405	0.154140613037019	68375/103172/207728	3	Ndufa8/Chchd10/Pde2a
GO:0043409	negative regulation of MAPK cascade	3/178	187/28939	0.108766585719217	0.21575623662405	0.154140613037019	15502/19016/24063	3	Dnaja1/Pparg/Spry1
GO:0006664	glycolipid metabolic process	2/178	92/28939	0.110140471612099	0.21575623662405	0.154140613037019	20452/56375	2	St8sia4/B4galt4
GO:0031110	regulation of microtubule polymerization or depolymerization	2/178	92/28939	0.110140471612099	0.21575623662405	0.154140613037019	12562/20393	2	Cdh5/Sgk1
GO:0071692	protein localization to extracellular region	5/178	411/28939	0.110538040584412	0.21575623662405	0.154140613037019	12494/19016/22228/58185/223775	5	Cd38/Pparg/Ucp2/Rsad2/Pim3
GO:0010544	negative regulation of platelet activation	1/178	19/28939	0.110649621188984	0.21575623662405	0.154140613037019	18591	1	Pdgfb
GO:0010867	positive regulation of triglyceride biosynthetic process	1/178	19/28939	0.110649621188984	0.21575623662405	0.154140613037019	20778	1	Scarb1
GO:0021542	dentate gyrus development	1/178	19/28939	0.110649621188984	0.21575623662405	0.154140613037019	12227	1	Btg2
GO:0021783	preganglionic parasympathetic fiber development	1/178	19/28939	0.110649621188984	0.21575623662405	0.154140613037019	18186	1	Nrp1
GO:0032700	negative regulation of interleukin-17 production	1/178	19/28939	0.110649621188984	0.21575623662405	0.154140613037019	19122	1	Prnp
GO:0032986	protein-DNA complex disassembly	1/178	19/28939	0.110649621188984	0.21575623662405	0.154140613037019	12611	1	Cebpg
GO:0033605	positive regulation of catecholamine secretion	1/178	19/28939	0.110649621188984	0.21575623662405	0.154140613037019	20315	1	Cxcl12
GO:0035461	vitamin transmembrane transport	1/178	19/28939	0.110649621188984	0.21575623662405	0.154140613037019	20778	1	Scarb1
GO:0038093	Fc receptor signaling pathway	1/178	19/28939	0.110649621188984	0.21575623662405	0.154140613037019	109905	1	Rap1a
GO:0040037	negative regulation of fibroblast growth factor receptor signaling pathway	1/178	19/28939	0.110649621188984	0.21575623662405	0.154140613037019	24063	1	Spry1
GO:0043691	reverse cholesterol transport	1/178	19/28939	0.110649621188984	0.21575623662405	0.154140613037019	20778	1	Scarb1
GO:0044539	long-chain fatty acid import into cell	1/178	19/28939	0.110649621188984	0.21575623662405	0.154140613037019	12491	1	Cd36
GO:0044827	modulation by host of viral genome replication	1/178	19/28939	0.110649621188984	0.21575623662405	0.154140613037019	13830	1	Stom
GO:0045198	establishment of epithelial cell apical/basal polarity	1/178	19/28939	0.110649621188984	0.21575623662405	0.154140613037019	21407	1	Tcf15
GO:0045779	negative regulation of bone resorption	1/178	19/28939	0.110649621188984	0.21575623662405	0.154140613037019	12494	1	Cd38
GO:0045836	positive regulation of meiotic nuclear division	1/178	19/28939	0.110649621188984	0.21575623662405	0.154140613037019	18795	1	Plcb1
GO:0046485	ether lipid metabolic process	1/178	19/28939	0.110649621188984	0.21575623662405	0.154140613037019	16890	1	Lipe
GO:0046827	positive regulation of protein export from nucleus	1/178	19/28939	0.110649621188984	0.21575623662405	0.154140613037019	223864	1	Rapgef3
GO:0060033	anatomical structure regression	1/178	19/28939	0.110649621188984	0.21575623662405	0.154140613037019	14254	1	Flt1
GO:0060081	membrane hyperpolarization	1/178	19/28939	0.110649621188984	0.21575623662405	0.154140613037019	16493	1	Kcna5
GO:0060231	mesenchymal to epithelial transition	1/178	19/28939	0.110649621188984	0.21575623662405	0.154140613037019	21407	1	Tcf15
GO:0060965	negative regulation of miRNA-mediated gene silencing	1/178	19/28939	0.110649621188984	0.21575623662405	0.154140613037019	19016	1	Pparg
GO:0070875	positive regulation of glycogen metabolic process	1/178	19/28939	0.110649621188984	0.21575623662405	0.154140613037019	12491	1	Cd36
GO:0071514	genomic imprinting	1/178	19/28939	0.110649621188984	0.21575623662405	0.154140613037019	12577	1	Cdkn1c
GO:0086011	membrane repolarization during action potential	1/178	19/28939	0.110649621188984	0.21575623662405	0.154140613037019	16493	1	Kcna5
GO:1900117	regulation of execution phase of apoptosis	1/178	19/28939	0.110649621188984	0.21575623662405	0.154140613037019	50768	1	Dlc1
GO:1900225	regulation of NLRP3 inflammasome complex assembly	1/178	19/28939	0.110649621188984	0.21575623662405	0.154140613037019	12491	1	Cd36
GO:1902430	negative regulation of amyloid-beta formation	1/178	19/28939	0.110649621188984	0.21575623662405	0.154140613037019	19122	1	Prnp
GO:1904177	regulation of adipose tissue development	1/178	19/28939	0.110649621188984	0.21575623662405	0.154140613037019	19016	1	Pparg
GO:2000651	positive regulation of sodium ion transmembrane transporter activity	1/178	19/28939	0.110649621188984	0.21575623662405	0.154140613037019	18795	1	Plcb1
GO:0030534	adult behavior	3/178	189/28939	0.111354243173106	0.216855160074289	0.154925706144644	20315/109294/219228	3	Cxcl12/Prex2/Pcdh17
GO:1903555	regulation of tumor necrosis factor superfamily cytokine production	3/178	189/28939	0.111354243173106	0.216855160074289	0.154925706144644	12491/15507/16956	3	Cd36/Hspb1/Lpl
GO:0048814	regulation of dendrite morphogenesis	2/178	93/28939	0.112125403753092	0.217942867598455	0.155702786368156	15901/20393	2	Id1/Sgk1
GO:1901379	regulation of potassium ion transmembrane transport	2/178	93/28939	0.112125403753092	0.217942867598455	0.155702786368156	19122/223864	2	Prnp/Rapgef3
GO:1903509	liposaccharide metabolic process	2/178	93/28939	0.112125403753092	0.217942867598455	0.155702786368156	20452/56375	2	St8sia4/B4galt4
GO:0000302	response to reactive oxygen species	3/178	190/28939	0.112656932717263	0.218837693054695	0.156342067746735	11826/12491/22228	3	Aqp1/Cd36/Ucp2
GO:0042594	response to starvation	3/178	191/28939	0.113965466611984	0.220692052167212	0.157666859348899	11520/12575/57875	3	Plin2/Cdkn1a/Angptl4
GO:0050796	regulation of insulin secretion	3/178	191/28939	0.113965466611984	0.220692052167212	0.157666859348899	12494/22228/223775	3	Cd38/Ucp2/Pim3
GO:0031640	killing of cells of another organism	2/178	94/28939	0.114119668807115	0.220692052167212	0.157666859348899	17329/20315	2	Cxcl9/Cxcl12
GO:0044272	sulfur compound biosynthetic process	2/178	95/28939	0.116123078568363	0.220692052167212	0.157666859348899	23972/56375	2	Papss2/B4galt4
GO:0045069	regulation of viral genome replication	2/178	95/28939	0.116123078568363	0.220692052167212	0.157666859348899	58185/80287	2	Rsad2/Apobec3
GO:0051341	regulation of oxidoreductase activity	2/178	95/28939	0.116123078568363	0.220692052167212	0.157666859348899	20193/20778	2	S100a1/Scarb1
GO:0003159	morphogenesis of an endothelium	1/178	20/28939	0.116123492815138	0.220692052167212	0.157666859348899	16542	1	Kdr
GO:0003161	cardiac conduction system development	1/178	20/28939	0.116123492815138	0.220692052167212	0.157666859348899	21386	1	Tbx3
GO:0007379	segment specification	1/178	20/28939	0.116123492815138	0.220692052167212	0.157666859348899	17286	1	Meox2
GO:0009159	deoxyribonucleoside monophosphate catabolic process	1/178	20/28939	0.116123492815138	0.220692052167212	0.157666859348899	22436	1	Xdh
GO:0010801	negative regulation of peptidyl-threonine phosphorylation	1/178	20/28939	0.116123492815138	0.220692052167212	0.157666859348899	74747	1	Ddit4
GO:0014856	skeletal muscle cell proliferation	1/178	20/28939	0.116123492815138	0.220692052167212	0.157666859348899	12390	1	Cav2
GO:0019065	receptor-mediated endocytosis of virus by host cell	1/178	20/28939	0.116123492815138	0.220692052167212	0.157666859348899	12390	1	Cav2
GO:0030050	vesicle transport along actin filament	1/178	20/28939	0.116123492815138	0.220692052167212	0.157666859348899	17912	1	Myo1b
GO:0032011	ARF protein signal transduction	1/178	20/28939	0.116123492815138	0.220692052167212	0.157666859348899	19157	1	Cyth1
GO:0032012	regulation of ARF protein signal transduction	1/178	20/28939	0.116123492815138	0.220692052167212	0.157666859348899	19157	1	Cyth1
GO:0035313	wound healing, spreading of epidermal cells	1/178	20/28939	0.116123492815138	0.220692052167212	0.157666859348899	218952	1	Fermt2
GO:0050884	neuromuscular process controlling posture	1/178	20/28939	0.116123492815138	0.220692052167212	0.157666859348899	21407	1	Tcf15
GO:0050965	detection of temperature stimulus involved in sensory perception of pain	1/178	20/28939	0.116123492815138	0.220692052167212	0.157666859348899	20315	1	Cxcl12
GO:0050966	detection of mechanical stimulus involved in sensory perception of pain	1/178	20/28939	0.116123492815138	0.220692052167212	0.157666859348899	20315	1	Cxcl12
GO:0060149	negative regulation of post-transcriptional gene silencing	1/178	20/28939	0.116123492815138	0.220692052167212	0.157666859348899	19016	1	Pparg
GO:0060841	venous blood vessel development	1/178	20/28939	0.116123492815138	0.220692052167212	0.157666859348899	23796	1	Aplnr
GO:0060967	negative regulation of gene silencing by RNA	1/178	20/28939	0.116123492815138	0.220692052167212	0.157666859348899	19016	1	Pparg
GO:0060973	cell migration involved in heart development	1/178	20/28939	0.116123492815138	0.220692052167212	0.157666859348899	18186	1	Nrp1
GO:0061154	endothelial tube morphogenesis	1/178	20/28939	0.116123492815138	0.220692052167212	0.157666859348899	16542	1	Kdr
GO:0071450	cellular response to oxygen radical	1/178	20/28939	0.116123492815138	0.220692052167212	0.157666859348899	12491	1	Cd36
GO:0071451	cellular response to superoxide	1/178	20/28939	0.116123492815138	0.220692052167212	0.157666859348899	12491	1	Cd36
GO:0072010	glomerular epithelium development	1/178	20/28939	0.116123492815138	0.220692052167212	0.157666859348899	18591	1	Pdgfb
GO:0072189	ureter development	1/178	20/28939	0.116123492815138	0.220692052167212	0.157666859348899	20671	1	Sox17
GO:0090141	positive regulation of mitochondrial fission	1/178	20/28939	0.116123492815138	0.220692052167212	0.157666859348899	16542	1	Kdr
GO:0090594	inflammatory response to wounding	1/178	20/28939	0.116123492815138	0.220692052167212	0.157666859348899	19016	1	Pparg
GO:1900369	negative regulation of post-transcriptional gene silencing by RNA	1/178	20/28939	0.116123492815138	0.220692052167212	0.157666859348899	19016	1	Pparg
GO:1904505	regulation of telomere maintenance in response to DNA damage	1/178	20/28939	0.116123492815138	0.220692052167212	0.157666859348899	13870	1	Ercc1
GO:1904754	positive regulation of vascular associated smooth muscle cell migration	1/178	20/28939	0.116123492815138	0.220692052167212	0.157666859348899	18591	1	Pdgfb
GO:2000773	negative regulation of cellular senescence	1/178	20/28939	0.116123492815138	0.220692052167212	0.157666859348899	22608	1	Ybx1
GO:0032640	tumor necrosis factor production	3/178	193/28939	0.116599878301751	0.221460547114197	0.15821588766019	12491/15507/16956	3	Cd36/Hspb1/Lpl
GO:0007416	synapse assembly	3/178	194/28939	0.117925661303751	0.22370228779089	0.159817432475683	13641/18591/219228	3	Efnb1/Pdgfb/Pcdh17
GO:0031644	regulation of nervous system process	3/178	194/28939	0.117925661303751	0.22370228779089	0.159817432475683	16592/23945/67374	3	Fabp5/Mgll/Jam2
GO:0044344	cellular response to fibroblast growth factor stimulus	2/178	96/28939	0.118135446769267	0.223730868842863	0.159837851356459	18591/24063	2	Pdgfb/Spry1
GO:0061053	somite development	2/178	96/28939	0.118135446769267	0.223730868842863	0.159837851356459	17286/21407	2	Meox2/Tcf15
GO:0051047	positive regulation of secretion	5/178	420/28939	0.118159001951483	0.223730868842863	0.159837851356459	11826/12494/19016/20315/66214	5	Aqp1/Cd38/Pparg/Cxcl12/Rgcc
GO:0043524	negative regulation of neuron apoptotic process	3/178	195/28939	0.119257099081194	0.225532336823292	0.161124856465626	12227/16542/18186	3	Btg2/Kdr/Nrp1
GO:1901654	response to ketone	3/178	195/28939	0.119257099081194	0.225532336823292	0.161124856465626	11826/20393/74747	3	Aqp1/Sgk1/Ddit4
GO:0021954	central nervous system neuron development	2/178	97/28939	0.120156589064003	0.22627655794013	0.161656543062405	12227/18186	2	Btg2/Nrp1
GO:0035773	insulin secretion involved in cellular response to glucose stimulus	2/178	97/28939	0.120156589064003	0.22627655794013	0.161656543062405	22228/223775	2	Ucp2/Pim3
GO:0061157	mRNA destabilization	2/178	97/28939	0.120156589064003	0.22627655794013	0.161656543062405	12227/22608	2	Btg2/Ybx1
GO:0061515	myeloid cell development	2/178	97/28939	0.120156589064003	0.22627655794013	0.161656543062405	14247/224792	2	Fli1/Adgrf5
GO:0070252	actin-mediated cell contraction	2/178	97/28939	0.120156589064003	0.22627655794013	0.161656543062405	16480/16493	2	Jup/Kcna5
GO:0071706	tumor necrosis factor superfamily cytokine production	3/178	196/28939	0.120594144044746	0.22627655794013	0.161656543062405	12491/15507/16956	3	Cd36/Hspb1/Lpl
GO:0003228	atrial cardiac muscle tissue development	1/178	21/28939	0.121563861371413	0.22627655794013	0.161656543062405	21386	1	Tbx3
GO:0006390	mitochondrial transcription	1/178	21/28939	0.121563861371413	0.22627655794013	0.161656543062405	103172	1	Chchd10
GO:0006662	glycerol ether metabolic process	1/178	21/28939	0.121563861371413	0.22627655794013	0.161656543062405	16890	1	Lipe
GO:0021854	hypothalamus development	1/178	21/28939	0.121563861371413	0.22627655794013	0.161656543062405	18186	1	Nrp1
GO:0035234	ectopic germ cell programmed cell death	1/178	21/28939	0.121563861371413	0.22627655794013	0.161656543062405	17311	1	Kitl
GO:0039531	regulation of viral-induced cytoplasmic pattern recognition receptor signaling pathway	1/178	21/28939	0.121563861371413	0.22627655794013	0.161656543062405	67664	1	Rnf125
GO:0043101	purine-containing compound salvage	1/178	21/28939	0.121563861371413	0.22627655794013	0.161656543062405	23917	1	Impdh1
GO:0044546	NLRP3 inflammasome complex assembly	1/178	21/28939	0.121563861371413	0.22627655794013	0.161656543062405	12491	1	Cd36
GO:0046321	positive regulation of fatty acid oxidation	1/178	21/28939	0.121563861371413	0.22627655794013	0.161656543062405	19016	1	Pparg
GO:0046851	negative regulation of bone remodeling	1/178	21/28939	0.121563861371413	0.22627655794013	0.161656543062405	12494	1	Cd38
GO:0051900	regulation of mitochondrial depolarization	1/178	21/28939	0.121563861371413	0.22627655794013	0.161656543062405	16542	1	Kdr
GO:0060333	interferon-gamma-mediated signaling pathway	1/178	21/28939	0.121563861371413	0.22627655794013	0.161656543062405	19016	1	Pparg
GO:0071676	negative regulation of mononuclear cell migration	1/178	21/28939	0.121563861371413	0.22627655794013	0.161656543062405	18795	1	Plcb1
GO:0072520	seminiferous tubule development	1/178	21/28939	0.121563861371413	0.22627655794013	0.161656543062405	14766	1	Adgrg1
GO:0075509	endocytosis involved in viral entry into host cell	1/178	21/28939	0.121563861371413	0.22627655794013	0.161656543062405	12390	1	Cav2
GO:0099558	maintenance of synapse structure	1/178	21/28939	0.121563861371413	0.22627655794013	0.161656543062405	103172	1	Chchd10
GO:1903236	regulation of leukocyte tethering or rolling	1/178	21/28939	0.121563861371413	0.22627655794013	0.161656543062405	20315	1	Cxcl12
GO:2000136	regulation of cell proliferation involved in heart morphogenesis	1/178	21/28939	0.121563861371413	0.22627655794013	0.161656543062405	21386	1	Tbx3
GO:2000291	regulation of myoblast proliferation	1/178	21/28939	0.121563861371413	0.22627655794013	0.161656543062405	16493	1	Kcna5
GO:2000353	positive regulation of endothelial cell apoptotic process	1/178	21/28939	0.121563861371413	0.22627655794013	0.161656543062405	66214	1	Rgcc
GO:0071774	response to fibroblast growth factor	2/178	98/28939	0.122186323012119	0.227022926442456	0.162189763794747	18591/24063	2	Pdgfb/Spry1
GO:0090559	regulation of membrane permeability	2/178	98/28939	0.122186323012119	0.227022926442456	0.162189763794747	83964/103172	2	Jam3/Chchd10
GO:1901222	regulation of NIK/NF-kappaB signaling	2/178	98/28939	0.122186323012119	0.227022926442456	0.162189763794747	19245/72565	2	Ptp4a3/Uaca
GO:0046883	regulation of hormone secretion	4/178	308/28939	0.122753859958538	0.227939685611416	0.162844715060685	12494/19016/22228/223775	4	Cd38/Pparg/Ucp2/Pim3
GO:0008154	actin polymerization or depolymerization	3/178	198/28939	0.123284864840408	0.228511729586651	0.163253394830069	69524/73910/80880	3	Esam/Arhgap18/Kank3
GO:0051302	regulation of cell division	3/178	198/28939	0.123284864840408	0.228511729586651	0.163253394830069	18591/20671/22608	3	Pdgfb/Sox17/Ybx1
GO:0098739	import across plasma membrane	3/178	198/28939	0.123284864840408	0.228511729586651	0.163253394830069	12491/19122/21366	3	Cd36/Prnp/Slc6a6
GO:0140014	mitotic nuclear division	4/178	309/28939	0.123803815164934	0.229335380501309	0.163841827678641	12577/18591/50883/66214	4	Cdkn1c/Pdgfb/Chek2/Rgcc
GO:0030148	sphingolipid biosynthetic process	2/178	99/28939	0.124224468062291	0.229699482436287	0.164101949454696	20452/56375	2	St8sia4/B4galt4
GO:1902882	regulation of response to oxidative stress	2/178	99/28939	0.124224468062291	0.229699482436287	0.164101949454696	12491/15507	2	Cd36/Hspb1
GO:2001237	negative regulation of extrinsic apoptotic signaling pathway	2/178	99/28939	0.124224468062291	0.229699482436287	0.164101949454696	16403/18186	2	Itga6/Nrp1
GO:0006109	regulation of carbohydrate metabolic process	3/178	199/28939	0.124638445176988	0.229813631280614	0.164183499694528	12491/18591/74747	3	Cd36/Pdgfb/Ddit4
GO:0008016	regulation of heart contraction	3/178	199/28939	0.124638445176988	0.229813631280614	0.164183499694528	16480/16493/20193	3	Jup/Kcna5/S100a1
GO:0072594	establishment of protein localization to organelle	5/178	428/28939	0.125137257883762	0.229813631280614	0.164183499694528	12491/12575/15502/16480/72565	5	Cd36/Cdkn1a/Dnaja1/Jup/Uaca
GO:1990830	cellular response to leukemia inhibitory factor	4/178	311/28939	0.125915255937728	0.229813631280614	0.164183499694528	14872/19245/20671/67664	4	Gstt2/Ptp4a3/Sox17/Rnf125
GO:0009152	purine ribonucleotide biosynthetic process	3/178	200/28939	0.125997441718812	0.229813631280614	0.164183499694528	23917/23972/68375	3	Impdh1/Papss2/Ndufa8
GO:0021915	neural tube development	3/178	200/28939	0.125997441718812	0.229813631280614	0.164183499694528	20671/50768/269593	3	Sox17/Dlc1/Luzp1
GO:0034284	response to monosaccharide	3/178	200/28939	0.125997441718812	0.229813631280614	0.164183499694528	18795/22228/223775	3	Plcb1/Ucp2/Pim3
GO:0045732	positive regulation of protein catabolic process	3/178	200/28939	0.125997441718812	0.229813631280614	0.164183499694528	20671/108089/218203	3	Sox17/Rnf144a/Mylip
GO:0051781	positive regulation of cell division	2/178	100/28939	0.126270845536214	0.229813631280614	0.164183499694528	18591/22608	2	Pdgfb/Ybx1
GO:0006144	purine nucleobase metabolic process	1/178	22/28939	0.126970930763344	0.229813631280614	0.164183499694528	22436	1	Xdh
GO:0006656	phosphatidylcholine biosynthetic process	1/178	22/28939	0.126970930763344	0.229813631280614	0.164183499694528	16592	1	Fabp5
GO:0009158	ribonucleoside monophosphate catabolic process	1/178	22/28939	0.126970930763344	0.229813631280614	0.164183499694528	22436	1	Xdh
GO:0009164	nucleoside catabolic process	1/178	22/28939	0.126970930763344	0.229813631280614	0.164183499694528	22436	1	Xdh
GO:0031290	retinal ganglion cell axon guidance	1/178	22/28939	0.126970930763344	0.229813631280614	0.164183499694528	18186	1	Nrp1
GO:0031579	membrane raft organization	1/178	22/28939	0.126970930763344	0.229813631280614	0.164183499694528	12390	1	Cav2
GO:0032516	positive regulation of phosphoprotein phosphatase activity	1/178	22/28939	0.126970930763344	0.229813631280614	0.164183499694528	109700	1	Itga1
GO:0035634	response to stilbenoid	1/178	22/28939	0.126970930763344	0.229813631280614	0.164183499694528	12491	1	Cd36
GO:0045217	cell-cell junction maintenance	1/178	22/28939	0.126970930763344	0.229813631280614	0.164183499694528	218952	1	Fermt2
GO:0048486	parasympathetic nervous system development	1/178	22/28939	0.126970930763344	0.229813631280614	0.164183499694528	18186	1	Nrp1
GO:0048532	anatomical structure arrangement	1/178	22/28939	0.126970930763344	0.229813631280614	0.164183499694528	18186	1	Nrp1
GO:0050849	negative regulation of calcium-mediated signaling	1/178	22/28939	0.126970930763344	0.229813631280614	0.164183499694528	19122	1	Prnp
GO:0051770	positive regulation of nitric-oxide synthase biosynthetic process	1/178	22/28939	0.126970930763344	0.229813631280614	0.164183499694528	16542	1	Kdr
GO:0060009	Sertoli cell development	1/178	22/28939	0.126970930763344	0.229813631280614	0.164183499694528	18671	1	Abcb1a
GO:0060055	angiogenesis involved in wound healing	1/178	22/28939	0.126970930763344	0.229813631280614	0.164183499694528	16542	1	Kdr
GO:0060602	branch elongation of an epithelium	1/178	22/28939	0.126970930763344	0.229813631280614	0.164183499694528	24063	1	Spry1
GO:0061323	cell proliferation involved in heart morphogenesis	1/178	22/28939	0.126970930763344	0.229813631280614	0.164183499694528	21386	1	Tbx3
GO:0072111	cell proliferation involved in kidney development	1/178	22/28939	0.126970930763344	0.229813631280614	0.164183499694528	18591	1	Pdgfb
GO:0072170	metanephric tubule development	1/178	22/28939	0.126970930763344	0.229813631280614	0.164183499694528	11826	1	Aqp1
GO:0090026	positive regulation of monocyte chemotaxis	1/178	22/28939	0.126970930763344	0.229813631280614	0.164183499694528	20315	1	Cxcl12
GO:0099515	actin filament-based transport	1/178	22/28939	0.126970930763344	0.229813631280614	0.164183499694528	17912	1	Myo1b
GO:1901387	positive regulation of voltage-gated calcium channel activity	1/178	22/28939	0.126970930763344	0.229813631280614	0.164183499694528	20193	1	S100a1
GO:1902992	negative regulation of amyloid precursor protein catabolic process	1/178	22/28939	0.126970930763344	0.229813631280614	0.164183499694528	19122	1	Prnp
GO:1903672	positive regulation of sprouting angiogenesis	1/178	22/28939	0.126970930763344	0.229813631280614	0.164183499694528	20193	1	S100a1
GO:2000114	regulation of establishment of cell polarity	1/178	22/28939	0.126970930763344	0.229813631280614	0.164183499694528	12562	1	Cdh5
GO:2000209	regulation of anoikis	1/178	22/28939	0.126970930763344	0.229813631280614	0.164183499694528	50883	1	Chek2
GO:1990823	response to leukemia inhibitory factor	4/178	312/28939	0.126976702291305	0.229813631280614	0.164183499694528	14872/19245/20671/67664	4	Gstt2/Ptp4a3/Sox17/Rnf125
GO:1905475	regulation of protein localization to membrane	3/178	201/28939	0.127361806590278	0.230375032508886	0.164584576070533	13830/19122/109905	3	Stom/Prnp/Rap1a
GO:0031331	positive regulation of cellular catabolic process	5/178	431/28939	0.127802562204678	0.230760369434941	0.164859868553092	12227/16542/22608/66853/108089	5	Btg2/Kdr/Ybx1/Pnpla2/Rnf144a
GO:2001020	regulation of response to DNA damage stimulus	4/178	313/28939	0.128041939651997	0.230760369434941	0.164859868553092	12611/13870/20315/50883	4	Cebpg/Ercc1/Cxcl12/Chek2
GO:0006661	phosphatidylinositol biosynthetic process	2/178	101/28939	0.128325278612601	0.230760369434941	0.164859868553092	18591/320404	2	Pdgfb/Itpkb
GO:0006672	ceramide metabolic process	2/178	101/28939	0.128325278612601	0.230760369434941	0.164859868553092	20452/56375	2	St8sia4/B4galt4
GO:0009798	axis specification	2/178	101/28939	0.128325278612601	0.230760369434941	0.164859868553092	21386/23872	2	Tbx3/Ets2
GO:0032147	activation of protein kinase activity	2/178	101/28939	0.128325278612601	0.230760369434941	0.164859868553092	18591/19122	2	Pdgfb/Prnp
GO:0032370	positive regulation of lipid transport	2/178	101/28939	0.128325278612601	0.230760369434941	0.164859868553092	19016/67484	2	Pparg/Eepd1
GO:0036473	cell death in response to oxidative stress	2/178	101/28939	0.128325278612601	0.230760369434941	0.164859868553092	15507/72565	2	Hspb1/Uaca
GO:0048525	negative regulation of viral process	2/178	101/28939	0.128325278612601	0.230760369434941	0.164859868553092	58185/80287	2	Rsad2/Apobec3
GO:0050779	RNA destabilization	2/178	101/28939	0.128325278612601	0.230760369434941	0.164859868553092	12227/22608	2	Btg2/Ybx1
GO:0098656	anion transmembrane transport	3/178	202/28939	0.128731491873567	0.23135554500948	0.165285074004205	18669/18671/19122	3	Abcb1b/Abcb1a/Prnp
GO:0031334	positive regulation of protein-containing complex assembly	3/178	203/28939	0.130106449613482	0.233513014768388	0.166826413974027	12491/12562/218952	3	Cd36/Cdh5/Fermt2
GO:0048771	tissue remodeling	3/178	203/28939	0.130106449613482	0.233513014768388	0.166826413974027	12494/18669/19016	3	Cd38/Abcb1b/Pparg
GO:0016358	dendrite development	4/178	315/28939	0.130183707911542	0.233513014768388	0.166826413974027	15901/18186/20393/109294	4	Id1/Nrp1/Sgk1/Prex2
GO:0009408	response to heat	2/178	102/28939	0.130387592311324	0.233513014768388	0.166826413974027	15502/15507	2	Dnaja1/Hspb1
GO:0061014	positive regulation of mRNA catabolic process	2/178	102/28939	0.130387592311324	0.233513014768388	0.166826413974027	12227/22608	2	Btg2/Ybx1
GO:0097061	dendritic spine organization	2/178	102/28939	0.130387592311324	0.233513014768388	0.166826413974027	19122/66860	2	Prnp/Tanc1
GO:1903706	regulation of hemopoiesis	5/178	435/28939	0.131396713125753	0.233885390093165	0.16709244642685	15507/17311/23871/67087/320404	5	Hspb1/Kitl/Ets1/Ctnnbip1/Itpkb
GO:0032872	regulation of stress-activated MAPK cascade	3/178	204/28939	0.131486631822213	0.233885390093165	0.16709244642685	15502/18795/22436	3	Dnaja1/Plcb1/Xdh
GO:0002043	blood vessel endothelial cell proliferation involved in sprouting angiogenesis	1/178	23/28939	0.132344903662474	0.233885390093165	0.16709244642685	23796	1	Aplnr
GO:0002693	positive regulation of cellular extravasation	1/178	23/28939	0.132344903662474	0.233885390093165	0.16709244642685	83964	1	Jam3
GO:0006353	DNA-templated transcription termination	1/178	23/28939	0.132344903662474	0.233885390093165	0.16709244642685	16890	1	Lipe
GO:0009151	purine deoxyribonucleotide metabolic process	1/178	23/28939	0.132344903662474	0.233885390093165	0.16709244642685	22436	1	Xdh
GO:0009168	purine ribonucleoside monophosphate biosynthetic process	1/178	23/28939	0.132344903662474	0.233885390093165	0.16709244642685	23917	1	Impdh1
GO:0010818	T cell chemotaxis	1/178	23/28939	0.132344903662474	0.233885390093165	0.16709244642685	20315	1	Cxcl12
GO:0015812	gamma-aminobutyric acid transport	1/178	23/28939	0.132344903662474	0.233885390093165	0.16709244642685	21366	1	Slc6a6
GO:0019076	viral release from host cell	1/178	23/28939	0.132344903662474	0.233885390093165	0.16709244642685	12390	1	Cav2
GO:0030539	male genitalia development	1/178	23/28939	0.132344903662474	0.233885390093165	0.16709244642685	21386	1	Tbx3
GO:0035089	establishment of apical/basal cell polarity	1/178	23/28939	0.132344903662474	0.233885390093165	0.16709244642685	21407	1	Tcf15
GO:0035891	exit from host cell	1/178	23/28939	0.132344903662474	0.233885390093165	0.16709244642685	12390	1	Cav2
GO:0038083	peptidyl-tyrosine autophosphorylation	1/178	23/28939	0.132344903662474	0.233885390093165	0.16709244642685	16542	1	Kdr
GO:0051043	regulation of membrane protein ectodomain proteolysis	1/178	23/28939	0.132344903662474	0.233885390093165	0.16709244642685	110595	1	Timp4
GO:0060088	auditory receptor cell stereocilium organization	1/178	23/28939	0.132344903662474	0.233885390093165	0.16709244642685	224796	1	Clic5
GO:0060456	positive regulation of digestive system process	1/178	23/28939	0.132344903662474	0.233885390093165	0.16709244642685	11826	1	Aqp1
GO:0070498	interleukin-1-mediated signaling pathway	1/178	23/28939	0.132344903662474	0.233885390093165	0.16709244642685	18795	1	Plcb1
GO:0072202	cell differentiation involved in metanephros development	1/178	23/28939	0.132344903662474	0.233885390093165	0.16709244642685	18591	1	Pdgfb
GO:0099170	postsynaptic modulation of chemical synaptic transmission	1/178	23/28939	0.132344903662474	0.233885390093165	0.16709244642685	18795	1	Plcb1
GO:0140354	lipid import into cell	1/178	23/28939	0.132344903662474	0.233885390093165	0.16709244642685	12491	1	Cd36
GO:1903579	negative regulation of ATP metabolic process	1/178	23/28939	0.132344903662474	0.233885390093165	0.16709244642685	74747	1	Ddit4
GO:2001044	regulation of integrin-mediated signaling pathway	1/178	23/28939	0.132344903662474	0.233885390093165	0.16709244642685	225341	1	Lims2
GO:0010660	regulation of muscle cell apoptotic process	2/178	103/28939	0.132457613477664	0.233950121449636	0.167138691815282	19016/223864	2	Pparg/Rapgef3
GO:0061351	neural precursor cell proliferation	3/178	206/28939	0.13426247755994	0.236865816693526	0.169221723385328	12227/14766/225341	3	Btg2/Adgrg1/Lims2
GO:0120032	regulation of plasma membrane bounded cell projection assembly	3/178	206/28939	0.13426247755994	0.236865816693526	0.169221723385328	11826/17909/18186	3	Aqp1/Myo10/Nrp1
GO:0030111	regulation of Wnt signaling pathway	4/178	319/28939	0.134511857073457	0.236939089408692	0.169274070892919	20671/67020/67087/328949	4	Sox17/Tmem88/Ctnnbip1/Mcc
GO:0042116	macrophage activation	2/178	104/28939	0.134535170766691	0.236939089408692	0.169274070892919	19016/224792	2	Pparg/Adgrf5
GO:0046718	viral entry into host cell	2/178	104/28939	0.134535170766691	0.236939089408692	0.169274070892919	12390/18186	2	Cav2/Nrp1
GO:0022411	cellular component disassembly	5/178	439/28939	0.135036439219706	0.237685775959127	0.169807518845254	11520/12611/20393/23871/74747	5	Plin2/Cebpg/Sgk1/Ets1/Ddit4
GO:0002699	positive regulation of immune effector process	4/178	320/28939	0.135603070651124	0.237826960291302	0.169908383783637	12491/20361/58185/109905	4	Cd36/Sema7a/Rsad2/Rap1a
GO:0072503	cellular divalent inorganic cation homeostasis	4/178	320/28939	0.135603070651124	0.237826960291302	0.169908383783637	12390/12562/17329/23796	4	Cav2/Cdh5/Cxcl9/Aplnr
GO:0002700	regulation of production of molecular mediator of immune response	3/178	207/28939	0.135658044992177	0.237826960291302	0.169908383783637	12491/20361/58185	3	Cd36/Sema7a/Rsad2
GO:0007519	skeletal muscle tissue development	3/178	207/28939	0.135658044992177	0.237826960291302	0.169908383783637	12227/12390/17286	3	Btg2/Cav2/Meox2
GO:0030705	cytoskeleton-dependent intracellular transport	3/178	207/28939	0.135658044992177	0.237826960291302	0.169908383783637	15507/17909/17912	3	Hspb1/Myo10/Myo1b
GO:0070302	regulation of stress-activated protein kinase signaling cascade	3/178	207/28939	0.135658044992177	0.237826960291302	0.169908383783637	15502/18795/22436	3	Dnaja1/Plcb1/Xdh
GO:0071805	potassium ion transmembrane transport	3/178	207/28939	0.135658044992177	0.237826960291302	0.169908383783637	16493/19122/223864	3	Kcna5/Prnp/Rapgef3
GO:0019217	regulation of fatty acid metabolic process	2/178	105/28939	0.136620094627765	0.238660875510058	0.170504149658363	16592/19016	2	Fabp5/Pparg
GO:0072080	nephron tubule development	2/178	105/28939	0.136620094627765	0.238660875510058	0.170504149658363	11826/67087	2	Aqp1/Ctnnbip1
GO:0099173	postsynapse organization	3/178	208/28939	0.137058644708753	0.238660875510058	0.170504149658363	18186/19122/66860	3	Nrp1/Prnp/Tanc1
GO:0022403	cell cycle phase	1/178	24/28939	0.13768598151377	0.238660875510058	0.170504149658363	50883	1	Chek2
GO:0031571	mitotic G1 DNA damage checkpoint signaling	1/178	24/28939	0.13768598151377	0.238660875510058	0.170504149658363	12575	1	Cdkn1a
GO:0040019	positive regulation of embryonic development	1/178	24/28939	0.13768598151377	0.238660875510058	0.170504149658363	18795	1	Plcb1
GO:0043173	nucleotide salvage	1/178	24/28939	0.13768598151377	0.238660875510058	0.170504149658363	23917	1	Impdh1
GO:0046040	IMP metabolic process	1/178	24/28939	0.13768598151377	0.238660875510058	0.170504149658363	22436	1	Xdh
GO:0048339	paraxial mesoderm development	1/178	24/28939	0.13768598151377	0.238660875510058	0.170504149658363	21407	1	Tcf15
GO:0048485	sympathetic nervous system development	1/178	24/28939	0.13768598151377	0.238660875510058	0.170504149658363	18186	1	Nrp1
GO:0050961	detection of temperature stimulus involved in sensory perception	1/178	24/28939	0.13768598151377	0.238660875510058	0.170504149658363	20315	1	Cxcl12
GO:0051481	negative regulation of cytosolic calcium ion concentration	1/178	24/28939	0.13768598151377	0.238660875510058	0.170504149658363	16493	1	Kcna5
GO:0051882	mitochondrial depolarization	1/178	24/28939	0.13768598151377	0.238660875510058	0.170504149658363	16542	1	Kdr
GO:0060457	negative regulation of digestive system process	1/178	24/28939	0.13768598151377	0.238660875510058	0.170504149658363	26357	1	Abcg2
GO:0071474	cellular hyperosmotic response	1/178	24/28939	0.13768598151377	0.238660875510058	0.170504149658363	11826	1	Aqp1
GO:0140632	inflammasome complex assembly	1/178	24/28939	0.13768598151377	0.238660875510058	0.170504149658363	12491	1	Cd36
GO:1903428	positive regulation of reactive oxygen species biosynthetic process	1/178	24/28939	0.13768598151377	0.238660875510058	0.170504149658363	12491	1	Cd36
GO:1903747	regulation of establishment of protein localization to mitochondrion	1/178	24/28939	0.13768598151377	0.238660875510058	0.170504149658363	15502	1	Dnaja1
GO:1990000	amyloid fibril formation	1/178	24/28939	0.13768598151377	0.238660875510058	0.170504149658363	12491	1	Cd36
GO:2000345	regulation of hepatocyte proliferation	1/178	24/28939	0.13768598151377	0.238660875510058	0.170504149658363	225341	1	Lims2
GO:0060491	regulation of cell projection assembly	3/178	209/28939	0.138464228627844	0.239739585039764	0.171274801532901	11826/17909/18186	3	Aqp1/Myo10/Nrp1
GO:0072330	monocarboxylic acid biosynthetic process	3/178	209/28939	0.138464228627844	0.239739585039764	0.171274801532901	16592/16956/23945	3	Fabp5/Lpl/Mgll
GO:0001704	formation of primary germ layer	2/178	106/28939	0.138712217289153	0.239898800992208	0.171388548624985	20671/23872	2	Sox17/Ets2
GO:0030203	glycosaminoglycan metabolic process	2/178	106/28939	0.138712217289153	0.239898800992208	0.171388548624985	18591/56375	2	Pdgfb/B4galt4
GO:1902107	positive regulation of leukocyte differentiation	3/178	210/28939	0.139874748662149	0.241637557379837	0.17263075130568	17311/67087/320404	3	Kitl/Ctnnbip1/Itpkb
GO:1903708	positive regulation of hemopoiesis	3/178	210/28939	0.139874748662149	0.241637557379837	0.17263075130568	17311/67087/320404	3	Kitl/Ctnnbip1/Itpkb
GO:0001657	ureteric bud development	2/178	107/28939	0.140811372742769	0.242263179597666	0.173077708453686	24063/67087	2	Spry1/Ctnnbip1
GO:0032006	regulation of TOR signaling	2/178	107/28939	0.140811372742769	0.242263179597666	0.173077708453686	16542/74747	2	Kdr/Ddit4
GO:0010721	negative regulation of cell development	3/178	211/28939	0.141290156723172	0.242263179597666	0.173077708453686	15901/18186/20361	3	Id1/Nrp1/Sema7a
GO:0009260	ribonucleotide biosynthetic process	3/178	212/28939	0.142710404725439	0.242263179597666	0.173077708453686	23917/23972/68375	3	Impdh1/Papss2/Ndufa8
GO:0010657	muscle cell apoptotic process	2/178	108/28939	0.142917396729035	0.242263179597666	0.173077708453686	19016/223864	2	Pparg/Rapgef3
GO:0032755	positive regulation of interleukin-6 production	2/178	108/28939	0.142917396729035	0.242263179597666	0.173077708453686	12491/16956	2	Cd36/Lpl
GO:0044409	entry into host	2/178	108/28939	0.142917396729035	0.242263179597666	0.173077708453686	12390/18186	2	Cav2/Nrp1
GO:0007202	activation of phospholipase C activity	1/178	25/28939	0.142994364543013	0.242263179597666	0.173077708453686	50768	1	Dlc1
GO:0007413	axonal fasciculation	1/178	25/28939	0.142994364543013	0.242263179597666	0.173077708453686	18186	1	Nrp1
GO:0008209	androgen metabolic process	1/178	25/28939	0.142994364543013	0.242263179597666	0.173077708453686	20778	1	Scarb1
GO:0009125	nucleoside monophosphate catabolic process	1/178	25/28939	0.142994364543013	0.242263179597666	0.173077708453686	22436	1	Xdh
GO:0009127	purine nucleoside monophosphate biosynthetic process	1/178	25/28939	0.142994364543013	0.242263179597666	0.173077708453686	23917	1	Impdh1
GO:0010560	positive regulation of glycoprotein biosynthetic process	1/178	25/28939	0.142994364543013	0.242263179597666	0.173077708453686	18795	1	Plcb1
GO:0018904	ether metabolic process	1/178	25/28939	0.142994364543013	0.242263179597666	0.173077708453686	16890	1	Lipe
GO:0030194	positive regulation of blood coagulation	1/178	25/28939	0.142994364543013	0.242263179597666	0.173077708453686	12491	1	Cd36
GO:0030325	adrenal gland development	1/178	25/28939	0.142994364543013	0.242263179597666	0.173077708453686	12577	1	Cdkn1c
GO:0031645	negative regulation of nervous system process	1/178	25/28939	0.142994364543013	0.242263179597666	0.173077708453686	67374	1	Jam2
GO:0035024	negative regulation of Rho protein signal transduction	1/178	25/28939	0.142994364543013	0.242263179597666	0.173077708453686	50768	1	Dlc1
GO:0035855	megakaryocyte development	1/178	25/28939	0.142994364543013	0.242263179597666	0.173077708453686	14247	1	Fli1
GO:0036010	protein localization to endosome	1/178	25/28939	0.142994364543013	0.242263179597666	0.173077708453686	18186	1	Nrp1
GO:0050687	negative regulation of defense response to virus	1/178	25/28939	0.142994364543013	0.242263179597666	0.173077708453686	67664	1	Rnf125
GO:0050860	negative regulation of T cell receptor signaling pathway	1/178	25/28939	0.142994364543013	0.242263179597666	0.173077708453686	19122	1	Prnp
GO:0051457	maintenance of protein location in nucleus	1/178	25/28939	0.142994364543013	0.242263179597666	0.173077708453686	103172	1	Chchd10
GO:0061162	establishment of monopolar cell polarity	1/178	25/28939	0.142994364543013	0.242263179597666	0.173077708453686	21407	1	Tcf15
GO:0070242	thymocyte apoptotic process	1/178	25/28939	0.142994364543013	0.242263179597666	0.173077708453686	50883	1	Chek2
GO:0071472	cellular response to salt stress	1/178	25/28939	0.142994364543013	0.242263179597666	0.173077708453686	11826	1	Aqp1
GO:0098869	cellular oxidant detoxification	1/178	25/28939	0.142994364543013	0.242263179597666	0.173077708453686	12491	1	Cd36
GO:0106030	neuron projection fasciculation	1/178	25/28939	0.142994364543013	0.242263179597666	0.173077708453686	18186	1	Nrp1
GO:1900048	positive regulation of hemostasis	1/178	25/28939	0.142994364543013	0.242263179597666	0.173077708453686	12491	1	Cd36
GO:1900543	negative regulation of purine nucleotide metabolic process	1/178	25/28939	0.142994364543013	0.242263179597666	0.173077708453686	74747	1	Ddit4
GO:1901028	regulation of mitochondrial outer membrane permeabilization involved in apoptotic signaling pathway	1/178	25/28939	0.142994364543013	0.242263179597666	0.173077708453686	103172	1	Chchd10
GO:1902307	positive regulation of sodium ion transmembrane transport	1/178	25/28939	0.142994364543013	0.242263179597666	0.173077708453686	18795	1	Plcb1
GO:1902683	regulation of receptor localization to synapse	1/178	25/28939	0.142994364543013	0.242263179597666	0.173077708453686	109905	1	Rap1a
GO:1903306	negative regulation of regulated secretory pathway	1/178	25/28939	0.142994364543013	0.242263179597666	0.173077708453686	109905	1	Rap1a
GO:2000001	regulation of DNA damage checkpoint	1/178	25/28939	0.142994364543013	0.242263179597666	0.173077708453686	50883	1	Chek2
GO:0034249	negative regulation of cellular amide metabolic process	3/178	213/28939	0.144135444590652	0.244061944997938	0.174362782785005	12227/19122/22608	3	Btg2/Prnp/Ybx1
GO:0051054	positive regulation of DNA metabolic process	4/178	328/28939	0.144461713202057	0.244479784312782	0.174661295630561	12611/13870/18591/66214	4	Cebpg/Ercc1/Pdgfb/Rgcc
GO:0043255	regulation of carbohydrate biosynthetic process	2/178	109/28939	0.145030126721854	0.245037164653682	0.175059499403418	12491/18591	2	Cd36/Pdgfb
GO:0048661	positive regulation of smooth muscle cell proliferation	2/178	109/28939	0.145030126721854	0.245037164653682	0.175059499403418	14254/18591	2	Flt1/Pdgfb
GO:0072676	lymphocyte migration	2/178	109/28939	0.145030126721854	0.245037164653682	0.175059499403418	20315/67374	2	Cxcl12/Jam2
GO:0009743	response to carbohydrate	3/178	214/28939	0.145565228251776	0.245806192682158	0.175608908558892	18795/22228/223775	3	Plcb1/Ucp2/Pim3
GO:0042102	positive regulation of T cell proliferation	2/178	110/28939	0.147149401913704	0.245917488767366	0.175688420729993	13641/17311	2	Efnb1/Kitl
GO:0046889	positive regulation of lipid biosynthetic process	2/178	110/28939	0.147149401913704	0.245917488767366	0.175688420729993	20778/224792	2	Scarb1/Adgrf5
GO:0072163	mesonephric epithelium development	2/178	110/28939	0.147149401913704	0.245917488767366	0.175688420729993	24063/67087	2	Spry1/Ctnnbip1
GO:0072164	mesonephric tubule development	2/178	110/28939	0.147149401913704	0.245917488767366	0.175688420729993	24063/67087	2	Spry1/Ctnnbip1
GO:2000243	positive regulation of reproductive process	2/178	110/28939	0.147149401913704	0.245917488767366	0.175688420729993	18671/18795	2	Abcb1a/Plcb1
GO:0002070	epithelial cell maturation	1/178	26/28939	0.148270251764129	0.245917488767366	0.175688420729993	16542	1	Kdr
GO:0002082	regulation of oxidative phosphorylation	1/178	26/28939	0.148270251764129	0.245917488767366	0.175688420729993	207728	1	Pde2a
GO:0002523	leukocyte migration involved in inflammatory response	1/178	26/28939	0.148270251764129	0.245917488767366	0.175688420729993	83964	1	Jam3
GO:0002726	positive regulation of T cell cytokine production	1/178	26/28939	0.148270251764129	0.245917488767366	0.175688420729993	58185	1	Rsad2
GO:0006312	mitotic recombination	1/178	26/28939	0.148270251764129	0.245917488767366	0.175688420729993	13870	1	Ercc1
GO:0006883	cellular sodium ion homeostasis	1/178	26/28939	0.148270251764129	0.245917488767366	0.175688420729993	20393	1	Sgk1
GO:0010829	negative regulation of glucose transmembrane transport	1/178	26/28939	0.148270251764129	0.245917488767366	0.175688420729993	16592	1	Fabp5
GO:0016226	iron-sulfur cluster assembly	1/178	26/28939	0.148270251764129	0.245917488767366	0.175688420729993	22436	1	Xdh
GO:0018195	peptidyl-arginine modification	1/178	26/28939	0.148270251764129	0.245917488767366	0.175688420729993	109979	1	Art3
GO:0030859	polarized epithelial cell differentiation	1/178	26/28939	0.148270251764129	0.245917488767366	0.175688420729993	21407	1	Tcf15
GO:0031163	metallo-sulfur cluster assembly	1/178	26/28939	0.148270251764129	0.245917488767366	0.175688420729993	22436	1	Xdh
GO:0031954	positive regulation of protein autophosphorylation	1/178	26/28939	0.148270251764129	0.245917488767366	0.175688420729993	18591	1	Pdgfb
GO:0032703	negative regulation of interleukin-2 production	1/178	26/28939	0.148270251764129	0.245917488767366	0.175688420729993	19122	1	Prnp
GO:0034656	nucleobase-containing small molecule catabolic process	1/178	26/28939	0.148270251764129	0.245917488767366	0.175688420729993	22436	1	Xdh
GO:0035743	CD4-positive, alpha-beta T cell cytokine production	1/178	26/28939	0.148270251764129	0.245917488767366	0.175688420729993	58185	1	Rsad2
GO:0039529	RIG-I signaling pathway	1/178	26/28939	0.148270251764129	0.245917488767366	0.175688420729993	67664	1	Rnf125
GO:0044819	mitotic G1/S transition checkpoint signaling	1/178	26/28939	0.148270251764129	0.245917488767366	0.175688420729993	12575	1	Cdkn1a
GO:0046386	deoxyribose phosphate catabolic process	1/178	26/28939	0.148270251764129	0.245917488767366	0.175688420729993	22436	1	Xdh
GO:0046794	transport of virus	1/178	26/28939	0.148270251764129	0.245917488767366	0.175688420729993	12390	1	Cav2
GO:0060065	uterus development	1/178	26/28939	0.148270251764129	0.245917488767366	0.175688420729993	12577	1	Cdkn1c
GO:0061339	establishment or maintenance of monopolar cell polarity	1/178	26/28939	0.148270251764129	0.245917488767366	0.175688420729993	21407	1	Tcf15
GO:0099010	modification of postsynaptic structure	1/178	26/28939	0.148270251764129	0.245917488767366	0.175688420729993	70598	1	Filip1
GO:0099623	regulation of cardiac muscle cell membrane repolarization	1/178	26/28939	0.148270251764129	0.245917488767366	0.175688420729993	16493	1	Kcna5
GO:1902230	negative regulation of intrinsic apoptotic signaling pathway in response to DNA damage	1/178	26/28939	0.148270251764129	0.245917488767366	0.175688420729993	20315	1	Cxcl12
GO:1902473	regulation of protein localization to synapse	1/178	26/28939	0.148270251764129	0.245917488767366	0.175688420729993	109905	1	Rap1a
GO:1903020	positive regulation of glycoprotein metabolic process	1/178	26/28939	0.148270251764129	0.245917488767366	0.175688420729993	18795	1	Plcb1
GO:1904353	regulation of telomere capping	1/178	26/28939	0.148270251764129	0.245917488767366	0.175688420729993	13870	1	Ercc1
GO:1904893	negative regulation of receptor signaling pathway via STAT	1/178	26/28939	0.148270251764129	0.245917488767366	0.175688420729993	19016	1	Pparg
GO:0008344	adult locomotory behavior	2/178	111/28939	0.149275063200848	0.247051033015396	0.176498247634791	20315/109294	2	Cxcl12/Prex2
GO:0061326	renal tubule development	2/178	111/28939	0.149275063200848	0.247051033015396	0.176498247634791	11826/67087	2	Aqp1/Ctnnbip1
GO:0099175	regulation of postsynapse organization	2/178	111/28939	0.149275063200848	0.247051033015396	0.176498247634791	19122/66860	2	Prnp/Tanc1
GO:0106027	neuron projection organization	2/178	111/28939	0.149275063200848	0.247051033015396	0.176498247634791	19122/66860	2	Prnp/Tanc1
GO:0006164	purine nucleotide biosynthetic process	3/178	217/28939	0.149882561593255	0.247923010704282	0.177121206106919	23917/23972/68375	3	Impdh1/Papss2/Ndufa8
GO:0048562	embryonic organ morphogenesis	4/178	333/28939	0.150111595737103	0.248168363920211	0.177296491399736	20671/21386/23796/224796	4	Sox17/Tbx3/Aplnr/Clic5
GO:0002526	acute inflammatory response	2/178	112/28939	0.151406953168655	0.249024586992042	0.177908194455247	19016/67087	2	Pparg/Ctnnbip1
GO:1905477	positive regulation of protein localization to membrane	2/178	112/28939	0.151406953168655	0.249024586992042	0.177908194455247	13830/19122	2	Stom/Prnp
GO:0060538	skeletal muscle organ development	3/178	219/28939	0.152783622439912	0.249024586992042	0.177908194455247	12227/12390/17286	3	Btg2/Cav2/Meox2
GO:0000289	nuclear-transcribed mRNA poly(A) tail shortening	1/178	27/28939	0.153513840986485	0.249024586992042	0.177908194455247	12227	1	Btg2
GO:0001573	ganglioside metabolic process	1/178	27/28939	0.153513840986485	0.249024586992042	0.177908194455247	20452	1	St8sia4
GO:0002093	auditory receptor cell morphogenesis	1/178	27/28939	0.153513840986485	0.249024586992042	0.177908194455247	224796	1	Clic5
GO:0003148	outflow tract septum morphogenesis	1/178	27/28939	0.153513840986485	0.249024586992042	0.177908194455247	18186	1	Nrp1
GO:0006298	mismatch repair	1/178	27/28939	0.153513840986485	0.249024586992042	0.177908194455247	13870	1	Ercc1
GO:0006706	steroid catabolic process	1/178	27/28939	0.153513840986485	0.249024586992042	0.177908194455247	20778	1	Scarb1
GO:0009264	deoxyribonucleotide catabolic process	1/178	27/28939	0.153513840986485	0.249024586992042	0.177908194455247	22436	1	Xdh
GO:0010165	response to X-ray	1/178	27/28939	0.153513840986485	0.249024586992042	0.177908194455247	13870	1	Ercc1
GO:0014821	phasic smooth muscle contraction	1/178	27/28939	0.153513840986485	0.249024586992042	0.177908194455247	21386	1	Tbx3
GO:0014829	vascular associated smooth muscle contraction	1/178	27/28939	0.153513840986485	0.249024586992042	0.177908194455247	12494	1	Cd38
GO:0018200	peptidyl-glutamic acid modification	1/178	27/28939	0.153513840986485	0.249024586992042	0.177908194455247	70892	1	Ttll7
GO:0021871	forebrain regionalization	1/178	27/28939	0.153513840986485	0.249024586992042	0.177908194455247	14766	1	Adgrg1
GO:0023019	signal transduction involved in regulation of gene expression	1/178	27/28939	0.153513840986485	0.249024586992042	0.177908194455247	20671	1	Sox17
GO:0031100	animal organ regeneration	1/178	27/28939	0.153513840986485	0.249024586992042	0.177908194455247	20315	1	Cxcl12
GO:0032878	regulation of establishment or maintenance of cell polarity	1/178	27/28939	0.153513840986485	0.249024586992042	0.177908194455247	12562	1	Cdh5
GO:0036003	positive regulation of transcription from RNA polymerase II promoter in response to stress	1/178	27/28939	0.153513840986485	0.249024586992042	0.177908194455247	19016	1	Pparg
GO:0036342	post-anal tail morphogenesis	1/178	27/28939	0.153513840986485	0.249024586992042	0.177908194455247	21407	1	Tcf15
GO:0045980	negative regulation of nucleotide metabolic process	1/178	27/28939	0.153513840986485	0.249024586992042	0.177908194455247	74747	1	Ddit4
GO:0046823	negative regulation of nucleocytoplasmic transport	1/178	27/28939	0.153513840986485	0.249024586992042	0.177908194455247	12491	1	Cd36
GO:0060252	positive regulation of glial cell proliferation	1/178	27/28939	0.153513840986485	0.249024586992042	0.177908194455247	14254	1	Flt1
GO:0072567	chemokine (C-X-C motif) ligand 2 production	1/178	27/28939	0.153513840986485	0.249024586992042	0.177908194455247	16956	1	Lpl
GO:0080111	DNA demethylation	1/178	27/28939	0.153513840986485	0.249024586992042	0.177908194455247	80287	1	Apobec3
GO:0098901	regulation of cardiac muscle cell action potential	1/178	27/28939	0.153513840986485	0.249024586992042	0.177908194455247	16480	1	Jup
GO:1901018	positive regulation of potassium ion transmembrane transporter activity	1/178	27/28939	0.153513840986485	0.249024586992042	0.177908194455247	223864	1	Rapgef3
GO:1901223	negative regulation of NIK/NF-kappaB signaling	1/178	27/28939	0.153513840986485	0.249024586992042	0.177908194455247	72565	1	Uaca
GO:1902175	regulation of oxidative stress-induced intrinsic apoptotic signaling pathway	1/178	27/28939	0.153513840986485	0.249024586992042	0.177908194455247	15507	1	Hspb1
GO:1904996	positive regulation of leukocyte adhesion to vascular endothelial cell	1/178	27/28939	0.153513840986485	0.249024586992042	0.177908194455247	23871	1	Ets1
GO:2000341	regulation of chemokine (C-X-C motif) ligand 2 production	1/178	27/28939	0.153513840986485	0.249024586992042	0.177908194455247	16956	1	Lpl
GO:0001823	mesonephros development	2/178	113/28939	0.153544916077044	0.249024586992042	0.177908194455247	24063/67087	2	Spry1/Ctnnbip1
GO:0002027	regulation of heart rate	2/178	113/28939	0.153544916077044	0.249024586992042	0.177908194455247	16480/16493	2	Jup/Kcna5
GO:0005976	polysaccharide metabolic process	2/178	113/28939	0.153544916077044	0.249024586992042	0.177908194455247	12491/18591	2	Cd36/Pdgfb
GO:0021987	cerebral cortex development	2/178	113/28939	0.153544916077044	0.249024586992042	0.177908194455247	14766/18795	2	Adgrg1/Plcb1
GO:0043473	pigmentation	2/178	113/28939	0.153544916077044	0.249024586992042	0.177908194455247	17311/101401	2	Kitl/Adamts9
GO:0000077	DNA damage checkpoint signaling	2/178	114/28939	0.155688797846034	0.251727238797398	0.179839023490003	12575/50883	2	Cdkn1a/Chek2
GO:0001708	cell fate specification	2/178	114/28939	0.155688797846034	0.251727238797398	0.179839023490003	20671/21386	2	Sox17/Tbx3
GO:0048477	oogenesis	2/178	114/28939	0.155688797846034	0.251727238797398	0.179839023490003	13870/18795	2	Ercc1/Plcb1
GO:0030258	lipid modification	3/178	221/28939	0.155702506729317	0.251727238797398	0.179839023490003	12491/19016/239126	3	Cd36/Pparg/C1qtnf9
GO:0046390	ribose phosphate biosynthetic process	3/178	221/28939	0.155702506729317	0.251727238797398	0.179839023490003	23917/23972/68375	3	Impdh1/Papss2/Ndufa8
GO:0048839	inner ear development	3/178	221/28939	0.155702506729317	0.251727238797398	0.179839023490003	21386/29817/224796	3	Tbx3/Igfbp7/Clic5
GO:0007088	regulation of mitotic nuclear division	2/178	115/28939	0.157838446041408	0.253285099184263	0.180951990414226	18591/66214	2	Pdgfb/Rgcc
GO:0120034	positive regulation of plasma membrane bounded cell projection assembly	2/178	115/28939	0.157838446041408	0.253285099184263	0.180951990414226	11826/18186	2	Aqp1/Nrp1
GO:0003071	renal system process involved in regulation of systemic arterial blood pressure	1/178	28/28939	0.158725328822138	0.253285099184263	0.180951990414226	18591	1	Pdgfb
GO:0003171	atrioventricular valve development	1/178	28/28939	0.158725328822138	0.253285099184263	0.180951990414226	23796	1	Aplnr
GO:0003299	muscle hypertrophy in response to stress	1/178	28/28939	0.158725328822138	0.253285099184263	0.180951990414226	19016	1	Pparg
GO:0006925	inflammatory cell apoptotic process	1/178	28/28939	0.158725328822138	0.253285099184263	0.180951990414226	320404	1	Itpkb
GO:0014898	cardiac muscle hypertrophy in response to stress	1/178	28/28939	0.158725328822138	0.253285099184263	0.180951990414226	19016	1	Pparg
GO:0016048	detection of temperature stimulus	1/178	28/28939	0.158725328822138	0.253285099184263	0.180951990414226	20315	1	Cxcl12
GO:0021801	cerebral cortex radial glia-guided migration	1/178	28/28939	0.158725328822138	0.253285099184263	0.180951990414226	14766	1	Adgrg1
GO:0021884	forebrain neuron development	1/178	28/28939	0.158725328822138	0.253285099184263	0.180951990414226	18186	1	Nrp1
GO:0022030	telencephalon glial cell migration	1/178	28/28939	0.158725328822138	0.253285099184263	0.180951990414226	14766	1	Adgrg1
GO:0031065	positive regulation of histone deacetylation	1/178	28/28939	0.158725328822138	0.253285099184263	0.180951990414226	23796	1	Aplnr
GO:0031670	cellular response to nutrient	1/178	28/28939	0.158725328822138	0.253285099184263	0.180951990414226	16956	1	Lpl
GO:0032148	activation of protein kinase B activity	1/178	28/28939	0.158725328822138	0.253285099184263	0.180951990414226	18591	1	Pdgfb
GO:0032480	negative regulation of type I interferon production	1/178	28/28939	0.158725328822138	0.253285099184263	0.180951990414226	67664	1	Rnf125
GO:0042059	negative regulation of epidermal growth factor receptor signaling pathway	1/178	28/28939	0.158725328822138	0.253285099184263	0.180951990414226	109700	1	Itga1
GO:0045061	thymic T cell selection	1/178	28/28939	0.158725328822138	0.253285099184263	0.180951990414226	320404	1	Itpkb
GO:0045648	positive regulation of erythrocyte differentiation	1/178	28/28939	0.158725328822138	0.253285099184263	0.180951990414226	23871	1	Ets1
GO:0046128	purine ribonucleoside metabolic process	1/178	28/28939	0.158725328822138	0.253285099184263	0.180951990414226	22436	1	Xdh
GO:0050820	positive regulation of coagulation	1/178	28/28939	0.158725328822138	0.253285099184263	0.180951990414226	12491	1	Cd36
GO:0051767	nitric-oxide synthase biosynthetic process	1/178	28/28939	0.158725328822138	0.253285099184263	0.180951990414226	16542	1	Kdr
GO:0051769	regulation of nitric-oxide synthase biosynthetic process	1/178	28/28939	0.158725328822138	0.253285099184263	0.180951990414226	16542	1	Kdr
GO:0086005	ventricular cardiac muscle cell action potential	1/178	28/28939	0.158725328822138	0.253285099184263	0.180951990414226	16480	1	Jup
GO:0098581	detection of external biotic stimulus	1/178	28/28939	0.158725328822138	0.253285099184263	0.180951990414226	20778	1	Scarb1
GO:1900151	regulation of nuclear-transcribed mRNA catabolic process, deadenylation-dependent decay	1/178	28/28939	0.158725328822138	0.253285099184263	0.180951990414226	22608	1	Ybx1
GO:0051251	positive regulation of lymphocyte activation	5/178	465/28939	0.159757012321021	0.254799176808683	0.182033678048685	12494/12575/13641/17311/320404	5	Cd38/Cdkn1a/Efnb1/Kitl/Itpkb
GO:0007589	body fluid secretion	2/178	116/28939	0.159993709860492	0.254912257938348	0.182114465491599	11826/22436	2	Aqp1/Xdh
GO:1904659	glucose transmembrane transport	2/178	116/28939	0.159993709860492	0.254912257938348	0.182114465491599	16592/109905	2	Fabp5/Rap1a
GO:0072522	purine-containing compound biosynthetic process	3/178	225/28939	0.161592214927232	0.257325769498311	0.183838726895328	23917/23972/68375	3	Impdh1/Papss2/Ndufa8
GO:0008645	hexose transmembrane transport	2/178	117/28939	0.16215444011804	0.257953907585605	0.18428748143129	16592/109905	2	Fabp5/Rap1a
GO:0009206	purine ribonucleoside triphosphate biosynthetic process	2/178	117/28939	0.16215444011804	0.257953907585605	0.18428748143129	23917/68375	2	Impdh1/Ndufa8
GO:0001759	organ induction	1/178	29/28939	0.16390491069304	0.258062055357067	0.184364744383465	24063	1	Spry1
GO:0006120	mitochondrial electron transport, NADH to ubiquinone	1/178	29/28939	0.16390491069304	0.258062055357067	0.184364744383465	68375	1	Ndufa8
GO:0010528	regulation of transposition	1/178	29/28939	0.16390491069304	0.258062055357067	0.184364744383465	80287	1	Apobec3
GO:0010529	negative regulation of transposition	1/178	29/28939	0.16390491069304	0.258062055357067	0.184364744383465	80287	1	Apobec3
GO:0010592	positive regulation of lamellipodium assembly	1/178	29/28939	0.16390491069304	0.258062055357067	0.184364744383465	11826	1	Aqp1
GO:0014887	cardiac muscle adaptation	1/178	29/28939	0.16390491069304	0.258062055357067	0.184364744383465	19016	1	Pparg
GO:0035510	DNA dealkylation	1/178	29/28939	0.16390491069304	0.258062055357067	0.184364744383465	80287	1	Apobec3
GO:0042659	regulation of cell fate specification	1/178	29/28939	0.16390491069304	0.258062055357067	0.184364744383465	20671	1	Sox17
GO:0051446	positive regulation of meiotic cell cycle	1/178	29/28939	0.16390491069304	0.258062055357067	0.184364744383465	18795	1	Plcb1
GO:0051450	myoblast proliferation	1/178	29/28939	0.16390491069304	0.258062055357067	0.184364744383465	16493	1	Kcna5
GO:0060008	Sertoli cell differentiation	1/178	29/28939	0.16390491069304	0.258062055357067	0.184364744383465	18671	1	Abcb1a
GO:0060444	branching involved in mammary gland duct morphogenesis	1/178	29/28939	0.16390491069304	0.258062055357067	0.184364744383465	21386	1	Tbx3
GO:0060571	morphogenesis of an epithelial fold	1/178	29/28939	0.16390491069304	0.258062055357067	0.184364744383465	269593	1	Luzp1
GO:0061311	cell surface receptor signaling pathway involved in heart development	1/178	29/28939	0.16390491069304	0.258062055357067	0.184364744383465	20671	1	Sox17
GO:0061484	hematopoietic stem cell homeostasis	1/178	29/28939	0.16390491069304	0.258062055357067	0.184364744383465	14766	1	Adgrg1
GO:1900745	positive regulation of p38MAPK cascade	1/178	29/28939	0.16390491069304	0.258062055357067	0.184364744383465	22436	1	Xdh
GO:1903055	positive regulation of extracellular matrix organization	1/178	29/28939	0.16390491069304	0.258062055357067	0.184364744383465	66214	1	Rgcc
GO:2000765	regulation of cytoplasmic translation	1/178	29/28939	0.16390491069304	0.258062055357067	0.184364744383465	22608	1	Ybx1
GO:0001892	embryonic placenta development	2/178	118/28939	0.16432048923224	0.258062055357067	0.184364744383465	12577/18591	2	Cdkn1c/Pdgfb
GO:0002832	negative regulation of response to biotic stimulus	2/178	118/28939	0.16432048923224	0.258062055357067	0.184364744383465	19016/67664	2	Pparg/Rnf125
GO:0009145	purine nucleoside triphosphate biosynthetic process	2/178	118/28939	0.16432048923224	0.258062055357067	0.184364744383465	23917/68375	2	Impdh1/Ndufa8
GO:0019751	polyol metabolic process	2/178	118/28939	0.16432048923224	0.258062055357067	0.184364744383465	18795/320404	2	Plcb1/Itpkb
GO:0038061	NIK/NF-kappaB signaling	2/178	118/28939	0.16432048923224	0.258062055357067	0.184364744383465	19245/72565	2	Ptp4a3/Uaca
GO:0043401	steroid hormone mediated signaling pathway	2/178	118/28939	0.16432048923224	0.258062055357067	0.184364744383465	15502/20393	2	Dnaja1/Sgk1
GO:0051897	positive regulation of protein kinase B signaling	2/178	118/28939	0.16432048923224	0.258062055357067	0.184364744383465	20315/218952	2	Cxcl12/Fermt2
GO:0008585	female gonad development	2/178	119/28939	0.166491711210811	0.261071908196452	0.186515044041419	16542/17311	2	Kdr/Kitl
GO:0014020	primary neural tube formation	2/178	119/28939	0.166491711210811	0.261071908196452	0.186515044041419	50768/269593	2	Dlc1/Luzp1
GO:0045666	positive regulation of neuron differentiation	2/178	119/28939	0.166491711210811	0.261071908196452	0.186515044041419	20315/21413	2	Cxcl12/Tcf4
GO:0015749	monosaccharide transmembrane transport	2/178	120/28939	0.16866796163723	0.261093571610985	0.186530520822294	16592/109905	2	Fabp5/Rap1a
GO:0042100	B cell proliferation	2/178	120/28939	0.16866796163723	0.261093571610985	0.186530520822294	12494/12575	2	Cd38/Cdkn1a
GO:0042472	inner ear morphogenesis	2/178	120/28939	0.16866796163723	0.261093571610985	0.186530520822294	21386/224796	2	Tbx3/Clic5
GO:0051209	release of sequestered calcium ion into cytosol	2/178	120/28939	0.16866796163723	0.261093571610985	0.186530520822294	17329/23796	2	Cxcl9/Aplnr
GO:0051702	biological process involved in interaction with symbiont	2/178	120/28939	0.16866796163723	0.261093571610985	0.186530520822294	12390/13830	2	Cav2/Stom
GO:0002429	immune response-activating cell surface receptor signaling pathway	4/178	349/28939	0.168741819591309	0.261093571610985	0.186530520822294	12494/19122/109905/237754	4	Cd38/Prnp/Rap1a/Btnl9
GO:1902105	regulation of leukocyte differentiation	4/178	349/28939	0.168741819591309	0.261093571610985	0.186530520822294	15507/17311/67087/320404	4	Hspb1/Kitl/Ctnnbip1/Itpkb
GO:0099504	synaptic vesicle cycle	3/178	230/28939	0.169047804012389	0.261093571610985	0.186530520822294	19157/109905/219228	3	Cyth1/Rap1a/Pcdh17
GO:0001516	prostaglandin biosynthetic process	1/178	30/28939	0.169052780838202	0.261093571610985	0.186530520822294	16592	1	Fabp5
GO:0002029	desensitization of G protein-coupled receptor signaling pathway	1/178	30/28939	0.169052780838202	0.261093571610985	0.186530520822294	23796	1	Aplnr
GO:0005979	regulation of glycogen biosynthetic process	1/178	30/28939	0.169052780838202	0.261093571610985	0.186530520822294	12491	1	Cd36
GO:0010962	regulation of glucan biosynthetic process	1/178	30/28939	0.169052780838202	0.261093571610985	0.186530520822294	12491	1	Cd36
GO:0021602	cranial nerve morphogenesis	1/178	30/28939	0.169052780838202	0.261093571610985	0.186530520822294	18186	1	Nrp1
GO:0022401	negative adaptation of signaling pathway	1/178	30/28939	0.169052780838202	0.261093571610985	0.186530520822294	23796	1	Aplnr
GO:0034123	positive regulation of toll-like receptor signaling pathway	1/178	30/28939	0.169052780838202	0.261093571610985	0.186530520822294	58185	1	Rsad2
GO:0034390	smooth muscle cell apoptotic process	1/178	30/28939	0.169052780838202	0.261093571610985	0.186530520822294	19016	1	Pparg
GO:0034391	regulation of smooth muscle cell apoptotic process	1/178	30/28939	0.169052780838202	0.261093571610985	0.186530520822294	19016	1	Pparg
GO:0039528	cytoplasmic pattern recognition receptor signaling pathway in response to virus	1/178	30/28939	0.169052780838202	0.261093571610985	0.186530520822294	67664	1	Rnf125
GO:0046033	AMP metabolic process	1/178	30/28939	0.169052780838202	0.261093571610985	0.186530520822294	22436	1	Xdh
GO:0046039	GTP metabolic process	1/178	30/28939	0.169052780838202	0.261093571610985	0.186530520822294	23917	1	Impdh1
GO:0046457	prostanoid biosynthetic process	1/178	30/28939	0.169052780838202	0.261093571610985	0.186530520822294	16592	1	Fabp5
GO:0060317	cardiac epithelial to mesenchymal transition	1/178	30/28939	0.169052780838202	0.261093571610985	0.186530520822294	21386	1	Tbx3
GO:0061099	negative regulation of protein tyrosine kinase activity	1/178	30/28939	0.169052780838202	0.261093571610985	0.186530520822294	24056	1	Sh3bp5
GO:0086019	cell-cell signaling involved in cardiac conduction	1/178	30/28939	0.169052780838202	0.261093571610985	0.186530520822294	16493	1	Kcna5
GO:0090025	regulation of monocyte chemotaxis	1/178	30/28939	0.169052780838202	0.261093571610985	0.186530520822294	20315	1	Cxcl12
GO:0140058	neuron projection arborization	1/178	30/28939	0.169052780838202	0.261093571610985	0.186530520822294	18186	1	Nrp1
GO:0150077	regulation of neuroinflammatory response	1/178	30/28939	0.169052780838202	0.261093571610985	0.186530520822294	19016	1	Pparg
GO:1900078	positive regulation of cellular response to insulin stimulus	1/178	30/28939	0.169052780838202	0.261093571610985	0.186530520822294	239126	1	C1qtnf9
GO:1901185	negative regulation of ERBB signaling pathway	1/178	30/28939	0.169052780838202	0.261093571610985	0.186530520822294	109700	1	Itga1
GO:1901658	glycosyl compound catabolic process	1/178	30/28939	0.169052780838202	0.261093571610985	0.186530520822294	22436	1	Xdh
GO:0002757	immune response-activating signal transduction	4/178	350/28939	0.169932707642445	0.2623208212854	0.187407292776254	12494/19122/109905/237754	4	Cd38/Prnp/Rap1a/Btnl9
GO:0031570	DNA integrity checkpoint signaling	2/178	121/28939	0.170849097657051	0.263470900348762	0.188228932487075	12575/50883	2	Cdkn1a/Chek2
GO:0051283	negative regulation of sequestering of calcium ion	2/178	121/28939	0.170849097657051	0.263470900348762	0.188228932487075	17329/23796	2	Cxcl9/Aplnr
GO:0016311	dephosphorylation	4/178	351/28939	0.171126580841752	0.263766534380143	0.188440139409965	12562/19245/50768/109700	4	Cdh5/Ptp4a3/Dlc1/Itga1
GO:0051651	maintenance of location in cell	3/178	232/28939	0.17205789559782	0.265069152787223	0.189370756308749	17329/23796/103172	3	Cxcl9/Aplnr/Chchd10
GO:0000280	nuclear division	5/178	478/28939	0.172765502188142	0.265791603913896	0.18988688998487	12577/18591/18795/50883/66214	5	Cdkn1c/Pdgfb/Plcb1/Chek2/Rgcc
GO:0006022	aminoglycan metabolic process	2/178	122/28939	0.173034977964337	0.265791603913896	0.18988688998487	18591/56375	2	Pdgfb/B4galt4
GO:0009201	ribonucleoside triphosphate biosynthetic process	2/178	122/28939	0.173034977964337	0.265791603913896	0.18988688998487	23917/68375	2	Impdh1/Ndufa8
GO:0046928	regulation of neurotransmitter secretion	2/178	122/28939	0.173034977964337	0.265791603913896	0.18988688998487	19157/109905	2	Cyth1/Rap1a
GO:0009162	deoxyribonucleoside monophosphate metabolic process	1/178	31/28939	0.174169132320813	0.265791603913896	0.18988688998487	22436	1	Xdh
GO:0010623	programmed cell death involved in cell development	1/178	31/28939	0.174169132320813	0.265791603913896	0.18988688998487	17311	1	Kitl
GO:0032801	receptor catabolic process	1/178	31/28939	0.174169132320813	0.265791603913896	0.18988688998487	218203	1	Mylip
GO:0032958	inositol phosphate biosynthetic process	1/178	31/28939	0.174169132320813	0.265791603913896	0.18988688998487	320404	1	Itpkb
GO:0033137	negative regulation of peptidyl-serine phosphorylation	1/178	31/28939	0.174169132320813	0.265791603913896	0.18988688998487	74747	1	Ddit4
GO:0043276	anoikis	1/178	31/28939	0.174169132320813	0.265791603913896	0.18988688998487	50883	1	Chek2
GO:0050858	negative regulation of antigen receptor-mediated signaling pathway	1/178	31/28939	0.174169132320813	0.265791603913896	0.18988688998487	19122	1	Prnp
GO:0051923	sulfation	1/178	31/28939	0.174169132320813	0.265791603913896	0.18988688998487	20887	1	Sult1a1
GO:0060037	pharyngeal system development	1/178	31/28939	0.174169132320813	0.265791603913896	0.18988688998487	224792	1	Adgrf5
GO:0060384	innervation	1/178	31/28939	0.174169132320813	0.265791603913896	0.18988688998487	18186	1	Nrp1
GO:0099622	cardiac muscle cell membrane repolarization	1/178	31/28939	0.174169132320813	0.265791603913896	0.18988688998487	16493	1	Kcna5
GO:0099633	protein localization to postsynaptic specialization membrane	1/178	31/28939	0.174169132320813	0.265791603913896	0.18988688998487	109905	1	Rap1a
GO:0099645	neurotransmitter receptor localization to postsynaptic specialization membrane	1/178	31/28939	0.174169132320813	0.265791603913896	0.18988688998487	109905	1	Rap1a
GO:1901889	negative regulation of cell junction assembly	1/178	31/28939	0.174169132320813	0.265791603913896	0.18988688998487	50768	1	Dlc1
GO:1905207	regulation of cardiocyte differentiation	1/178	31/28939	0.174169132320813	0.265791603913896	0.18988688998487	20671	1	Sox17
GO:0008202	steroid metabolic process	4/178	354/28939	0.174725888629231	0.266508981912145	0.190399399315583	16890/20778/20887/29817	4	Lipe/Scarb1/Sult1a1/Igfbp7
GO:0051282	regulation of sequestering of calcium ion	2/178	123/28939	0.1752254627882	0.267138472024648	0.190849119765662	17329/23796	2	Cxcl9/Aplnr
GO:0030073	insulin secretion	3/178	235/28939	0.176601697855205	0.269103181816034	0.192252748121545	12494/22228/223775	3	Cd38/Ucp2/Pim3
GO:0015711	organic anion transport	4/178	356/28939	0.177139944041255	0.269143814884572	0.192281777206368	12351/12491/21366/26357	4	Car4/Cd36/Slc6a6/Abcg2
GO:0000956	nuclear-transcribed mRNA catabolic process	2/178	124/28939	0.177420413879442	0.269143814884572	0.192281777206368	12227/22608	2	Btg2/Ybx1
GO:0002224	toll-like receptor signaling pathway	2/178	124/28939	0.177420413879442	0.269143814884572	0.192281777206368	12491/58185	2	Cd36/Rsad2
GO:0006612	protein targeting to membrane	2/178	124/28939	0.177420413879442	0.269143814884572	0.192281777206368	13830/19122	2	Stom/Prnp
GO:0015718	monocarboxylic acid transport	2/178	124/28939	0.177420413879442	0.269143814884572	0.192281777206368	12491/26357	2	Cd36/Abcg2
GO:0030324	lung development	3/178	236/28939	0.178123754522038	0.269143814884572	0.192281777206368	15901/16542/24063	3	Id1/Kdr/Spry1
GO:1901361	organic cyclic compound catabolic process	5/178	484/28939	0.178904691413965	0.269143814884572	0.192281777206368	12227/20778/22436/22608/207728	5	Btg2/Scarb1/Xdh/Ybx1/Pde2a
GO:0003416	endochondral bone growth	1/178	32/28939	0.179254157035318	0.269143814884572	0.192281777206368	16542	1	Kdr
GO:0010259	multicellular organism aging	1/178	32/28939	0.179254157035318	0.269143814884572	0.192281777206368	13870	1	Ercc1
GO:0010574	regulation of vascular endothelial growth factor production	1/178	32/28939	0.179254157035318	0.269143814884572	0.192281777206368	14254	1	Flt1
GO:0023058	adaptation of signaling pathway	1/178	32/28939	0.179254157035318	0.269143814884572	0.192281777206368	23796	1	Aplnr
GO:0030511	positive regulation of transforming growth factor beta receptor signaling pathway	1/178	32/28939	0.179254157035318	0.269143814884572	0.192281777206368	12577	1	Cdkn1c
GO:0031295	T cell costimulation	1/178	32/28939	0.179254157035318	0.269143814884572	0.192281777206368	13641	1	Efnb1
GO:0032196	transposition	1/178	32/28939	0.179254157035318	0.269143814884572	0.192281777206368	80287	1	Apobec3
GO:0034260	negative regulation of GTPase activity	1/178	32/28939	0.179254157035318	0.269143814884572	0.192281777206368	24063	1	Spry1
GO:0035987	endodermal cell differentiation	1/178	32/28939	0.179254157035318	0.269143814884572	0.192281777206368	20671	1	Sox17
[truncated: 1,069 more rows]

## Sheet: EC2.go
ID	Description	GeneRatio	BgRatio	pvalue	p.adjust	qvalue	geneID	Count	symbolList
GO:0031589	cell-substrate adhesion	38/283	371/28939	2.35809452274537e-27	8.908881106932e-24	5.5129767737026e-24	12305/12512/12554/13640/13731/14115/14268/16400/16402/16412/16419/17130/18453/18613/19229/19271/20377/20440/20971/21687/21825/22329/22371/22793/27279/57764/64075/67896/72007/74199/104099/105298/107351/109711/192176/192897/223272/268709	38	Ddr1/Cd63/Cdh13/Efna5/Emp2/Fbln2/Fn1/Itga3/Itga5/Itgb1/Itgb5/Smad6/P4hb/Pecam1/Ptk2b/Ptprj/Sfrp1/St6gal1/Sdc4/Tek/Thbs1/Vcam1/Vwf/Zyx/Tnfrsf12a/Ntn4/Smoc1/Ccdc80/Fndc3b/Vit/Itga9/Epdr1/Kank1/Actn1/Flna/Itgb4/Itgbl1/Fam107a
GO:0030198	extracellular matrix organization	31/283	322/28939	1.17636248651871e-21	1.33604395952984e-18	8.2676816865392e-19	11568/12305/12828/12829/12832/13078/13717/14115/14234/14268/14595/16412/16948/16998/17300/17390/20289/23876/53614/56693/57764/58994/64075/67896/72043/74199/107250/108075/219151/237759/240725	31	Aebp1/Ddr1/Col4a3/Col4a4/Col5a2/Cyp1b1/Eln/Fbln2/Foxc2/Fn1/B4galt1/Itgb1/Lox/Ltbp3/Foxc1/Mmp2/Scx/Fbln5/Reck/Crtap/Ntn4/Smpd3/Smoc1/Ccdc80/Sulf2/Vit/Kazald1/Ltbp4/Scara3/Col23a1/Sulf1
GO:0043062	extracellular structure organization	31/283	323/28939	1.29018254224399e-21	1.33604395952984e-18	8.2676816865392e-19	11568/12305/12828/12829/12832/13078/13717/14115/14234/14268/14595/16412/16948/16998/17300/17390/20289/23876/53614/56693/57764/58994/64075/67896/72043/74199/107250/108075/219151/237759/240725	31	Aebp1/Ddr1/Col4a3/Col4a4/Col5a2/Cyp1b1/Eln/Fbln2/Foxc2/Fn1/B4galt1/Itgb1/Lox/Ltbp3/Foxc1/Mmp2/Scx/Fbln5/Reck/Crtap/Ntn4/Smpd3/Smoc1/Ccdc80/Sulf2/Vit/Kazald1/Ltbp4/Scara3/Col23a1/Sulf1
GO:0045229	external encapsulating structure organization	31/283	324/28939	1.41455157176267e-21	1.33604395952984e-18	8.2676816865392e-19	11568/12305/12828/12829/12832/13078/13717/14115/14234/14268/14595/16412/16948/16998/17300/17390/20289/23876/53614/56693/57764/58994/64075/67896/72043/74199/107250/108075/219151/237759/240725	31	Aebp1/Ddr1/Col4a3/Col4a4/Col5a2/Cyp1b1/Eln/Fbln2/Foxc2/Fn1/B4galt1/Itgb1/Lox/Ltbp3/Foxc1/Mmp2/Scx/Fbln5/Reck/Crtap/Ntn4/Smpd3/Smoc1/Ccdc80/Sulf2/Vit/Kazald1/Ltbp4/Scara3/Col23a1/Sulf1
GO:0007160	cell-matrix adhesion	24/283	233/28939	1.09996774294791e-17	8.31135626571441e-15	5.14321759386802e-15	12305/12512/12554/13640/13731/14268/16400/16402/16412/16419/18613/19229/19271/20971/21687/21825/22329/22793/104099/105298/109711/192897/223272/268709	24	Ddr1/Cd63/Cdh13/Efna5/Emp2/Fn1/Itga3/Itga5/Itgb1/Itgb5/Pecam1/Ptk2b/Ptprj/Sdc4/Tek/Thbs1/Vcam1/Zyx/Itga9/Epdr1/Actn1/Itgb4/Itgbl1/Fam107a
GO:0001667	ameboidal-type cell migration	31/283	471/28939	7.02389936868685e-17	4.42271530248315e-14	2.7368562276936e-14	11475/11745/11857/12159/12512/12554/13036/13078/13614/13642/13731/14182/14234/14268/14314/14462/16392/16400/16412/18613/19229/20350/20971/21687/21825/22160/66864/72007/105450/107351/192897	31	Acta2/Anxa3/Arhgdib/Bmp4/Cd63/Cdh13/Ctsh/Cyp1b1/Edn1/Efnb2/Emp2/Fgfr1/Foxc2/Fn1/Fstl1/Gata3/Isl1/Itga3/Itgb1/Pecam1/Ptk2b/Sema3f/Sdc4/Tek/Thbs1/Twist1/Clec14a/Fndc3b/Mmrn2/Kank1/Itgb4
GO:0010810	regulation of cell-substrate adhesion	22/283	225/28939	7.8902172830694e-16	4.25846298506231e-13	2.63521392266122e-13	12305/12554/13640/13731/14115/14268/16400/16402/16412/18453/19229/19271/20440/20971/21687/21825/64075/67896/74199/107351/192176/268709	22	Ddr1/Cdh13/Efna5/Emp2/Fbln2/Fn1/Itga3/Itga5/Itgb1/P4hb/Ptk2b/Ptprj/St6gal1/Sdc4/Tek/Thbs1/Smoc1/Ccdc80/Vit/Kank1/Flna/Fam107a
GO:0061448	connective tissue development	24/283	302/28939	4.0748517576534e-15	1.92434874255182e-12	1.19082180970371e-12	12111/12159/12166/12628/13601/13614/14182/14234/15902/16948/16998/17131/17313/18596/20289/20378/21825/58994/63873/72043/208647/231162/231991/240725	24	Bgn/Bmp4/Bmpr1a/Cfh/Ecm1/Edn1/Fgfr1/Foxc2/Id2/Lox/Ltbp3/Smad7/Mgp/Pdgfrb/Scx/Frzb/Thbs1/Smpd3/Trpv4/Sulf2/Creb3l2/Cytl1/Creb5/Sulf1
GO:0042060	wound healing	26/283	380/28939	1.00138840346704e-14	4.20360598699831e-12	2.60126742000035e-12	11475/11551/12305/12628/14062/14063/14234/14268/14595/16412/16948/18613/18791/19124/19271/20344/20969/20971/21825/22371/27279/107351/192176/226101/229521/231532	26	Acta2/Adra2a/Ddr1/Cfh/F2r/F2rl1/Foxc2/Fn1/B4galt1/Itgb1/Lox/Pecam1/Plat/Procr/Ptprj/Selp/Sdc1/Sdc4/Thbs1/Vwf/Tnfrsf12a/Kank1/Flna/Myof/Syt11/Arhgap24
GO:0060537	muscle tissue development	29/283	494/28939	1.43083303429383e-14	5.40568720356209e-12	3.34513702017537e-12	12159/12166/13614/13642/13717/14182/14234/14465/14613/15214/15902/16392/16412/16948/17131/17263/17300/17967/18596/20289/20482/22160/56312/56758/74116/77446/117606/225115/226041	29	Bmp4/Bmpr1a/Edn1/Efnb2/Eln/Fgfr1/Foxc2/Gata6/Gja5/Hey2/Id2/Isl1/Itgb1/Lox/Smad7/Meg3/Foxc1/Ncam1/Pdgfrb/Scx/Skil/Twist1/Nupr1/Mbnl1/Pi16/Heg1/Boc/Svil/Pgm5
GO:0010811	positive regulation of cell-substrate adhesion	17/283	138/28939	3.51923425689106e-14	1.20869700204858e-11	7.47963567900003e-12	12554/13731/14115/14268/16400/16402/16412/18453/19229/19271/20971/21687/21825/64075/67896/74199/192176	17	Cdh13/Emp2/Fbln2/Fn1/Itga3/Itga5/Itgb1/P4hb/Ptk2b/Ptprj/Sdc4/Tek/Thbs1/Smoc1/Ccdc80/Vit/Flna
GO:1901342	regulation of vasculature development	23/283	312/28939	7.67404606775929e-14	2.41604550366622e-11	1.49509265934153e-11	11487/11745/12828/13036/13078/13601/13731/14234/14465/16392/16402/16412/17300/18576/19223/19229/21687/21825/23876/27279/53614/192187/240725	23	Adam10/Anxa3/Col4a3/Ctsh/Cyp1b1/Ecm1/Emp2/Foxc2/Gata6/Isl1/Itga5/Itgb1/Foxc1/Pde3b/Ptgis/Ptk2b/Tek/Thbs1/Fbln5/Tnfrsf12a/Reck/Stab1/Sulf1
GO:0003007	heart morphogenesis	22/283	283/28939	9.2504754444732e-14	2.68833047917075e-11	1.66358752730162e-11	12159/12166/12876/13614/13717/14234/14387/14462/14465/14613/15214/15902/16392/17130/17131/17300/21687/21825/22160/77446/116701/192176	22	Bmp4/Bmpr1a/Cpe/Edn1/Eln/Foxc2/Gaa/Gata3/Gata6/Gja5/Hey2/Id2/Isl1/Smad6/Smad7/Foxc1/Tek/Thbs1/Twist1/Heg1/Fgfrl1/Flna
GO:0090287	regulation of cellular response to growth factor stimulus	23/283	318/28939	1.14712968663226e-13	3.09561139721191e-11	1.9156203263235e-11	12159/12512/14182/14314/14462/14465/16400/16948/17130/17131/20377/20482/21687/21825/50766/56213/65112/72043/74499/105450/116701/226101/240725	23	Bmp4/Cd63/Fgfr1/Fstl1/Gata3/Gata6/Itga3/Lox/Smad6/Smad7/Sfrp1/Skil/Tek/Thbs1/Crim1/Htra1/Pmepa1/Sulf2/Sost/Mmrn2/Fgfrl1/Myof/Sulf1
GO:0014706	striated muscle tissue development	22/283	291/28939	1.63126617300742e-13	4.1086157344147e-11	2.54248573350841e-11	12159/12166/13614/13642/14182/14234/14465/14613/15214/15902/16392/16412/16948/17131/17300/17967/18596/22160/74116/77446/117606/226041	22	Bmp4/Bmpr1a/Edn1/Efnb2/Fgfr1/Foxc2/Gata6/Gja5/Hey2/Id2/Isl1/Itgb1/Lox/Smad7/Foxc1/Ncam1/Pdgfrb/Twist1/Pi16/Heg1/Boc/Pgm5
GO:0045765	regulation of angiogenesis	22/283	308/28939	5.13695856511465e-13	1.16506131972872e-10	7.20961018393881e-11	11745/12828/13036/13078/13601/13731/14234/14465/16392/16402/16412/17300/18576/19223/19229/21687/21825/23876/27279/53614/192187/240725	22	Anxa3/Col4a3/Ctsh/Cyp1b1/Ecm1/Emp2/Foxc2/Gata6/Isl1/Itga5/Itgb1/Foxc1/Pde3b/Ptgis/Ptk2b/Tek/Thbs1/Fbln5/Tnfrsf12a/Reck/Stab1/Sulf1
GO:0051216	cartilage development	19/283	216/28939	5.24246755833462e-13	1.16506131972872e-10	7.20961018393881e-11	12111/12159/12166/12628/13601/13614/14182/16998/17131/17313/20289/20378/21825/58994/63873/72043/208647/231162/240725	19	Bgn/Bmp4/Bmpr1a/Cfh/Ecm1/Edn1/Fgfr1/Ltbp3/Smad7/Mgp/Scx/Frzb/Thbs1/Smpd3/Trpv4/Sulf2/Creb3l2/Cytl1/Sulf1
GO:0032970	regulation of actin filament-based process	25/283	416/28939	6.1122962454602e-13	1.28290306751937e-10	7.93883623460064e-11	11475/11857/13614/13640/13717/14063/14613/15894/18484/18596/18613/19229/20971/21687/50876/56431/65970/68178/104027/107351/192176/223881/225115/260409/268709	25	Acta2/Arhgdib/Edn1/Efna5/Eln/F2rl1/Gja5/Icam1/Pam/Pdgfrb/Pecam1/Ptk2b/Sdc4/Tek/Tmod2/Dstn/Lima1/Cgnl1/Synpo/Kank1/Flna/Rnd1/Svil/Cdc42ep3/Fam107a
GO:0003206	cardiac chamber morphogenesis	16/283	151/28939	2.15182953966625e-12	4.10530306142155e-10	2.54043579154029e-10	12159/12166/12876/14234/14462/14465/14613/15214/15902/16392/17130/17131/17300/21687/77446/116701	16	Bmp4/Bmpr1a/Cpe/Foxc2/Gata3/Gata6/Gja5/Hey2/Id2/Isl1/Smad6/Smad7/Foxc1/Tek/Heg1/Fgfrl1
GO:0050678	regulation of epithelial cell proliferation	25/283	442/28939	2.32034544655591e-12	4.10530306142155e-10	2.54043579154029e-10	11727/11983/12159/12166/12554/12828/13601/13642/14182/14462/14595/16392/18089/20377/21687/21825/22160/54139/54375/56213/56312/68888/72043/105450/240725	25	Ang/Atpif1/Bmp4/Bmpr1a/Cdh13/Col4a3/Ecm1/Efnb2/Fgfr1/Gata3/B4galt1/Isl1/Nkx2-3/Sfrp1/Tek/Thbs1/Twist1/Irf6/Azin1/Htra1/Nupr1/Gkn3/Sulf2/Mmrn2/Sulf1
GO:0003018	vascular process in circulatory system	19/283	235/28939	2.35841986083575e-12	4.10530306142155e-10	2.54043579154029e-10	11421/11475/11551/13614/14062/14063/14234/14613/15894/17130/17300/17390/18260/19271/20657/54611/58994/63873/230857	19	Ace/Acta2/Adra2a/Edn1/F2r/F2rl1/Foxc2/Gja5/Icam1/Smad6/Foxc1/Mmp2/Ocln/Ptprj/Sod3/Pde3a/Smpd3/Trpv4/Ece1
GO:0032956	regulation of actin cytoskeleton organization	23/283	368/28939	2.39059468902261e-12	4.10530306142155e-10	2.54043579154029e-10	11857/13614/13640/13717/14063/15894/18484/18596/18613/19229/20971/21687/50876/56431/65970/68178/104027/107351/192176/223881/225115/260409/268709	23	Arhgdib/Edn1/Efna5/Eln/F2rl1/Icam1/Pam/Pdgfrb/Pecam1/Ptk2b/Sdc4/Tek/Tmod2/Dstn/Lima1/Cgnl1/Synpo/Kank1/Flna/Rnd1/Svil/Cdc42ep3/Fam107a
GO:0048732	gland development	26/283	483/28939	2.53362087666307e-12	4.11634770377625e-10	2.54727041600597e-10	12159/12166/12305/13614/14182/14462/14465/15405/15417/15902/16392/17263/17300/17390/18089/18208/18596/20377/20378/22371/54135/54139/54725/57764/72043/240725	26	Bmp4/Bmpr1a/Ddr1/Edn1/Fgfr1/Gata3/Gata6/Hoxa9/Hoxb9/Id2/Isl1/Meg3/Foxc1/Mmp2/Nkx2-3/Ntn1/Pdgfrb/Sfrp1/Frzb/Vwf/Lsr/Irf6/Cadm1/Ntn4/Sulf2/Sulf1
GO:0003151	outflow tract morphogenesis	13/283	86/28939	2.61493766253652e-12	4.11634770377625e-10	2.54727041600597e-10	12159/12166/13614/13717/14234/14465/14613/15214/16392/17130/17300/21825/22160	13	Bmp4/Bmpr1a/Edn1/Eln/Foxc2/Gata6/Gja5/Hey2/Isl1/Smad6/Foxc1/Thbs1/Twist1
GO:0072001	renal system development	22/283	348/28939	5.82369269769348e-12	8.73714894950095e-10	5.40670580837581e-10	11421/12159/12484/12628/12828/12829/13642/14182/14234/14462/14537/15902/16400/17130/17131/17300/18027/18596/20377/21687/72043/240725	22	Ace/Bmp4/Cd24a/Cfh/Col4a3/Col4a4/Efnb2/Fgfr1/Foxc2/Gata3/Gcnt1/Id2/Itga3/Smad6/Smad7/Foxc1/Nfia/Pdgfrb/Sfrp1/Tek/Sulf2/Sulf1
GO:0050900	leukocyte migration	23/283	385/28939	6.01286057932834e-12	8.73714894950095e-10	5.40670580837581e-10	11487/12484/13601/13614/14063/14462/14537/14595/14747/15894/16400/16412/18089/18613/19229/19271/20344/21825/22329/54725/58994/63873/104099	23	Adam10/Cd24a/Ecm1/Edn1/F2rl1/Gata3/Gcnt1/B4galt1/Cmklr1/Icam1/Itga3/Itgb1/Nkx2-3/Pecam1/Ptk2b/Ptprj/Selp/Thbs1/Vcam1/Cadm1/Smpd3/Trpv4/Itga9
GO:0001655	urogenital system development	23/283	391/28939	8.23046119715423e-12	1.15165490380921e-09	7.12664885726298e-10	11421/12159/12484/12628/12828/12829/13642/14182/14234/14462/14537/15902/16400/17130/17131/17300/17390/18027/18596/20377/21687/72043/240725	23	Ace/Bmp4/Cd24a/Cfh/Col4a3/Col4a4/Efnb2/Fgfr1/Foxc2/Gata3/Gcnt1/Id2/Itga3/Smad6/Smad7/Foxc1/Mmp2/Nfia/Pdgfrb/Sfrp1/Tek/Sulf2/Sulf1
GO:0010631	epithelial cell migration	21/283	328/28939	1.41146193491079e-11	1.9044654250332e-09	1.17851765317175e-09	11745/12159/12512/12554/13036/13078/13642/13731/14182/14234/14314/14462/16400/16412/18613/19229/21687/21825/66864/105450/107351	21	Anxa3/Bmp4/Cd63/Cdh13/Ctsh/Cyp1b1/Efnb2/Emp2/Fgfr1/Foxc2/Fstl1/Gata3/Itga3/Itgb1/Pecam1/Ptk2b/Tek/Thbs1/Clec14a/Mmrn2/Kank1
GO:0090132	epithelium migration	21/283	330/28939	1.58232604217286e-11	2.06138889218243e-09	1.27562473309108e-09	11745/12159/12512/12554/13036/13078/13642/13731/14182/14234/14314/14462/16400/16412/18613/19229/21687/21825/66864/105450/107351	21	Anxa3/Bmp4/Cd63/Cdh13/Ctsh/Cyp1b1/Efnb2/Emp2/Fgfr1/Foxc2/Fstl1/Gata3/Itga3/Itgb1/Pecam1/Ptk2b/Tek/Thbs1/Clec14a/Mmrn2/Kank1
GO:0034329	cell junction assembly	24/283	445/28939	1.7552638763305e-11	2.16006213737004e-09	1.33668552202471e-09	11421/13640/13642/14268/14613/16402/16412/17131/18208/18260/18613/19229/19271/20971/21687/23888/54135/54725/63873/77446/105827/109711/192897/268709	24	Ace/Efna5/Efnb2/Fn1/Gja5/Itga5/Itgb1/Smad7/Ntn1/Ocln/Pecam1/Ptk2b/Ptprj/Sdc4/Tek/Gpc6/Lsr/Cadm1/Trpv4/Heg1/Amigo2/Actn1/Itgb4/Fam107a
GO:0090130	tissue migration	21/283	332/28939	1.77241731758791e-11	2.16006213737004e-09	1.33668552202471e-09	11745/12159/12512/12554/13036/13078/13642/13731/14182/14234/14314/14462/16400/16412/18613/19229/21687/21825/66864/105450/107351	21	Anxa3/Bmp4/Cd63/Cdh13/Ctsh/Cyp1b1/Efnb2/Emp2/Fgfr1/Foxc2/Fstl1/Gata3/Itga3/Itgb1/Pecam1/Ptk2b/Tek/Thbs1/Clec14a/Mmrn2/Kank1
GO:0007178	transmembrane receptor protein serine/threonine kinase signaling pathway	23/283	407/28939	1.84934072878653e-11	2.1833778979236e-09	1.35111373639306e-09	12159/12166/14314/14465/16400/16419/16948/16998/17130/17131/17263/20289/20377/20482/21825/22793/50766/56213/58994/65112/74499/108075/240725	23	Bmp4/Bmpr1a/Fstl1/Gata6/Itga3/Itgb5/Lox/Ltbp3/Smad6/Smad7/Meg3/Scx/Sfrp1/Skil/Thbs1/Zyx/Crim1/Htra1/Smpd3/Pmepa1/Sost/Ltbp4/Sulf1
GO:0001822	kidney development	21/283	334/28939	1.98373483157739e-11	2.27107581627254e-09	1.4053827945561e-09	11421/12159/12484/12628/12828/12829/13642/14182/14234/14462/14537/15902/16400/17130/17131/17300/18596/20377/21687/72043/240725	21	Ace/Bmp4/Cd24a/Cfh/Col4a3/Col4a4/Efnb2/Fgfr1/Foxc2/Gata3/Gcnt1/Id2/Itga3/Smad6/Smad7/Foxc1/Pdgfrb/Sfrp1/Tek/Sulf2/Sulf1
GO:0060541	respiratory system development	19/283	267/28939	2.21110678398832e-11	2.45692983232585e-09	1.52039262143593e-09	11421/12159/12166/13036/14182/14465/16400/16948/16998/17263/17313/18596/52377/58994/72007/74178/77446/107568/116701	19	Ace/Bmp4/Bmpr1a/Ctsh/Fgfr1/Gata6/Itga3/Lox/Ltbp3/Meg3/Mgp/Pdgfrb/Rcn3/Smpd3/Fndc3b/Stk40/Heg1/Wwp1/Fgfrl1
GO:0030324	lung development	18/283	236/28939	2.39439907404105e-11	2.58458277192202e-09	1.59938656945719e-09	11421/12159/12166/13036/14182/14465/16400/16948/16998/17263/17313/18596/52377/58994/72007/74178/77446/107568	18	Ace/Bmp4/Bmpr1a/Ctsh/Fgfr1/Gata6/Itga3/Lox/Ltbp3/Meg3/Mgp/Pdgfrb/Rcn3/Smpd3/Fndc3b/Stk40/Heg1/Wwp1
GO:0030323	respiratory tube development	18/283	239/28939	2.95315775033209e-11	3.09917499465407e-09	1.91782554487941e-09	11421/12159/12166/13036/14182/14465/16400/16948/16998/17263/17313/18596/52377/58994/72007/74178/77446/107568	18	Ace/Bmp4/Bmpr1a/Ctsh/Fgfr1/Gata6/Itga3/Lox/Ltbp3/Meg3/Mgp/Pdgfrb/Rcn3/Smpd3/Fndc3b/Stk40/Heg1/Wwp1
GO:0007229	integrin-mediated signaling pathway	13/283	104/28939	3.14288260323141e-11	3.12468696710743e-09	1.93361281489666e-09	12512/13731/14268/16400/16402/16412/16419/19229/22793/104099/192176/192897/223272	13	Cd63/Emp2/Fn1/Itga3/Itga5/Itgb1/Itgb5/Ptk2b/Zyx/Itga9/Flna/Itgb4/Itgbl1
GO:0090288	negative regulation of cellular response to growth factor stimulus	13/283	104/28939	3.14288260323141e-11	3.12468696710743e-09	1.93361281489666e-09	14462/17130/17131/20377/20482/21825/50766/56213/72043/74499/105450/116701/240725	13	Gata3/Smad6/Smad7/Sfrp1/Skil/Thbs1/Crim1/Htra1/Sulf2/Sost/Mmrn2/Fgfrl1/Sulf1
GO:0007015	actin filament organization	24/283	460/28939	3.48592692992655e-11	3.3768799849391e-09	2.08967441602344e-09	13717/13731/14063/15894/16419/18613/19229/20971/22793/27428/50876/56431/63873/65970/68178/104027/107351/109711/192176/223881/225115/260409/268709/320878	24	Eln/Emp2/F2rl1/Icam1/Itgb5/Pecam1/Ptk2b/Sdc4/Zyx/Shroom3/Tmod2/Dstn/Trpv4/Lima1/Cgnl1/Synpo/Kank1/Actn1/Flna/Rnd1/Svil/Cdc42ep3/Fam107a/Mical2
GO:0032835	glomerulus development	11/283	66/28939	4.29663270388352e-11	4.05816958881799e-09	2.51126874613824e-09	12159/12484/12628/12828/12829/14234/17300/18596/21687/72043/240725	11	Bmp4/Cd24a/Cfh/Col4a3/Col4a4/Foxc2/Foxc1/Pdgfrb/Tek/Sulf2/Sulf1
GO:0001503	ossification	23/283	426/28939	4.60686990023037e-11	4.24506206904154e-09	2.62692119343046e-09	12159/12166/13601/14182/14234/15902/16948/16998/17130/17131/17300/17313/17390/19229/20289/20377/22160/50766/58994/64075/72007/74499/107250	23	Bmp4/Bmpr1a/Ecm1/Fgfr1/Foxc2/Id2/Lox/Ltbp3/Smad6/Smad7/Foxc1/Mgp/Mmp2/Ptk2b/Scx/Sfrp1/Twist1/Crim1/Smpd3/Smoc1/Fndc3b/Sost/Kazald1
GO:0071772	response to BMP	16/283	187/28939	5.66338939939928e-11	4.97588026765825e-09	3.0791647138472e-09	12159/12166/14314/14462/14465/16400/17130/17131/20289/20377/20482/50766/56213/58994/74499/240725	16	Bmp4/Bmpr1a/Fstl1/Gata3/Gata6/Itga3/Smad6/Smad7/Scx/Sfrp1/Skil/Crim1/Htra1/Smpd3/Sost/Sulf1
GO:0071773	cellular response to BMP stimulus	16/283	187/28939	5.66338939939928e-11	4.97588026765825e-09	3.0791647138472e-09	12159/12166/14314/14462/14465/16400/17130/17131/20289/20377/20482/50766/56213/58994/74499/240725	16	Bmp4/Bmpr1a/Fstl1/Gata3/Gata6/Itga3/Smad6/Smad7/Scx/Sfrp1/Skil/Crim1/Htra1/Smpd3/Sost/Sulf1
GO:0060348	bone development	18/283	259/28939	1.10974592222232e-10	9.52868203217258e-09	5.89652079726263e-09	12111/12159/12628/13601/16948/16998/17300/20289/21825/22160/23876/54411/54725/58994/63873/72043/192176/240725	18	Bgn/Bmp4/Cfh/Ecm1/Lox/Ltbp3/Foxc1/Scx/Thbs1/Twist1/Fbln5/Atp6ap1/Cadm1/Smpd3/Trpv4/Sulf2/Flna/Sulf1
GO:0007517	muscle organ development	21/283	371/28939	1.39268223349217e-10	1.16923410625187e-08	7.23543214172192e-09	12159/12166/13717/14199/14234/15214/16392/16412/16948/17131/17263/17300/20289/20482/22160/56312/56758/77446/116701/117606/225115	21	Bmp4/Bmpr1a/Eln/Fhl1/Foxc2/Hey2/Isl1/Itgb1/Lox/Smad7/Meg3/Foxc1/Scx/Skil/Twist1/Nupr1/Mbnl1/Heg1/Fgfrl1/Boc/Svil
GO:0003205	cardiac chamber development	16/283	199/28939	1.43731373049694e-10	1.18047201604727e-08	7.3049743602602e-09	12159/12166/12876/14234/14462/14465/14613/15214/15902/16392/17130/17131/17300/21687/77446/116701	16	Bmp4/Bmpr1a/Cpe/Foxc2/Gata3/Gata6/Gja5/Hey2/Id2/Isl1/Smad6/Smad7/Foxc1/Tek/Heg1/Fgfrl1
GO:0043542	endothelial cell migration	17/283	234/28939	1.85711390311395e-10	1.45766244772967e-08	9.02027888999361e-09	11745/12159/12554/13078/13642/13731/14182/14234/14314/14462/16412/18613/19229/21687/21825/66864/105450	17	Anxa3/Bmp4/Cdh13/Cyp1b1/Efnb2/Emp2/Fgfr1/Foxc2/Fstl1/Gata3/Itgb1/Pecam1/Ptk2b/Tek/Thbs1/Clec14a/Mmrn2
GO:0035296	regulation of tube diameter	15/283	173/28939	1.8905627299829e-10	1.45766244772967e-08	9.02027888999361e-09	11421/11475/11551/13614/14062/14063/14234/14613/15894/17130/17300/17390/20657/58994/230857	15	Ace/Acta2/Adra2a/Edn1/F2r/F2rl1/Foxc2/Gja5/Icam1/Smad6/Foxc1/Mmp2/Sod3/Smpd3/Ece1
GO:0097746	blood vessel diameter maintenance	15/283	173/28939	1.8905627299829e-10	1.45766244772967e-08	9.02027888999361e-09	11421/11475/11551/13614/14062/14063/14234/14613/15894/17130/17300/17390/20657/58994/230857	15	Ace/Acta2/Adra2a/Edn1/F2r/F2rl1/Foxc2/Gja5/Icam1/Smad6/Foxc1/Mmp2/Sod3/Smpd3/Ece1
GO:0035150	regulation of tube size	15/283	174/28939	2.05095966473402e-10	1.54970512267303e-08	9.58985561131423e-09	11421/11475/11551/13614/14062/14063/14234/14613/15894/17130/17300/17390/20657/58994/230857	15	Ace/Acta2/Adra2a/Edn1/F2r/F2rl1/Foxc2/Gja5/Icam1/Smad6/Foxc1/Mmp2/Sod3/Smpd3/Ece1
GO:0048738	cardiac muscle tissue development	18/283	271/28939	2.32093199420859e-10	1.71931001453334e-08	1.06394013604485e-08	12159/12166/13614/13642/14182/14234/14465/14613/15214/15902/16392/16412/17131/17300/17967/18596/74116/77446	18	Bmp4/Bmpr1a/Edn1/Efnb2/Fgfr1/Foxc2/Gata6/Gja5/Hey2/Id2/Isl1/Itgb1/Smad7/Foxc1/Ncam1/Pdgfrb/Pi16/Heg1
GO:0030509	BMP signaling pathway	15/283	176/28939	2.4098492540055e-10	1.75084816954476e-08	1.08345651683122e-08	12159/12166/14314/14465/16400/17130/17131/20289/20377/20482/50766/56213/58994/74499/240725	15	Bmp4/Bmpr1a/Fstl1/Gata6/Itga3/Smad6/Smad7/Scx/Sfrp1/Skil/Crim1/Htra1/Smpd3/Sost/Sulf1
GO:0003231	cardiac ventricle development	14/283	152/28939	3.45822048647681e-10	2.46512396186969e-08	1.5254632970139e-08	12159/12166/12876/14234/14462/14613/15214/15902/16392/17130/17131/17300/77446/116701	14	Bmp4/Bmpr1a/Cpe/Foxc2/Gata3/Gja5/Hey2/Id2/Isl1/Smad6/Smad7/Foxc1/Heg1/Fgfrl1
GO:0030510	regulation of BMP signaling pathway	12/283	104/28939	4.70928970704458e-10	3.29475861355823e-08	2.03885622599338e-08	12159/14314/14465/16400/17130/17131/20377/20482/50766/56213/74499/240725	12	Bmp4/Fstl1/Gata6/Itga3/Smad6/Smad7/Sfrp1/Skil/Crim1/Htra1/Sost/Sulf1
GO:0003179	heart valve morphogenesis	9/283	47/28939	7.09113976049293e-10	4.87096836638951e-08	3.01424333168513e-08	12159/12166/14462/14613/15214/17130/20289/22160/116701	9	Bmp4/Bmpr1a/Gata3/Gja5/Hey2/Smad6/Scx/Twist1/Fgfrl1
GO:0048010	vascular endothelial growth factor receptor signaling pathway	9/283	48/28939	8.65332606777648e-10	5.83790462215349e-08	3.61260097679165e-08	12159/14234/17300/19229/21687/66864/105450/226101/240725	9	Bmp4/Foxc2/Foxc1/Ptk2b/Tek/Clec14a/Mmrn2/Myof/Sulf1
GO:0050920	regulation of chemotaxis	16/283	231/28939	1.28996651040874e-09	8.54998855495479e-08	5.2908875708547e-08	11487/12554/13614/13642/14063/14182/14268/14747/18596/19229/19271/20350/20440/21825/63873/243743	16	Adam10/Cdh13/Edn1/Efnb2/F2rl1/Fgfr1/Fn1/Cmklr1/Pdgfrb/Ptk2b/Ptprj/Sema3f/St6gal1/Thbs1/Trpv4/Plxna4
GO:0033002	muscle cell proliferation	17/283	266/28939	1.33543932601889e-09	8.66175897878266e-08	5.36005313083399e-08	11727/12159/12166/12554/13614/14182/14234/14465/14682/15214/15902/17300/17390/17967/18596/21825/58994	17	Ang/Bmp4/Bmpr1a/Cdh13/Edn1/Fgfr1/Foxc2/Gata6/Gnaq/Hey2/Id2/Foxc1/Mmp2/Ncam1/Pdgfrb/Thbs1/Smpd3
GO:0033627	cell adhesion mediated by integrin	11/283	90/28939	1.35268337678183e-09	8.66175897878266e-08	5.36005313083399e-08	12484/13078/14234/15894/16400/16402/16412/16419/104099/192897/223272	11	Cd24a/Cyp1b1/Foxc2/Icam1/Itga3/Itga5/Itgb1/Itgb5/Itga9/Itgb4/Itgbl1
GO:0060485	mesenchyme development	18/283	304/28939	1.46744912788981e-09	9.24003800861286e-08	5.71790265446189e-08	12159/12166/13614/14182/14234/14268/14462/15214/16392/17131/17300/20289/20350/20377/20378/21825/22160/192176	18	Bmp4/Bmpr1a/Edn1/Fgfr1/Foxc2/Fn1/Gata3/Hey2/Isl1/Smad7/Foxc1/Scx/Sema3f/Sfrp1/Frzb/Thbs1/Twist1/Flna
GO:0060840	artery development	12/283	116/28939	1.6887470095082e-09	1.04591577080688e-07	6.47231597604437e-08	12159/12166/13614/13642/14234/14613/15214/16948/17130/17131/17300/18596	12	Bmp4/Bmpr1a/Edn1/Efnb2/Foxc2/Gja5/Hey2/Lox/Smad6/Smad7/Foxc1/Pdgfrb
GO:0048736	appendage development	15/283	205/28939	2.01588107246408e-09	1.20888868123322e-07	7.48082182446572e-08	12159/12166/14182/14613/14682/15395/15405/20289/22160/53614/54139/56758/64075/192897/230857	15	Bmp4/Bmpr1a/Fgfr1/Gja5/Gnaq/Hoxa10/Hoxa9/Scx/Twist1/Reck/Irf6/Mbnl1/Smoc1/Itgb4/Ece1
GO:0060173	limb development	15/283	205/28939	2.01588107246408e-09	1.20888868123322e-07	7.48082182446572e-08	12159/12166/14182/14613/14682/15395/15405/20289/22160/53614/54139/56758/64075/192897/230857	15	Bmp4/Bmpr1a/Fgfr1/Gja5/Gnaq/Hoxa10/Hoxa9/Scx/Twist1/Reck/Irf6/Mbnl1/Smoc1/Itgb4/Ece1
GO:0002062	chondrocyte differentiation	12/283	120/28939	2.50038668241041e-09	1.4760095134604e-07	9.13381385137094e-08	12159/12166/13601/14182/16998/17131/20289/58994/72043/208647/231162/240725	12	Bmp4/Bmpr1a/Ecm1/Fgfr1/Ltbp3/Smad7/Scx/Smpd3/Sulf2/Creb3l2/Cytl1/Sulf1
GO:0048762	mesenchymal cell differentiation	16/283	245/28939	3.01915056922295e-09	1.75482320777297e-07	1.08591634238772e-07	12159/12166/13614/14182/14234/14268/14462/15214/16392/17131/17300/20350/20377/20378/22160/192176	16	Bmp4/Bmpr1a/Edn1/Fgfr1/Foxc2/Fn1/Gata3/Hey2/Isl1/Smad7/Foxc1/Sema3f/Sfrp1/Frzb/Twist1/Flna
GO:0018108	peptidyl-tyrosine phosphorylation	18/283	320/28939	3.29779424795997e-09	1.88773737405951e-07	1.16816603265057e-07	11421/11551/12305/12484/13640/14182/15894/16392/16402/16412/18596/18613/19229/19271/20377/21687/98878/232431	18	Ace/Adra2a/Ddr1/Cd24a/Efna5/Fgfr1/Icam1/Isl1/Itga5/Itgb1/Pdgfrb/Pecam1/Ptk2b/Ptprj/Sfrp1/Tek/Ehd4/Gprc5a
GO:0018212	peptidyl-tyrosine modification	18/283	322/28939	3.63650682102264e-09	2.05055563728709e-07	1.26892091900884e-07	11421/11551/12305/12484/13640/14182/15894/16392/16402/16412/18596/18613/19229/19271/20377/21687/98878/232431	18	Ace/Adra2a/Ddr1/Cd24a/Efna5/Fgfr1/Icam1/Isl1/Itga5/Itgb1/Pdgfrb/Pecam1/Ptk2b/Ptprj/Sfrp1/Tek/Ehd4/Gprc5a
GO:0002040	sprouting angiogenesis	12/283	125/28939	4.00073125481781e-09	2.22275921775025e-07	1.37548360943504e-07	12159/12554/13642/14234/16402/16412/19229/21687/21825/53614/66864/105450	12	Bmp4/Cdh13/Efnb2/Foxc2/Itga5/Itgb1/Ptk2b/Tek/Thbs1/Reck/Clec14a/Mmrn2
GO:0035265	organ growth	15/283	218/28939	4.67419468784492e-09	2.55929094647509e-07	1.58373553038956e-07	12166/13601/13614/14182/14234/14465/15214/17300/17967/18596/21825/23876/58994/74116/77446	15	Bmpr1a/Ecm1/Edn1/Fgfr1/Foxc2/Gata6/Hey2/Foxc1/Ncam1/Pdgfrb/Thbs1/Fbln5/Smpd3/Pi16/Heg1
GO:0045216	cell-cell junction organization	15/283	219/28939	4.97434846139752e-09	2.68439287039953e-07	1.66115086377012e-07	11421/11487/13642/14062/14063/14613/16412/17131/18260/18613/54135/63873/64058/77446/192176	15	Ace/Adam10/Efnb2/F2r/F2rl1/Gja5/Itgb1/Smad7/Ocln/Pecam1/Lsr/Trpv4/Perp/Heg1/Flna
GO:0003170	heart valve development	9/283	58/28939	5.04478278979265e-09	2.68439287039953e-07	1.66115086377012e-07	12159/12166/14462/14613/15214/17130/20289/22160/116701	9	Bmp4/Bmpr1a/Gata3/Gja5/Hey2/Smad6/Scx/Twist1/Fgfrl1
GO:0014033	neural crest cell differentiation	11/283	102/28939	5.22223387785644e-09	2.71716846728259e-07	1.68143299596964e-07	12159/12166/13614/14234/14268/16392/17300/20350/20377/20378/22160	11	Bmp4/Bmpr1a/Edn1/Foxc2/Fn1/Isl1/Foxc1/Sema3f/Sfrp1/Frzb/Twist1
GO:0003279	cardiac septum development	12/283	128/28939	5.25021964297588e-09	2.71716846728259e-07	1.68143299596964e-07	12159/12166/14462/14465/14613/15214/15902/16392/17130/17131/77446/116701	12	Bmp4/Bmpr1a/Gata3/Gata6/Gja5/Hey2/Id2/Isl1/Smad6/Smad7/Heg1/Fgfrl1
GO:0050680	negative regulation of epithelial cell proliferation	14/283	190/28939	6.41067491148969e-09	3.27290943454163e-07	2.02533555880777e-07	11983/12159/12828/13642/14462/14595/16392/20377/21825/54139/56312/68888/105450/240725	14	Atpif1/Bmp4/Col4a3/Efnb2/Gata3/B4galt1/Isl1/Sfrp1/Thbs1/Irf6/Nupr1/Gkn3/Mmrn2/Sulf1
GO:0048844	artery morphogenesis	10/283	81/28939	6.95621257849644e-09	3.50407614954127e-07	2.16838570341622e-07	12159/12166/13614/13642/14234/14613/15214/17131/17300/18596	10	Bmp4/Bmpr1a/Edn1/Efnb2/Foxc2/Gja5/Hey2/Smad7/Foxc1/Pdgfrb
GO:0072006	nephron development	13/283	161/28939	7.46601193576045e-09	3.71139382806618e-07	2.29667763287036e-07	12159/12484/12628/12828/12829/14234/14462/16400/17300/18596/21687/72043/240725	13	Bmp4/Cd24a/Cfh/Col4a3/Col4a4/Foxc2/Gata3/Itga3/Foxc1/Pdgfrb/Tek/Sulf2/Sulf1
GO:0050878	regulation of body fluid levels	19/283	381/28939	8.56774302372742e-09	4.20375755112236e-07	2.60136121062182e-07	11551/12305/12628/13614/13731/14062/14063/14268/14613/18791/19124/19271/20344/21825/22371/54135/63873/77446/192176	19	Adra2a/Ddr1/Cfh/Edn1/Emp2/F2r/F2rl1/Fn1/Gja5/Plat/Procr/Ptprj/Selp/Thbs1/Vwf/Lsr/Trpv4/Heg1/Flna
GO:0055001	muscle cell development	15/283	229/28939	9.10476788801447e-09	4.40997603601521e-07	2.72897293917411e-07	12159/12166/13614/15214/16392/16412/16948/17130/18596/22223/50876/74116/109711/226041/226101	15	Bmp4/Bmpr1a/Edn1/Hey2/Isl1/Itgb1/Lox/Smad6/Pdgfrb/Uchl1/Tmod2/Pi16/Actn1/Pgm5/Myof
GO:0060411	cardiac septum morphogenesis	10/283	85/28939	1.1196831197985e-08	5.35463648936548e-07	3.31354591482008e-07	12159/12166/14465/14613/15214/15902/16392/17130/17131/116701	10	Bmp4/Bmpr1a/Gata6/Gja5/Hey2/Id2/Isl1/Smad6/Smad7/Fgfrl1
GO:1902903	regulation of supramolecular fiber organization	19/283	389/28939	1.1971161808828e-08	5.653381164219e-07	3.49841452334301e-07	11568/12759/13614/13717/14063/15894/18613/19229/20971/50876/56431/63873/65970/68178/104027/107351/192176/225115/260409	19	Aebp1/Clu/Edn1/Eln/F2rl1/Icam1/Pecam1/Ptk2b/Sdc4/Tmod2/Dstn/Trpv4/Lima1/Cgnl1/Synpo/Kank1/Flna/Svil/Cdc42ep3
GO:0097205	renal filtration	7/283	30/28939	1.33371514061983e-08	6.17622620997665e-07	3.82196049493136e-07	13731/14062/14063/14613/16400/72043/240725	7	Emp2/F2r/F2rl1/Gja5/Itga3/Sulf2/Sulf1
GO:0007266	Rho protein signal transduction	12/283	139/28939	1.34052554054549e-08	6.17622620997665e-07	3.82196049493136e-07	11857/12554/14062/14063/16400/16412/18208/18596/18613/77446/107351/260409	12	Arhgdib/Cdh13/F2r/F2rl1/Itga3/Itgb1/Ntn1/Pdgfrb/Pecam1/Heg1/Kank1/Cdc42ep3
GO:0090092	regulation of transmembrane receptor protein serine/threonine kinase signaling pathway	16/283	273/28939	1.40764712041903e-08	6.40733833848567e-07	3.96497686043205e-07	12159/12166/14314/14465/16400/16948/17130/17131/20377/20482/21825/50766/56213/65112/74499/240725	16	Bmp4/Bmpr1a/Fstl1/Gata6/Itga3/Lox/Smad6/Smad7/Sfrp1/Skil/Thbs1/Crim1/Htra1/Pmepa1/Sost/Sulf1
GO:0007162	negative regulation of cell adhesion	17/283	313/28939	1.52547647749022e-08	6.86101206185484e-07	4.24571836654861e-07	11487/11898/12159/12484/12554/13078/13640/17131/17390/18576/20971/21825/63873/107351/223881/243743/268709	17	Adam10/Ass1/Bmp4/Cd24a/Cdh13/Cyp1b1/Efna5/Smad7/Mmp2/Pde3b/Sdc4/Thbs1/Trpv4/Kank1/Rnd1/Plxna4/Fam107a
GO:0003281	ventricular septum development	10/283	88/28939	1.57401487862832e-08	6.99603318995032e-07	4.32927188288977e-07	12159/12166/14462/14613/15214/15902/17130/17131/77446/116701	10	Bmp4/Bmpr1a/Gata3/Gja5/Hey2/Id2/Smad6/Smad7/Heg1/Fgfrl1
GO:0048863	stem cell differentiation	16/283	282/28939	2.2187978653383e-08	9.74723062238151e-07	6.03176261801269e-07	12159/12166/13614/14182/14234/14268/14465/16392/16412/16998/17300/20350/20377/20378/22160/70122	16	Bmp4/Bmpr1a/Edn1/Fgfr1/Foxc2/Fn1/Gata6/Isl1/Itgb1/Ltbp3/Foxc1/Sema3f/Sfrp1/Frzb/Twist1/Mllt3
GO:1903034	regulation of response to wounding	13/283	177/28939	2.33178816107031e-08	1.01258570948548e-06	6.26606352781266e-07	11475/11551/12484/14062/14063/14234/16412/18791/21825/27279/107351/192176/259277	13	Acta2/Adra2a/Cd24a/F2r/F2rl1/Foxc2/Itgb1/Plat/Thbs1/Tnfrsf12a/Kank1/Flna/Klk8
GO:0045766	positive regulation of angiogenesis	13/283	182/28939	3.24811291224811e-08	1.37669470091646e-06	8.51923582718636e-07	11745/13036/13078/13601/14234/14465/16392/16402/16412/19223/19229/21687/21825	13	Anxa3/Ctsh/Cyp1b1/Ecm1/Foxc2/Gata6/Isl1/Itga5/Itgb1/Ptgis/Ptk2b/Tek/Thbs1
GO:1904018	positive regulation of vasculature development	13/283	182/28939	3.24811291224811e-08	1.37669470091646e-06	8.51923582718636e-07	11745/13036/13078/13601/14234/14465/16392/16402/16412/19223/19229/21687/21825	13	Anxa3/Ctsh/Cyp1b1/Ecm1/Foxc2/Gata6/Isl1/Itga5/Itgb1/Ptgis/Ptk2b/Tek/Thbs1
GO:0032103	positive regulation of response to external stimulus	20/283	459/28939	3.27957975337431e-08	1.37669470091646e-06	8.51923582718636e-07	11421/11487/12484/12554/13614/14063/14182/14268/14747/18596/18791/19229/19271/19376/21825/54725/56312/63873/105450/192176	20	Ace/Adam10/Cd24a/Cdh13/Edn1/F2rl1/Fgfr1/Fn1/Cmklr1/Pdgfrb/Plat/Ptk2b/Ptprj/Rab34/Thbs1/Cadm1/Nupr1/Trpv4/Mmrn2/Flna
GO:0050921	positive regulation of chemotaxis	12/283	151/28939	3.39635931895134e-08	1.41004895681298e-06	8.72563799582525e-07	11487/12554/13614/14063/14182/14268/14747/18596/19229/19271/21825/63873	12	Adam10/Cdh13/Edn1/F2rl1/Fgfr1/Fn1/Cmklr1/Pdgfrb/Ptk2b/Ptprj/Thbs1/Trpv4
GO:0007044	cell-substrate junction assembly	10/283	96/28939	3.67248073986093e-08	1.50811219947767e-06	9.3324710792118e-07	13640/14268/16402/19229/19271/20971/21687/109711/192897/268709	10	Efna5/Fn1/Itga5/Ptk2b/Ptprj/Sdc4/Tek/Actn1/Itgb4/Fam107a
GO:0035051	cardiocyte differentiation	13/283	186/28939	4.20230392200107e-08	1.70712948573334e-06	1.05640260450078e-06	12159/12166/13614/13642/14465/15214/16392/16412/17130/18596/22160/22329/74116	13	Bmp4/Bmpr1a/Edn1/Efnb2/Gata6/Hey2/Isl1/Itgb1/Smad6/Pdgfrb/Twist1/Vcam1/Pi16
GO:0003014	renal system process	11/283	129/28939	6.17786814357979e-08	2.48297721770686e-06	1.53651121465742e-06	11421/12159/13614/13731/14062/14063/14613/16400/72043/240725/269823	11	Ace/Bmp4/Edn1/Emp2/F2r/F2rl1/Gja5/Itga3/Sulf2/Sulf1/Pon3
GO:0150115	cell-substrate junction organization	10/283	102/28939	6.58701569531405e-08	2.61955213651542e-06	1.62102624479695e-06	13640/14268/16402/19229/19271/20971/21687/109711/192897/268709	10	Efna5/Fn1/Itga5/Ptk2b/Ptprj/Sdc4/Tek/Actn1/Itgb4/Fam107a
GO:0050730	regulation of peptidyl-tyrosine phosphorylation	15/283	268/28939	7.35148176087422e-08	2.89311438464404e-06	1.79031151216027e-06	11421/11551/12484/13640/15894/16392/16402/16412/18596/18613/19229/19271/20377/98878/232431	15	Ace/Adra2a/Cd24a/Efna5/Icam1/Isl1/Itga5/Itgb1/Pdgfrb/Pecam1/Ptk2b/Ptprj/Sfrp1/Ehd4/Gprc5a
GO:1903036	positive regulation of response to wounding	9/283	79/28939	8.15095248063255e-08	3.17466994554946e-06	1.9645431860537e-06	11551/12484/14062/14234/16412/18791/21825/107351/192176	9	Adra2a/Cd24a/F2r/Foxc2/Itgb1/Plat/Thbs1/Kank1/Flna
GO:0008154	actin polymerization or depolymerization	13/283	198/28939	8.76564744720591e-08	3.37924653627999e-06	2.09113888079961e-06	13717/14063/15894/18613/19229/50876/56431/65970/107351/225115/260409/268709/320878	13	Eln/F2rl1/Icam1/Pecam1/Ptk2b/Tmod2/Dstn/Lima1/Kank1/Svil/Cdc42ep3/Fam107a/Mical2
GO:0002685	regulation of leukocyte migration	14/283	234/28939	8.87231070064585e-08	3.38581715424647e-06	2.09520489804726e-06	11487/13601/13614/14063/14537/14747/15894/18613/19229/19271/20344/21825/58994/63873	14	Adam10/Ecm1/Edn1/F2rl1/Gcnt1/Cmklr1/Icam1/Pecam1/Ptk2b/Ptprj/Selp/Thbs1/Smpd3/Trpv4
GO:0032535	regulation of cellular component size	18/283	398/28939	9.32690342774148e-08	3.52370411500073e-06	2.18053184347514e-06	13614/13640/13717/14063/14268/15894/18208/18613/19229/20350/27279/50876/56431/65970/107351/225115/243743/260409	18	Edn1/Efna5/Eln/F2rl1/Fn1/Icam1/Ntn1/Pecam1/Ptk2b/Sema3f/Tnfrsf12a/Tmod2/Dstn/Lima1/Kank1/Svil/Plxna4/Cdc42ep3
GO:0009100	glycoprotein metabolic process	17/283	355/28939	9.48296291829326e-08	3.5253846054563e-06	2.18157176136592e-06	12111/13200/14537/14595/15476/17155/20440/20454/56175/59031/59287/72043/107895/231162/232313/240725/278279	17	Bgn/Ddost/Gcnt1/B4galt1/Hs3st1/Man1a/St6gal1/St3gal5/Bace2/Chst12/Ncstn/Sulf2/Mgat5/Cytl1/Gxylt2/Sulf1/Tmtc2
GO:0001704	formation of primary germ layer	10/283	106/28939	9.51797855364061e-08	3.5253846054563e-06	2.18157176136592e-06	12159/12166/12832/14182/14234/14268/14465/16402/17300/20289	10	Bmp4/Bmpr1a/Col5a2/Fgfr1/Foxc2/Fn1/Gata6/Itga5/Foxc1/Scx
GO:0030099	myeloid cell differentiation	19/283	445/28939	1.00070459256372e-07	3.67054558320944e-06	2.27140000008586e-06	11983/12159/12183/12326/14057/14063/14462/15405/15902/16909/16948/17536/18089/19229/19659/20377/54411/109711/192176	19	Atpif1/Bmp4/Bpgm/Camk4/Sfxn1/F2rl1/Gata3/Hoxa9/Id2/Lmo2/Lox/Meis2/Nkx2-3/Ptk2b/Rbp1/Sfrp1/Atp6ap1/Actn1/Flna
GO:0003208	cardiac ventricle morphogenesis	9/283	82/28939	1.13129995445875e-07	4.10966464225497e-06	2.54313481665272e-06	12166/12876/14234/14462/15214/16392/17131/17300/77446	9	Bmpr1a/Cpe/Foxc2/Gata3/Hey2/Isl1/Smad7/Foxc1/Heg1
GO:0042692	muscle cell differentiation	19/283	449/28939	1.1494865999301e-07	4.13596226146277e-06	2.55940825909248e-06	12159/12166/12628/13614/13642/14465/15214/15902/16392/16412/16948/17130/18596/22223/50876/74116/109711/226041/226101	19	Bmp4/Bmpr1a/Cfh/Edn1/Efnb2/Gata6/Hey2/Id2/Isl1/Itgb1/Lox/Smad6/Pdgfrb/Uchl1/Tmod2/Pi16/Actn1/Pgm5/Myof
GO:0110053	regulation of actin filament organization	15/283	279/28939	1.24098929373061e-07	4.28673368414738e-06	2.6527083426183e-06	13717/14063/15894/18613/19229/20971/50876/56431/65970/68178/104027/107351/192176/225115/260409	15	Eln/F2rl1/Icam1/Pecam1/Ptk2b/Sdc4/Tmod2/Dstn/Lima1/Cgnl1/Synpo/Kank1/Flna/Svil/Cdc42ep3
GO:0034446	substrate adhesion-dependent cell spreading	10/283	109/28939	1.24156564569947e-07	4.28673368414738e-06	2.6527083426183e-06	13640/14268/18453/20377/20440/21687/57764/72007/107351/192176	10	Efna5/Fn1/P4hb/Sfrp1/St6gal1/Tek/Ntn4/Fndc3b/Kank1/Flna
GO:0042310	vasoconstriction	10/283	109/28939	1.24156564569947e-07	4.28673368414738e-06	2.6527083426183e-06	11421/11475/11551/13614/14062/14613/15894/17130/17390/58994	10	Ace/Acta2/Adra2a/Edn1/F2r/Gja5/Icam1/Smad6/Mmp2/Smpd3
GO:0048661	positive regulation of smooth muscle cell proliferation	10/283	109/28939	1.24156564569947e-07	4.28673368414738e-06	2.6527083426183e-06	12159/12166/12554/13614/14682/15902/17390/18596/21825/58994	10	Bmp4/Bmpr1a/Cdh13/Edn1/Gnaq/Id2/Mmp2/Pdgfrb/Thbs1/Smpd3
GO:0030199	collagen fibril organization	8/283	60/28939	1.2481225655273e-07	4.28673368414738e-06	2.6527083426183e-06	11568/12832/13078/14234/16948/17300/20289/56693	8	Aebp1/Col5a2/Cyp1b1/Foxc2/Lox/Foxc1/Scx/Crtap
GO:0030278	regulation of ossification	11/283	140/28939	1.43197057563242e-07	4.87386021147683e-06	3.01603285773315e-06	12159/12166/13601/16998/17130/17131/17313/19229/20377/22160/74499	11	Bmp4/Bmpr1a/Ecm1/Ltbp3/Smad6/Smad7/Mgp/Ptk2b/Sfrp1/Twist1/Sost
GO:0055017	cardiac muscle tissue growth	10/283	113/28939	1.74712630540298e-07	5.89003926683263e-06	3.64486283793577e-06	12166/13614/14182/14234/14465/15214/17300/17967/74116/77446	10	Bmpr1a/Edn1/Fgfr1/Foxc2/Gata6/Hey2/Foxc1/Ncam1/Pi16/Heg1
GO:0030326	embryonic limb morphogenesis	11/283	143/28939	1.77730141984891e-07	5.89003926683263e-06	3.64486283793577e-06	12159/12166/14182/14613/14682/15395/15405/22160/53614/56758/230857	11	Bmp4/Bmpr1a/Fgfr1/Gja5/Gnaq/Hoxa10/Hoxa9/Twist1/Reck/Mbnl1/Ece1
GO:0035113	embryonic appendage morphogenesis	11/283	143/28939	1.77730141984891e-07	5.89003926683263e-06	3.64486283793577e-06	12159/12166/14182/14613/14682/15395/15405/22160/53614/56758/230857	11	Bmp4/Bmpr1a/Fgfr1/Gja5/Gnaq/Hoxa10/Hoxa9/Twist1/Reck/Mbnl1/Ece1
GO:0007596	blood coagulation	12/283	177/28939	1.95226432137318e-07	6.41361270099816e-06	3.96885954944607e-06	11551/12628/14062/14063/14268/18791/19124/19271/20344/21825/22371/192176	12	Adra2a/Cfh/F2r/F2rl1/Fn1/Plat/Procr/Ptprj/Selp/Thbs1/Vwf/Flna
GO:0014032	neural crest cell development	9/283	89/28939	2.31169521081515e-07	7.49353914832707e-06	4.63713756887087e-06	12159/12166/13614/14234/14268/16392/17300/20350/22160	9	Bmp4/Bmpr1a/Edn1/Foxc2/Fn1/Isl1/Foxc1/Sema3f/Twist1
GO:0007599	hemostasis	12/283	180/28939	2.34251472925857e-07	7.49353914832707e-06	4.63713756887087e-06	11551/12628/14062/14063/14268/18791/19124/19271/20344/21825/22371/192176	12	Adra2a/Cfh/F2r/F2rl1/Fn1/Plat/Procr/Ptprj/Selp/Thbs1/Vwf/Flna
GO:0050817	coagulation	12/283	180/28939	2.34251472925857e-07	7.49353914832707e-06	4.63713756887087e-06	11551/12628/14062/14063/14268/18791/19124/19271/20344/21825/22371/192176	12	Adra2a/Cfh/F2r/F2rl1/Fn1/Plat/Procr/Ptprj/Selp/Thbs1/Vwf/Flna
GO:0003229	ventricular cardiac muscle tissue development	8/283	65/28939	2.36032598901779e-07	7.49353914832707e-06	4.63713756887087e-06	12166/14234/15214/15902/16392/17131/17300/77446	8	Bmpr1a/Foxc2/Hey2/Id2/Isl1/Smad7/Foxc1/Heg1
GO:0043254	regulation of protein-containing complex assembly	18/283	425/28939	2.46256396830807e-07	7.75297222688991e-06	4.79767945053704e-06	12484/12759/13717/14234/15894/16392/17130/17967/18613/19229/20344/50876/65112/74202/74499/107351/225115/260409	18	Cd24a/Clu/Eln/Foxc2/Icam1/Isl1/Smad6/Ncam1/Pecam1/Ptk2b/Selp/Tmod2/Pmepa1/Fblim1/Sost/Kank1/Svil/Cdc42ep3
GO:0003094	glomerular filtration	6/283	28/28939	2.60798621124785e-07	8.14295198850774e-06	5.03900598101911e-06	13731/14062/14063/14613/72043/240725	6	Emp2/F2r/F2rl1/Gja5/Sulf2/Sulf1
GO:0030279	negative regulation of ossification	7/283	46/28939	3.06779301849342e-07	9.50010001956404e-06	5.87883373086616e-06	13601/16998/17130/17131/19229/20377/74499	7	Ecm1/Ltbp3/Smad6/Smad7/Ptk2b/Sfrp1/Sost
GO:0007264	small GTPase mediated signal transduction	18/283	434/28939	3.34512569110771e-07	1.02747031390284e-05	6.35817215228946e-06	11857/12554/14062/14063/16400/16412/18208/18596/18613/21858/53322/68178/77446/102442/107351/223881/231532/260409	18	Arhgdib/Cdh13/F2r/F2rl1/Itga3/Itgb1/Ntn1/Pdgfrb/Pecam1/Timp2/Nucb2/Cgnl1/Heg1/Dennd4a/Kank1/Rnd1/Arhgap24/Cdc42ep3
GO:0048705	skeletal system morphogenesis	14/283	261/28939	3.37431523723575e-07	1.0280776585707e-05	6.36193051095127e-06	12159/14234/15405/15417/16998/17300/17390/18596/20289/20377/21825/22160/58994/63873	14	Bmp4/Foxc2/Hoxa9/Hoxb9/Ltbp3/Foxc1/Mmp2/Pdgfrb/Scx/Sfrp1/Thbs1/Twist1/Smpd3/Trpv4
GO:0043534	blood vessel endothelial cell migration	10/283	122/28939	3.59020426922575e-07	1.08510333833079e-05	6.71481573216875e-06	13078/13642/13731/14182/14234/16412/19229/21825/66864/105450	10	Cyp1b1/Efnb2/Emp2/Fgfr1/Foxc2/Itgb1/Ptk2b/Thbs1/Clec14a/Mmrn2
GO:0110148	biomineralization	12/283	188/28939	3.74400513067519e-07	1.12260725267388e-05	6.94689673786934e-06	12159/12166/13601/14182/15214/16948/16998/17313/19229/22160/23959/58994	12	Bmp4/Bmpr1a/Ecm1/Fgfr1/Hey2/Lox/Ltbp3/Mgp/Ptk2b/Twist1/Nt5e/Smpd3
GO:0060419	heart growth	10/283	123/28939	3.87456874773632e-07	1.15260793141321e-05	7.13254636446113e-06	12166/13614/14182/14234/14465/15214/17300/17967/74116/77446	10	Bmpr1a/Edn1/Fgfr1/Foxc2/Gata6/Hey2/Foxc1/Ncam1/Pi16/Heg1
GO:0001837	epithelial to mesenchymal transition	11/283	155/28939	4.01226731544281e-07	1.18424577482367e-05	7.3283270621698e-06	12159/13614/14182/14462/15214/16392/17131/17300/20377/22160/192176	11	Bmp4/Edn1/Fgfr1/Gata3/Hey2/Isl1/Smad7/Foxc1/Sfrp1/Twist1/Flna
GO:0032963	collagen metabolic process	10/283	124/28939	4.17847632440721e-07	1.22374291113259e-05	7.57274248593098e-06	12159/14062/14268/14789/16412/17390/18596/20289/52377/58994	10	Bmp4/F2r/Fn1/P3h3/Itgb1/Mmp2/Pdgfrb/Scx/Rcn3/Smpd3
GO:0050731	positive regulation of peptidyl-tyrosine phosphorylation	12/283	191/28939	4.43685187691119e-07	1.28941741469004e-05	7.97914819321437e-06	11421/11551/12484/13640/15894/16392/16402/16412/18613/19229/19271/98878	12	Ace/Adra2a/Cd24a/Efna5/Icam1/Isl1/Itga5/Itgb1/Pecam1/Ptk2b/Ptprj/Ehd4
GO:1903522	regulation of blood circulation	14/283	268/28939	4.64282426475658e-07	1.33897634139316e-05	8.28582779592154e-06	11421/11551/13614/14062/14387/14613/15214/15894/16392/17130/17131/17390/70729/192176	14	Ace/Adra2a/Edn1/F2r/Gaa/Gja5/Hey2/Icam1/Isl1/Smad6/Smad7/Mmp2/Nos1ap/Flna
GO:0060037	pharyngeal system development	6/283	31/28939	4.97287374568408e-07	1.41259526399958e-05	8.74139500527451e-06	12159/12166/13614/14462/16392/230857	6	Bmp4/Bmpr1a/Edn1/Gata3/Isl1/Ece1
GO:0060384	innervation	6/283	31/28939	4.97287374568408e-07	1.41259526399958e-05	8.74139500527451e-06	13614/16392/22329/72043/230857/240725	6	Edn1/Isl1/Vcam1/Sulf2/Ece1/Sulf1
GO:0048638	regulation of developmental growth	17/283	402/28939	5.45573335899762e-07	1.53152568455738e-05	9.47735795993962e-06	12159/12166/13614/13640/14182/14234/14268/14465/15214/17131/17300/17967/18208/20350/27279/74116/243743	17	Bmp4/Bmpr1a/Edn1/Efna5/Fgfr1/Foxc2/Fn1/Gata6/Hey2/Smad7/Foxc1/Ncam1/Ntn1/Sema3f/Tnfrsf12a/Pi16/Plxna4
GO:0045862	positive regulation of proteolysis	16/283	357/28939	5.50802963629786e-07	1.53152568455738e-05	9.47735795993962e-06	11551/11983/12759/12828/13036/14062/17131/19229/52377/53313/56312/59287/64058/208117/223453/233744	16	Adra2a/Atpif1/Clu/Col4a3/Ctsh/F2r/Smad7/Ptk2b/Rcn3/Atp2a3/Nupr1/Ncstn/Perp/Aph1b/Dap/Spon1
GO:0002687	positive regulation of leukocyte migration	11/283	160/28939	5.51316816039711e-07	1.53152568455738e-05	9.47735795993962e-06	11487/13614/14063/14747/15894/18613/19229/19271/20344/21825/63873	11	Adam10/Edn1/F2rl1/Cmklr1/Icam1/Pecam1/Ptk2b/Ptprj/Selp/Thbs1/Trpv4
GO:0001952	regulation of cell-matrix adhesion	10/283	128/28939	5.61308261552867e-07	1.54789971689542e-05	9.57868343379883e-06	12305/12554/13640/13731/19229/19271/20971/21687/21825/268709	10	Ddr1/Cdh13/Efna5/Emp2/Ptk2b/Ptprj/Sdc4/Tek/Thbs1/Fam107a
GO:0048864	stem cell development	9/283	99/28939	5.78158376627367e-07	1.58281329485376e-05	9.79473496940795e-06	12159/12166/13614/14234/14268/16392/17300/20350/22160	9	Bmp4/Bmpr1a/Edn1/Foxc2/Fn1/Isl1/Foxc1/Sema3f/Twist1
GO:1905314	semi-lunar valve development	6/283	33/28939	7.35874534371597e-07	1.9983247132152e-05	1.23659947843497e-05	12159/14462/14613/15214/17130/22160	6	Bmp4/Gata3/Gja5/Hey2/Smad6/Twist1
GO:0007159	leukocyte cell-cell adhesion	17/283	411/28939	7.40512069481547e-07	1.9983247132152e-05	1.23659947843497e-05	11898/12159/12484/12628/13642/14462/14537/15894/16402/16412/17131/18613/20344/20971/21825/22329/23959	17	Ass1/Bmp4/Cd24a/Cfh/Efnb2/Gata3/Gcnt1/Icam1/Itga5/Itgb1/Smad7/Pecam1/Selp/Sdc4/Thbs1/Vcam1/Nt5e
GO:0008064	regulation of actin polymerization or depolymerization	11/283	165/28939	7.48922080435695e-07	1.99978761200823e-05	1.23750474666916e-05	13717/14063/15894/18613/19229/50876/56431/65970/107351/225115/260409	11	Eln/F2rl1/Icam1/Pecam1/Ptk2b/Tmod2/Dstn/Lima1/Kank1/Svil/Cdc42ep3
GO:0001558	regulation of cell growth	18/283	459/28939	7.51640658827868e-07	1.99978761200823e-05	1.23750474666916e-05	11487/12305/13614/13640/14199/14268/17131/18208/19229/19271/20350/20377/20378/27279/74116/107250/243743/268709	18	Adam10/Ddr1/Edn1/Efna5/Fhl1/Fn1/Smad7/Ntn1/Ptk2b/Ptprj/Sema3f/Sfrp1/Frzb/Tnfrsf12a/Pi16/Kazald1/Plxna4/Fam107a
GO:0007179	transforming growth factor beta receptor signaling pathway	12/283	202/28939	8.0557356955675e-07	2.1282915704793e-05	1.31702532056352e-05	16400/16419/16948/16998/17130/17131/20482/21825/22793/56213/65112/108075	12	Itga3/Itgb5/Lox/Ltbp3/Smad6/Smad7/Skil/Thbs1/Zyx/Htra1/Pmepa1/Ltbp4
GO:0060412	ventricular septum morphogenesis	7/283	53/28939	8.33353096124269e-07	2.18639444247048e-05	1.35298042872222e-05	12159/12166/14613/15214/15902/17131/116701	7	Bmp4/Bmpr1a/Gja5/Hey2/Id2/Smad7/Fgfrl1
GO:0071560	cellular response to transforming growth factor beta stimulus	13/283	242/28939	8.75741378643824e-07	2.28175926104577e-05	1.411993903425e-05	16400/16419/16948/16998/17130/17131/20289/20482/21825/22793/56213/65112/108075	13	Itga3/Itgb5/Lox/Ltbp3/Smad6/Smad7/Scx/Skil/Thbs1/Zyx/Htra1/Pmepa1/Ltbp4
GO:0030832	regulation of actin filament length	11/283	168/28939	8.95361202084304e-07	2.30607294562143e-05	1.42703965122878e-05	13717/14063/15894/18613/19229/50876/56431/65970/107351/225115/260409	11	Eln/F2rl1/Icam1/Pecam1/Ptk2b/Tmod2/Dstn/Lima1/Kank1/Svil/Cdc42ep3
GO:0040037	negative regulation of fibroblast growth factor receptor signaling pathway	5/283	19/28939	8.97280897316969e-07	2.30607294562143e-05	1.42703965122878e-05	14462/21825/72043/116701/240725	5	Gata3/Thbs1/Sulf2/Fgfrl1/Sulf1
GO:0061041	regulation of wound healing	10/283	137/28939	1.0504145040914e-06	2.66876174445363e-05	1.65147804029743e-05	11475/11551/14062/14063/14234/16412/18791/21825/27279/107351	10	Acta2/Adra2a/F2r/F2rl1/Foxc2/Itgb1/Plat/Thbs1/Tnfrsf12a/Kank1
GO:0071559	response to transforming growth factor beta	13/283	246/28939	1.05252911573211e-06	2.66876174445363e-05	1.65147804029743e-05	16400/16419/16948/16998/17130/17131/20289/20482/21825/22793/56213/65112/108075	13	Itga3/Itgb5/Lox/Ltbp3/Smad6/Smad7/Scx/Skil/Thbs1/Zyx/Htra1/Pmepa1/Ltbp4
GO:0051017	actin filament bundle assembly	11/283	171/28939	1.06645124265589e-06	2.68603519650263e-05	1.66216716486928e-05	13717/16419/19229/20971/22793/65970/68178/104027/109711/192176/268709	11	Eln/Itgb5/Ptk2b/Sdc4/Zyx/Lima1/Cgnl1/Synpo/Actn1/Flna/Fam107a
GO:0055010	ventricular cardiac muscle tissue morphogenesis	7/283	55/28939	1.07895270085375e-06	2.69952536677182e-05	1.67051512624341e-05	12166/14234/15214/16392/17131/17300/77446	7	Bmpr1a/Foxc2/Hey2/Isl1/Smad7/Foxc1/Heg1
GO:0010632	regulation of epithelial cell migration	13/283	248/28939	1.15231703000356e-06	2.86411430220621e-05	1.77236573659135e-05	11745/12159/12512/13036/13731/14182/14234/14462/16400/19229/21687/21825/105450	13	Anxa3/Bmp4/Cd63/Ctsh/Emp2/Fgfr1/Foxc2/Gata3/Itga3/Ptk2b/Tek/Thbs1/Mmrn2
GO:0003161	cardiac conduction system development	5/283	20/28939	1.18682279994236e-06	2.93059904456356e-05	1.81350769774474e-05	12166/14465/14613/15902/16392	5	Bmpr1a/Gata6/Gja5/Id2/Isl1
GO:0001936	regulation of endothelial cell proliferation	11/283	174/28939	1.26567719417316e-06	3.08498609005562e-05	1.90904519406356e-05	11727/11983/12159/12554/12828/13601/14182/21687/21825/105450/240725	11	Ang/Atpif1/Bmp4/Cdh13/Col4a3/Ecm1/Fgfr1/Tek/Thbs1/Mmrn2/Sulf1
GO:0061572	actin filament bundle organization	11/283	174/28939	1.26567719417316e-06	3.08498609005562e-05	1.90904519406356e-05	13717/16419/19229/20971/22793/65970/68178/104027/109711/192176/268709	11	Eln/Itgb5/Ptk2b/Sdc4/Zyx/Lima1/Cgnl1/Synpo/Actn1/Flna/Fam107a
GO:0035107	appendage morphogenesis	11/283	175/28939	1.33899728473677e-06	3.22212212849395e-05	1.99390745517959e-05	12159/12166/14182/14613/14682/15395/15405/22160/53614/56758/230857	11	Bmp4/Bmpr1a/Fgfr1/Gja5/Gnaq/Hoxa10/Hoxa9/Twist1/Reck/Mbnl1/Ece1
GO:0035108	limb morphogenesis	11/283	175/28939	1.33899728473677e-06	3.22212212849395e-05	1.99390745517959e-05	12159/12166/14182/14613/14682/15395/15405/22160/53614/56758/230857	11	Bmp4/Bmpr1a/Fgfr1/Gja5/Gnaq/Hoxa10/Hoxa9/Twist1/Reck/Mbnl1/Ece1
GO:0030514	negative regulation of BMP signaling pathway	7/283	57/28939	1.38247364545231e-06	3.28489649843952e-05	2.03275337077099e-05	17130/17131/20377/20482/50766/56213/74499	7	Smad6/Smad7/Sfrp1/Skil/Crim1/Htra1/Sost
GO:0032964	collagen biosynthetic process	7/283	57/28939	1.38247364545231e-06	3.28489649843952e-05	2.03275337077099e-05	12159/14062/14268/14789/18596/20289/52377	7	Bmp4/F2r/Fn1/P3h3/Pdgfrb/Scx/Rcn3
GO:0003012	muscle system process	17/283	432/28939	1.46241253430248e-06	3.45312159662174e-05	2.13685410439856e-05	11475/11551/13614/14062/14387/14465/14613/15214/17131/50876/58994/63873/72043/74116/192176/230857/240725	17	Acta2/Adra2a/Edn1/F2r/Gaa/Gata6/Gja5/Hey2/Smad7/Tmod2/Smpd3/Trpv4/Sulf2/Pi16/Flna/Ece1/Sulf1
GO:0031032	actomyosin structure organization	12/283	215/28939	1.55338903906516e-06	3.63614395819199e-05	2.25011165226503e-05	13614/13717/16412/16419/18596/19229/20971/22793/50876/68178/104027/226041	12	Edn1/Eln/Itgb1/Itgb5/Pdgfrb/Ptk2b/Sdc4/Zyx/Tmod2/Cgnl1/Synpo/Pgm5
GO:0033619	membrane protein proteolysis	7/283	58/28939	1.55917236957941e-06	3.63614395819199e-05	2.25011165226503e-05	11487/11551/13036/21858/56175/59287/208117	7	Adam10/Adra2a/Ctsh/Timp2/Bace2/Ncstn/Aph1b
GO:0031214	biomineral tissue development	11/283	179/28939	1.67098549157125e-06	3.87299582034122e-05	2.39667986876316e-05	12159/12166/13601/14182/15214/16948/16998/17313/19229/22160/58994	11	Bmp4/Bmpr1a/Ecm1/Fgfr1/Hey2/Lox/Ltbp3/Mgp/Ptk2b/Twist1/Smpd3
GO:0007265	Ras protein signal transduction	15/283	344/28939	1.75493969997331e-06	4.04278182103607e-05	2.50174651709931e-05	11857/12554/14062/14063/16400/16412/18208/18596/18613/21858/77446/102442/107351/231532/260409	15	Arhgdib/Cdh13/F2r/F2rl1/Itga3/Itgb1/Ntn1/Pdgfrb/Pecam1/Timp2/Heg1/Dennd4a/Kank1/Arhgap24/Cdc42ep3
GO:0032836	glomerular basement membrane development	4/283	10/28939	1.79519547689769e-06	4.11045364346634e-05	2.54362306487385e-05	12828/12829/72043/240725	4	Col4a3/Col4a4/Sulf2/Sulf1
GO:0001666	response to hypoxia	12/283	219/28939	1.88307715636834e-06	4.28570210648169e-05	2.65206998369949e-05	11727/12484/13614/14465/17390/18453/18791/19223/20657/21687/22160/230857	12	Ang/Cd24a/Edn1/Gata6/Mmp2/P4hb/Plat/Ptgis/Sod3/Tek/Twist1/Ece1
GO:0031346	positive regulation of cell projection organization	17/283	441/28939	1.93230972983466e-06	4.37141686186547e-05	2.70511182474805e-05	12159/12484/13640/14063/14182/14268/16400/16412/18208/19229/20482/27279/192176/208647/235180/243743/260409	17	Bmp4/Cd24a/Efna5/F2rl1/Fgfr1/Fn1/Itga3/Itgb1/Ntn1/Ptk2b/Skil/Tnfrsf12a/Flna/Creb3l2/Fez1/Plxna4/Cdc42ep3
GO:0003180	aortic valve morphogenesis	5/283	22/28939	1.98380313835214e-06	4.46119539088952e-05	2.76066840243115e-05	12159/14462/15214/17130/22160	5	Bmp4/Gata3/Hey2/Smad6/Twist1
GO:0007369	gastrulation	11/283	183/28939	2.07319661365069e-06	4.6187541501274e-05	2.85816861258615e-05	12159/12166/12832/14182/14234/14268/14465/16402/17300/20289/20377	11	Bmp4/Bmpr1a/Col5a2/Fgfr1/Foxc2/Fn1/Gata6/Itga5/Foxc1/Scx/Sfrp1
GO:0019229	regulation of vasoconstriction	8/283	86/28939	2.07831711360947e-06	4.6187541501274e-05	2.85816861258615e-05	11421/11551/13614/14062/14613/15894/17130/17390	8	Ace/Adra2a/Edn1/F2r/Gja5/Icam1/Smad6/Mmp2
GO:0071674	mononuclear cell migration	11/283	184/28939	2.18613126236344e-06	4.82994380655502e-05	2.9888565920032e-05	11487/13601/14462/14747/15894/18613/19229/19271/21825/54725/63873	11	Adam10/Ecm1/Gata3/Cmklr1/Icam1/Pecam1/Ptk2b/Ptprj/Thbs1/Cadm1/Trpv4
GO:0048660	regulation of smooth muscle cell proliferation	11/283	185/28939	2.30442673886599e-06	5.06170012757891e-05	3.13227159548431e-05	11727/12159/12166/12554/13614/14682/15902/17390/18596/21825/58994	11	Ang/Bmp4/Bmpr1a/Cdh13/Edn1/Gnaq/Id2/Mmp2/Pdgfrb/Thbs1/Smpd3
GO:0055007	cardiac muscle cell differentiation	10/283	150/28939	2.39700639115045e-06	5.23461858136786e-05	3.23927666245522e-05	12159/12166/13614/13642/14465/15214/16392/16412/18596/74116	10	Bmp4/Bmpr1a/Edn1/Efnb2/Gata6/Hey2/Isl1/Itgb1/Pdgfrb/Pi16
GO:0051058	negative regulation of small GTPase mediated signal transduction	7/283	62/28939	2.46663696827559e-06	5.31402341940528e-05	3.28841381251543e-05	16400/16412/21858/68178/77446/107351/231532	7	Itga3/Itgb1/Timp2/Cgnl1/Heg1/Kank1/Arhgap24
GO:0090303	positive regulation of wound healing	7/283	62/28939	2.46663696827559e-06	5.31402341940528e-05	3.28841381251543e-05	11551/14062/14234/16412/18791/21825/107351	7	Adra2a/F2r/Foxc2/Itgb1/Plat/Thbs1/Kank1
GO:0021675	nerve development	8/283	88/28939	2.47556411279865e-06	5.31402341940528e-05	3.28841381251543e-05	13614/16392/20350/22329/72043/230857/240725/243743	8	Edn1/Isl1/Sema3f/Vcam1/Sulf2/Ece1/Sulf1/Plxna4
GO:0019932	second-messenger-mediated signaling	14/283	309/28939	2.49951730692142e-06	5.33512790144018e-05	3.30147364773861e-05	12484/12554/13614/14747/17967/18576/19229/19271/20344/21825/22329/53322/54611/230857	14	Cd24a/Cdh13/Edn1/Cmklr1/Ncam1/Pde3b/Ptk2b/Ptprj/Selp/Thbs1/Vcam1/Nucb2/Pde3a/Ece1
GO:0050435	amyloid-beta metabolic process	7/283	63/28939	2.75194216416302e-06	5.84091994168983e-05	3.61446691106214e-05	11421/11487/12759/56175/59287/208117/233744	7	Ace/Adam10/Clu/Bace2/Ncstn/Aph1b/Spon1
GO:0060326	cell chemotaxis	14/283	314/28939	3.01091363710219e-06	6.35487805640899e-05	3.93251348897617e-05	11487/13614/14063/14182/14747/15417/16948/18596/19229/19271/21825/22329/63873/104099	14	Adam10/Edn1/F2rl1/Fgfr1/Cmklr1/Hoxb9/Lox/Pdgfrb/Ptk2b/Ptprj/Thbs1/Vcam1/Trpv4/Itga9
GO:0001935	endothelial cell proliferation	11/283	191/28939	3.13937520697906e-06	6.5891997399816e-05	4.07751598520496e-05	11727/11983/12159/12554/12828/13601/14182/21687/21825/105450/240725	11	Ang/Atpif1/Bmp4/Cdh13/Col4a3/Ecm1/Fgfr1/Tek/Thbs1/Mmrn2/Sulf1
GO:0035023	regulation of Rho protein signal transduction	8/283	91/28939	3.19146341924966e-06	6.66151867288686e-05	4.12226824899884e-05	11857/14062/14063/16400/16412/18596/77446/107351	8	Arhgdib/F2r/F2rl1/Itga3/Itgb1/Pdgfrb/Heg1/Kank1
GO:0072073	kidney epithelium development	10/283	155/28939	3.22016236931986e-06	6.68449089631343e-05	4.13648387637907e-05	12159/12484/13642/14182/14234/14462/17130/17131/17300/20377	10	Bmp4/Cd24a/Efnb2/Fgfr1/Foxc2/Gata3/Smad6/Smad7/Foxc1/Sfrp1
GO:0048659	smooth muscle cell proliferation	11/283	192/28939	3.30165162359102e-06	6.81619663056113e-05	4.21798576703805e-05	11727/12159/12166/12554/13614/14682/15902/17390/18596/21825/58994	11	Ang/Bmp4/Bmpr1a/Cdh13/Edn1/Gnaq/Id2/Mmp2/Pdgfrb/Thbs1/Smpd3
GO:0022612	gland morphogenesis	10/283	157/28939	3.61243945538456e-06	7.41728057741459e-05	4.58994738581756e-05	12159/12305/14182/17390/18089/18208/20377/57764/72043/240725	10	Bmp4/Ddr1/Fgfr1/Mmp2/Nkx2-3/Ntn1/Sfrp1/Ntn4/Sulf2/Sulf1
GO:0098801	regulation of renal system process	6/283	43/28939	3.73156347096774e-06	7.62045772611683e-05	4.71567708052311e-05	11421/13614/13731/14062/14063/14613	6	Ace/Edn1/Emp2/F2r/F2rl1/Gja5
GO:0048286	lung alveolus development	7/283	66/28939	3.77806015390908e-06	7.63289372271043e-05	4.72337270015878e-05	11421/12159/14465/16998/17263/58994/74178	7	Ace/Bmp4/Gata6/Ltbp3/Meg3/Smpd3/Stk40
GO:0060038	cardiac muscle cell proliferation	7/283	66/28939	3.77806015390908e-06	7.63289372271043e-05	4.72337270015878e-05	12166/14182/14234/14465/15214/17300/17967	7	Bmpr1a/Fgfr1/Foxc2/Gata6/Hey2/Foxc1/Ncam1
GO:0046620	regulation of organ growth	9/283	124/28939	3.83134216311099e-06	7.69936738948581e-05	4.76450780754172e-05	12166/13614/14182/14234/14465/15214/17300/17967/74116	9	Bmpr1a/Edn1/Fgfr1/Foxc2/Gata6/Hey2/Foxc1/Ncam1/Pi16
GO:0051604	protein maturation	15/283	367/28939	3.86843865509966e-06	7.73278372432091e-05	4.78518643997569e-05	11487/12876/13036/14268/18791/21825/56175/59287/64058/100900/103743/192176/208117/230857/233744	15	Adam10/Cpe/Ctsh/Fn1/Plat/Thbs1/Bace2/Ncstn/Perp/Hscb/Tmem98/Flna/Aph1b/Ece1/Spon1
GO:0043171	peptide catabolic process	5/283	25/28939	3.90738720185347e-06	7.76953097294864e-05	4.80792630211444e-05	11421/12876/13036/54381/230857	5	Ace/Cpe/Ctsh/Cpq/Ece1
GO:0060560	developmental growth involved in morphogenesis	13/283	278/28939	4.06118857506083e-06	8.02521211167544e-05	4.96614641554461e-05	12159/12305/13614/13640/14268/16412/17984/18208/20350/20377/27279/54725/243743	13	Bmp4/Ddr1/Edn1/Efna5/Fn1/Itgb1/Ndn/Ntn1/Sema3f/Sfrp1/Tnfrsf12a/Cadm1/Plxna4
GO:0051056	regulation of small GTPase mediated signal transduction	12/283	236/28939	4.07845612874983e-06	8.02521211167544e-05	4.96614641554461e-05	11857/14062/14063/16400/16412/18596/21858/68178/77446/102442/107351/231532	12	Arhgdib/F2r/F2rl1/Itga3/Itgb1/Pdgfrb/Timp2/Cgnl1/Heg1/Dennd4a/Kank1/Arhgap24
GO:0048251	elastic fiber assembly	4/283	12/28939	4.16662621613174e-06	8.15622478992006e-05	5.04721943061281e-05	16948/16998/23876/108075	4	Lox/Ltbp3/Fbln5/Ltbp4
GO:0010634	positive regulation of epithelial cell migration	10/283	160/28939	4.27848720425064e-06	8.30287069677408e-05	5.13796657031992e-05	11745/12159/13036/14182/14234/14462/16400/19229/21687/21825	10	Anxa3/Bmp4/Ctsh/Fgfr1/Foxc2/Gata3/Itga3/Ptk2b/Tek/Thbs1
GO:0085029	extracellular matrix assembly	6/283	44/28939	4.2854944041052e-06	8.30287069677408e-05	5.13796657031992e-05	16948/16998/23876/57764/58994/108075	6	Lox/Ltbp3/Fbln5/Ntn4/Smpd3/Ltbp4
GO:0045927	positive regulation of growth	14/283	324/28939	4.32129979816786e-06	8.32952583544805e-05	5.15446125227219e-05	11487/12166/13614/13640/14182/14268/14465/15214/17131/17967/18208/19229/20377/27279	14	Adam10/Bmpr1a/Edn1/Efna5/Fgfr1/Fn1/Gata6/Hey2/Smad7/Ncam1/Ntn1/Ptk2b/Sfrp1/Tnfrsf12a
GO:0030168	platelet activation	8/283	95/28939	4.41325641381592e-06	8.46359529512516e-05	5.23742585898219e-05	11551/12628/14062/14268/19271/20344/22371/192176	8	Adra2a/Cfh/F2r/Fn1/Ptprj/Selp/Vwf/Flna
GO:0043405	regulation of MAP kinase activity	11/283	198/28939	4.43855487769521e-06	8.46912137774368e-05	5.24084549886287e-05	11551/12159/12484/13614/14182/18596/19229/19271/20377/21825/22223	11	Adra2a/Bmp4/Cd24a/Edn1/Fgfr1/Pdgfrb/Ptk2b/Ptprj/Sfrp1/Thbs1/Uchl1
GO:0045667	regulation of osteoblast differentiation	10/283	161/28939	4.52297820678755e-06	8.58684003278562e-05	5.31369193190963e-05	12159/12166/14182/15902/17130/20377/22160/50766/64075/72007	10	Bmp4/Bmpr1a/Fgfr1/Id2/Smad6/Sfrp1/Twist1/Crim1/Smoc1/Fndc3b
GO:0006509	membrane protein ectodomain proteolysis	6/283	45/28939	4.90445110370209e-06	9.26450813489324e-05	5.73304521122228e-05	11487/11551/21858/56175/59287/208117	6	Adam10/Adra2a/Timp2/Bace2/Ncstn/Aph1b
GO:0048872	homeostasis of number of cells	15/283	375/28939	5.01792580521435e-06	9.43170332940289e-05	5.83650862182826e-05	11983/12159/12183/12484/12628/14057/14062/14314/14462/15902/16909/18089/20482/59287/320405	15	Atpif1/Bmp4/Bpgm/Cd24a/Cfh/Sfxn1/F2r/Fstl1/Gata3/Id2/Lmo2/Nkx2-3/Skil/Ncstn/Cadps2
GO:0045668	negative regulation of osteoblast differentiation	7/283	69/28939	5.10481341003165e-06	9.54751735797009e-05	5.90817643756139e-05	14182/15902/17130/20377/22160/50766/72007	7	Fgfr1/Id2/Smad6/Sfrp1/Twist1/Crim1/Fndc3b
GO:0051495	positive regulation of cytoskeleton organization	11/283	202/28939	5.3744344104862e-06	0.000100022725137029	6.18958715358561e-05	13614/14063/15894/19229/20971/21687/56431/63873/104027/192176/260409	11	Edn1/F2rl1/Icam1/Ptk2b/Sdc4/Tek/Dstn/Trpv4/Synpo/Flna/Cdc42ep3
GO:0055023	positive regulation of cardiac muscle tissue growth	6/283	46/28939	5.59410187398003e-06	0.000103321229776151	6.39370458702269e-05	12166/13614/14182/14465/15214/17967	6	Bmpr1a/Edn1/Fgfr1/Gata6/Hey2/Ncam1
GO:0046578	regulation of Ras protein signal transduction	11/283	203/28939	5.63371448752967e-06	0.000103321229776151	6.39370458702269e-05	11857/14062/14063/16400/16412/18596/21858/77446/102442/107351/231532	11	Arhgdib/F2r/F2rl1/Itga3/Itgb1/Pdgfrb/Timp2/Heg1/Dennd4a/Kank1/Arhgap24
GO:0048771	tissue remodeling	11/283	203/28939	5.63371448752967e-06	0.000103321229776151	6.39370458702269e-05	12484/13717/14062/14234/14613/16998/17300/17390/19229/20377/192176	11	Cd24a/Eln/F2r/Foxc2/Gja5/Ltbp3/Foxc1/Mmp2/Ptk2b/Sfrp1/Flna
GO:0009101	glycoprotein biosynthetic process	13/283	287/28939	5.73634994895148e-06	0.00010469531452724	6.47873543687833e-05	13200/14537/14595/15476/20440/20454/56175/59031/59287/107895/231162/232313/278279	13	Ddost/Gcnt1/B4galt1/Hs3st1/St6gal1/St3gal5/Bace2/Chst12/Ncstn/Mgat5/Cytl1/Gxylt2/Tmtc2
GO:0003148	outflow tract septum morphogenesis	5/283	27/28939	5.84290069866809e-06	0.000105619515978795	6.53592669440536e-05	12159/12166/14465/16392/17130	5	Bmp4/Bmpr1a/Gata6/Isl1/Smad6
GO:0003176	aortic valve development	5/283	27/28939	5.84290069866809e-06	0.000105619515978795	6.53592669440536e-05	12159/14462/15214/17130/22160	5	Bmp4/Gata3/Hey2/Smad6/Twist1
GO:0003093	regulation of glomerular filtration	4/283	13/28939	5.97214502979431e-06	0.0001066848544434	6.60185176559003e-05	13731/14062/14063/14613	4	Emp2/F2r/F2rl1/Gja5
GO:0003174	mitral valve development	4/283	13/28939	5.97214502979431e-06	0.0001066848544434	6.60185176559003e-05	12166/14613/17130/22160	4	Bmpr1a/Gja5/Smad6/Twist1
GO:0002690	positive regulation of leukocyte chemotaxis	8/283	99/28939	6.01000914092226e-06	0.0001066848544434	6.60185176559003e-05	11487/13614/14063/14747/19229/19271/21825/63873	8	Adam10/Edn1/F2rl1/Cmklr1/Ptk2b/Ptprj/Thbs1/Trpv4
GO:0030282	bone mineralization	9/283	131/28939	6.01478930557021e-06	0.0001066848544434	6.60185176559003e-05	12159/12166/13601/16948/16998/17313/19229/22160/58994	9	Bmp4/Bmpr1a/Ecm1/Lox/Ltbp3/Mgp/Ptk2b/Twist1/Smpd3
GO:0036293	response to decreased oxygen levels	12/283	246/28939	6.22865457643473e-06	0.000109961948550329	6.80464427656741e-05	11727/12484/13614/14465/17390/18453/18791/19223/20657/21687/22160/230857	12	Ang/Cd24a/Edn1/Gata6/Mmp2/P4hb/Plat/Ptgis/Sod3/Tek/Twist1/Ece1
GO:0001990	regulation of systemic arterial blood pressure by hormone	6/283	47/28939	6.36043833689623e-06	0.000111766214124623	6.91629549387835e-05	11421/13614/14062/14063/14613/230857	6	Ace/Edn1/F2r/F2rl1/Gja5/Ece1
GO:0055008	cardiac muscle tissue morphogenesis	7/283	72/28939	6.79813344705435e-06	0.000118506961616424	7.33342514140249e-05	12166/14234/15214/16392/17131/17300/77446	7	Bmpr1a/Foxc2/Hey2/Isl1/Smad7/Foxc1/Heg1
GO:2000027	regulation of animal organ morphogenesis	9/283	133/28939	6.8067788964436e-06	0.000118506961616424	7.33342514140249e-05	12159/12166/13614/14182/14462/20377/57764/70122/240725	9	Bmp4/Bmpr1a/Edn1/Fgfr1/Gata3/Sfrp1/Ntn4/Mllt3/Sulf1
GO:0001763	morphogenesis of a branching structure	12/283	249/28939	7.04324939034537e-06	0.000121177652481198	7.49869232288708e-05	12159/12305/12876/13036/13614/14182/14234/17313/20377/21687/57764/240725	12	Bmp4/Ddr1/Cpe/Ctsh/Edn1/Fgfr1/Foxc2/Mgp/Sfrp1/Tek/Ntn4/Sulf1
GO:0003171	atrioventricular valve development	5/283	28/28939	7.05640115030797e-06	0.000121177652481198	7.49869232288708e-05	12166/14613/15214/17130/22160	5	Bmpr1a/Gja5/Hey2/Smad6/Twist1
GO:0033622	integrin activation	5/283	28/28939	7.05640115030797e-06	0.000121177652481198	7.49869232288708e-05	12484/14234/14268/20344/74202	5	Cd24a/Foxc2/Fn1/Selp/Fblim1
GO:0014065	phosphatidylinositol 3-kinase signaling	9/283	134/28939	7.23515864087379e-06	0.000123685200657109	7.65386393969073e-05	13614/14062/14063/14268/14462/18596/20344/21687/22160	9	Edn1/F2r/F2rl1/Fn1/Gata3/Pdgfrb/Selp/Tek/Twist1
GO:0043433	negative regulation of DNA-binding transcription factor activity	10/283	170/28939	7.32683013528985e-06	0.00012468812725732	7.71592685181544e-05	13078/14747/15902/17131/17984/19223/22160/56312/192176/223453	10	Cyp1b1/Cmklr1/Id2/Smad7/Ndn/Ptgis/Twist1/Nupr1/Flna/Dap
GO:1905330	regulation of morphogenesis of an epithelium	7/283	73/28939	7.45683274959212e-06	0.000126331453488606	7.81761885147232e-05	12159/14182/14462/20377/57764/105450/240725	7	Bmp4/Fgfr1/Gata3/Sfrp1/Ntn4/Mmrn2/Sulf1
GO:0003002	regionalization	15/283	389/28939	7.77912111437072e-06	0.000131203212366485	8.1190921029217e-05	12159/12166/13614/14182/14234/15214/15395/15405/15417/16392/17130/17300/20350/20377/70122	15	Bmp4/Bmpr1a/Edn1/Fgfr1/Foxc2/Hey2/Hoxa10/Hoxa9/Hoxb9/Isl1/Smad6/Foxc1/Sema3f/Sfrp1/Mllt3
GO:0060421	positive regulation of heart growth	6/283	49/28939	8.14879944622818e-06	0.000136221965963938	8.42966165350386e-05	12166/13614/14182/14465/15214/17967	6	Bmpr1a/Edn1/Fgfr1/Gata6/Hey2/Ncam1
GO:0071526	semaphorin-plexin signaling pathway	6/283	49/28939	8.14879944622818e-06	0.000136221965963938	8.42966165350386e-05	13614/17967/20350/192176/230857/243743	6	Edn1/Ncam1/Sema3f/Flna/Ece1/Plxna4
GO:0003188	heart valve formation	4/283	14/28939	8.29668028152251e-06	0.000138083075346221	8.54483046847276e-05	14613/15214/20289/22160	4	Gja5/Hey2/Scx/Twist1
GO:0007389	pattern specification process	17/283	493/28939	8.44483419830066e-06	0.00013894068433544	8.59790086397739e-05	12159/12166/13614/14182/14234/15214/15395/15405/15417/16392/17130/17300/17536/20350/20377/27428/70122	17	Bmp4/Bmpr1a/Edn1/Fgfr1/Foxc2/Hey2/Hoxa10/Hoxa9/Hoxb9/Isl1/Smad6/Foxc1/Meis2/Sema3f/Sfrp1/Shroom3/Mllt3
GO:0007409	axonogenesis	17/283	493/28939	8.44483419830066e-06	0.00013894068433544	8.59790086397739e-05	13614/13640/13642/14268/14462/16392/16412/17967/17984/18208/20350/20482/22223/27279/117606/230857/243743	17	Edn1/Efna5/Efnb2/Fn1/Gata3/Isl1/Itgb1/Ncam1/Ndn/Ntn1/Sema3f/Skil/Uchl1/Tnfrsf12a/Boc/Ece1/Plxna4
GO:0060045	positive regulation of cardiac muscle cell proliferation	5/283	29/28939	8.45853822052705e-06	0.00013894068433544	8.59790086397739e-05	12166/14182/14465/15214/17967	5	Bmpr1a/Fgfr1/Gata6/Hey2/Ncam1
GO:0043583	ear development	12/283	254/28939	8.60975911893389e-06	0.000140812424031741	8.71372750200601e-05	11487/12159/12305/13614/14182/14462/15214/18208/20378/20971/230857/231162	12	Adam10/Bmp4/Ddr1/Edn1/Fgfr1/Gata3/Hey2/Ntn1/Frzb/Sdc4/Ece1/Cytl1
GO:0007566	embryo implantation	7/283	75/28939	8.93380655007672e-06	0.000145482418733577	9.00271522128875e-05	11857/12305/13731/17390/19223/53614/192897	7	Arhgdib/Ddr1/Emp2/Mmp2/Ptgis/Reck/Itgb4
GO:0060249	anatomical structure homeostasis	14/283	346/28939	9.12260537087489e-06	0.000147919326571525	9.15351548620426e-05	13036/14062/14387/16412/16948/16998/17300/18260/18596/19229/20289/52377/54135/231162	14	Ctsh/F2r/Gaa/Itgb1/Lox/Ltbp3/Foxc1/Ocln/Pdgfrb/Ptk2b/Scx/Rcn3/Lsr/Cytl1
GO:0007157	heterophilic cell-cell adhesion via plasma membrane cell adhesion molecules	6/283	50/28939	9.18449530237737e-06	0.000148286424155477	9.17623214870902e-05	12484/16402/20344/22329/54725/105827	6	Cd24a/Itga5/Selp/Vcam1/Cadm1/Amigo2
GO:0060562	epithelial tube morphogenesis	15/283	397/28939	9.90301080079869e-06	0.000159111118358031	9.84608380577827e-05	12159/12305/13036/13614/13642/14234/14462/17313/18208/20377/20971/21687/22160/27428/105450	15	Bmp4/Ddr1/Ctsh/Edn1/Efnb2/Foxc2/Gata3/Mgp/Ntn1/Sfrp1/Sdc4/Tek/Twist1/Shroom3/Mmrn2
GO:0010594	regulation of endothelial cell migration	10/283	176/28939	9.9391805009252e-06	0.000159111118358031	9.84608380577827e-05	11745/12159/13731/14182/14234/14462/19229/21687/21825/105450	10	Anxa3/Bmp4/Emp2/Fgfr1/Foxc2/Gata3/Ptk2b/Tek/Thbs1/Mmrn2
GO:0098742	cell-cell adhesion via plasma-membrane adhesion molecules	11/283	217/28939	1.05927838673068e-05	0.000168392699234351	0.000104204448190213	12484/12554/13640/16402/18613/20344/22329/23888/54725/105827/116701	11	Cd24a/Cdh13/Efna5/Itga5/Pecam1/Selp/Vcam1/Gpc6/Cadm1/Amigo2/Fgfrl1
GO:0060976	coronary vasculature development	7/283	77/28939	1.06455555422576e-05	0.000168392699234351	0.000104204448190213	11421/12159/14182/14465/15214/17130/18596	7	Ace/Bmp4/Fgfr1/Gata6/Hey2/Smad6/Pdgfrb
GO:0001657	ureteric bud development	8/283	107/28939	1.06972598772483e-05	0.000168392699234351	0.000104204448190213	12159/14182/14234/14462/17130/17131/17300/20377	8	Bmp4/Fgfr1/Foxc2/Gata3/Smad6/Smad7/Foxc1/Sfrp1
GO:0070167	regulation of biomineral tissue development	8/283	107/28939	1.06972598772483e-05	0.000168392699234351	0.000104204448190213	12159/12166/13601/15214/16998/17313/19229/22160	8	Bmp4/Bmpr1a/Ecm1/Hey2/Ltbp3/Mgp/Ptk2b/Twist1
GO:0070482	response to oxygen levels	13/283	305/28939	1.10049959803384e-05	0.000172518152754018	0.000106757353449799	11727/12484/13614/14465/17390/18453/18791/19223/20657/21687/22160/54411/230857	13	Ang/Cd24a/Edn1/Gata6/Mmp2/P4hb/Plat/Ptgis/Sod3/Tek/Twist1/Atp6ap1/Ece1
GO:0048639	positive regulation of developmental growth	11/283	218/28939	1.10602811928696e-05	0.000172668356804386	0.000106850302433073	12166/13614/13640/14182/14268/14465/15214/17131/17967/18208/27279	11	Bmpr1a/Edn1/Efna5/Fgfr1/Fn1/Gata6/Hey2/Smad7/Ncam1/Ntn1/Tnfrsf12a
GO:1902905	positive regulation of supramolecular fiber organization	10/283	180/28939	1.2096634195416e-05	0.000187524511922215	0.000116043559939606	13614/14063/15894/19229/20971/56431/63873/104027/192176/260409	10	Edn1/F2rl1/Icam1/Ptk2b/Sdc4/Dstn/Trpv4/Synpo/Flna/Cdc42ep3
GO:0035270	endocrine system development	9/283	143/28939	1.22462930508246e-05	0.000187524511922215	0.000116043559939606	12159/12166/12759/13614/14462/14465/16392/18576/18596	9	Bmp4/Bmpr1a/Clu/Edn1/Gata3/Gata6/Isl1/Pde3b/Pdgfrb
GO:0016525	negative regulation of angiogenesis	8/283	109/28939	1.22600726428764e-05	0.000187524511922215	0.000116043559939606	12828/17300/18576/21687/21825/23876/192187/240725	8	Col4a3/Foxc1/Pde3b/Tek/Thbs1/Fbln5/Stab1/Sulf1
GO:0060349	bone morphogenesis	8/283	109/28939	1.22600726428764e-05	0.000187524511922215	0.000116043559939606	12159/16998/17300/20289/21825/22160/58994/63873	8	Bmp4/Ltbp3/Foxc1/Scx/Thbs1/Twist1/Smpd3/Trpv4
GO:0110149	regulation of biomineralization	8/283	109/28939	1.22600726428764e-05	0.000187524511922215	0.000116043559939606	12159/12166/13601/15214/16998/17313/19229/22160	8	Bmp4/Bmpr1a/Ecm1/Hey2/Ltbp3/Mgp/Ptk2b/Twist1
GO:0002042	cell migration involved in sprouting angiogenesis	6/283	53/28939	1.29471102851263e-05	0.000196559162645729	0.000121634365226983	13642/14234/16412/21825/66864/105450	6	Efnb2/Foxc2/Itgb1/Thbs1/Clec14a/Mmrn2
GO:0010595	positive regulation of endothelial cell migration	8/283	110/28939	1.31108811505357e-05	0.000196559162645729	0.000121634365226983	11745/12159/14182/14234/14462/19229/21687/21825	8	Anxa3/Bmp4/Fgfr1/Foxc2/Gata3/Ptk2b/Tek/Thbs1
GO:0055006	cardiac cell development	8/283	110/28939	1.31108811505357e-05	0.000196559162645729	0.000121634365226983	12159/12166/13614/15214/16392/17130/18596/74116	8	Bmp4/Bmpr1a/Edn1/Hey2/Isl1/Smad6/Pdgfrb/Pi16
GO:0072163	mesonephric epithelium development	8/283	110/28939	1.31108811505357e-05	0.000196559162645729	0.000121634365226983	12159/14182/14234/14462/17130/17131/17300/20377	8	Bmp4/Fgfr1/Foxc2/Gata3/Smad6/Smad7/Foxc1/Sfrp1
GO:0072164	mesonephric tubule development	8/283	110/28939	1.31108811505357e-05	0.000196559162645729	0.000121634365226983	12159/14182/14234/14462/17130/17131/17300/20377	8	Bmp4/Fgfr1/Foxc2/Gata3/Smad6/Smad7/Foxc1/Sfrp1
GO:0032102	negative regulation of response to external stimulus	15/283	407/28939	1.32732087013531e-05	0.000198206254836806	0.00012265361566759	12484/14462/16392/18791/19223/20350/20440/21825/23959/53322/56213/56496/208117/229521/259277	15	Cd24a/Gata3/Isl1/Plat/Ptgis/Sema3f/St6gal1/Thbs1/Nt5e/Nucb2/Htra1/Tspan6/Aph1b/Syt11/Klk8
GO:0001945	lymph vessel development	5/283	32/28939	1.4003334039771e-05	0.000205964860907995	0.000127454781442884	13642/14234/17300/66864/77446	5	Efnb2/Foxc2/Foxc1/Clec14a/Heg1
GO:0060795	cell fate commitment involved in formation of primary germ layer	5/283	32/28939	1.4003334039771e-05	0.000205964860907995	0.000127454781442884	12159/12166/14182/14234/14465	5	Bmp4/Bmpr1a/Fgfr1/Foxc2/Gata6
GO:0060977	coronary vasculature morphogenesis	5/283	32/28939	1.4003334039771e-05	0.000205964860907995	0.000127454781442884	11421/14182/15214/17130/18596	5	Ace/Fgfr1/Hey2/Smad6/Pdgfrb
GO:2000181	negative regulation of blood vessel morphogenesis	8/283	111/28939	1.40108441644665e-05	0.000205964860907995	0.000127454781442884	12828/17300/18576/21687/21825/23876/192187/240725	8	Col4a3/Foxc1/Pde3b/Tek/Thbs1/Fbln5/Stab1/Sulf1
GO:0040013	negative regulation of locomotion	14/283	360/28939	1.42270536011611e-05	0.000208332591105375	0.000128919975716764	11857/12166/12512/13078/14462/19271/20350/20377/20440/21825/53614/105450/107351/240725	14	Arhgdib/Bmpr1a/Cd63/Cyp1b1/Gata3/Ptprj/Sema3f/Sfrp1/St6gal1/Thbs1/Reck/Mmrn2/Kank1/Sulf1
GO:0001977	renal system process involved in regulation of blood volume	4/283	16/28939	1.48537686808116e-05	0.000215173545343569	0.000133153281939223	13731/14062/14063/14613	4	Emp2/F2r/F2rl1/Gja5
GO:1902287	semaphorin-plexin signaling pathway involved in axon guidance	4/283	16/28939	1.48537686808116e-05	0.000215173545343569	0.000133153281939223	13614/20350/230857/243743	4	Edn1/Sema3f/Ece1/Plxna4
GO:0001649	osteoblast differentiation	11/283	225/28939	1.48650861129358e-05	0.000215173545343569	0.000133153281939223	12159/12166/14182/15902/16948/17130/20377/22160/50766/64075/72007	11	Bmp4/Bmpr1a/Fgfr1/Id2/Lox/Smad6/Sfrp1/Twist1/Crim1/Smoc1/Fndc3b
GO:1901343	negative regulation of vasculature development	8/283	112/28939	1.49622187218484e-05	0.000215752909660852	0.000133511803058358	12828/17300/18576/21687/21825/23876/192187/240725	8	Col4a3/Foxc1/Pde3b/Tek/Thbs1/Fbln5/Stab1/Sulf1
GO:0008217	regulation of blood pressure	11/283	226/28939	1.54920456838277e-05	0.000222543530773768	0.000137713962232465	11421/11475/13614/13731/13850/14062/14063/14613/14682/15902/230857	11	Ace/Acta2/Edn1/Emp2/Ephx2/F2r/F2rl1/Gja5/Gnaq/Id2/Ece1
GO:0001823	mesonephros development	8/283	113/28939	1.59673373994721e-05	0.000227447742759739	0.000140748777317261	12159/14182/14234/14462/17130/17131/17300/20377	8	Bmp4/Fgfr1/Foxc2/Gata3/Smad6/Smad7/Foxc1/Sfrp1
GO:0010712	regulation of collagen metabolic process	6/283	55/28939	1.60836898624721e-05	0.000227447742759739	0.000140748777317261	12159/14062/14268/16412/18596/20289	6	Bmp4/F2r/Fn1/Itgb1/Pdgfrb/Scx
GO:0046580	negative regulation of Ras protein signal transduction	6/283	55/28939	1.60836898624721e-05	0.000227447742759739	0.000140748777317261	16400/16412/21858/77446/107351/231532	6	Itga3/Itgb1/Timp2/Heg1/Kank1/Arhgap24
GO:0072132	mesenchyme morphogenesis	6/283	55/28939	1.60836898624721e-05	0.000227447742759739	0.000140748777317261	12166/14182/14234/16392/17300/22160	6	Bmpr1a/Fgfr1/Foxc2/Isl1/Foxc1/Twist1
GO:1904019	epithelial cell apoptotic process	9/283	148/28939	1.61344613709926e-05	0.000227447742759739	0.000140748777317261	12159/12828/14462/15894/16668/21687/21825/56312/99526	9	Bmp4/Col4a3/Gata3/Icam1/Krt18/Tek/Thbs1/Nupr1/Usp53
GO:0040036	regulation of fibroblast growth factor receptor signaling pathway	5/283	33/28939	1.63725232371638e-05	0.000229945698104107	0.000142294557267622	14462/21825/72043/116701/240725	5	Gata3/Thbs1/Sulf2/Fgfrl1/Sulf1
GO:0006936	muscle contraction	13/283	317/28939	1.65464883641193e-05	0.000231528270517195	0.000143273881702569	11475/11551/13614/14062/14387/14613/17131/50876/58994/63873/72043/192176/240725	13	Acta2/Adra2a/Edn1/F2r/Gaa/Gja5/Smad7/Tmod2/Smpd3/Trpv4/Sulf2/Flna/Sulf1
GO:0050886	endocrine process	8/283	114/28939	1.70286097833611e-05	0.000237395157791654	0.000146904417668848	11421/13614/14062/14063/14182/14462/14613/230857	8	Ace/Edn1/F2r/F2rl1/Fgfr1/Gata3/Gja5/Ece1
GO:0055021	regulation of cardiac muscle tissue growth	7/283	83/28939	1.74852124341096e-05	0.000242353594522918	0.000149972788006854	12166/13614/14182/14465/15214/17967/74116	7	Bmpr1a/Edn1/Fgfr1/Gata6/Hey2/Ncam1/Pi16
GO:0061138	morphogenesis of a branching epithelium	11/283	229/28939	1.75125810759017e-05	0.000242353594522918	0.000149972788006854	12159/12305/13036/13614/14182/14234/17313/20377/21687/57764/240725	11	Bmp4/Ddr1/Ctsh/Edn1/Fgfr1/Foxc2/Mgp/Sfrp1/Tek/Ntn4/Sulf1
GO:0048588	developmental cell growth	12/283	273/28939	1.76961991500223e-05	0.000244000877331329	0.000150992156404915	12305/13614/13640/14268/16412/17131/17984/18208/20350/27279/74116/243743	12	Ddr1/Edn1/Efna5/Fn1/Itgb1/Smad7/Ndn/Ntn1/Sema3f/Tnfrsf12a/Pi16/Plxna4
GO:0003044	regulation of systemic arterial blood pressure mediated by a chemical signal	6/283	56/28939	1.78669907182363e-05	0.000245459967030897	0.000151895067503168	11421/13614/14062/14063/14613/230857	6	Ace/Edn1/F2r/F2rl1/Gja5/Ece1
GO:0031333	negative regulation of protein-containing complex assembly	9/283	151/28939	1.89374509560899e-05	0.000259223513449665	0.000160412198983507	12759/16392/17130/18613/50876/65112/74499/107351/225115	9	Clu/Isl1/Smad6/Pecam1/Tmod2/Pmepa1/Sost/Kank1/Svil
GO:0010758	regulation of macrophage chemotaxis	5/283	34/28939	1.9042568944555e-05	0.000259721391597576	0.000160720294987105	14747/19229/19271/21825/63873	5	Cmklr1/Ptk2b/Ptprj/Thbs1/Trpv4
GO:0003184	pulmonary valve morphogenesis	4/283	17/28939	1.92748606739979e-05	0.000260072941522729	0.000160937840439659	12159/14613/15214/17130	4	Bmp4/Gja5/Hey2/Smad6
GO:0060947	cardiac vascular smooth muscle cell differentiation	4/283	17/28939	1.92748606739979e-05	0.000260072941522729	0.000160937840439659	14465/15214/17130/18596	4	Gata6/Hey2/Smad6/Pdgfrb
GO:1902285	semaphorin-plexin signaling pathway involved in neuron projection guidance	4/283	17/28939	1.92748606739979e-05	0.000260072941522729	0.000160937840439659	13614/20350/230857/243743	4	Edn1/Sema3f/Ece1/Plxna4
GO:0050679	positive regulation of epithelial cell proliferation	11/283	232/28939	1.97576702208917e-05	0.000264411215313115	0.000163622442732281	11727/12159/12166/12554/13601/14182/14595/20377/22160/54375/56213	11	Ang/Bmp4/Bmpr1a/Cdh13/Ecm1/Fgfr1/B4galt1/Sfrp1/Twist1/Azin1/Htra1
GO:0061383	trabecula morphogenesis	6/283	57/28939	1.98063456679756e-05	0.000264411215313115	0.000163622442732281	12166/15214/17390/20377/21687/77446	6	Bmpr1a/Hey2/Mmp2/Sfrp1/Tek/Heg1
GO:0072577	endothelial cell apoptotic process	6/283	57/28939	1.98063456679756e-05	0.000264411215313115	0.000163622442732281	12159/12828/14462/15894/21687/21825	6	Bmp4/Col4a3/Gata3/Icam1/Tek/Thbs1
GO:0006809	nitric oxide biosynthetic process	7/283	85/28939	2.04439762119921e-05	0.000271008217996162	0.000167704787319795	11898/12759/13078/15894/19223/19229/58994	7	Ass1/Clu/Cyp1b1/Icam1/Ptgis/Ptk2b/Smpd3
[truncated: 3,473 more rows]

## Sheet: EC3.go
ID	Description	GeneRatio	BgRatio	pvalue	p.adjust	qvalue	geneID	Count	symbolList
[truncated: 3,408 more rows]

[truncated: 1 more sheets: EC4.go]
