# Supplementary material for: Single-cell RNA sequencing reveals endothelial cell heterogeneity and Sox18-mediated EndMT in abdominal aortic aneurysm
Source: Theranostics. 2025 Aug 30;15(18):9486–507. doi: 10.7150/thno.110254 (PMC12486145; doi:10.7150/thno.110254)
Supplement: Supplementary file 2 — Supplementary tables 2-13. [file thnov15p9486s2.zip › Supplementary tables/Table S8- GSE237230-genes for EC identification and DEGs in EC1-EC4 populations.xlsx]

## Sheet: genes for EC identification
list of genes
Cdh5
Kdr
Pecam1
Mmrn2

## Sheet: GSE237230-human -genes in  EC1-
	CD74	ACKR1	TM4SF1	ADAMTS9	MT2A	AKAP12	SOD2	ADAMTS4	SLC2A3	YBX3	HLA-DRA	EMP1	STC1	TCF4	IGKC	ITLN1	MGP	SULF1	EDN1	OGN	CLU	FN1	OMD	COL8A1	F5	S100A4	BGN	EFEMP1	DKK2	IGFBP3	DNASE1L3	H19	COL6A2	NID1	EDIL3	GNG11	ARHGAP29	EGFL7	TXNIP	ADGRF5	POSTN	COL18A1	JUP	VWA1	CALCRL	AC016876.3	NME2	ADAMTS9-AS1	GRWD1
AAGACTCTCGTAGGGA-1_1	3.01845743782594	3.38835581783304	3.65776862392404	2.83472050334679	1.19069827311724	0	0	0	2.19864806512107	3.01845743782594	2.19864806512107	2.60945012222523	1.19069827311724	2.42499720257616	0	0	4.27625903576191	0	0	0	1.90560040775193	0	0	0	0	0	0	0	0	0	0	0	0	0	0	1.19069827311724	1.48931698119315	0	0	1.19069827311724	2.0628206604438	0	0	0	2.0628206604438	0	0	0	0
ACGGAAGCATATGGCT-1_1	3.24853074860739	0	4.65358309843184	3.24853074860739	3.7038656085508	2.76326319615546	0	0	0	1.78347441769395	1.78347441769395	4.82641093802843	4.17985591484751	3.03504818400374	0	0	2.38885361988142	0	2.38885361988142	0	0	0	0	0	0	0	0	0	0	3.57384634680762	0	2.38885361988142	0	0	0	0	0	0	0	0	1.78347441769395	0	0	0	0	0	0	0	0
ATCTTCAGTACGAGTG-1_1	2.56587293175947	0	2.56587293175947	0	2.56587293175947	0	0	0	2.56587293175947	1.94676778204099	0	3.61189138558554	4.69233920820872	2.56587293175947	0	0	2.94538684653599	0	0	0	0	0	0	0	0	0	0	0	0	1.94676778204099	0	0	0	0	0	2.56587293175947	1.94676778204099	0	0	1.94676778204099	0	0	0	0	0	0	0	0	0
CAACCTCGTAGATTGA-1_1	3.47351804324178	3.65065824129374	4.55124184396254	2.98315349134713	1.98100146886658	3.25809653802148	2.60268968544438	3.25809653802148	2.98315349134713	2.98315349134713	0	3.65065824129374	2.60268968544438	2.60268968544438	0	0	2.60268968544438	0	0	0	2.98315349134713	0	0	0	0	0	0	0	0	0	0	0	0	0	0	0	2.60268968544438	1.98100146886658	0	0	0	0	0	0	0	0	0	0	0
CACCGTTCACTTTATC-1_1	2.58777328339773	3.24260196091044	3.91602482754448	0	2.58777328339773	0	0	2.58777328339773	2.58777328339773	3.24260196091044	0	4.5991620131089	3.24260196091044	3.24260196091044	0	0	0	0	0	0	0	0	0	0	0	0	0	0	0	0	0	0	0	0	0	3.24260196091044	0	0	0	0	3.6349608482861	0	0	0	0	0	0	0	0
CACTGGGCAGTAGATA-1_1	3.15551105894137	2.46146266167796	3.37009475584542	2.76042089575629	2.37031913102434	0.70366049509994	2.85291220331826	0.928893510525458	2.41692893002764	2.58427302895538	2.0977679365713	3.29728054392947	2.15854514748218	1.88952972809313	0.412486251171441	0	0.928893510525458	0.412486251171441	0	0	0.412486251171441	2.0977679365713	0	0.70366049509994	0	0	0	0	0	0.70366049509994	0	0	0	0	0	1.80922075251005	0.412486251171441	0	0.70366049509994	0.412486251171441	0	0.928893510525458	0	0.412486251171441	2.62207242360782	0.70366049509994	0.412486251171441	0	0.412486251171441
CATGCGGCATAGGTAA-1_1	2.45042047371683	3.98835610305855	3.48980823210752	2.45042047371683	0	4.16758452257288	0	2.45042047371683	0	3.76983439225407	0	3.48980823210752	0	2.45042047371683	0	0	3.48980823210752	0	0	0	0	0	0	0	0	0	0	0	0	0	0	0	0	0	0	0	0	0	0	2.45042047371683	2.45042047371683	0	0	0	0	0	0	0	0
CTGTAGAGTAGTTACC-1_1	2.67760030638204	3.05988962449446	4.01097277217361	2.05092217194084	2.05092217194084	2.05092217194084	2.67760030638204	0	0	2.05092217194084	0	4.23048659114213	4.32447359491624	2.05092217194084	0	0	2.67760030638204	0	0	0	0	0	0	0	0	0	0	0	0	3.05988962449446	0	0	0	0	0	2.05092217194084	0	0	0	0	0	0	0	0	0	0	0	0	0
GCCTGTTGTACGACTT-1_1	2.40245316583027	0	4.56930864860166	3.0492968559597	3.43883844297743	3.0492968559597	2.77728871522503	0	2.40245316583027	3.0492968559597	2.77728871522503	4.11580443542424	3.83354523675267	3.0492968559597	0	0	1.79593833030302	0	1.79593833030302	0	0	0	0	0	0	0	0	0	0	3.83354523675267	0	0	0	0	0	2.40245316583027	0	0	0	2.40245316583027	1.79593833030302	0	0	0	1.79593833030302	0	0	0	0
GCTTTCGTCCGGCAGT-1_1	3.34497198378333	4.02033129251861	4.02033129251861	2.68647856817735	3.73861373633569	3.34497198378333	0	3.34497198378333	2.68647856817735	2.68647856817735	2.68647856817735	4.92579541666671	3.34497198378333	2.68647856817735	0	0	0	0	0	0	0	0	0	0	0	0	0	0	0	0	0	0	0	0	0	0	0	0	0	0	0	0	0	0	0	0	0	0	0
GGATGTTTCTACCAGA-1_1	3.10338030340297	0	1.77650710215293	1.45226625556696	4.76374475696524	3.51832443270883	0	2.38124472162295	3.30256581367924	2.02096110734024	0	4.06515205409324	4.5108774887001	2.02096110734024	0	0	0	0	0	0	0	0	0	0	0	0	0	0	0	2.02096110734024	0	0	0.969411842596071	0	0	2.52210237515815	0.969411842596071	1.45226625556696	0	1.77650710215293	0	0	0	1.45226625556696	0.969411842596071	0	0.969411842596071	0	0
GTACAACGTACGTACT-1_1	0	2.93689177353106	3.99951045955126	2.93689177353106	0	0	2.93689177353106	0	2.93689177353106	4.50297924509154	0	2.93689177353106	3.60316593583991	2.93689177353106	0	0	0	0	0	0	0	0	0	0	0	0	0	0	0	0	0	0	0	0	0	0	0	0	0	0	0	0	0	0	2.93689177353106	0	0	0	0
GTAGGTTTCCGATAGT-1_1	0	0	4.6936790879473	2.67633933291001	0	0	3.33447334366517	0	2.67633933291001	2.67633933291001	0	3.72798956471088	3.72798956471088	4.0096432226305	2.67633933291001	0	0	0	0	0	0	0	0	0	0	0	0	0	0	4.4090433539006	0	0	0	0	0	0	0	0	0	0	0	0	0	0	2.67633933291001	0	0	0	0
GTGGAGAAGAAATTCG-1_1	3.78935051422824	2.73496615500187	4.62364402214715	2.73496615500187	0	0	3.39512712165809	0	0	2.73496615500187	0	3.39512712165809	0	0	0	0	4.2910908788741	0	0	0	2.73496615500187	2.73496615500187	0	0	0	0	0	0	0	0	0	0	0	0	0	0	0	0	0	0	0	0	0	0	0	0	0	0	0
TACTGCCGTTTCGGCG-1_1	0	0	3.00659553962047	2.62555948562112	3.28183558600595	3.8252235912969	0	0	2.00231072315989	2.00231072315989	0	2.62555948562112	0	0	0	0	5.57463060575074	2.00231072315989	0	0	4.35508955287172	0	0	0	0	0	2.62555948562112	4.07167877529134	0	0	0	0	0	0	0	2.00231072315989	2.00231072315989	0	0	2.62555948562112	0	0	0	0	0	0	0	0	0
TTTACGTCAATTGTGC-1_1	4.11087386417331	3.71357206670431	4.79579054559674	0	0	0	4.39444915467244	3.71357206670431	0	0	0	3.04452243772342	0	0	0	0	0	0	0	0	0	0	0	0	0	0	0	0	0	0	0	0	0	0	0	3.04452243772342	0	0	0	0	0	0	0	0	3.04452243772342	0	0	0	0
CACCGTTCACTTTATC-1_2	2.35709500583626	2.35709500583626	4.06665431270193	3.00173715267589	3.00173715267589	0	0	2.35709500583626	3.00173715267589	0	0	3.00173715267589	3.00173715267589	0	0	0	2.35709500583626	0	0	0	2.35709500583626	0	0	0	0	0	0	0	0	0	2.35709500583626	0	0	0	0	2.35709500583626	0	0	0	0	3.00173715267589	0	0	0	3.00173715267589	0	0	0	0
CACTGGGCAGTAGATA-1_2	0	3.63137495963375	2.96436300988635	2.96436300988635	0	0	4.02797429910959	0	0	0	0	2.96436300988635	0	0	2.96436300988635	0	0	0	0	0	0	0	0	0	0	0	0	0	0	0	0	0	0	0	0	2.96436300988635	0	0	0	0	0	0	0	0	3.63137495963375	0	0	0	0
CATACCCAGTCTCGTA-1_2	1.97884935681483	0	0	3.25569580704656	1.97884935681483	2.98078318541616	3.25569580704656	0	0	0	0	1.97884935681483	0	2.60037797328632	2.98078318541616	0	0	0	0	0	0	0	0	0	0	0	0	0	0	0	0	0	0	0	0	0	0	0	0	0	0	0	0	0	1.97884935681483	0	0	1.97884935681483	0
CATGCGGCATAGGTAA-1_2	0	3.26857222569156	3.26857222569156	3.26857222569156	2.24332327423726	0	0	2.24332327423726	0	3.76405647792828	0	2.24332327423726	0	2.24332327423726	0	0	3.26857222569156	0	0	0	0	2.24332327423726	0	0	0	0	0	0	0	0	0	0	0	0	0	0	2.24332327423726	0	0	0	0	0	0	0	2.24332327423726	0	0	2.24332327423726	0
GTACAACGTACGTACT-1_2	3.71357206670431	4.21459369037368	3.99513791213865	0	0	2.66258782702545	0	0	3.99513791213865	3.32022831912849	0	4.21459369037368	2.66258782702545	0	0	0	2.66258782702545	0	0	0	3.71357206670431	0	0	0	0	0	0	0	0	0	0	0	0	0	0	0	0	0	0	0	0	0	0	0	3.32022831912849	0	0	0	0
TTGACCCTCTCGGTAA-1_2	0	4.10499014831441	3.70773632578331	3.03882603952304	0	3.03882603952304	0	3.03882603952304	0	0	0	4.10499014831441	0	0	0	0	3.03882603952304	0	0	0	3.03882603952304	0	0	0	0	0	0	0	0	0	3.03882603952304	0	0	0	0	0	0	0	0	0	0	0	0	0	3.70773632578331	0	0	0	0
ACCTACCCATGAAGCG-1_3	3.38199017053185	0	2.72225819321283	2.09276742391351	2.09276742391351	0	2.72225819321283	0	4.17386228382852	3.38199017053185	2.09276742391351	3.59831457182672	4.05800148626487	2.72225819321283	3.38199017053185	0	0	0	0	0	0	0	0	0	0	0	0	0	0	0	0	0	0	0	0	2.72225819321283	0	0	0	0	2.09276742391351	0	0	0	0	0	0	0	0
ACTATTCAGACGGATC-1_3	2.11616756792241	4.30396644955427	2.74717732949102	2.74717732949102	2.11616756792241	0	2.74717732949102	2.74717732949102	0	2.11616756792241	2.11616756792241	3.95306687314294	0	2.11616756792241	3.13104128236255	0	2.11616756792241	0	0	0	2.11616756792241	0	0	0	0	0	0	0	0	0	0	0	0	0	0	2.11616756792241	0	0	0	0	0	2.11616756792241	0	0	0	0	0	0	0
ACTCCCAGTTGAATCC-1_3	3.95665312444481	4.64019076943377	0	0	3.95665312444481	0	0	2.89558133633711	0	2.89558133633711	0	0	0	2.89558133633711	3.95665312444481	0	0	0	0	0	3.56070608697215	2.89558133633711	0	0	0	0	0	0	0	0	0	0	0	0	0	2.89558133633711	0	0	0	0	0	0	0	0	0	0	0	0	0
AGAACAAGTTCCCACT-1_3	0	3.4049264704207	4.08132961786659	3.4049264704207	5.39062582457041	2.74444903630255	0	0	0	4.08132961786659	2.74444903630255	2.74444903630255	0	0	2.74444903630255	0	0	0	0	0	0	0	0	0	0	0	0	0	0	0	2.74444903630255	0	2.74444903630255	0	0	0	0	2.74444903630255	0	0	0	0	0	0	2.74444903630255	0	0	0	0
AGCCAATAGCTGAAGC-1_3	3.98007425725984	5.03246804472006	3.30543892212377	2.44271233217692	4.55952213901758	0	4.37929180599973	1.83291754172156	1.83291754172156	1.83291754172156	2.81877445741025	2.44271233217692	0	3.09142435139618	3.48162786158898	0	2.44271233217692	0	0	0	1.83291754172156	0	0	0	0	0	0	0	0	0	0	0	0	0	0	0	0	2.44271233217692	2.81877445741025	0	0	0	0	0	1.83291754172156	0	0	0	0
AGCGCTGGTAGCTGTT-1_3	3.61364616143773	0	2.30510898111946	3.61364616143773	0	2.30510898111946	0	0	2.94709552721833	0	2.30510898111946	0	0	2.30510898111946	3.3349084325076	0	4.51363266414543	0	0	0	0	0	0	0	0	0	0	0	0	0	0	0	0	0	0	2.94709552721833	0	2.30510898111946	0	2.94709552721833	0	0	0	2.30510898111946	2.30510898111946	0	0	0	0
AGGAATATCACTGTCC-1_3	3.13769685999149	3.80891402641567	0	0	2.48701761381361	0	0	3.13769685999149	4.2069609395062	3.52859552433185	0	3.52859552433185	0	0	0	0	2.48701761381361	0	0	0	3.80891402641567	0	0	0	0	0	0	0	0	0	0	0	0	0	0	2.48701761381361	0	0	3.13769685999149	0	0	0	0	0	0	0	0	0	0
AGTAGTCTCCCATACC-1_3	2.61904748346797	0	2.61904748346797	2.61904748346797	0	0	0	0	0	0	3.66785852774081	3.27507816971916	0	3.66785852774081	3.27507816971916	0	3.27507816971916	0	0	0	0	0	0	0	0	0	0	0	0	0	0	0	0	0	0	0	0	0	2.61904748346797	0	0	2.61904748346797	0	0	2.61904748346797	0	0	0	0
ATGAGGGAGCTCCGAC-1_3	3.46297901488398	2.80068714681371	3.85794376279075	2.80068714681371	2.16653341517194	0	2.16653341517194	0	2.16653341517194	2.16653341517194	2.16653341517194	3.46297901488398	3.85794376279075	2.16653341517194	2.16653341517194	0	0	0	0	0	3.67983559019344	0	0	0	0	0	0	0	0	0	0	0	0	0	0	0	0	0	3.46297901488398	0	0	0	0	0	2.16653341517194	0	0	0	0
ATTACCTCAAATGGCG-1_3	3.82851912168856	2.50541114883216	2.50541114883216	0	0	0	2.50541114883216	0	0	0	0	0	2.50541114883216	0	3.15688074809675	0	0	0	0	0	0	0	0	0	0	0	0	0	0	0	0	0	0	0	0	0	0	2.50541114883216	0	0	0	0	0	0	0	0	0	0	0
CAATACGTCCCAGCGA-1_3	2.54020282537296	2.54020282537296	0	0	3.1931265794716	0	2.54020282537296	0	0	3.1931265794716	0	3.58481612374632	0	0	3.1931265794716	0	0	0	0	0	2.54020282537296	0	0	0	0	0	0	0	0	0	0	0	0	0	0	0	0	0	0	0	0	0	0	0	0	0	0	0	0
CACTAAGTCTGGCCAG-1_3	3.61716549251262	3.40071417314828	4.29679233387509	0	2.74037240642779	0	3.61716549251262	2.74037240642779	3.12408724813577	3.9459342188929	2.10977392952907	4.19294313696601	0	2.74037240642779	3.40071417314828	0	2.10977392952907	0	0	0	3.12408724813577	2.10977392952907	0	0	0	0	0	0	0	0	0	0	0	0	0	0	0	0	2.74037240642779	0	0	0	0	0	2.10977392952907	0	0	0	0
CCTAACCAGGGCCAAT-1_3	4.12142294885792	2.04621361751363	4.40504142212109	3.05473833553502	0	3.05473833553502	3.54652993504194	2.04621361751363	0	3.05473833553502	2.04621361751363	4.00566553721012	0	3.3305666659823	3.05473833553502	0	3.7240358336175	0	0	0	2.04621361751363	0	0	0	0	0	0	0	0	0	2.04621361751363	0	0	0	0	0	0	0	0	0	0	0	0	0	0	0	0	0	0
CTTTCAAAGGGTTAAT-1_3	3.0228775895135	3.9095370244859	3.0228775895135	3.0228775895135	2.37724451201169	2.37724451201169	2.37724451201169	0	0	2.37724451201169	0	3.41198937790146	0	2.37724451201169	3.69139339805658	0	2.37724451201169	0	0	0	0	0	0	0	0	0	0	0	0	0	0	0	0	0	0	0	0	0	0	0	0	2.37724451201169	0	0	0	0	0	0	0
GAACTGTCAAGCGAAC-1_3	0	2.26934127872548	3.97101167933216	3.2965433074954	2.26934127872548	0	3.57492958718851	2.26934127872548	0	2.26934127872548	0	2.90941449811809	2.90941449811809	2.26934127872548	3.7924539004172	0	0	0	0	0	0	0	0	0	0	0	0	0	0	0	0	0	0	0	0	2.26934127872548	0	0	0	0	0	2.26934127872548	0	0	2.26934127872548	0	0	0	0
GGGACCTCAATGTGGG-1_3	3.67657687236538	3.95791147613261	4.35698856768417	0	5.04370666244039	2.62734402991088	2.62734402991088	0	0	3.95791147613261	2.62734402991088	2.62734402991088	0	0	2.62734402991088	0	0	0	0	0	0	0	0	0	0	0	0	0	0	0	0	0	0	0	0	3.28368709442913	2.62734402991088	0	0	0	0	0	0	0	0	0	0	0	0
GTAATCGAGAACCCGA-1_3	3.56653692107062	3.11334332537643	3.11334332537643	2.63172180589114	2.26160186449607	0	1.66756079844358	2.26160186449607	3.11334332537643	2.90125150034179	1.66756079844358	2.26160186449607	4.24545660475962	2.26160186449607	3.43703362314785	0	0	0	0	0	0	0	0	0	0	0	0	0	0	1.66756079844358	0	0	0	1.66756079844358	0	2.90125150034179	0	0	0	1.66756079844358	0	0	0	0	1.66756079844358	0	0	0	0
GTACAACCAGCTGAAG-1_3	0	2.10596262976118	2.73631460156675	2.10596262976118	4.18867039309371	2.73631460156675	4.18867039309371	0	2.10596262976118	3.94167987092057	2.10596262976118	3.11994003284882	0	2.73631460156675	2.10596262976118	0	0	0	0	0	3.39652075862193	0	0	0	0	0	0	0	0	0	0	0	0	0	0	2.10596262976118	0	0	0	0	0	0	2.10596262976118	3.11994003284882	0	0	0	0	0
GTCGTAATCCTAGCTC-1_3	2.72625138255313	0	2.09651480349671	2.09651480349671	0	0	0	2.09651480349671	2.09651480349671	2.09651480349671	2.09651480349671	3.38611876777405	0	0	3.38611876777405	0	0	0	0	0	0	0	0	0	0	0	0	0	0	0	0	0	0	0	0	2.09651480349671	0	0	0	0	0	2.72625138255313	0	2.72625138255313	0	0	0	0	0
GTTATGGTCATTCTTG-1_3	2.90369260187183	4.24800250983934	2.90369260187183	3.84965836490969	3.39234606353145	1.90911670117351	3.39234606353145	1.90911670117351	2.52526876846663	3.17757478842262	3.17757478842262	2.90369260187183	0	0	3.56904690584758	0	2.52526876846663	0	0	0	1.90911670117351	0	0	0	0	0	0	0	0	0	0	0	0	0	0	1.90911670117351	0	0	0	0	0	0	0	0	0	0	0	0	0
TCACGCTTCACACCGG-1_3	0	0	4.95298880500031	0	5.50957331628074	0	3.58765993285183	0	2.92180003288302	0	0	3.58765993285183	0	0	3.98386126841454	0	2.92180003288302	0	0	0	2.92180003288302	0	0	0	0	0	0	0	0	0	0	0	0	0	0	0	0	0	0	0	0	0	0	0	0	0	0	0	0
TCTTGCGTCTTAGGAC-1_3	4.47340993997581	5.25562512333594	5.16083661576964	0	5.74607029207992	0	4.47340993997581	2.90859484481995	0	2.90859484481995	0	0	0	3.57408695965933	2.90859484481995	0	2.90859484481995	0	0	0	3.57408695965933	0	0	0	0	0	0	0	0	0	2.90859484481995	0	0	0	0	0	0	0	0	0	0	0	0	0	0	0	2.90859484481995	0	0
TGTGATGAGTCCTGCG-1_3	2.57423016653601	2.57423016653601	3.62069794169786	3.22852608070036	2.57423016653601	2.57423016653601	3.22852608070036	0	3.22852608070036	2.57423016653601	0	3.22852608070036	4.12076025216187	2.57423016653601	3.22852608070036	0	0	0	0	0	0	0	0	0	0	0	0	0	0	0	0	0	0	0	0	0	0	0	0	0	0	0	0	0	0	0	0	0	0
TTACCGCCAGCAGAAC-1_3	3.18939987412068	2.16996207632236	2.80432378343655	2.16996207632236	2.16996207632236	0	0	2.16996207632236	3.46672939670845	2.16996207632236	2.16996207632236	2.80432378343655	0	3.18939987412068	2.80432378343655	0	2.16996207632236	0	0	0	3.46672939670845	0	0	0	0	0	0	0	0	0	0	0	0	0	0	2.16996207632236	0	0	0	0	0	0	0	0	2.16996207632236	0	0	0	0
TTTCAGTCACCTCTGT-1_3	2.8369860436501	3.50039436339602	2.8369860436501	0	2.20078805549461	0	3.50039436339602	0	2.8369860436501	2.8369860436501	3.22272383346437	2.8369860436501	0	0	3.50039436339602	0	2.20078805549461	0	0	0	0	0	0	0	0	0	2.20078805549461	0	0	0	0	0	0	0	0	2.8369860436501	0	0	0	0	3.22272383346437	0	0	0	2.20078805549461	0	0	0	0
AAAGTCCTCATCACAG-1_4	1.5858611818701	0	3.33877097579499	0	2.17099356518735	1.5858611818701	3.01639118747306	1.5858611818701	3.01639118747306	3.01639118747306	0	3.01639118747306	1.5858611818701	3.01639118747306	3.01639118747306	0	0	0	0	0	0	0	0	0	0	0	0	0	0	0	0	1.5858611818701	0	0	0	1.5858611818701	1.5858611818701	2.53769558889521	0	2.17099356518735	0	1.5858611818701	1.5858611818701	1.5858611818701	2.17099356518735	0	0	0	0
ACCTACCCATGAAGCG-1_4	3.67407774565442	2.25508091337169	3.10638605347292	1.66165694123613	1.66165694123613	0	2.89437095865443	0	3.87012453186867	3.55946129044921	0	3.42998653697058	3.77689775747284	2.62496545469943	2.25508091337169	0	0	1.66165694123613	0	0	1.66165694123613	0	0	0	0	0	0	0	0	0	0	0	0	0	0	2.25508091337169	0	0	0	0	0	0	0	0	2.25508091337169	0	0	0	0
ACTATTCAGACGGATC-1_4	2.93900803311393	3.91635365933798	0	2.29742639589713	0	0	2.29742639589713	3.32667631438741	3.32667631438741	2.29742639589713	2.29742639589713	3.72009844000801	0	2.93900803311393	2.93900803311393	0	2.29742639589713	0	0	0	2.66881159069705	0	0	0	0	0	0	0	0	0	0	0	0	0	0	0	0	2.29742639589713	2.29742639589713	0	0	0	0	0	1.7000594688291	0	0	0	0
AGCATCAGTGGGTTGA-1_4	3.00842417516492	4.17722711640158	4.86267423371092	3.00842417516492	5.5267307051576	4.27114168757742	2.00397489044703	0	0	2.00397489044703	2.62734402991088	3.67657687236538	3.00842417516492	0	2.00397489044703	0	3.00842417516492	0	0	0	2.62734402991088	0	0	0	0	0	0	0	0	0	2.00397489044703	0	0	0	0	2.00397489044703	0	0	0	0	0	0	0	0	2.00397489044703	0	0	0	0
AGCGCTGGTAGCTGTT-1_4	3.71190105967323	0	2.51842307311847	1.90277992121162	0	1.90277992121162	0	2.89665860312485	2.51842307311847	2.51842307311847	1.90277992121162	1.90277992121162	1.90277992121162	1.90277992121162	3.17044269906365	0	4.64132001652813	0	0	0	0	0	0	0	0	0	0	0	0	2.51842307311847	0	0	0	1.90277992121162	0	0	1.90277992121162	1.90277992121162	0	1.90277992121162	0	1.90277992121162	0	3.17044269906365	2.51842307311847	0	0	0	0
AGGAATATCACTGTCC-1_4	3.73528094627233	2.05625384589532	2.68329737311111	2.05625384589532	2.05625384589532	0	2.68329737311111	0	3.55772132642469	3.73528094627233	0	3.06571987848673	0	2.05625384589532	0	0	2.68329737311111	0	0	0	2.05625384589532	0	0	0	0	0	0	0	0	0	0	0	0	0	0	0	0	0	0	0	0	0	0	0	0	0	0	0	0
AGGCATTAGTCATGGG-1_4	3.31894406550456	3.71227214126696	2.66134840072109	3.31894406550456	0	2.66134840072109	0	3.31894406550456	0	2.66134840072109	3.31894406550456	2.66134840072109	0	0	3.71227214126696	0	0	0	0	0	0	0	0	0	0	0	0	0	0	0	0	0	0	0	0	0	0	3.31894406550456	0	0	2.66134840072109	0	0	0	2.66134840072109	0	0	0	0
AGTAGTCTCCCATACC-1_4	3.63424258521063	2.12520704909252	2.75679354111974	3.63424258521063	2.12520704909252	0	2.75679354111974	0	2.75679354111974	3.14086644680827	3.14086644680827	2.75679354111974	0	2.12520704909252	3.63424258521063	0	0	0	0	0	0	0	0	0	0	0	0	0	0	0	0	0	0	0	0	2.12520704909252	0	0	0	0	0	2.12520704909252	0	0	0	0	0	0	0
ATCCACCTCGGTAGAG-1_4	3.99187146985741	3.71032557411991	3.53288599213482	2.65949256803486	4.54354215394721	3.71032557411991	0	0	3.31702100370616	3.31702100370616	3.71032557411991	3.71032557411991	0	2.03398882528649	2.65949256803486	0	0	0	0	0	3.31702100370616	0	0	0	0	0	0	0	0	0	0	0	0	0	0	0	0	0	0	0	0	0	0	0	2.03398882528649	0	0	0	0
ATCGTAGAGTGGCCTC-1_4	2.97312237002494	0	2.97312237002494	2.97312237002494	0	2.97312237002494	2.97312237002494	0	2.97312237002494	2.97312237002494	0	3.64036522589665	3.64036522589665	2.97312237002494	2.97312237002494	0	0	0	0	0	0	0	0	0	0	0	0	0	0	0	0	0	0	0	0	2.97312237002494	0	0	0	2.97312237002494	0	0	0	0	0	0	0	0	0
ATGAGGGAGCTCCGAC-1_4	2.95741626052516	3.62424360463914	2.6869036053915	1.71596562985852	2.31491749448671	1.71596562985852	2.95741626052516	2.6869036053915	2.31491749448671	2.95741626052516	2.31491749448671	3.73905898981635	2.95741626052516	1.71596562985852	3.17011485735283	0	0	0	0	0	2.95741626052516	0	0	0	0	0	0	0	0	0	0	0	0	0	0	1.71596562985852	0	0	2.95741626052516	0	0	0	0	0	2.31491749448671	0	0	0	0
ATTACCTCAAATGGCG-1_4	3.91378862672676	2.70973181584826	3.09276225377584	0	0	0	0	2.08101813831017	0	2.08101813831017	0	0	0	2.70973181584826	3.5852705591527	0	0	0	0	0	2.70973181584826	0	0	0	0	0	0	0	0	0	0	0	0	0	0	0	2.08101813831017	2.70973181584826	0	0	0	2.08101813831017	0	0	2.70973181584826	0	0	0	0
CAATACGTCCCAGCGA-1_4	3.34102111526854	0	2.0556596178288	2.0556596178288	0	0	0	0	2.68266252412226	2.68266252412226	2.0556596178288	3.06507022627467	2.0556596178288	0	3.8853488668786	0	0	0	0	0	0	0	0	0	0	0	0	0	0	0	0	0	0	0	0	0	0	0	0	0	0	0	0	0	0	0	0	0	0
CACTAAGTCTGGCCAG-1_4	3.70236456976475	0	3.80525552506408	0	3.4580726075855	0	3.4580726075855	2.92180003288302	2.65190440372218	3.58765993285183	2.65190440372218	3.98386126841454	0	3.30915660256334	1.68522662049341	0	0	0	0	0	3.30915660256334	0	0	0	0	0	0	0	0	0	0	0	0	0	0	0	0	0	1.68522662049341	0	0	0	0	0	1.68522662049341	0	0	0	2.28109034946334
CAGCAATTCTCGCCTA-1_4	3.46627855950516	1.97456340207795	1.97456340207795	1.97456340207795	0	0	0	1.97456340207795	1.97456340207795	3.25091294312421	1.97456340207795	2.97606115125829	5.32648996670046	1.97456340207795	3.25091294312421	0	0	0	0	0	1.97456340207795	0	0	0	1.97456340207795	0	0	0	0	0	0	0	0	0	0	1.97456340207795	1.97456340207795	0	0	0	0	0	0	0	0	0	0	0	0
CGGGTCAAGCTCTTCC-1_4	3.20837578805825	0	3.88110482267415	1.9365404041865	2.55486	0	0	3.42340204021612	1.9365404041865	0	2.55486	4.1939168449812	3.9965932251968	2.93407781897116	3.75051595689391	0	0	0	1.9365404041865	0	0	0	0	0	0	0	0	0	0	0	0	1.9365404041865	0	0	0	1.9365404041865	2.55486	0	0	2.55486	0	0	0	0	0	0	0	0	0
CTTCTAACATGACAAA-1_4	2.74444903630255	3.79926009890277	2.11360385508445	2.74444903630255	3.62140601410661	2.11360385508445	2.11360385508445	0	0	0	2.74444903630255	3.4049264704207	0	2.74444903630255	2.11360385508445	0	0	0	0	0	2.74444903630255	0	0	0	0	0	0	0	0	0	0	0	0	0	0	2.11360385508445	0	0	0	0	0	0	0	0	0	0	0	2.11360385508445	0
CTTTCAAAGGGTTAAT-1_4	3.61189138558554	4.29144624275801	1.94676778204099	2.94538684653599	1.94676778204099	1.94676778204099	4.1118579709299	0	2.56587293175947	0	2.56587293175947	0	0	0	2.56587293175947	0	3.43495544623391	0	0	0	1.94676778204099	0	0	0	0	0	0	0	0	0	0	0	0	0	0	0	1.94676778204099	0	0	0	0	0	0	0	1.94676778204099	0	0	0	0
GAACTGTCAAGCGAAC-1_4	3.29587538532177	2.80944028652106	3.29587538532177	1.82458284121735	1.82458284121735	0	2.43364984742239	0	3.08195	2.43364984742239	0	1.82458284121735	2.43364984742239	3.29587538532177	2.80944028652106	0	1.82458284121735	0	0	0	1.82458284121735	0	0	0	0	0	0	0	0	0	0	0	0	0	0	2.43364984742239	0	0	0	0	0	0	0	0	0	0	0	0	0
GAATCGTTCTCCCATG-1_4	4.1148163096503	5.29297610499835	4.1148163096503	2.26237249393652	5.04924900016203	0	3.28905674536544	0	0	3.56737284222055	2.90206446205225	2.90206446205225	0	2.90206446205225	3.78485441055825	0	0	0	0	0	3.56737284222055	0	0	0	0	0	0	0	0	0	0	0	0	0	0	0	0	0	0	0	0	0	0	0	0	0	0	0	0
GCATCTCCAGCGAACA-1_4	0	0	4.21835418893414	3.39049660996152	4.3500435290694	0	0	0	0	3.39049660996152	0	3.66972002336418	0	3.39049660996152	3.00173715267589	0	4.3500435290694	0	0	0	2.35709500583626	3.00173715267589	0	2.35709500583626	0	2.35709500583626	0	0	0	2.35709500583626	0	0	0	0	0	0	0	0	0	0	0	0	0	0	0	0	0	0	0
GTAATCGAGAACCCGA-1_4	3.80152285979775	2.80020338836498	2.80020338836498	2.62996803740724	1.27387154757046	0	0	1.81634322825567	2.94563	2.62996803740724	1.81634322825567	2.16607737614023	4.35978	2.62996803740724	3.07256934163979	0	0	0	0	0	0	0	0	0	0	0	0	0	0	0	0	0	0	0	0	0	2.16607737614023	0	0	0	0	1.27387154757046	0	1.27387154757046	3.07256934163979	0	0	1.27387154757046	0
GTACAACCAGCTGAAG-1_4	2.93183297968347	3.31937195306532	2.66176134654533	2.66176134654533	4.59199316295122	2.66176134654533	2.66176134654533	1.69387047869308	1.69387047869308	3.46834129799287	0	2.2906131819356	0	2.2906131819356	2.66176134654533	0	0	0	0	0	1.69387047869308	0	0	0	0	0	0	0	0	0	0	0	0	0	0	2.93183297968347	1.69387047869308	0	0	1.69387047869308	0	0	2.2906131819356	2.2906131819356	2.2906131819356	0	0	0	0
GTCGTAATCCTAGCTC-1_4	1.65958538245891	0	3.27875792782827	1.65958538245891	0	0	2.25279187165251	1.65958538245891	0	2.62259340289127	2.25279187165251	3.77439883598709	1.65958538245891	1.65958538245891	3.55697660758231	0	0	0	0	0	0	0	0	0	0	0	0	0	0	2.25279187165251	0	0	1.65958538245891	0	0	1.65958538245891	2.25279187165251	0	0	1.65958538245891	0	1.65958538245891	0	0	0	0	0	0	0
GTTATGGGTGAGATCG-1_4	2.87167962488401	4.61512051684126	5.07099844382335	3.25809653802148	5.34392787780009	3.75341797525151	3.53611669956153	2.87167962488401	2.87167962488401	2.23359222150709	2.87167962488401	4.61512051684126	3.53611669956153	0	2.87167962488401	0	0	0	0	0	3.53611669956153	0	0	0	0	0	0	0	0	0	0	0	0	0	0	0	0	0	0	0	0	0	0	0	0	0	0	0	0
TACCTCGCAAGATCCT-1_4	3.38542940023076	4.06150005411883	0	0	0	2.09588898999699	3.10897179654093	0	2.72558458699241	2.09588898999699	0	2.09588898999699	0	2.09588898999699	2.72558458699241	0	3.10897179654093	0	0	0	2.09588898999699	0	0	0	0	0	0	0	0	0	0	0	0	0	0	2.09588898999699	2.09588898999699	3.10897179654093	2.09588898999699	0	0	0	0	0	0	0	0	0	0
TAGACTGCACCTCAGG-1_4	4.25254509694996	3.45924354891032	3.76908203531009	3.45924354891032	3.67607652112088	1.57879615295133	1.57879615295133	2.16311948853865	3.18199141046548	3.57352562489834	2.79707	4.00528756438799	2.79707	3.00793617795868	2.79707	0	2.16311948853865	0	0	0	2.16311948853865	0	0	0	0	0	0	0	0	0	2.16311948853865	0	0	0	0	1.57879615295133	1.57879615295133	2.16311948853865	0	0	0	0	0	0	1.57879615295133	0	0	0	0
TCACATTTCACACCGG-1_4	0	0	3.68209818632458	0	5.34777493364157	3.86021590137538	4.69540448152989	2.16858883633388	0	2.16858883633388	0	0	4.36258045042837	2.80286733634645	2.16858883633388	0	0	0	0	0	0	0	0	0	0	0	0	0	0	0	0	0	0	0	0	0	0	0	0	2.16858883633388	0	0	0	0	0	0	0	0	0
TGAGGAGAGCAACCAG-1_4	0	0	2.24709742362055	2.88594384543757	5.8272072706936	3.76817998874897	0	0	2.24709742362055	2.24709742362055	0	3.27263308627045	3.94664510962624	2.24709742362055	3.27263308627045	0	2.88594384543757	0	0	0	3.27263308627045	0	0	0	0	0	0	0	0	0	0	0	0	0	0	2.24709742362055	2.24709742362055	2.24709742362055	0	0	0	0	0	0	2.24709742362055	0	0	0	0
TGTGATGAGTCCTGCG-1_4	3.75749568564331	2.70451070411338	3.36363405764627	2.70451070411338	0	2.70451070411338	2.07612363066435	0	3.36363405764627	3.08742236747671	2.70451070411338	2.70451070411338	3.57983169020237	2.07612363066435	3.08742236747671	0	0	0	0	0	0	0	0	0	0	0	0	0	0	0	0	0	0	0	0	0	0	0	0	2.07612363066435	0	0	0	2.07612363066435	2.70451070411338	0	0	0	0
TTACCGCCAGCAGAAC-1_4	2.94282989221254	3.15537420232362	2.94282989221254	2.3010565219101	0	1.70335857875318	0	2.3010565219101	2.3010565219101	3.15537420232362	2.3010565219101	3.15537420232362	0	2.3010565219101	2.94282989221254	0	0	0	0	0	2.67256732729802	0	0	0	0	0	0	0	0	0	0	0	0	0	0	1.70335857875318	0	0	0	0	0	0	0	0	0	0	0	0	0
TTCTCTCCAGGTGACA-1_4	3.70919191150626	3.70919191150626	3.57915402537141	3.70919191150626	3.04024679520895	0	2.76838002742356	0	2.39381437477974	3.42964244996774	1.78801928284575	3.04024679520895	0	3.25377969469562	3.42964244996774	0	0	0	0	0	1.78801928284575	0	0	0	0	0	0	0	0	0	0	0	0	0	0	0	1.78801928284575	0	0	0	0	0	0	0	1.78801928284575	0	0	0	1.78801928284575
TTCTGTACAGGATCTT-1_4	0	0	2.11360385508445	2.74444903630255	2.11360385508445	0	0	2.74444903630255	2.11360385508445	2.74444903630255	2.11360385508445	2.74444903630255	0	2.11360385508445	4.30109045422178	0	0	0	0	0	3.4049264704207	0	0	0	0	0	0	2.11360385508445	0	0	0	0	0	0	0	0	0	0	2.11360385508445	0	0	0	0	0	2.11360385508445	0	0	0	0
TTTCAGTCACCTCTGT-1_4	2.3719407104721	0	2.74581212479183	0	1.76799370265536	0	3.01731498061465	1.76799370265536	2.74581212479183	2.3719407104721	2.3719407104721	3.01731498061465	1.76799370265536	2.74581212479183	2.74581212479183	0	2.3719407104721	0	0	0	0	0	0	0	0	0	1.76799370265536	0	0	0	0	0	0	0	0	3.01731498061465	0	1.76799370265536	0	1.76799370265536	0	0	0	0	2.3719407104721	0	0	0	0
AAACCCAAGGTTAAAC-1_5	2.01572679738869	0	3.88592526383775	1.67474874424152	2.2695357121629	2.2695357121629	1.15332991646538	2.63994	3.2130990324881	2.90961952857593	0	4.12267858242214	3.57514036146104	2.63994	1.67474874424152	0	2.2695357121629	0	0	0	1.67474874424152	3.44560262552932	0	0	0	0	2.78384319619812	0	0	3.97122444039917	0	0	0	1.15332991646538	0	2.47179057443637	2.2695357121629	1.15332991646538	0	1.67474874424152	0	2.01572679738869	0	1.15332991646538	2.01572679738869	0	0	0	0
AAAGTCCTCATCACAG-1_5	0	0	3.07848155826588	0	0	0	2.43034	0	3.07848155826588	0	0	3.07848155826588	0	3.07848155826588	0	0	0	0	0	0	0	0	0	0	0	0	0	0	0	0	0	0	0	0	0	0	0	2.43034	0	0	0	0	0	0	0	0	0	0	0
ACCTACCCATGAAGCG-1_5	2.43507427604012	2.43507427604012	2.43507427604012	3.0834378539731	2.43507427604012	0	2.43507427604012	0	3.75341797525151	0	0	3.47351804324178	4.43477720005941	3.75341797525151	2.43507427604012	0	0	0	0	0	0	0	0	0	0	0	0	0	0	0	0	0	0	0	0	0	0	0	0	0	0	2.43507427604012	0	0	0	0	0	0	0
ACTATTCAGACGGATC-1_5	3.55134133517787	4.23004159160782	3.55134133517787	0	0	0	3.16011740643441	3.16011740643441	2.50851588838906	3.16011740643441	3.55134133517787	2.50851588838906	0	2.50851588838906	0	0	0	0	0	0	0	0	0	0	0	0	0	0	0	0	0	0	0	0	0	0	0	2.50851588838906	0	0	0	0	0	0	0	0	0	0	0
AGCATCAGTGGGTTGA-1_5	2.83925737038806	3.50273417106679	4.73375174774318	2.83925737038806	5.08778518044448	4.18070937131244	3.89811024513813	0	0	2.83925737038806	0	2.83925737038806	2.83925737038806	0	0	0	3.50273417106679	0	0	0	0	0	0	0	0	0	0	0	0	0	2.83925737038806	0	0	0	0	0	0	0	0	0	0	2.83925737038806	0	0	2.83925737038806	0	0	0	0
AGCCAATAGCTGAAGC-1_5	3.56486729373273	4.86565086845031	2.26006279827446	0	4.7972083319612	0	4.64443216603501	0	3.56486729373273	3.28657458324315	2.89962778695522	3.28657458324315	0	2.26006279827446	0	0	0	0	0	0	2.89962778695522	0	0	0	0	0	0	0	0	0	0	0	0	0	0	0	0	2.26006279827446	2.26006279827446	0	0	0	0	0	0	0	0	0	0
AGCGCTGGTAGCTGTT-1_5	3.48769618145274	0	3.12509727013436	3.46850479174582	0	2.97824202381262	0.808059026783021	3.56097789704816	3.12509727013436	1.78744958775078	2.05917760672922	3.25312194607721	1.78744958775078	2.39319266126969	0	0	4.34193997435308	0	0	0	0	0.483520947604268	0	0	0	0.483520947604268	0	0	0	1.97654263897381	0	0	0	1.55406203612285	0	2.27262510352898	2.27262510352898	1.55406203612285	0	2.59789977962123	0	1.05268130492161	0	2.84293873163273	2.84293873163273	0.483520947604268	0.483520947604268	0	0
AGGAATATCACTGTCC-1_5	2.90043927573264	2.90043927573264	3.5657017386646	0	0	0	0	2.90043927573264	4.46488061303146	2.90043927573264	2.90043927573264	0	0	2.90043927573264	0	0	0	0	0	0	0	0	0	0	0	0	0	0	0	0	0	0	0	0	0	2.90043927573264	0	0	2.90043927573264	0	0	0	0	0	0	0	0	0	0
AGTAGTCTCCCATACC-1_5	2.94709552721833	2.94709552721833	0	3.61364616143773	0	0	0	0	0	0	2.94709552721833	2.94709552721833	0	2.94709552721833	0	0	0	0	0	0	0	0	0	0	0	0	0	0	0	0	2.94709552721833	0	0	0	0	0	0	0	0	0	0	0	0	0	0	0	0	0	0
ATCCACCTCGGTAGAG-1_5	3.52966631275066	3.52966631275066	3.92531180041693	0	4.89372935712005	3.52966631275066	0	2.8654123694741	4.20804766496951	0	0	2.8654123694741	0	0	0	0	0	0	0	0	3.92531180041693	0	0	0	0	0	0	0	0	0	0	0	0	0	0	2.8654123694741	0	0	0	0	0	0	0	0	0	0	0	0	0
ATGAGGGAGCTCCGAC-1_5	3.15044145660716	3.54152591922022	3.15044145660716	3.54152591922022	3.54152591922022	0	0	2.49923552910386	0	0	2.49923552910386	3.15044145660716	3.54152591922022	0	2.49923552910386	0	0	0	0	0	0	0	0	0	0	0	0	0	0	0	0	0	0	0	0	2.49923552910386	0	0	2.49923552910386	0	0	0	0	0	3.15044145660716	0	0	0	0
CAATACGTCCCAGCGA-1_5	3.57915402537141	0	2.91352404047583	2.91352404047583	0	0	0	0	2.91352404047583	2.91352404047583	2.91352404047583	4.25825335004171	0	0	0	0	0	0	0	0	2.91352404047583	0	0	0	0	0	0	0	0	0	0	0	0	0	0	0	0	0	0	0	0	0	0	0	0	0	0	0	0
CACTAAGTCTGGCCAG-1_5	3.39953517512013	2.41215280570249	4.41608437389093	0	2.49928214553093	0.925723476478431	3.27317045157336	3.31093294356366	2.90517966503452	3.59875907009109	2.57942465704667	4.37857268538843	0	2.93260200748576	0.410716502674543	0	0.410716502674543	0	0	0	2.90517966503452	1.26398238192677	0	0	0	0	0	0	0	0	0.701013967054582	0	0	0.701013967054582	0	1.80483660777381	0.701013967054582	0.701013967054582	1.10908764465553	0	0	0.410716502674543	0	1.62199523572821	2.36556537648295	0.925723476478431	0.410716502674543	0	0
CAGCAATTCTCGCCTA-1_5	3.54424220132455	2.87957606515677	0	3.94003047035101	0	0	0	0	0	2.87957606515677	0	3.54424220132455	5.39129480470675	3.54424220132455	2.87957606515677	0	2.87957606515677	0	0	0	0	0	0	0	0	0	0	0	0	0	0	0	0	0	0	3.54424220132455	0	0	0	0	0	0	0	0	2.87957606515677	0	0	0	0
CCTAACCAGGGCCAAT-1_5	3.11787344929481	2.46802631430948	4.69126861937366	4.0072546429767	3.5084782983892	2.46802631430948	2.46802631430948	0	0	3.11787344929481	3.11787344929481	2.46802631430948	0	3.5084782983892	0	0	3.11787344929481	0	0	0	0	0	0	0	0	0	0	0	0	0	0	0	0	0	0	0	0	0	0	0	0	0	0	0	0	0	0	0	0
CCTAACCCACTCCTTG-1_5	4.29858091099902	3.61893007138801	4.7788489354527	2.95224111198918	4.29858091099902	0	3.83669692465628	2.30999856153725	2.95224111198918	2.30999856153725	2.95224111198918	4.61332198755301	2.30999856153725	2.30999856153725	2.30999856153725	0	2.30999856153725	0	0	0	2.95224111198918	0	0	0	0	0	0	0	0	0	0	0	0	0	0	0	0	0	0	0	0	0	0	0	0	0	0	0	0
CGGGTCAAGCTCTTCC-1_5	3.40774524063329	0	3.40774524063329	0	0	2.74717732949102	2.74717732949102	2.74717732949102	0	2.74717732949102	0	4.08419591486853	5.17152028603847	3.40774524063329	3.40774524063329	0	0	0	0	0	0	0	0	0	0	0	0	0	0	2.74717732949102	0	0	2.74717732949102	0	0	3.40774524063329	0	3.80211037656097	0	2.74717732949102	0	0	0	0	0	0	0	0	0
CTTCTAACATGACAAA-1_5	2.93689177353106	4.68345310438214	0	0	3.60316593583991	2.93689177353106	0	2.93689177353106	0	0	2.93689177353106	0	0	0	2.93689177353106	0	0	0	0	0	2.93689177353106	0	0	0	0	0	0	0	0	0	0	0	0	0	0	0	0	0	0	0	0	0	0	0	2.93689177353106	0	0	0	0
CTTTCAAAGGGTTAAT-1_5	2.75128570305625	4.64091656473765	2.75128570305625	2.75128570305625	0	0	4.4883727348649	2.75128570305625	3.41198937790146	2.75128570305625	0	0	0	2.75128570305625	2.75128570305625	0	0	0	0	0	0	0	0	0	0	0	0	0	0	0	0	0	0	0	0	2.75128570305625	0	0	0	0	0	0	0	0	0	0	0	0	0
GAACTGTCAAGCGAAC-1_5	0	3.27875792782827	2.62259340289127	0	2.62259340289127	0	0	0	3.95288791090511	0	0	3.27875792782827	3.27875792782827	2.62259340289127	0	0	2.62259340289127	0	0	0	0	0	0	0	0	0	0	0	0	0	0	0	0	0	0	0	0	0	2.62259340289127	0	2.62259340289127	0	0	0	2.62259340289127	0	2.62259340289127	0	0
GTAATCGAGAACCCGA-1_5	3.91783479646686	3.24437661056576	1.96870960512912	0	0	0	2.5894812744593	2.5894812744593	3.4596910210782	2.96960841540871	2.96960841540871	2.96960841540871	4.82212332845889	2.5894812744593	1.96870960512912	0	0	0	0	0	0	0	0	0	0	0	0	0	0	0	0	0	0	0	0	1.96870960512912	2.5894812744593	0	0	0	0	0	0	0	2.5894812744593	1.96870960512912	0	0	0
GTACAACCAGCTGAAG-1_5	3.54730739184653	3.02014213523318	2.49024887031388	2.49024887031388	4.17055404285884	2.4455946082635	3.82393431685904	1.74777858597317	2.53299407323983	3.38272790115795	1.83556961857798	3.16359255013854	0	2.93988088344821	0	0	0.423220143710755	0	0	0	2.06042627556635	1.13381261020535	0	0	0	0	0.423220143710755	0	0	0	0.94802625834224	0	0	0	0	2.65125123421362	0.423220143710755	0	0.94802625834224	1.29043081432691	0	0.719662900897633	0	1.74777858597317	2.34981852397943	0.423220143710755	1.29043081432691	0	0
GTCGTAATCCTAGCTC-1_5	3.07158768923198	0	2.42374604759705	0	2.42374604759705	0	0	0	3.07158768923198	2.42374604759705	0	3.46148304504618	0	0	0	0	0	0	0	0	0	0	0	0	0	0	0	0	0	2.42374604759705	0	0	0	0	0	2.42374604759705	0	2.42374604759705	0	0	0	0	0	0	2.42374604759705	0	0	0	0
GTTATGGGTGAGATCG-1_5	3.00173715267589	4.57060249305924	5.51972327136133	3.66972002336418	5.03671667281889	3.66972002336418	4.06665431270193	3.00173715267589	0	3.00173715267589	3.00173715267589	4.75119727299875	3.00173715267589	0	0	0	0	0	0	0	3.00173715267589	0	0	0	0	0	0	0	0	0	0	0	0	0	0	0	0	0	0	0	0	3.00173715267589	0	0	0	0	0	0	0
GTTATGGTCATTCTTG-1_5	4.2378586689599	4.2378586689599	2.89396786284092	4.10638779148977	3.77648081629997	2.25469895692811	3.28080856482649	0	2.89396786284092	3.77648081629997	3.55904672250949	2.25469895692811	0	2.89396786284092	2.25469895692811	0	2.25469895692811	0	0	0	3.28080856482649	0	0	0	0	0	0	0	0	2.25469895692811	0	0	0	0	0	0	0	0	0	0	0	0	0	0	0	0	0	0	0
TACCTCGCAAGATCCT-1_5	3.53449996275358	0	0	0	2.87010868073789	2.87010868073789	3.53449996275358	0	2.87010868073789	2.87010868073789	2.87010868073789	0	0	0	0	0	3.93019303260986	0	0	0	0	0	0	0	0	2.87010868073789	0	0	0	0	0	0	0	0	0	0	0	3.53449996275358	0	0	0	0	0	0	0	0	0	0	0
TAGACTGCACCTCAGG-1_5	3.90190408616494	3.6837986735327	3.01546833466672	4.08085272677158	3.90190408616494	0	3.01546833466672	2.37018028595242	3.40445749978341	3.40445749978341	4.08085272677158	3.90190408616494	2.37018028595242	3.40445749978341	0	0	2.37018028595242	0	0	0	2.37018028595242	0	0	0	0	0	0	0	0	0	0	0	0	0	0	2.37018028595242	2.37018028595242	0	0	2.37018028595242	0	0	0	0	0	0	0	0	0
TGAGGAGAGCAACCAG-1_5	0	0	3.06571987848673	0	5.66052198340115	4.13276	0	0	0	0	0	3.06571987848673	3.06571987848673	0	0	0	3.06571987848673	0	0	0	3.73528094627233	0	0	0	0	0	0	0	0	0	0	0	0	0	0	0	0	0	0	0	0	0	0	0	3.06571987848673	0	0	0	0
TGTGATGAGTCCTGCG-1_5	3.54098359971188	0	4.6200835524889	0	0	0	2.87640910778223	0	2.87640910778223	0	2.87640910778223	4.21953233784149	4.43973045158777	2.87640910778223	0	0	0	0	0	0	0	0	0	0	0	0	0	0	0	0	0	0	0	0	0	0	0	0	0	0	0	0	0	0	0	0	0	0	0
TTACCGCCAGCAGAAC-1_5	3.5657017386646	2.52210237515815	3.1742761809063	0	0	2.52210237515815	0	2.52210237515815	0	2.52210237515815	2.52210237515815	3.84628942149925	0	0	0	0	3.1742761809063	0	0	0	2.52210237515815	0	0	0	0	0	0	0	0	0	0	0	0	0	0	0	0	0	0	0	0	0	0	0	0	0	0	0	0
TTCTCTCCAGGTGACA-1_5	3.18199141046548	3.85416879190694	3.57352562489834	3.18199141046548	4.07306509435617	0	2.52950901854903	0	0	3.57352562489834	3.18199141046548	2.52950901854903	0	0	2.52950901854903	0	0	0	0	0	3.18199141046548	0	0	0	0	0	0	0	0	0	0	0	0	0	0	0	2.52950901854903	0	0	2.52950901854903	0	0	0	0	3.18199141046548	0	0	0	0
TTCTGTACAGGATCTT-1_5	0	0	0	3.04072087450608	0	3.04072087450608	0	3.04072087450608	0	3.70967760165162	0	0	0	0	0	0	0	0	0	0	3.70967760165162	0	0	0	0	0	0	0	0	0	0	0	0	0	0	3.04072087450608	0	0	0	0	0	0	0	0	0	0	0	0	0
TTTCAGTCACCTCTGT-1_5	2.51475961293768	2.51475961293768	3.83847431740533	0	2.51475961293768	0	2.51475961293768	2.51475961293768	0	3.16662513452432	2.51475961293768	2.51475961293768	0	2.51475961293768	0	0	0	0	0	0	0	0	0	0	0	0	4.05730329054175	0	0	0	0	0	0	0	0	0	2.51475961293768	0	0	0	0	2.51475961293768	0	0	3.83847431740533	0	0	0	0
AAACCCAAGGCTAAAC-1_6	2.7791757414457	0	3.83551382593339	0	0	0	2.7791757414457	3.44078598747238	4.11778371842716	0	0	3.83551382593339	0	0	0	0	0	0	0	0	0	2.7791757414457	0	0	0	0	0	0	2.7791757414457	2.7791757414457	0	0	0	0	0	0	0	0	0	0	0	0	0	0	2.7791757414457	0	0	0	0
AAACCCAAGGTCAAAC-1_6	2.66258782702545	0	4.54683460897513	0	0	0	0	0	2.66258782702545	4.21459369037368	0	2.66258782702545	0	2.66258782702545	0	0	0	0	0	0	0	2.66258782702545	0	0	0	0	3.32022831912849	0	2.66258782702545	3.99513791213865	0	0	0	0	0	0	0	0	2.66258782702545	0	0	0	0	0	0	0	0	0	0
AAACCCAAGGTTAGAC-1_6	2.31738806956212	0	3.62691158150062	2.31738806956212	0	2.96001502269073	3.34805650427054	3.34805650427054	2.96001502269073	2.31738806956212	0	4.17506266988473	2.96001502269073	2.31738806956212	0	0	2.96001502269073	2.31738806956212	0	0	2.31738806956212	2.96001502269073	0	0	0	0	2.96001502269073	0	0	3.84472129233041	0	0	0	0	0	0	0	0	0	0	0	2.31738806956212	0	0	2.31738806956212	0	0	0	0
AAAGTCCTCATCACAG-1_6	1.72462550250993	0	3.18022221690158	0	1.72462550250993	0	3.35559025137872	0	3.18022221690158	2.69673702406138	0	3.35559025137872	0	3.35559025137872	3.18022221690158	0	0	0	0	0	0	0	0	0	0	0	0	0	0	0	0	0	0	0	0	2.32442868476708	1.72462550250993	0	0	2.69673702406138	0	2.32442868476708	0	1.72462550250993	0	0	0	0	0
ACTCCCAGTTGAATCC-1_6	3.30493311606654	4.37877331687369	4.1989567664687	3.30493311606654	2.64783013436272	0	2.64783013436272	0	3.30493311606654	0	2.64783013436272	0	0	3.30493311606654	3.69808888532511	0	3.69808888532511	0	0	0	0	0	0	0	0	0	0	0	0	0	0	0	0	0	0	0	0	0	2.64783013436272	0	0	0	0	0	0	0	0	0	0
ACTGCAAAGGACTTCT-1_6	0	2.46408199502328	2.46408199502328	2.46408199502328	5.02083400603826	0	0	0	2.46408199502328	0	3.11375422929274	0	0	0	6.20581688048426	0	2.46408199502328	0	0	0	2.46408199502328	2.46408199502328	0	0	0	0	0	0	0	2.46408199502328	0	0	0	0	0	0	0	0	0	0	0	0	0	0	0	0	0	0	0
AGAACAAGTTCCCACT-1_6	3.09142435139618	3.48162786158898	3.98007425725984	2.44271233217692	4.92402108803283	2.44271233217692	2.44271233217692	0	0	2.44271233217692	2.44271233217692	3.76159089334605	0	2.44271233217692	3.98007425725984	0	2.44271233217692	0	0	0	3.48162786158898	0	0	0	0	0	0	0	0	0	0	0	0	0	0	0	0	2.44271233217692	0	0	0	0	0	0	2.44271233217692	0	0	0	0
AGCATCAGTGGGTTGA-1_6	3.65971099959808	3.16589977355292	4.33990466926428	3.16589977355292	5.49405159792291	3.65971099959808	2.78130347697268	0	0	3.16589977355292	2.78130347697268	3.65971099959808	3.65971099959808	0	3.16589977355292	0	0	0	0	0	3.16589977355292	0	0	0	0	0	0	0	0	0	2.14827038255578	0	0	0	0	2.78130347697268	0	0	0	0	0	0	0	0	2.14827038255578	0	0	0	0
AGCCAATAGCTGAAGC-1_6	2.80068714681371	4.76148676761731	3.46297901488398	2.53305874580974	4.82549059059247	0	4.30966781548836	1.58185860256351	1.58185860256351	2.16653341517194	1.58185860256351	1.58185860256351	0	2.53305874580974	3.77284976145169	0	3.0116025801957	0	0	0	2.53305874580974	0	0	0	0	0	0	0	0	0	0	0	0	0	0	0	0	2.16653341517194	2.16653341517194	0	0	1.58185860256351	0	2.16653341517194	0	0	0	0	0
AGCGCTGGTAGCTGTT-1_6	3.81649057870658	0	2.6172799646919	3.2732437528014	1.9945923276947	3.2732437528014	0	3.48878178667972	3.2732437528014	0	1.9945923276947	2.99811039595896	0	2.6172799646919	2.99811039595896	0	4.49857433972227	0	0	0	0	0	0	0	0	0	0	0	0	0	0	0	0	0	0	0	0	0	0	3.2732437528014	0	1.9945923276947	1.9945923276947	0	2.6172799646919	1.9945923276947	0	0	0
AGGCATTAGTCATGGG-1_6	2.8530084327453	3.91241508541749	0	3.51689642693579	2.8530084327453	0	0	4.41521169879683	0	2.8530084327453	2.8530084327453	2.8530084327453	0	2.8530084327453	3.91241508541749	0	0	0	0	0	3.51689642693579	0	0	0	0	0	0	0	0	0	2.8530084327453	0	0	0	0	0	0	2.8530084327453	0	0	0	0	0	0	0	0	0	0	0
ATCCACCTCGGTAGAG-1_6	3.85794376279075	3.18568818980116	3.67983559019344	0	5.22827791093024	2.80068714681371	0	2.16653341517194	3.18568818980116	2.80068714681371	2.80068714681371	2.80068714681371	0	2.16653341517194	3.85794376279075	0	0	0	0	0	2.80068714681371	0	0	0	0	0	0	0	0	0	0	0	0	0	0	2.80068714681371	0	0	0	0	2.16653341517194	0	0	0	2.16653341517194	0	0	0	0
CACTAAGTCTGGCCAG-1_6	3.92498726447127	2.76605051282814	4.1040129979515	0	3.57673775026226	0	3.25139011881819	2.76605051282814	3.03788010177712	3.7067671701022	1.7859498421316	4.01850106918687	0	3.03788010177712	2.39155582030483	0	0	0	0	0	2.39155582030483	1.7859498421316	0	0	0	0	0	0	0	0	0	0	0	0	0	0	0	1.7859498421316	1.7859498421316	0	0	0	0	0	2.39155582030483	0	0	0	0
CAGCAATTCTCGCCTA-1_6	3.12964624604673	0	2.74581212479183	2.11488466448506	2.11488466448506	0	0	0	2.74581212479183	3.40633479421186	2.74581212479183	2.74581212479183	5.17006978257438	2.74581212479183	3.40633479421186	0	0	0	0	0	2.11488466448506	0	0	0	0	0	0	0	0	0	0	0	0	0	0	0	0	2.11488466448506	0	0	0	0	0	0	0	0	0	0	0
CATGCGGTCACGTAGT-1_6	3.01823971592423	0	3.68663959341219	3.68663959341219	4.08371760821798	3.68663959341219	0	0	3.68663959341219	3.68663959341219	3.01823971592423	3.01823971592423	0	0	3.68663959341219	0	0	0	0	0	3.68663959341219	0	0	0	0	0	0	0	0	0	0	0	0	0	0	0	0	0	0	0	0	0	0	0	0	0	0	0	0
CCTAACCAGGGCCAAT-1_6	3.57673775026226	2.39155582030483	4.38755995695513	1.7859498421316	0	3.03788010177712	2.76605051282814	1.7859498421316	1.7859498421316	2.76605051282814	2.76605051282814	2.39155582030483	0	3.7067671701022	3.03788010177712	0	3.57673775026226	0	0	0	2.76605051282814	0	0	0	0	0	0	0	0	0	0	0	0	0	0	0	0	0	0	0	0	2.39155582030483	0	0	0	0	0	0	1.7859498421316
CGGGTCAAGCTCTTCC-1_6	3.36363405764627	0	2.70451070411338	0	0	0	0	3.08742236747671	0	0	0	3.57983169020237	3.75749568564331	3.57983169020237	3.57983169020237	0	0	0	3.36363405764627	0	0	0	0	0	0	0	0	0	0	2.07612363066435	0	0	0	0	0	0	2.07612363066435	2.70451070411338	0	0	0	0	0	0	0	0	2.07612363066435	0	0
CTTCTAACATGACAAA-1_6	3.58510012029301	4.13276	0	2.27872692619724	4.13276	0	0	0	0	2.91930921213306	2.91930921213306	3.3066202080482	0	0	3.98127760135347	0	0	0	0	0	0	0	0	0	0	0	0	0	0	0	0	0	0	0	0	2.27872692619724	2.27872692619724	0	0	0	0	0	0	0	2.27872692619724	0	0	2.27872692619724	0
GAATCGTTCTCCCATG-1_6	4.29475226292385	5.43054108635921	3.46547760498091	3.07552065772667	4.9074762102576	3.46547760498091	3.46547760498091	0	2.42750513396557	3.46547760498091	2.42750513396557	0	2.42750513396557	2.42750513396557	2.42750513396557	0	2.42750513396557	0	0	0	3.07552065772667	0	0	0	0	0	0	0	0	0	0	0	0	0	0	3.07552065772667	0	0	0	0	0	0	0	0	2.42750513396557	0	0	0	0
GCATCTCCAGCGAACA-1_6	2.5642112138591	0	4.69055554148119	0	4.57391954572149	0	0	0	0	0	0	3.21810814418565	0	2.5642112138591	3.61013985386154	0	2.5642112138591	0	0	0	2.5642112138591	2.5642112138591	0	2.5642112138591	0	2.5642112138591	0	0	0	0	0	0	0	0	0	0	0	2.5642112138591	3.21810814418565	0	0	0	0	0	2.5642112138591	0	0	0	0
GGGACCTCAATGTGGG-1_6	2.40153959170054	3.93575521967341	3.43786618529924	0	5.08538754135287	2.40153959170054	3.43786618529924	0	0	0	2.40153959170054	2.40153959170054	0	2.40153959170054	3.71748252236686	0	0	0	0	0	0	0	0	0	0	0	0	0	0	0	0	0	0	0	0	2.40153959170054	2.40153959170054	0	0	0	0	0	0	0	0	0	0	0	0
GTACAACCAGCTGAAG-1_6	3.25234520895158	2.76698158026731	1.78677689788359	0	4.55842861783724	2.39245850696002	3.92596120118573	1.78677689788359	1.78677689788359	3.70773632578331	0	1.78677689788359	0	2.76698158026731	2.39245850696002	0	0	0	0	0	0	0	0	0	0	0	1.78677689788359	0	0	0	0	0	0	0	0	2.76698158026731	1.78677689788359	0	0	0	0	0	0	1.78677689788359	3.03882603952304	0	0	0	0
GTTATGGGTGAGATCG-1_6	3.03410617006858	3.70290038336485	5.6274538744367	3.03410617006858	5.24139	4.5000404382941	3.42340204021612	0	2.38795483309312	2.38795483309312	2.38795483309312	5.00641274180545	4.10011423574671	0	3.42340204021612	0	0	0	0	0	0	0	0	0	0	0	0	0	0	0	0	0	0	0	0	0	0	0	0	0	0	0	0	0	0	0	0	0	0
GTTATGGTCATTCTTG-1_6	3.37544	4.24242023687712	1.61619197847266	3.72180264648625	4.18269350959649	1.61619197847266	3.22697524722865	1.61619197847266	2.57273847358912	2.57273847358912	3.05255783652318	2.20472628699723	0	3.37544	3.81491128450036	0	2.57273847358912	0	0	0	1.61619197847266	0	0	0	0	0	0	0	0	0	0	0	0	1.61619197847266	0	2.20472628699723	0	0	1.61619197847266	0	0	1.61619197847266	0	0	0	0	0	0	0
TACCTCGCAAGATCCT-1_6	3.70579899997254	3.88401538044124	0	2.19014490174816	2.19014490174816	0	2.19014490174816	2.19014490174816	2.19014490174816	3.48878178667972	2.19014490174816	3.21122760402994	0	2.19014490174816	3.88401538044124	0	2.19014490174816	0	0	0	0	0	0	0	0	0	0	0	0	0	0	0	0	0	0	0	0	2.19014490174816	2.19014490174816	0	0	2.19014490174816	0	0	2.82571565195042	0	0	0	0
TAGACTGCACCTCAGG-1_6	4.14302874928249	4.06430805887046	3.53750468262889	3.21259961360776	4.06430805887046	0	2.35493410078318	1.75244973605793	3.88541558986126	3.38818992667398	1.75244973605793	3.78233461752105	2.7282548159048	3.21259961360776	2.99946872732215	0	2.35493410078318	0	0	0	0	0	0	0	0	0	0	0	0	0	1.75244973605793	0	0	0	0	2.7282548159048	1.75244973605793	2.7282548159048	1.75244973605793	1.75244973605793	0	0	0	0	0	0	1.75244973605793	0	0
TCACGCTTCACACCGG-1_6	0	0	4.36846101028167	3.96931128096557	4.96882074366325	3.96931128096557	4.18867039309371	0	0	3.29487440202243	0	3.96931128096557	3.29487440202243	0	3.29487440202243	0	3.68790495346836	0	0	0	3.68790495346836	0	0	0	0	0	0	0	0	0	0	0	0	0	0	0	0	0	0	0	0	0	0	2.6381292553027	2.6381292553027	0	0	0	0
TGAGGAGAGCAACCAG-1_6	0	0	3.44273758440489	0	5.49380033304714	3.94068989121547	0	0	0	3.05313451908402	0	3.44273758440489	3.44273758440489	0	2.40611750073891	0	3.44273758440489	0	0	0	3.44273758440489	0	0	0	0	0	0	0	0	0	0	0	0	0	0	2.40611750073891	0	0	0	0	0	0	0	0	3.05313451908402	0	0	0	0
TTCTCTCCAGGTGACA-1_6	3.87127445121931	4.3487377645116	2.54560039204683	3.4136924353345	3.19874505913415	0	1.92795573721486	0	1.92795573721486	2.54560039204683	2.54560039204683	3.59051231514567	0	3.19874505913415	2.54560039204683	0	0	0	0	0	0	1.92795573721486	0	0	0	0	0	0	0	0	0	0	0	0	0	0	0	1.92795573721486	0	0	0	0	0	0	1.92795573721486	0	0	0	0
AACGGGACAGCCTTCT-1_7	3.54696632318644	2.50437875320082	0	0	0	0	0	0	0	0	0	0	0	3.15580439182443	0	0	3.15580439182443	0	0	0	0	2.50437875320082	0	0	0	0	0	0	0	0	2.50437875320082	0	3.54696632318644	0	0	2.50437875320082	0	0	0	0	0	0	2.50437875320082	0	2.50437875320082	0	0	0	0
AAGTCGTGTGGATACG-1_7	4.51994394008876	3.29404107280752	2.90695778295355	0	3.29404107280752	0	2.26701169951506	2.63732572745098	2.26701169951506	2.26701169951506	2.63732572745098	2.26701169951506	2.26701169951506	3.57240395426338	0	0	1.67246144572645	0	0	0	3.44287713968598	0	0	0	0	0	0	0	0	0	1.67246144572645	0	0	0	0	3.11911283944884	0	0	0	0	1.67246144572645	0	0	0	0	0	2.26701169951506	0	0
AGTGTTGGTTCGATTG-1_7	4.59723002287914	3.39735793877698	2.90859484481995	2.53004053634353	0	2.53004053634353	3.18254498169763	2.53004053634353	0	0	1.91353563432951	1.91353563432951	0	0	0	0	0	0	0	0	3.39735793877698	0	0	0	0	0	0	0	0	0	0	0	0	0	0	0	0	0	0	0	0	0	0	0	2.90859484481995	0	0	0	0
CTAGGTATCGGTGTTA-1_7	4.66722291258697	2.28069596900113	3.5872328161731	2.28069596900113	0	0	3.30873338916716	2.65149611519828	3.30873338916716	3.13369771670735	2.92138441586844	1.6848688061171	0	3.5872328161731	0	0	0	0	0	0	0	0	0	0	0	0	0	0	0	0	2.28069596900113	0	0	0	1.6848688061171	1.6848688061171	0	0	0	0	0	0	0	0	2.28069596900113	0	0	0	0
TACTTACAGGTTGTTC-1_7	0	0	2.68076074580527	0	0	0	2.05387966967983	2.05387966967983	0	2.05387966967983	0	0	2.05387966967983	2.68076074580527	0	0	2.68076074580527	0	0	0	2.05387966967983	0	0	0	0	0	0	0	0	0	0	0	0	0	0	2.05387966967983	0	2.05387966967983	2.05387966967983	0	2.05387966967983	0	0	0	0	0	0	0	0
TCAATTCGTACCTGTA-1_7	3.92596120118573	0	0	0	0	0	0	0	2.39245850696002	0	2.39245850696002	2.39245850696002	0	3.03882603952304	0	0	0	0	0	0	3.03882603952304	0	0	0	0	0	0	0	0	0	0	0	0	0	0	2.39245850696002	0	2.39245850696002	0	0	0	0	0	0	2.39245850696002	0	0	0	0
AATTTCCTCCTTATGT-1_8	4.67189523323982	3.16517498461475	3.16517498461475	3.16517498461475	2.14760199418497	2.78059366209879	2.78059366209879	3.98805909379705	3.65897376871993	3.16517498461475	2.14760199418497	3.98805909379705	4.92112871480513	3.44224930436112	0	0	2.78059366209879	0	0	0	3.65897376871993	0	0	0	0	0	0	0	0	0	2.14760199418497	0	0	0	0	2.78059366209879	0	0	0	0	0	0	0	0	2.14760199418497	0	0	0	0
ACATTTCAGGCTCCCA-1_8	0	0	3.25210634399848	3.64459001603011	0	3.25210634399848	2.59692199152242	3.64459001603011	2.59692199152242	0	0	2.59692199152242	0	2.59692199152242	0	0	0	0	0	0	2.59692199152242	0	0	0	0	0	0	0	0	0	0	0	0	0	0	0	0	0	2.59692199152242	0	0	0	0	0	0	0	0	2.59692199152242	0
ACCAAACAGCTGGCTC-1_8	4.29170015358919	2.42468423852617	3.96068565423426	0	0	0	0	2.42468423852617	0	0	3.07256934163979	3.07256934163979	0	0	0	0	0	0	0	0	3.46248009346687	0	0	0	0	0	0	0	0	0	0	0	0	0	0	0	0	0	0	0	0	0	0	0	0	0	0	0	0
ACCCTCAAGAGTGTTA-1_8	4.44809269501751	2.94003772999343	4.04846097100019	2.16085166667293	2.41930394459983	2.16085166667293	2.62449052353949	0	3.17953511475361	3.06693922657784	0	3.53437571307702	4.04846097100019	3.17953511475361	0	0	2.62449052353949	0	1.26962249442354	0	2.62449052353949	0	0	0	0	0	0	0	0	0	0	0	0	0	0	2.16085166667293	1.26962249442354	0	1.26962249442354	0	0	0	0	0	2.41930394459983	0	0	0	0
ACGGTCGGTGATAGAT-1_8	4.40181374038483	2.52685639043176	2.90532370541378	0	2.52685639043176	1.91058675785902	2.52685639043176	0	1.91058675785902	1.91058675785902	2.90532370541378	2.52685639043176	4.7548053816316	1.91058675785902	0	0	1.91058675785902	0	0	0	0	0	0	0	0	0	0	0	0	0	0	0	0	0	0	0	0	0	0	0	0	0	1.91058675785902	0	0	0	0	0	0
ACGGTCGTCAAAGACA-1_8	4.03386007159469	0	4.83490500454357	2.07125975698358	2.07125975698358	0	0	0	0	3.08211353990656	2.69932057657129	4.43340574368716	0	3.35826382047213	0	0	0	0	0	0	2.07125975698358	0	0	0	0	0	0	0	0	2.69932057657129	0	0	0	0	0	2.07125975698358	0	0	0	0	0	0	0	0	2.69932057657129	0	0	0	0
ACTATCTTCTCGTTTA-1_8	4.51631424581798	0	0	2.30755012237667	0	0	0	0	2.30755012237667	0	0	2.94966464426475	4.84965895912231	0	0	0	0	0	2.30755012237667	0	0	0	0	0	0	0	0	0	0	0	0	0	0	0	0	2.94966464426475	0	0	0	0	0	0	0	2.94966464426475	0	0	0	0	0
ACTGTCCAGTGATGGC-1_8	3.75807964063277	0	4.00419647446164	3.21580892578038	0	0	0	1.94317229655797	2.94141249514132	2.56200059012028	2.94141249514132	2.94141249514132	0	4.10773143091726	0	0	1.94317229655797	0	0	0	1.94317229655797	0	0	0	0	0	0	0	0	0	0	0	0	0	0	2.56200059012028	0	0	0	0	0	0	1.94317229655797	0	0	0	0	0	0
ACTTCCGAGAGAATCT-1_8	3.64320842357537	2.83020667073977	4.85664231935903	2.83020667073977	4.97356092024606	2.45381513002962	0	3.64320842357537	2.83020667073977	3.64320842357537	2.83020667073977	2.45381513002962	0	3.31714908419416	0	0	0	0	0	0	2.45381513002962	0	0	0	0	0	0	0	0	0	0	0	0	0	0	2.45381513002962	0	0	0	0	0	0	0	0	2.45381513002962	0	0	0	0
AGATCGTTCACGTAGT-1_8	3.7597686314774	0	4.12030172774956	2.70668238193844	2.33405124906741	2.97753413656651	0	0	2.70668238193844	3.19044183247487	1.73339425326688	4.38473730975568	3.36588081125865	3.51508619941908	0	0	0	0	0	0	0	0	0	0	0	0	0	0	1.73339425326688	3.36588081125865	0	0	0	0	0	2.33405124906741	2.70668238193844	0	0	1.73339425326688	0	0	0	0	0	0	0	0	0
AGCTACACAGAGTCTT-1_8	4.61347173903621	0	3.93019303260986	0	0	2.87010868073789	0	2.87010868073789	2.87010868073789	2.87010868073789	0	4.21295304129316	0	3.53449996275358	0	0	0	0	0	0	2.87010868073789	0	0	0	0	0	0	0	0	0	0	0	0	0	0	0	0	0	0	0	0	0	0	0	0	0	0	0	0
AGGAATACACTAACGT-1_8	3.59648937959066	2.61504628643375	3.27092535717799	0	1.26230863469585	0	2.15184468817655	0	0	2.93039282370188	1.26230863469585	0	3.4468982581998	2.93039282370188	0	0	1.80288725837007	0	0	0	0	0	0	0	0	0	0	0	0	0	0	0	0	0	0	1.26230863469585	1.26230863469585	1.26230863469585	1.26230863469585	1.80288725837007	0	1.26230863469585	0	0	2.41002856573503	0	0	0	0
AGGGTTTTCCATTGGA-1_8	4.21623711662917	2.87325333791181	3.53773621179462	2.23508169123344	0	2.87325333791181	3.25970049050342	0	2.87325333791181	0	2.23508169123344	2.23508169123344	5.5914042557099	3.25970049050342	0	0	0	0	0	0	0	0	0	0	0	0	0	0	0	0	0	0	0	0	0	2.23508169123344	2.23508169123344	0	0	0	0	0	0	2.23508169123344	0	2.23508169123344	0	0	0
AGGTCATCACTGAATC-1_8	3.63901124264063	2.70104719776729	4.18730099796147	0	1.72842448478161	4.03567832335861	2.3285985829744	1.72842448478161	2.3285985829744	1.72842448478161	0	2.97180303325405	3.95027235587934	2.70104719776729	0	0	0	0	0	0	0	0	0	0	0	0	0	0	0	0	0	0	0	0	0	2.3285985829744	0	0	0	0	0	0	0	0	1.72842448478161	0	0	0	0
AGGTTACCACCAGTAT-1_8	3.22736271156886	0	0	0	0	3.90047963881255	0	0	3.22736271156886	3.90047963881255	0	0	0	3.22736271156886	0	0	0	0	0	0	0	0	0	0	0	0	0	0	0	0	0	0	0	0	0	0	0	0	0	0	0	0	0	0	0	0	0	0	0
AGGTTGTGTCGTATTG-1_8	5.21757487279692	4.30938195271541	2.96262129824963	0	3.62958708665427	4.17776898370034	2.96262129824963	2.96262129824963	3.35070852782961	2.31986610512122	3.35070852782961	0	0	2.96262129824963	0	0	0	0	0	0	2.31986610512122	0	0	0	0	0	0	0	0	0	0	0	0	0	0	0	0	0	0	0	0	0	0	2.31986610512122	2.31986610512122	0	0	0	0
AGTCTCCAGCCTGGAA-1_8	4.48620045526591	2.11809586296276	3.3258531746616	2.37525161152275	5.05662469969567	3.4098649037859	3.02078761110471	3.3258531746616	2.37525161152275	3.02078761110471	2.37525161152275	2.74922911801904	3.85714779573528	2.11809586296276	0	0	0	0	0	0	3.02078761110471	0	0	0	0	0	0	0	0	0	0	0	0	0	0	1.77102248700178	1.23501487044517	1.77102248700178	0	0	0	0	0	1.23501487044517	1.77102248700178	0	0	0	0
AGTTCCCAGACAGTCG-1_8	4.31648402537908	0	3.05217358445894	3.05217358445894	0	0	0	2.04387007589497	3.05217358445894	3.32797129238541	3.05217358445894	2.67006170336998	4.40238255605998	3.32797129238541	0	0	0	0	0	0	0	0	0	0	0	0	0	0	0	0	0	0	0	0	0	2.04387007589497	0	0	0	0	0	2.04387007589497	0	0	0	0	0	0	0
AGTTCGATCCAACTAG-1_8	3.96106457147093	3.28678117669452	3.8302498896781	0	0	2.00675659933433	0	0	2.63032647383113	0	3.28678117669452	3.50242186052939	3.50242186052939	2.63032647383113	0	0	2.00675659933433	0	0	0	2.00675659933433	0	0	0	0	0	0	0	0	0	0	0	0	0	0	2.00675659933433	0	0	0	0	0	0	0	0	2.00675659933433	0	0	0	0
ATACCTTCAGGTCAGA-1_8	4.29278	2.30470283096082	4.22915220369395	2.67633933291001	4.08828958155688	2.67633933291001	2.30470283096082	2.94666805288999	1.70667349378775	2.67633933291001	2.30470283096082	2.94666805288999	0	3.83094307381119	2.94666805288999	0	1.70667349378775	0	0	0	1.70667349378775	0	0	0	0	0	0	0	0	0	0	0	0	0	0	1.70667349378775	0	0	0	0	0	0	0	0	0	0	0	0	0
ATCACTTAGCACTAGG-1_8	4.36526065423109	0	0	3.01639118747306	0	0	0	0	3.01639118747306	3.68474470421255	0	0	0	3.01639118747306	3.01639118747306	0	0	0	0	0	0	0	0	0	0	0	0	0	0	0	0	0	0	0	0	0	0	0	0	0	0	0	0	0	0	0	0	0	0
ATGACCATCGATACAC-1_8	3.89811024513813	3.89811024513813	0	3.22504035989753	0	0	4.29679233387509	0	0	3.22504035989753	3.22504035989753	0	0	3.22504035989753	3.89811024513813	0	3.22504035989753	0	0	0	0	0	0	0	0	0	0	0	0	0	0	0	0	0	0	0	0	3.22504035989753	0	0	0	0	0	0	3.22504035989753	0	0	0	0
ATGGTTGGTGCCTTCT-1_8	4.37397189411337	1.55420915448631	3.82376254472329	1.55420915448631	3.97478756596793	3.64580056148017	4.10596828651626	2.50094647546904	2.13566668433679	2.76791363191079	2.97841908235231	2.97841908235231	1.55420915448631	3.15222562296505	0	0	0	0	0	0	3.15222562296505	0	0	0	0	0	0	0	0	0	0	0	0	0	0	2.13566668433679	0	0	0	0	0	0	0	0	1.55420915448631	0	0	0	0
ATTATCCAGACGGATC-1_8	4.10483975324131	0	3.49983812241365	2.31986610512122	5.21757487279692	2.69202026476324	2.31986610512122	1.72047038548075	2.96262129824963	1.72047038548075	1.72047038548075	3.62958708665427	3.17537440290758	3.35070852782961	0	0	0	0	0	0	1.72047038548075	0	0	0	0	0	0	0	0	0	0	0	0	0	0	2.31986610512122	1.72047038548075	1.72047038548075	2.96262129824963	0	0	0	0	1.72047038548075	0	0	0	0	0
ATTCTACAGCGACCCT-1_8	3.82030147075187	3.1488386667692	4.4386275559683	2.87535594514573	4.90419179359357	3.53989989481686	0	3.1488386667692	2.87535594514573	1.88361594048484	1.88361594048484	3.36336481037573	3.68989678364222	2.49769862269068	1.88361594048484	0	1.88361594048484	0	0	0	1.88361594048484	0	0	0	0	0	0	0	0	0	0	0	0	0	0	1.88361594048484	0	0	0	0	0	0	0	0	0	0	0	0	0
CAATCGAGTAGCGCCT-1_8	4.33816291762699	0	3.26533630129078	2.60966224193145	5.24658648471889	3.26533630129078	2.60966224193145	3.26533630129078	3.26533630129078	2.60966224193145	0	3.65799168354273	2.60966224193145	3.26533630129078	0	0	0	0	0	0	3.26533630129078	0	0	0	0	0	0	0	0	0	0	0	0	0	0	0	0	0	2.60966224193145	0	0	0	0	0	0	0	0	0	0
CAGCAGCTCGGTCACG-1_8	4.31028747295279	0	4.42657720659216	2.9634917335788	4.17867276921559	2.32069378202026	0	2.9634917335788	2.32069378202026	0	3.35159421491937	4.02707197328566	3.63048060182674	2.9634917335788	0	0	0	0	0	0	0	0	0	0	0	0	0	0	0	0	0	0	0	0	0	0	0	2.32069378202026	0	0	0	0	0	0	0	0	0	0	0
CATACAGTCCATAGAC-1_8	3.72997259831047	3.33643284628473	4.12740772111349	0	4.32514236072176	3.33643284628473	3.55243826312207	4.23115447293318	2.05151276615483	3.33643284628473	0	4.01163823493184	0	0	0	0	0	0	0	0	2.05151276615483	0	0	0	0	0	0	0	0	0	0	0	0	0	0	0	0	2.67823147807854	0	2.05151276615483	0	0	0	2.67823147807854	0	0	0	2.67823147807854	0
CCACACTTCGGCTGAC-1_8	3.00082910026864	0	3.88681784507972	0	4.90316423627989	0	0	2.35622996600174	3.00082910026864	0	0	2.35622996600174	0	3.38957325346575	0	0	0	0	0	0	0	0	0	0	0	0	0	0	0	0	0	0	0	0	0	3.00082910026864	3.00082910026864	2.35622996600174	0	3.38957325346575	0	0	0	0	0	0	0	0	0
CCATAAGAGGTCACAG-1_8	4.09082082243414	2.92513191271328	4.67114616555058	0	4.09082082243414	2.92513191271328	2.92513191271328	0	1.9284579948231	2.92513191271328	1.9284579948231	3.87184992827941	5.03598631728435	3.59108382482171	0	0	0	0	0	0	1.9284579948231	0	0	0	0	0	0	0	0	0	0	0	0	0	2.54614202902021	0	0	0	0	0	0	0	0	0	0	0	0	0	0
CCCGAAGCAACCAATC-1_8	3.8501084535735	3.35336811722621	4.18048287088374	2.96523512872281	0	3.35336811722621	2.96523512872281	0	0	2.96523512872281	0	2.32235164265114	2.32235164265114	2.32235164265114	2.32235164265114	0	0	0	0	0	0	0	0	0	0	0	0	0	0	0	0	0	0	0	0	0	0	0	0	0	0	0	0	0	0	0	0	0	0
CCCTCAAGTCCTATAG-1_8	4.07834209303273	0	3.63598788274531	2.44703946171897	0	0	0	3.31000360788286	0	1.83689930522053	0	3.48622056244938	2.82323041915953	3.09594764953086	0	0	3.63598788274531	0	0	0	0	1.83689930522053	0	0	0	0	2.44703946171897	0	0	4.07834209303273	0	0	0	0	0	0	2.44703946171897	1.83689930522053	0	1.83689930522053	0	0	0	0	0	0	0	1.83689930522053	0
CCTAACCAGCAGCAGT-1_8	3.7285179703709	0	5.43134954847878	2.21085096477858	0	4.40957818685407	0	3.51136355340621	4.0581012697179	3.7285179703709	0	3.23358434407314	0	2.84763553055944	0	0	0	0	0	0	2.84763553055944	0	0	0	0	0	0	0	0	0	2.84763553055944	0	0	0	0	0	0	0	0	0	0	2.21085096477858	0	0	2.21085096477858	0	0	0	0
CCTGCATTCTATTGTC-1_8	0	0	0	0	2.7791757414457	2.14626690973484	0	0	0	2.14626690973484	0	3.44078598747238	0	2.14626690973484	0	0	0	0	0	0	2.14626690973484	2.7791757414457	0	0	0	0	0	0	0	0	0	0	0	0	0	0	0	0	0	0	0	0	0	0	0	0	0	0	0
CCTTCAGTCCGGCAGT-1_8	4.91364803310143	1.85714222849091	4.87313206017876	1.85714222849091	0	4.40770755240152	1.85714222849091	3.3331692955853	1.85714222849091	3.11890615784525	0	4.00831550358258	0	2.84585174292794	1.85714222849091	0	0	0	0	0	1.85714222849091	0	0	0	0	0	0	0	0	0	0	0	0	1.85714222849091	0	1.85714222849091	0	1.85714222849091	0	0	0	0	0	0	1.85714222849091	0	0	0	0
CGGGCATTCCTCCACA-1_8	3.48724421544673	0	4.16498073849308	2.82422367774739	2.82422367774739	3.88246198448366	2.82422367774739	0	2.82422367774739	0	3.48724421544673	0	2.82422367774739	2.82422367774739	0	0	0	0	0	0	0	0	0	0	0	0	0	0	0	0	0	0	0	0	0	3.48724421544673	0	0	0	0	0	0	0	0	0	0	0	2.82422367774739	0
CGTCCATGTACTGAGG-1_8	3.46297901488398	0	2.80068714681371	0	0	2.80068714681371	0	2.80068714681371	3.46297901488398	3.46297901488398	0	2.80068714681371	4.36028898341189	2.80068714681371	0	0	0	0	0	0	0	0	0	0	0	0	0	0	0	0	0	0	0	0	0	2.80068714681371	2.80068714681371	0	0	0	0	0	0	0	0	0	0	0	0
CTCAACCCAAATCGTC-1_8	4.34410916549639	2.7485446566073	4.60931363681114	2.27951397209273	4.17941285706819	3.40915781589356	3.19424753769429	2.92013871803569	2.54127961337563	2.92013871803569	2.27951397209273	2.92013871803569	3.50145719151137	3.06655582699417	0	0	0	0	0	0	2.27951397209273	0	0	0	0	0	0	0	0	0	0	0	0	0	0	0	0	0	0	0	0	0	0	0	1.36710558046902	0	0	1.92394980709506	0
CTCGAGGCATGGGAAC-1_8	3.8252235912969	3.3288356131091	4.28701349595028	0	0	4.15544388011011	2.29944114250408	0	3.3288356131091	2.94112928347382	0	3.3288356131091	4.00390293031714	2.94112928347382	0	0	0	0	0	0	2.94112928347382	0	0	0	0	0	0	0	0	0	0	0	0	0	0	0	2.29944114250408	0	0	0	0	0	0	0	0	0	2.94112928347382	0	0
CTGAGCGAGCTGAAAT-1_8	5.03852053032973	3.35007640896516	3.35007640896516	0	2.81643168929903	0	3.78922249166332	0	2.81643168929903	2.54849309702186	3.02753929531507	2.18138266187056	3.95279156040659	1.5951915298159	0	0	0	0	0	0	3.20175564766422	0	0	0	0	0	0	0	0	0	1.5951915298159	0	0	0	0	0	1.5951915298159	0	0	0	0	0	0	0	0	0	0	0	0
CTGCATCGTATGTCTG-1_8	0	0	0	0	0	0	0	0	0	0	0	3.76776683536065	3.09746040728121	3.09746040728121	0	0	0	0	0	0	0	0	0	0	0	0	0	0	0	0	0	0	0	0	0	0	0	0	0	0	0	0	0	0	3.09746040728121	0	0	0	0
CTGCCATTCGATAACC-1_8	3.54261149410068	1.88598438812413	4.50518915948607	0	1.88598438812413	0	1.88598438812413	0	3.54261149410068	2.87799118332661	1.88598438812413	1.88598438812413	0	3.36606078544508	0	0	0	0	0	0	3.15151154022394	0	0	0	0	0	0	0	0	0	0	0	0	0	0	0	1.88598438812413	0	0	0	0	0	0	0	2.50026168277011	0	0	0	0
CTGTCGTCATGACTTG-1_8	2.44463275065006	0	3.48366629351816	0	2.44463275065006	2.44463275065006	0	2.44463275065006	3.0934319407557	3.0934319407557	0	2.44463275065006	3.48366629351816	3.0934319407557	0	0	0	0	0	0	0	0	0	0	0	0	0	0	0	2.44463275065006	0	0	0	0	0	0	0	0	2.44463275065006	0	0	0	0	0	0	0	0	0	0
CTTCTCTGTGAGACCA-1_8	4.06597117833821	3.08393496774086	4.10967717032425	2.9569221066518	5.05835455245353	3.55167871576563	3.55167871576563	4.26758529307484	2.9569221066518	1.82632954847501	2.43554962357565	3.62373626870298	3.19661849365961	2.64102813995847	0	0	1.82632954847501	0	0	0	3.19661849365961	0	0	0	0	0	0	0	0	0	1.28246703349111	0	0	0	0	1.82632954847501	0	2.1766330337511	0	0	0	0	0	0	2.1766330337511	0	0	0	0
GAAACCTGTGGTCAAG-1_8	3.0934319407557	0	3.0934319407557	3.0934319407557	0	0	0	0	3.0934319407557	0	0	0	3.0934319407557	0	0	0	0	0	0	0	0	0	0	0	0	0	0	0	0	0	0	0	0	0	0	0	0	0	0	0	0	0	0	0	0	0	0	0	0
GAACTGTAGCTGGTGA-1_8	4.62307347748062	3.72140909741159	3.05217358445894	0	0	0	3.05217358445894	3.05217358445894	3.72140909741159	3.72140909741159	0	0	0	4.62307347748062	0	0	0	0	0	0	0	0	0	0	0	0	0	0	0	0	0	0	0	0	0	0	0	0	0	0	0	0	0	0	4.11877	0	0	0	0
GAGGCAAGTACGTTCA-1_8	3.50206506100835	0	4.4279390990157	2.32194	5.38032101504126	3.17757478842262	0	2.96479896389138	2.69416108894154	3.17757478842262	1.72235600442801	3.17757478842262	0	2.96479896389138	0	0	1.72235600442801	0	0	0	2.69416108894154	2.69416108894154	0	0	0	0	0	0	0	2.96479896389138	0	0	0	0	0	1.72235600442801	0	1.72235600442801	0	0	0	0	0	1.72235600442801	1.72235600442801	0	0	0	0
GCAACCGAGCAAATGT-1_8	4.19508658590879	0	3.91241508541749	0	5.4370273207108	4.9976096510791	2.8530084327453	5.36325409270519	3.51689642693579	2.8530084327453	3.51689642693579	4.41521169879683	0	0	0	0	0	0	0	0	0	0	0	0	0	0	0	0	0	0	0	0	0	0	0	0	0	0	0	0	0	0	0	0	0	0	0	0	0
GCATCGGCAAAGGCGT-1_8	3.82230372475669	2.76651592364488	4.50445196643967	3.42771789382755	0	0	2.76651592364488	3.82230372475669	2.76651592364488	2.76651592364488	2.76651592364488	2.76651592364488	2.76651592364488	0	0	0	0	0	0	0	0	0	0	0	0	0	0	0	0	0	0	0	0	0	0	0	0	0	0	0	0	0	0	0	2.76651592364488	0	0	0	0
GCCATTCAGGCCGCTT-1_8	4.3610971215429	3.93271731163635	2.95482497057251	2.31245433874836	0	2.68435648283867	0	1.71372414789283	1.71372414789283	1.71372414789283	1.71372414789283	2.95482497057251	1.71372414789283	0	0	0	1.71372414789283	0	0	0	2.95482497057251	0	0	0	0	0	0	0	0	1.71372414789283	0	0	0	0	0	1.71372414789283	0	0	0	0	0	0	0	2.31245433874836	3.16749632399691	0	2.31245433874836	0	0
GCCCGAAGTTCTAAGC-1_8	3.20326463733038	3.59509408522033	3.20326463733038	2.54994312838816	3.8758879635268	0	3.20326463733038	2.54994312838816	2.54994312838816	3.20326463733038	2.54994312838816	3.8758879635268	4.67523135716309	3.8758879635268	2.54994312838816	0	0	0	0	0	2.54994312838816	0	0	0	0	0	0	0	0	0	0	0	0	0	0	2.54994312838816	0	0	0	0	0	0	0	0	0	0	0	0	0
GCGTGCAAGGTAGGCT-1_8	4.5844868385618	2.07004853471723	0	0	4.51116386493167	2.07004853471723	0	2.07004853471723	0	2.69802784549466	2.07004853471723	2.07004853471723	2.69802784549466	0	0	0	0	0	2.69802784549466	0	0	0	0	0	0	0	0	0	0	0	0	0	0	0	0	0	0	3.57307679693321	0	0	0	0	0	0	2.07004853471723	0	0	0	0
GCTACAATCTCTGCCA-1_8	4.29322501158113	3.61364616143773	3.22156774592847	0	0	2.56753787698029	4.44542224210401	0	2.56753787698029	0	2.56753787698029	0	3.22156774592847	3.61364616143773	0	0	2.56753787698029	0	0	0	0	0	0	0	0	0	0	0	0	0	0	0	0	0	0	0	0	0	0	0	0	0	0	0	0	0	0	0	0
GCTTTCGTCGAAGAAT-1_8	4.48784567828522	3.49573212342632	5.48400057281666	3.49573212342632	5.12910376846912	3.49573212342632	3.21810814418565	4.57391954572149	2.19651378210416	3.21810814418565	2.83246072160195	3.21810814418565	2.19651378210416	0	0	0	0	0	0	0	4.48784567828522	0	0	0	0	0	0	0	0	0	0	0	0	0	0	0	0	0	0	0	0	0	0	0	0	0	0	0	0
GGCGTCACACCAGTAT-1_8	4.78896231138113	2.47099670234069	4.40984571327949	0	1.85896912177411	4.78896231138113	1.85896912177411	4.1041017890345	1.85896912177411	1.85896912177411	3.1209750768364	3.1209750768364	4.34172082597506	3.33525665000666	0	0	0	0	0	0	4.0104407323796	0	0	0	0	0	0	0	0	0	0	0	0	0	0	1.85896912177411	0	0	0	0	0	0	0	0	0	0	0	0	0
GGCTTTCTCTGTCGCT-1_8	3.58481612374632	2.54020282537296	0	0	4.66476073842974	2.54020282537296	2.54020282537296	4.41613455134768	2.54020282537296	2.54020282537296	2.54020282537296	2.54020282537296	3.1931265794716	0	0	0	2.54020282537296	0	0	0	0	0	0	0	0	0	0	0	0	0	0	0	0	0	0	0	0	0	0	0	0	0	0	0	0	0	0	0	0
GGGCTACTCATAGGCT-1_8	3.67908258638818	0	4.45367363849107	2.16584945476847	5.04626079863633	4.35952635654341	2.16584945476847	4.13957381889602	2.79996160822368	0	2.16584945476847	2.16584945476847	2.16584945476847	2.16584945476847	0	0	0	0	0	0	0	0	0	0	0	0	2.16584945476847	0	0	0	2.16584945476847	0	0	0	0	3.18494764522516	0	2.79996160822368	0	0	0	0	0	0	0	0	0	0	0
GGGCTCATCTGAGGCC-1_8	4.25482437710101	0	4.13881421692129	2.1651660828208	0	0	3.18420769592232	0	3.18420769592232	2.1651660828208	2.1651660828208	3.85643199002821	3.18420769592232	2.79923666372267	2.1651660828208	0	0	0	0	0	3.18420769592232	0	0	0	0	0	0	0	0	0	0	0	0	0	0	0	2.1651660828208	0	0	0	0	0	0	0	0	0	0	0	0
GTACAACGTCTCCCTA-1_8	3.91241508541749	3.23906284578818	4.9976096510791	3.23906284578818	0	2.21593015871003	0	3.73408398812637	0	0	2.21593015871003	2.21593015871003	0	3.23906284578818	0	0	0	0	0	0	0	0	0	0	0	0	0	0	0	0	0	0	0	0	0	2.8530084327453	0	0	0	0	0	0	0	0	0	0	0	0	0
GTAGAAATCGTACACA-1_8	4.18547813963536	4.40557406578581	0	0	4.40557406578581	2.84381749568593	2.84381749568593	4.18547813963536	0	2.84381749568593	0	3.50743130219864	5.09259798962601	0	0	0	0	0	0	0	3.50743130219864	0	0	0	0	0	0	0	0	0	0	0	0	0	0	0	0	0	0	0	0	0	0	0	0	0	0	0	0
GTGTCCTAGCGTTGTT-1_8	4.50518915948607	0	0	0	4.50518915948607	3.15151154022394	3.15151154022394	0	0	3.15151154022394	0	0	4.72611996458343	3.15151154022394	0	0	0	0	0	0	3.15151154022394	0	0	0	0	0	0	0	0	0	0	0	0	0	0	0	0	0	0	0	0	0	0	0	3.15151154022394	0	0	0	0
GTTAGACCATGGTGGA-1_8	3.81431972052822	2.82362758926819	4.21240677381862	1.42733172680785	3.57915402537141	4.94430189948966	2.35163164615222	3.6638377546258	1.42733172680785	2.61522241959378	1.42733172680785	3.57915402537141	4.7723770330377	3.38466403225968	0	0	0	0	0	0	2.99600148026678	0	0	0	0	0	0	0	0	0	0	0	0	0	0	2.61522241959378	1.42733172680785	0	0	1.42733172680785	0	0	0	0	1.42733172680785	0	0	0	0
GTTGTGATCTTCGTAT-1_8	3.8710443570343	0	2.34166	2.34166	0	0	0	4.73428394046527	2.98553003127456	2.34166	0	0	4.44952716510346	0	0	0	2.34166	0	0	0	0	0	0	0	0	0	0	0	0	0	0	0	0	0	0	3.37401420150991	0	0	0	0	0	0	0	0	2.34166	0	2.34166	0	0
GTTTGGATCACTGAAC-1_8	4.33320357522656	0	0	2.98553003127456	0	0	4.04988710357672	0	2.98553003127456	4.04988710357672	0	0	0	2.98553003127456	0	0	0	0	0	0	0	0	0	0	0	0	0	0	0	0	0	0	0	0	0	0	0	0	2.98553003127456	0	0	0	0	2.98553003127456	0	0	0	0	0
TACTTGTGTCGAACAG-1_8	4.16415511554398	1.55303313756667	4.95990136424337	2.97700358502736	2.76651592364488	0	1.55303313756667	2.49957744241303	2.76651592364488	2.13435161104235	1.55303313756667	3.73727922202621	2.13435161104235	3.64434809211448	0	0	1.55303313756667	0	0	0	0	0	0	0	0	0	0	0	0	0	0	0	0	0	0	1.55303313756667	1.55303313756667	1.55303313756667	0	0	0	0	0	0	2.13435161104235	0	0	0	0
TACTTGTTCGGCTTGG-1_8	3.57577296634145	0	3.18420769592232	0	4.07533791434653	0	1.91501447476243	4.07533791434653	3.39903455060121	1.91501447476243	0	3.39903455060121	5.25735068563528	2.53163708099442	0	0	4.07533791434653	1.91501447476243	0	0	0	1.91501447476243	0	0	0	0	1.91501447476243	0	0	2.53163708099442	0	0	1.91501447476243	0	0	1.91501447476243	0	2.53163708099442	0	1.91501447476243	0	0	0	0	0	0	0	0	0
TCAATTCCAGAATCGG-1_8	4.34011815912464	3.51005097815406	2.84636103194603	3.1194229493824	3.33369069568148	3.9055009718806	1.85759852342962	4.83144134528969	2.4695102014989	3.51005097815406	3.33369069568148	0	1.85759852342962	3.33369069568148	0	0	0	0	0	0	2.4695102014989	0	0	0	0	0	0	0	0	0	0	0	0	0	0	0	0	2.4695102014989	0	0	0	0	1.85759852342962	0	0	0	0	0	0
TCAGGTATCCGCGGAT-1_8	3.86097447912406	1.58431885233877	4.20307149814664	2.16927515978799	2.16927515978799	3.93939683787972	3.3369000028514	3.18865633930721	1.58431885233877	0	3.18865633930721	4.07989964972856	4.97266238092804	0	0	0	0	0	0	0	1.58431885233877	0	0	0	0	0	0	0	0	0	0	0	0	0	0	2.16927515978799	0	0	0	0	0	0	0	1.58431885233877	0	0	0	0	0
TCATTTGTCCGTGCGA-1_8	3.31339936782539	0	0	0	0	0	2.2850446887007	0	3.31339936782539	2.92596681773415	0	2.2850446887007	3.59194173699676	2.2850446887007	0	0	0	0	0	0	2.2850446887007	0	0	0	0	0	0	0	0	0	0	0	0	0	0	2.2850446887007	0	0	2.2850446887007	0	0	0	0	0	3.59194173699676	0	0	0	0
TCCGATCCAACGACAG-1_8	4.23987898281853	3.06897510707273	3.06897510707273	2.05923185480196	4.23987898281853	0	2.05923185480196	0	2.05923185480196	2.05923185480196	3.06897510707273	0	4.70446445953147	2.05923185480196	2.05923185480196	0	0	0	0	0	2.68647856817735	0	0	0	0	0	0	0	0	0	0	0	0	0	0	0	0	0	0	0	0	0	0	0	3.06897510707273	0	0	0	0
TCTATCACATTGGCAT-1_8	4.18039228552097	0	3.8302498896781	2.00675659933433	2.00675659933433	3.28678117669452	2.00675659933433	0	3.01148012746341	2.63032647383113	0	0	2.00675659933433	2.63032647383113	0	0	0	0	0	0	0	0	0	0	0	0	0	0	0	0	0	0	0	0	0	0	0	0	0	0	0	2.00675659933433	0	0	0	0	0	0	0
TCTTGCGCAAGCTCTA-1_8	3.22504035989753	0	0	0	0	0	3.22504035989753	0	0	0	0	3.22504035989753	3.22504035989753	3.22504035989753	3.22504035989753	0	0	0	0	0	3.22504035989753	0	0	0	0	0	0	0	0	0	0	0	0	0	0	0	0	0	0	0	0	0	0	0	3.89811024513813	0	0	0	0
TGAACGTAGGATTCCT-1_8	3.48509582939737	0	3.9435388334933	2.99449811570996	4.5630625773112	1.99130826597491	3.81277211739575	3.9435388334933	0	3.26958577393738	0	3.48509582939737	1.99130826597491	3.26958577393738	0	0	1.99130826597491	0	0	0	0	0	0	0	0	0	0	0	0	0	0	0	0	0	0	1.99130826597491	0	0	0	1.99130826597491	0	1.99130826597491	0	0	0	0	1.99130826597491	0	0
TGAATGCCAATTGAAG-1_8	4.18654105733583	4.18654105733583	4.47041620119271	0	0	0	0	4.18654105733583	4.18654105733583	3.11787344929481	0	3.7886466022366	0	3.7886466022366	0	0	3.11787344929481	0	0	0	0	0	0	0	0	0	0	0	0	0	0	0	0	0	0	0	0	0	0	0	0	0	0	0	0	0	0	3.11787344929481	0
TGACAGTCACCTGATA-1_8	4.58022214611683	3.16608106013376	3.83791852778629	2.89235729251528	5.20792720441196	3.16608106013376	0	3.38075514043012	3.38075514043012	3.38075514043012	3.16608106013376	2.89235729251528	1.89890714335483	2.51423754730009	1.89890714335483	0	0	0	0	0	3.7074593234794	0	0	0	0	0	0	0	0	0	1.89890714335483	0	0	0	0	1.89890714335483	0	1.89890714335483	0	0	0	0	0	0	0	0	0	2.51423754730009	0
TGAGTCACAACCCTCT-1_8	3.16445076684326	0	5.32340810793833	0	4.23450078750035	0	4.51855452537392	0	0	4.23450078750035	3.16445076684326	4.51855452537392	0	0	0	0	0	0	0	0	0	0	0	0	0	0	0	0	0	0	0	0	0	0	0	0	0	0	0	0	0	0	0	0	0	0	0	0	0
TGATGGTAGCGTGTCC-1_8	4.57909871623421	4.0052477863928	4.0052477863928	2.5131943767162	4.35123259735344	3.55628757625059	3.83680791512579	4.0052477863928	2.5131943767162	2.89128518694057	2.25215717323341	2.72000343318402	0	2.72000343318402	0	0	1.34444967517707	0	0	0	4.27530229789879	0	0	0	0	0	0	0	0	0	0	0	0	0	0	1.34444967517707	0	2.5131943767162	0	0	0	0	0	0	1.34444967517707	0	0	0	0
TGTGTGATCCTCACGT-1_8	0	0	3.91001610297037	0	3.23671093947267	0	0	3.23671093947267	0	3.91001610297037	0	3.23671093947267	0	0	0	0	0	0	0	0	0	0	0	0	0	0	0	0	0	0	0	0	0	0	0	0	0	0	0	0	0	0	0	0	0	0	0	0	0
TTCCAATGTCACCTTC-1_8	4.14287232806938	4.14287232806938	3.07552065772667	0	0	0	0	0	3.07552065772667	3.07552065772667	0	0	0	0	0	0	0	0	0	0	4.64732682666189	0	0	0	0	0	0	0	0	0	0	0	0	0	0	3.07552065772667	0	0	0	0	0	0	0	0	0	0	0	0	0
TTCGCTGAGGGCATGT-1_8	2.85609327444067	0	0	3.52007271671715	0	0	0	0	0	4.75146809934304	0	0	4.59875621777797	2.85609327444067	0	0	0	0	0	0	0	0	0	0	0	0	0	0	0	0	0	0	0	0	0	0	0	0	0	0	0	0	0	0	0	0	0	0	0
TTCTTGACATGAGATA-1_8	5.10013150403516	3.33839648042313	3.73195976627946	0	0	2.68012774048259	0	0	2.68012774048259	0	0	2.68012774048259	2.68012774048259	0	0	0	0	0	0	0	2.68012774048259	0	0	0	0	0	0	0	0	0	0	0	0	0	0	0	0	0	0	0	0	0	0	0	2.68012774048259	0	0	0	0
TTGGATGCAACACACT-1_8	4.09756418560519	0	3.53503856721339	1.54747591874701	1.54747591874701	0	0	2.12813480705118	0	1.54747591874701	1.54747591874701	2.97031011262899	4.41147677791555	2.75990690808356	0	0	0	0	0	0	1.54747591874701	1.54747591874701	0	0	0	0	0	0	0	0	1.54747591874701	0	0	1.54747591874701	0	2.12813480705118	0	0	0	2.12813480705118	0	0	0	0	2.12813480705118	0	0	0	0
TTGGGCGAGGCTGAAC-1_8	3.86097447912406	4.1433807893849	2.80359526053181	0	3.46597812152442	2.80359526053181	3.46597812152442	2.80359526053181	0	2.80359526053181	0	0	3.46597812152442	2.80359526053181	0	0	0	0	0	0	0	0	0	0	0	0	0	0	0	0	0	0	0	0	0	0	0	0	0	0	0	0	0	0	3.46597812152442	0	0	0	0
TTGTTTGGTGTCATCA-1_8	4.18775724825645	1.72880552249059	3.36049766367365	0	1.72880552249059	0	0	2.70147938648628	2.97224259794176	2.70147938648628	1.72880552249059	2.97224259794176	4.37923079296963	3.36049766367365	0	0	0	0	0	0	0	0	0	0	0	0	0	0	0	0	2.32901673826254	0	0	0	0	0	0	0	0	0	0	0	0	0	0	0	0	0	0
TTTACGTCAAAGACTA-1_8	2.25520827221363	1.34697119536508	4.27866405856584	2.25520827221363	1.90084099868064	0	0	2.51632773563111	2.72318831214722	1.90084099868064	0	1.90084099868064	5.0774371881268	3.04072087450608	0	0	0	0	0	0	1.90084099868064	0	0	0	0	0	0	0	0	0	1.34697119536508	0	0	0	0	2.51632773563111	1.34697119536508	0	0	1.34697119536508	0	0	0	0	2.72318831214722	0	0	0	0
TTTGACTCATATACCG-1_8	4.3803296119488	2.81976273962706	3.63239811662862	1.83380048909946	2.44367199273037	1.83380048909946	1.83380048909946	0	2.44367199273037	2.81976273962706	2.44367199273037	0	0	2.44367199273037	0	0	2.81976273962706	0	0	0	0	0	0	0	0	0	0	0	0	1.83380048909946	0	0	0	0	0	1.83380048909946	1.83380048909946	0	0	0	0	0	0	0	1.83380048909946	1.83380048909946	0	0	0
CACAGGCAGCAGGCTA-1_1	4.57249657608006	0	3.39234606353145	0	4.35193272760346	0	0	0	2.35882780460746	0	2.35882780460746	2.35882780460746	0	0	0	0	5.6304149690302	0	3.67158517253952	0	3.67158517253952	3.00355599440811	0	0	0	0	2.35882780460746	3.39234606353145	0	0	0	0	0	0	0	2.35882780460746	0	0	2.35882780460746	0	0	0	0	2.35882780460746	0	0	0	0	0
GGGAGATAGCCTCGTG-1_1	3.41057252622853	0	3.41057252622853	0	0	0	0	0	0	0	0	0	0	0	0	0	4.30685096806103	0	0	0	3.41057252622853	2.7499141123751	0	0	0	0	3.41057252622853	0	0	0	0	0	0	0	0	0	0	0	0	0	0	0	0	0	0	0	0	0	0
TCAGCAACATCGGACC-1_1	4.21623711662917	0	0	0	0	0	0	0	0	0	0	0	0	2.87325333791181	0	0	4.76950966095962	0	3.53773621179462	0	0	4.21623711662917	0	0	0	0	0	0	0	2.87325333791181	0	0	0	0	0	3.53773621179462	0	0	0	0	0	0	0	0	0	0	0	0	0
TTGAACGTCTAAGGGA-1_1	3.64338101267777	3.25091294312421	3.25091294312421	0	0	0	0	0	0	2.59577307189738	3.64338101267777	0	0	0	0	0	0	0	0	0	0	0	0	2.59577307189738	0	0	0	0	0	0	0	2.59577307189738	0	0	0	0	0	0	2.59577307189738	0	0	0	0	0	2.59577307189738	0	0	0	0
CACAGGCAGCAGGCTA-1_2	4.66672106379564	0	3.50900223326518	0	4.18707295325783	0	0	0	2.20868396862704	0	0	0	0	0	2.20868396862704	0	5.49762644587798	0	3.23124631958246	0	3.90444166532678	3.23124631958246	0	0	0	0	2.20868396862704	2.84534274510818	0	0	0	0	2.20868396862704	0	0	2.84534274510818	0	0	0	0	2.20868396862704	0	0	2.20868396862704	0	0	0	0	0
GATGCTAAGCACACAG-1_2	0	0	3.90127073760057	0	2.84229485571925	0	0	0	0	0	0	0	0	0	2.84229485571925	0	3.90127073760057	0	2.84229485571925	0	0	0	0	0	0	0	0	0	0	0	0	0	0	0	0	3.90127073760057	0	0	2.84229485571925	0	2.84229485571925	0	0	0	0	0	0	0	0
TCAGCAACATCGGACC-1_2	2.81384949195747	0	0	2.81384949195747	0	0	0	0	0	0	0	0	0	2.81384949195747	0	0	4.55433875489722	0	2.81384949195747	0	0	2.81384949195747	0	0	0	0	0	0	0	0	0	0	0	0	0	3.47655103233087	2.81384949195747	0	0	0	0	0	0	0	0	0	0	0	0
AAAGAACCACCATTCC-1_7	2.29461406874668	0	2.29461406874668	0	0	0	0	0	0	2.93604666211198	0	2.93604666211198	0	0	0	5.8800419833364	5.74690974931506	2.93604666211198	2.29461406874668	2.29461406874668	4.39796714952775	3.99863436189094	0	0	2.29461406874668	0	3.32366168837998	2.29461406874668	0	0	0	0	0	0	0	0	0	3.32366168837998	2.29461406874668	0	0	0	0	0	0	0	0	0	0
AAGTTCGTCGCCTTTG-1_7	0	0	0	0	0	0	2.2662366553995	0	0	2.90614037178964	0	2.2662366553995	0	2.2662366553995	0	6.00936	5.9659849460124	2.90614037178964	4.73056463067624	2.2662366553995	5.68651233367274	2.90614037178964	2.2662366553995	2.2662366553995	2.90614037178964	3.29320849087749	0	2.2662366553995	0	0	0	0	0	0	0	0	0	0	2.2662366553995	0	0	0	0	0	2.90614037178964	0	0	0	0
AATGCCATCTTCGACC-1_7	1.85531989622198	0	0	0	0	0	0	0	0	1.85531989622198	1.85531989622198	2.84381749568593	0	0	1.85531989622198	5.3276928694534	5.90747009153587	3.33108661016865	1.85531989622198	2.46703850400489	3.90285489283434	2.84381749568593	3.11684190467481	1.85531989622198	1.85531989622198	0	2.84381749568593	3.11684190467481	2.84381749568593	2.46703850400489	0	0	0	0	0	1.85531989622198	0	0	1.85531989622198	0	0	0	0	0	1.85531989622198	0	0	0	0
ACTATGGGTCCTCCTA-1_7	2.85147000782561	0	0	0	0	0	0	0	0	0	0	3.51531228776297	0	0	0	5.6857469637195	4.8790502698752	3.51531228776297	0	3.51531228776297	3.91081509838805	0	0	0	0	2.85147000782561	0	0	0	0	0	0	0	0	0	0	0	0	0	0	0	0	0	0	0	0	0	0	0
ACTGTGAGTGTACAGG-1_7	0	0	0	0	0	0	0	0	0	0	0	2.92513191271328	0	0	0	3.98731697091464	3.98731697091464	3.59108382482171	3.59108382482171	0	4.67114616555058	0	0	2.92513191271328	0	2.92513191271328	3.98731697091464	0	3.59108382482171	0	0	0	0	0	0	0	0	0	2.92513191271328	0	0	0	0	0	2.92513191271328	0	0	0	0
ACTTAGGTCAAATGCC-1_7	0	0	0	0	0	0	0	0	0	0	0	0	0	0	0	0	5.65848619974102	0	4.8893571466574	0	3.13453819291178	3.13453819291178	0	0	0	0	0	0	0	4.20370804431963	0	0	0	0	0	0	0	0	0	0	0	0	0	0	3.13453819291178	0	0	0	0
AGAACCTGTATCAGCT-1_7	2.09090045948391	0	2.09090045948391	0	0	0	0	0	0	0	0	0	0	3.3799326931674	2.09090045948391	0	5.3975206675321	2.72026839821151	2.09090045948391	4.53473250226547	4.53473250226547	2.72026839821151	3.10353660916048	2.09090045948391	0	3.10353660916048	3.10353660916048	2.72026839821151	0	0	0	0	0	0	2.09090045948391	0	2.72026839821151	0	2.09090045948391	0	0	0	0	0	2.72026839821151	0	0	0	0
AGACAAATCGCTTGCT-1_7	0	0	0	0	0	0	0	0	0	0	0	2.99811039595896	0	0	0	5.25476346917385	4.90032427327857	3.666	0	0	4.74741351921464	0	2.99811039595896	0	0	2.99811039595896	0	0	0	0	0	0	0	0	0	0	0	0	0	0	0	0	0	0	2.99811039595896	0	0	0	0
AGAGCAGCATTGTAGC-1_7	3.54587573085405	0	0	0	0	0	0	0	0	2.88116376274183	0	2.88116376274183	0	0	0	4.44471	6.40862863131517	2.88116376274183	2.88116376274183	3.54587573085405	0	3.94167987092057	2.88116376274183	2.88116376274183	0	0	2.88116376274183	4.22449623205493	0	3.94167987092057	0	0	0	0	0	0	0	2.88116376274183	0	0	0	0	0	0	0	0	0	0	0
AGCGTATTCCCTTTGG-1_7	3.59796899518183	0	2.93183297968347	0	0	0	0	0	0	0	0	0	0	0	0	3.59796899518183	4.6781597963933	0	0	0	3.99426577786192	2.93183297968347	2.93183297968347	0	2.93183297968347	0	2.93183297968347	0	0	0	0	0	0	0	0	0	0	0	0	0	0	0	0	0	0	0	0	0	0
AGGCTGCAGTGGCGAT-1_7	0	0	2.90043927573264	0	0	0	0	0	0	0	0	0	0	0	0	6.24700542653716	3.96169643183666	0	2.90043927573264	0	5.04754034906435	2.90043927573264	2.90043927573264	0	0	3.5657017386646	0	0	2.90043927573264	0	0	0	0	0	0	0	0	0	0	0	0	0	0	0	2.90043927573264	0	0	0	0
AGGTAGGCAAGACGAC-1_7	0	0	0	0	0	0	0	0	0	0	0	2.62853577431505	0	2.62853577431505	0	6.52537260953021	3.95917147509853	3.95917147509853	3.67782890384541	3.28492348945209	2.62853577431505	2.62853577431505	0	2.62853577431505	0	2.62853577431505	3.28492348945209	0	0	0	0	0	0	0	0	0	2.62853577431505	0	2.62853577431505	0	0	0	0	0	0	0	0	0	0
AGGTTACCAGTAGTTC-1_7	0	0	2.87640910778223	0	0	0	0	0	0	0	0	0	0	0	0	0	3.93674013052603	0	0	0	0	0	0	0	0	2.87640910778223	0	0	0	0	0	0	0	0	0	3.54098359971188	0	0	2.87640910778223	0	0	0	0	0	0	0	0	0	0
AGTACTGTCGAGTACT-1_7	3.91241508541749	0	0	0	0	0	2.8530084327453	0	0	0	0	3.51689642693579	0	2.8530084327453	0	4.59551588974373	5.84104057460336	0	0	2.8530084327453	0	3.51689642693579	0	2.8530084327453	0	0	2.8530084327453	0	0	2.8530084327453	0	0	0	0	0	0	0	0	0	0	0	0	0	0	0	0	0	0	0
ATTCCATTCCACATAG-1_7	0	0	0	0	0	0	0	0	0	0	0	0	0	0	0	5.79565904654878	2.95568790617228	4.01898878933024	0	0	3.62246911543034	0	0	2.95568790617228	2.95568790617228	3.62246911543034	2.95568790617228	0	0	0	0	0	0	0	0	0	0	0	0	0	0	0	0	0	0	0	0	0	0
CAACGATCAGACCTGC-1_7	0	0	0	0	2.71630231094652	0	0	0	0	0	0	2.71630231094652	0	0	0	5.5421936541811	5.21827701292069	4.0517358186181	0	3.37583128432807	3.76983439225407	3.76983439225407	0	3.37583128432807	0	2.71630231094652	3.37583128432807	2.71630231094652	3.37583128432807	4.0517358186181	0	0	0	0	0	0	0	0	0	0	0	0	0	0	0	0	0	0	0
CAATCGAGTCACTTCC-1_7	1.95401084829981	0	0	0	0	0	0	0	2.57367047782025	0	0	2.95338857872968	0	0	0	5.44312541350481	5.54279679271509	2.95338857872968	4.37877331687369	2.57367047782025	4.12016421276628	1.95401084829981	0	1.95401084829981	0	2.57367047782025	2.95338857872968	2.57367047782025	0	3.22794421299048	0	0	0	0	0	0	0	1.95401084829981	0	0	0	0	0	0	0	0	0	0	0
CACAGATCAAACTGCT-1_7	0	0	2.29221118490022	0	0	0	0	0	0	0	0	0	0	0	0	3.81736030279797	4.49945373510672	3.32108547428318	0	0	4.1475310811222	0	2.29221118490022	0	2.29221118490022	2.29221118490022	0	2.29221118490022	3.59969814120897	0	0	0	0	0	0	2.29221118490022	2.29221118490022	0	0	0	0	0	0	0	3.81736030279797	0	0	0	0
CACGAATTCCTGTACC-1_7	2.52632685429779	0	0	0	0	0	0	0	0	0	0	0	0	2.52632685429779	2.52632685429779	6.00082508814571	5.53798191930173	3.57016459779617	0	3.17867695798944	3.17867695798944	3.85078398316878	2.52632685429779	3.17867695798944	0	3.17867695798944	3.57016459779617	2.52632685429779	0	3.17867695798944	0	0	0	0	0	0	0	2.52632685429779	0	0	0	2.52632685429779	0	0	2.52632685429779	0	0	0	0
CACGGGTCACCAGCGT-1_7	2.60616891795693	0	2.60616891795693	0	0	0	2.60616891795693	0	0	0	0	0	0	0	0	2.60616891795693	3.26170934572771	0	4.15473789791443	2.60616891795693	2.60616891795693	3.93550914948685	0	2.60616891795693	0	0	2.60616891795693	3.26170934572771	0	3.26170934572771	0	0	0	0	0	0	2.60616891795693	0	0	0	0	0	2.60616891795693	0	0	0	0	0	0
CGATGCGTCCAAATGC-1_7	0	0	3.04642919776342	0	0	0	0	0	0	0	0	0	0	0	0	6.46502833946167	4.95074770855108	3.04642919776342	0	0	5.20048798415169	0	0	0	3.71552528769737	3.71552528769737	0	0	0	0	0	0	0	0	0	0	0	0	0	0	0	0	0	0	0	0	0	0	0
CTACCTGGTCTTCATT-1_7	2.19085005375878	0	0	0	0	0	0	0	0	2.82646258005671	0	3.21198957965616	0	0	0	4.48154306158841	6.41770648945721	3.21198957965616	2.82646258005671	3.21198957965616	4.9128592754437	5.02331077536073	2.19085005375878	2.19085005375878	2.19085005375878	0	2.19085005375878	3.48955151573847	0	2.19085005375878	0	0	0	0	0	0	0	0	2.19085005375878	0	3.48955151573847	0	0	0	3.21198957965616	0	0	0	0
CTCAATTGTCTTGGTA-1_7	3.16336550923282	0	0	0	1.8964969142605	0	0	0	0	0	1.8964969142605	0	0	0	0	0	4.83290566973081	1.8964969142605	3.16336550923282	3.16336550923282	4.45362275877311	3.37801646092177	2.5116320170921	2.5116320170921	1.8964969142605	3.16336550923282	2.5116320170921	3.16336550923282	0	1.8964969142605	0	0	0	0	0	0	1.8964969142605	0	2.5116320170921	0	0	0	0	0	2.8896794332312	0	0	0	0
CTCATCGCAAGGACAC-1_7	3.6734539892874	0	0	0	3.00537849705492	0	0	0	0	0	0	0	0	0	0	4.75499564947573	4.75499564947573	0	3.6734539892874	0	4.75499564947573	0	0	0	0	0	0	0	0	0	0	0	0	0	0	0	3.00537849705492	0	0	0	0	0	0	0	3.00537849705492	0	0	0	0
CTCATGCCATCGGAAG-1_7	0	0	0	0	0	0	0	0	0	0	0	0	0	0	0	4.92851528934975	4.02302191640507	3.34761523299085	2.68903190262809	0	3.74128838109599	4.24257928615594	0	0	0	0	0	0	0	2.68903190262809	0	0	0	0	0	0	0	0	0	0	0	0	0	0	0	0	0	0	0
CTCATGCGTATGGAAT-1_7	3.5184832336717	0	2.85455	0	0	0	0	0	0	0	0	0	0	0	0	5.84267114986529	6.12962768842116	0	0	2.85455	3.91401774129664	0	0	0	0	0	0	2.85455	0	3.5184832336717	0	0	0	0	0	0	0	3.91401774129664	2.85455	0	0	0	0	0	0	0	0	0	0
CTGAGGCCACTGTGAT-1_7	0	0	2.87957606515677	0	0	0	0	0	0	0	0	0	0	0	0	5.31163169750031	6.08216135145048	4.44304663061823	3.94003047035101	2.87957606515677	4.44304663061823	0	0	3.54424220132455	0	3.54424220132455	3.54424220132455	3.54424220132455	0	3.54424220132455	0	0	0	0	0	0	0	0	0	0	0	0	0	0	0	0	0	0	0
GACTTCCGTTACCCTC-1_7	2.3825824172915	0	2.3825824172915	0	1.77773167917179	0	2.3825824172915	0	0	2.75679354111974	1.77773167917179	3.02847451697885	0	0	0	5.12490584969955	5.42563418382113	0	3.24189305344464	3.41767832420624	3.41767832420624	3.56713393215008	3.24189305344464	1.77773167917179	1.77773167917179	0	1.77773167917179	2.75679354111974	0	3.02847451697885	0	0	0	0	0	0	2.3825824172915	1.77773167917179	3.02847451697885	0	0	0	0	0	0	0	0	0	0
GAGGGTACAGCCATTA-1_7	2.78557438458745	0	0	0	0	0	2.78557438458745	0	0	0	0	0	0	0	0	5.16994	5.46696859568749	3.17026055034765	3.17026055034765	2.15229261345577	2.78557438458745	3.44738896452342	0	0	0	0	2.15229261345577	2.78557438458745	0	4.12449383575068	0	0	0	0	0	0	2.78557438458745	3.44738896452342	2.78557438458745	0	0	0	0	0	0	0	0	0	0
GATAGAACACTGTTCC-1_7	0	0	0	0	0	0	0	0	0	2.90043927573264	0	2.90043927573264	0	2.90043927573264	0	6.53420332087182	4.24460944979613	3.5657017386646	2.90043927573264	0	3.96169643183666	0	2.90043927573264	0	0	2.90043927573264	4.24460944979613	2.90043927573264	0	0	0	0	0	0	0	0	0	0	2.90043927573264	0	0	0	0	0	0	0	0	0	0
GATGATCCATCTTCGC-1_7	2.61669159440174	0	3.66538219279633	0	2.61669159440174	0	0	0	0	0	0	2.61669159440174	0	0	0	5.43558226319822	5.31834391621873	0	3.66538219279633	2.61669159440174	3.27263308627045	4.34564959019562	0	2.61669159440174	0	0	2.61669159440174	2.61669159440174	2.61669159440174	4.34564959019562	0	0	0	0	0	0	2.61669159440174	0	0	0	0	0	0	0	2.61669159440174	0	0	0	0
GATGTTGTCTAGACAC-1_7	0	0	0	0	0	0	0	0	0	2.34677381447963	0	0	0	0	0	5.3420447770883	5.85997805118421	3.37947609071089	4.2071161115313	2.34677381447963	3.65860536776231	4.2071161115313	0	2.34677381447963	0	2.34677381447963	0	0	0	2.34677381447963	0	0	0	0	0	0	0	0	0	0	0	0	0	0	0	0	0	0	0
GCATGATGTTGAGTCT-1_7	0	0	0	0	0	0	2.72425251484544	0	0	0	0	0	0	0	0	4.86140128255095	4.45979852140813	0	4.86140128255095	3.77814967400734	4.27978723250718	3.38405218891788	2.72425251484544	0	0	0	0	3.77814967400734	0	0	0	0	0	0	0	0	0	0	2.72425251484544	0	0	0	0	0	0	0	0	0	0
GCATTAGGTATAGCTC-1_7	0	0	0	0	0	0	0	0	0	0	0	2.59462568303322	0	2.59462568303322	0	6.01596673446009	5.08815456512288	3.92328524603354	0	0	4.9222215599251	2.59462568303322	2.59462568303322	2.59462568303322	2.59462568303322	0	3.92328524603354	0	0	0	0	0	0	0	0	0	0	2.59462568303322	0	0	0	0	0	0	3.24972107926463	0	0	0	0
GCCCGAAGTTAAGCAA-1_7	2.39426682179279	0	0	0	0	0	0	0	0	0	0	0	0	0	0	4.70557421542955	5.76746156284203	0	3.43012420714973	3.92791203975176	3.92791203975176	2.39426682179279	0	2.39426682179279	0	0	2.39426682179279	3.70967760165162	0	0	0	0	0	0	0	0	0	2.39426682179279	2.39426682179279	0	0	0	0	0	0	0	0	0	0
GCCTGTTAGAGAGCGG-1_7	0	0	2.85455	0	0	0	0	0	0	0	0	0	0	0	0	2.85455	6.66771653090758	0	0	0	3.91401774129664	2.85455	0	0	0	0	2.85455	0	0	0	0	0	0	0	0	0	0	3.91401774129664	2.85455	0	0	0	0	0	2.85455	0	0	0	0
GCTTCACGTGATGAAT-1_7	0	0	3.77814967400734	0	0	0	0	0	2.45819990192619	0	0	4.17596393557503	0	0	0	0	4.68062645512999	0	0	0	4.45979852140813	3.49806035680954	2.45819990192619	3.10760996773239	0	0	3.10760996773239	0	0	4.45979852140813	0	0	0	0	0	0	0	0	0	0	0	0	0	0	0	0	0	0	0
GCTTGGGCAGAGCGTA-1_7	0	0	0	0	0	0	0	0	0	0	0	0	0	0	0	6.3202693184891	5.27761733520602	2.77212009670986	4.5103651259656	3.43350345834568	4.66294393604042	3.43350345834568	0	0	0	2.77212009670986	0	2.77212009670986	0	0	0	0	0	0	0	0	0	0	2.77212009670986	0	0	0	0	0	0	0	0	0	0
GGAAGTGAGAGGCCAT-1_7	0	0	0	0	2.18803317369721	0	0	0	0	2.18803317369721	0	0	0	0	2.18803317369721	5.25239778140931	4.47840692478369	3.20894544631005	2.18803317369721	0	4.56447189719681	3.20894544631005	0	0	2.18803317369721	2.18803317369721	3.20894544631005	0	2.18803317369721	0	0	0	0	0	0	0	0	2.18803317369721	2.18803317369721	0	0	0	0	0	2.82347862965621	0	0	0	0
GGAGATGCACTACGGC-1_7	0	0	2.49259563078473	0	2.87010868073789	0	0	0	0	1.87890179222575	0	2.49259563078473	0	1.87890179222575	0	4.85643592879227	5.40650997453297	3.53449996275358	4.43313168339092	2.87010868073789	2.87010868073789	2.87010868073789	0	1.87890179222575	0	0	2.49259563078473	2.87010868073789	0	3.53449996275358	0	0	0	0	0	0	1.87890179222575	0	1.87890179222575	0	0	0	0	0	2.49259563078473	0	0	0	0
GGCTTTCAGTTCATCG-1_7	3.23254449170155	0	2.67583545407798	0	0	0	2.20988713266972	0	1.30965515079819	1.30965515079819	2.20988713266972	2.46975776990495	0	1.30965515079819	0	3.95877340247068	4.66805989795092	3.11968145460468	4.22861896159068	3.72746145185695	3.58805436560697	3.79049547804819	2.99244041284921	2.20988713266972	2.20988713266972	0	1.30965515079819	3.23254449170155	0	3.42601533522962	0	0	0	0	0	0	0	0	2.8466157857532	0	0	0	0	0	2.46975776990495	0	0	0	0
GGGAGATTCACTTGGA-1_7	3.72931112856678	0	4.12674091661586	0	0	0	0	0	0	0	0	0	0	0	0	0	4.63109147038044	0	3.05988962449446	0	0	3.44960032414233	0	0	0	0	0	0	0	3.05988962449446	0	0	0	0	0	2.41256905039555	2.41256905039555	2.41256905039555	0	2.41256905039555	0	2.41256905039555	0	0	0	0	0	0	0
GGGATCCAGCAGAAAG-1_7	3.53611669956153	0	3.14510967462859	0	0	0	0	0	0	3.53611669956153	0	3.14510967462859	0	0	0	6.02129300015337	5.87649006377364	3.81649057870658	3.53611669956153	2.49412330489292	4.0352234392143	3.14510967462859	0	2.49412330489292	2.49412330489292	0	3.14510967462859	3.53611669956153	0	2.49412330489292	0	0	0	0	0	0	2.49412330489292	0	0	0	0	0	0	0	2.49412330489292	0	0	0	0
GGTCACGTCCCTCTTT-1_7	0	0	0	0	0	0	0	0	0	0	0	0	0	0	0	4.5668252796802	6.41431729282928	0	4.5668252796802	3.666	2.99811039595896	3.666	3.666	0	0	0	0	0	0	4.74741351921464	0	0	0	0	0	0	0	3.666	0	0	0	0	0	0	0	0	0	0	0
GGTCTGGCACACCAGC-1_7	3.01454642036821	0	2.36930147343163	0	0	0	0	0	0	2.36930147343163	0	2.36930147343163	0	0	0	4.67831978099417	6.16501063172756	3.4035202630783	2.36930147343163	3.4035202630783	3.90095421988028	2.36930147343163	0	3.01454642036821	2.36930147343163	0	2.36930147343163	2.36930147343163	0	3.01454642036821	0	0	0	0	0	0	0	0	3.01454642036821	0	0	2.36930147343163	0	0	0	0	0	0	0
GGTTCTCCAGCGGTCT-1_7	0	0	0	0	0	0	0	0	0	0	0	0	0	0	0	3.80353870745664	5.2901260141007	3.80353870745664	4.20154548854795	0	3.13243844578967	4.20154548854795	0	0	3.13243844578967	3.13243844578967	0	3.13243844578967	0	0	0	0	0	0	0	0	0	0	0	0	0	0	0	0	0	0	0	0	0
GTAACCACAGATCACT-1_7	2.67131361394878	0	0	0	0	0	0	0	0	0	0	0	0	0	0	5.49413536702912	5.86059448214733	2.67131361394878	0	2.67131361394878	3.72272156032605	4.55611282596352	0	0	0	0	2.67131361394878	0	0	3.32926807462839	0	0	0	0	0	0	2.67131361394878	0	0	0	0	0	0	0	0	0	0	0	0
GTGCAGCTCGAGTCTA-1_7	3.27671181519971	0	0	0	0	0	0	0	0	0	2.25088926712533	2.25088926712533	0	0	0	5.03650562570692	5.75371020950733	0	2.25088926712533	2.25088926712533	2.8899468588033	2.25088926712533	0	2.25088926712533	0	2.25088926712533	2.8899468588033	3.55491101976925	2.8899468588033	2.25088926712533	0	0	0	0	0	2.25088926712533	2.25088926712533	0	0	0	0	0	0	0	0	0	0	0	0
GTGTAACCACTACAGT-1_7	0	0	0	0	1.94266006066584	0	0	0	0	1.94266006066584	0	1.94266006066584	0	1.94266006066584	0	4.50710846564806	6.13394246315727	1.94266006066584	4.0036094755162	0	3.43031697937922	2.56144882420158	1.94266006066584	1.94266006066584	0	0	2.56144882420158	0	0	3.75749568564331	0	0	0	0	0	0	0	0	2.94084616093041	0	0	0	0	0	0	0	0	0	0
TACCTCGGTCTTAGTG-1_7	1.94676778204099	0	0	0	0	0	0	0	0	1.94676778204099	0	0	1.94676778204099	0	0	5.88987568857952	3.43495544623391	3.43495544623391	0	0	3.8928003900727	1.94676778204099	0	2.56587293175947	1.94676778204099	3.43495544623391	1.94676778204099	0	2.56587293175947	0	0	0	0	0	0	0	0	0	2.94538684653599	0	0	0	0	0	2.56587293175947	0	0	0	1.94676778204099
TACGCTCAGCCATGCC-1_7	0	0	0	0	2.90369260187183	0	0	0	0	0	0	0	0	0	0	4.93397765520487	0	0	2.90369260187183	2.90369260187183	4.8014739936888	3.56904690584758	0	3.56904690584758	0	0	0	2.90369260187183	3.56904690584758	2.90369260187183	0	0	0	0	0	0	0	0	0	2.90369260187183	2.90369260187183	0	0	0	3.96507337594259	0	0	0	0
TACTGCCGTGTGAGCA-1_7	0	0	0	0	0	0	0	0	0	2.63572090390671	0	0	0	0	0	5.50984972667853	4.76712159696474	2.63572090390671	0	0	3.68537591455405	0	0	2.63572090390671	0	3.29237665493943	0	0	0	0	0	0	0	0	0	0	0	0	0	0	0	0	0	0	0	0	0	0	0
TAGACCAGTTAGAGTA-1_7	2.6321208856186	0	0	0	0	0	0	0	0	2.6321208856186	0	2.6321208856186	0	0	0	3.96296139813587	6.4092725225005	0	3.68159492169931	0	3.68159492169931	0	0	0	0	0	2.6321208856186	0	0	4.76327616692919	0	0	0	0	0	0	0	0	2.6321208856186	0	0	0	0	0	2.6321208856186	0	0	0	0
TCAATTCCACCCAATA-1_7	1.67881431977764	0	1.67881431977764	0	2.02006260183106	2.02006260183106	1.67881431977764	0	1.15675507367931	2.02006260183106	0	1.67881431977764	0	2.47636987910874	0	3.84527571137905	5.59504839089815	3.02608641885029	3.3015680942621	2.78853543709472	1.15675507367931	3.51731931420999	2.27402056526025	1.67881431977764	0	3.37877406092307	3.89082341329287	2.27402056526025	1.15675507367931	3.89082341329287	0	0	0	0	1.67881431977764	0	2.02006260183106	1.15675507367931	2.27402056526025	0	1.67881431977764	1.15675507367931	0	0	1.67881431977764	0	0	0	0
TCAGGTAGTTGACTAC-1_7	0	0	0	0	0	0	0	0	0	0	0	0	0	0	0	6.51334423359431	3.89338892588325	3.89338892588325	3.22041310418709	3.61247594983294	5.05783689558055	3.61247594983294	0	0	2.56642755433085	3.61247594983294	2.56642755433085	0	0	0	0	0	0	0	0	0	0	0	0	2.56642755433085	0	0	0	0	2.56642755433085	0	0	0	0
TCATCATGTCTGCAAT-1_7	2.12846078679514	0	0	0	0	0	0	0	2.12846078679514	2.76025351800718	0	2.12846078679514	0	0	0	3.14440110551877	3.81576641196452	2.76025351800718	2.76025351800718	0	4.09792806717443	2.12846078679514	0	2.12846078679514	0	2.12846078679514	0	0	0	0	0	0	0	0	0	0	2.12846078679514	0	2.12846078679514	0	0	0	0	0	2.12846078679514	0	0	0	0
TCATTCATCCCATGGG-1_7	3.12964624604673	0	2.74581212479183	0	0	0	0	0	0	3.12964624604673	0	2.11488466448506	0	0	0	5.1059101344653	6.02298157682562	2.74581212479183	4.14239401990889	2.11488466448506	3.52042629950446	4.14239401990889	1.53564386274411	1.53564386274411	1.53564386274411	2.11488466448506	2.47930302932646	2.11488466448506	0	2.47930302932646	0	0	0	0	0	2.47930302932646	2.11488466448506	1.53564386274411	1.53564386274411	0	0	0	0	0	2.11488466448506	0	0	0	0
TCATTGTCACGGTGAA-1_7	3.06962755075182	0	0	0	0	0	0	0	0	0	0	0	0	0	0	5.32952	6.68688583397213	3.06962755075182	0	3.06962755075182	3.06962755075182	0	3.06962755075182	0	0	3.06962755075182	3.06962755075182	3.06962755075182	0	3.06962755075182	0	0	0	0	0	0	0	0	0	0	0	0	0	0	0	0	0	0	0
TCCATCGGTTATTCCT-1_7	0	0	0	0	0	0	0	0	0	0	0	0	0	0	0	4.70175699071869	5.83499820502907	2.68393268459487	4.01764815182533	3.34233621087285	2.68393268459487	4.01764815182533	0	2.68393268459487	0	3.73594657294412	0	0	3.34233621087285	3.34233621087285	0	0	0	0	0	0	0	0	2.68393268459487	0	0	0	0	0	0	0	0	0	0
TCCCATGGTGTTCAGT-1_7	2.83472050334679	0	0	0	0	0	0	0	0	0	0	3.49806035680954	0	0	0	5.55067114056188	6.1436352460882	3.49806035680954	2.83472050334679	3.49806035680954	3.89338892588325	0	3.49806035680954	0	0	0	0	2.83472050334679	0	0	0	0	0	0	0	2.83472050334679	2.83472050334679	0	3.49806035680954	0	0	0	0	0	0	0	0	0	0
TCGATTTCACATAGCT-1_7	2.6108298331905	0	0	0	0	0	0	0	0	0	0	2.6108298331905	0	0	0	5.02601039414914	5.97105915306462	2.6108298331905	2.6108298331905	0	3.65921944876919	3.26654844895125	2.6108298331905	0	0	0	0	0	0	3.94044255541037	0	0	0	0	0	0	0	2.6108298331905	3.26654844895125	0	0	0	0	0	3.26654844895125	0	0	0	0
TCGTCCAGTCTTCATT-1_7	0	0	2.86697506219861	0	0	0	0	0	0	2.86697506219861	0	0	0	0	0	6.63837458286392	2.86697506219861	4.42984894532843	2.86697506219861	0	3.53127477851527	0	0	2.86697506219861	2.86697506219861	2.86697506219861	0	0	2.86697506219861	0	0	0	0	0	0	0	0	2.86697506219861	4.2096800377584	0	0	0	0	0	0	0	0	0	0
TCTTGCGCATCAGCAT-1_7	0	0	0	0	0	0	0	0	0	0	0	0	0	0	0	5.87258716287056	5.67903430496701	4.43477720005941	4.43477720005941	0	4.98929815670812	4.65554639331316	0	0	0	0	3.0834378539731	0	3.0834378539731	3.0834378539731	0	0	0	0	0	0	3.0834378539731	3.0834378539731	3.0834378539731	0	0	0	0	0	4.43477720005941	0	0	0	0
TGAGCGCAGTATGCAA-1_7	3.50743130219864	0	2.84381749568593	0	0	0	0	0	0	0	0	0	0	2.84381749568593	0	6.21983068291015	4.73855189103458	3.50743130219864	4.18547813963536	2.84381749568593	4.5858587001981	3.50743130219864	2.84381749568593	0	2.84381749568593	3.50743130219864	0	0	0	0	0	0	0	0	0	0	0	0	0	0	0	0	0	0	0	0	0	0	0
TGCGACGAGTCATAGA-1_7	0	0	3.04261966862113	0	0	0	0	0	0	0	0	3.04261966862113	0	0	0	4.79380907172309	6.3627561965241	3.71162284333971	4.10890864785841	3.71162284333971	4.10890864785841	3.71162284333971	3.71162284333971	3.71162284333971	0	0	0	0	0	0	0	0	0	0	0	0	0	0	0	0	0	0	0	0	0	0	0	0	0
TGGATGTAGTCGAGGT-1_7	3.29362468851278	0	2.63692424278744	0	0	0	0	0	0	0	0	2.63692424278744	0	0	0	6.43545797068095	6.39296807879228	0	3.29362468851278	3.96803794978826	4.51951621768786	3.29362468851278	2.63692424278744	0	0	0	3.68663959341219	2.63692424278744	0	0	0	0	0	0	0	2.63692424278744	0	2.63692424278744	2.63692424278744	0	0	0	0	0	3.29362468851278	0	0	0	0
TGTGAGTGTTTCGTAG-1_7	0	0	0	0	0	0	0	0	0	0	0	0	0	0	0	6.02287771119607	3.69425712534805	3.02567173815263	0	0	4.37489341047837	0	0	0	3.69425712534805	4.37489341047837	0	0	0	0	0	0	0	0	0	3.69425712534805	0	0	0	0	0	0	0	0	0	0	0	0	0
TTAGGCAAGTCATCGT-1_7	0	0	0	0	0	0	0	0	0	0	0	0	0	2.95568790617228	0	6.23640523523622	6.30526763971884	3.62246911543034	4.52260000034974	4.01898878933024	3.62246911543034	0	0	2.95568790617228	0	0	0	4.01898878933024	2.95568790617228	3.62246911543034	0	0	0	0	0	0	0	0	0	0	0	0	0	0	0	0	0	0	0
TTCATGTTCGTTATCT-1_7	0	0	2.66258782702545	0	0	0	0	0	0	0	0	2.66258782702545	0	0	0	5.42788257090268	0	3.99513791213865	0	0	4.21459369037368	0	0	0	3.32022831912849	3.99513791213865	0	0	0	0	0	0	0	0	0	0	0	0	2.66258782702545	0	0	0	0	0	3.32022831912849	0	0	0	0
TTGCTGCTCTTACCGC-1_7	2.33236965435157	0	2.33236965435157	0	2.33236965435157	0	2.97576684230829	0	0	0	0	2.97576684230829	0	2.33236965435157	0	4.63788498724235	4.32305399061376	0	4.19141499595744	2.33236965435157	4.03978195556418	3.86097447912406	2.33236965435157	2.33236965435157	0	0	2.33236965435157	2.33236965435157	2.33236965435157	2.97576684230829	0	0	0	0	0	2.33236965435157	0	0	0	0	2.97576684230829	0	0	0	2.33236965435157	0	0	0	0
TTTACGTTCAAGTGTC-1_7	3.08742236747671	0	0	0	0	0	0	0	0	0	0	0	0	0	0	6.37463983700498	5.75196144059237	3.75749568564331	3.75749568564331	0	3.75749568564331	3.08742236747671	0	3.08742236747671	3.08742236747671	0	0	0	0	3.08742236747671	0	0	0	0	0	0	0	0	3.75749568564331	0	0	0	0	0	0	0	0	0	0
AAAGAACCACCATTCC-1_8	2.43317557494036	0	0	0	0	0	0	0	0	0	0	0	0	0	0	5.89941878381327	5.71193350276863	3.4715014744347	3.08145210306442	2.43317557494036	4.74792862867391	3.75138563598063	0	2.43317557494036	0	0	3.08145210306442	2.43317557494036	0	3.08145210306442	0	0	0	0	0	0	0	3.4715014744347	2.43317557494036	0	0	0	0	0	0	0	0	0	0
AAGTTCGTCGCCTTTG-1_8	0	0	0	0	0	0	0	0	0	0	0	0	0	0	0	6.14540251205864	5.83034533361946	3.01546833466672	3.90190408616494	3.40445749978341	5.53410996918116	3.01546833466672	2.37018028595242	0	2.37018028595242	3.01546833466672	0	2.37018028595242	0	0	0	0	0	0	0	0	0	0	0	0	0	0	0	0	2.37018028595242	0	0	0	0
AATGCCATCTTCGACC-1_8	1.98478243676035	0	0	0	0	0	0	0	0	1.98478243676035	0	1.98478243676035	0	1.98478243676035	0	5.6018639836035	5.9171998675196	3.65492919679083	3.26231285294968	1.98478243676035	4.41409479505923	2.60675015716478	0	0	1.98478243676035	0	2.98731654613866	3.26231285294968	2.98731654613866	3.65492919679083	0	0	0	0	0	1.98478243676035	2.60675015716478	0	2.98731654613866	0	0	0	0	0	0	0	0	0	0
ACTATGGGTCCTCCTA-1_8	0	0	3.61716549251262	0	0	0	0	0	0	2.95052264812006	0	4.01363738262826	0	0	0	5.29969323120623	4.85055725929092	2.95052264812006	0	0	3.61716549251262	2.95052264812006	2.95052264812006	0	0	2.95052264812006	2.95052264812006	0	2.95052264812006	0	0	0	0	0	0	0	0	0	0	0	0	0	0	0	0	0	0	0	0
ACTGTGAGTGTACAGG-1_8	0	0	0	0	0	0	0	0	0	0	0	0	0	0	0	5.08140436498446	4.61512051684126	4.39444915467244	3.04452243772342	0	4.61512051684126	0	0	3.04452243772342	0	4.39444915467244	0	0	3.04452243772342	0	0	0	0	0	0	0	0	0	3.04452243772342	0	0	0	0	0	4.39444915467244	0	0	0	0
ACTTAGGTCAAATGCC-1_8	3.85416879190694	0	0	0	0	0	0	0	0	0	0	0	0	3.18199141046548	0	0	5.78174805768818	0	4.75766327369868	0	3.18199141046548	3.18199141046548	0	0	0	3.18199141046548	0	0	0	3.18199141046548	0	0	0	0	0	0	0	0	0	0	0	0	0	0	0	0	0	0	0
AGAACCTGTATCAGCT-1_8	2.21593015871003	0	2.21593015871003	0	0	0	0	0	0	0	0	0	0	2.21593015871003	0	2.21593015871003	5.74126294478467	3.23906284578818	3.23906284578818	4.41521169879683	4.59551588974373	3.51689642693579	3.73408398812637	2.8530084327453	0	2.8530084327453	0	2.8530084327453	0	0	0	0	2.21593015871003	0	0	0	2.21593015871003	0	0	0	0	0	0	0	0	0	0	0	0
AGACAAATCGCTTGCT-1_8	0	0	0	0	0	0	0	0	0	0	0	0	0	0	0	5.70787723594069	4.25254509694996	3.85416879190694	0	0	3.85416879190694	0	3.18199141046548	0	3.18199141046548	0	0	0	0	0	0	0	0	0	0	0	3.18199141046548	3.18199141046548	0	0	0	0	0	0	0	0	0	0	0
AGAGCAGCATTGTAGC-1_8	3.76776683536065	0	0	0	0	0	0	0	0	0	0	0	0	3.09746040728121	0	4.85085687492226	5.8872368169026	3.09746040728121	3.09746040728121	3.09746040728121	0	3.76776683536065	3.09746040728121	0	3.09746040728121	0	0	3.09746040728121	0	3.09746040728121	0	0	0	0	0	3.76776683536065	0	0	0	0	0	0	0	0	3.09746040728121	0	0	0	0
AGCGTATTCCCTTTGG-1_8	3.06767161959039	0	0	0	0	0	0	0	0	0	0	0	0	0	3.06767161959039	4.13477303670055	4.13477303670055	0	3.06767161959039	3.06767161959039	3.06767161959039	3.06767161959039	3.06767161959039	0	0	0	3.73727922202621	0	0	0	0	0	0	0	0	0	0	0	0	0	0	0	0	0	0	0	0	0	0
AGGCTGCAGTGGCGAT-1_8	0	0	0	0	0	0	0	0	0	3.02753929531507	0	0	0	0	0	6.53469364618002	4.09332898448407	0	0	0	5.18075655570673	3.02753929531507	0	3.69617107662321	0	4.09332898448407	0	0	3.69617107662321	0	0	0	0	0	0	0	0	0	3.02753929531507	0	0	0	0	0	4.09332898448407	0	0	0	0
AGGTAGGCAAGACGAC-1_8	0	0	0	0	2.75403531434403	0	0	0	0	0	0	0	0	0	0	6.42753493046381	3.41482953045221	2.75403531434403	3.41482953045221	0	2.75403531434403	0	0	3.41482953045221	0	3.80927345731104	3.41482953045221	0	2.75403531434403	0	0	0	0	0	0	0	0	2.75403531434403	0	0	0	0	0	0	2.75403531434403	0	0	0	0
AGGTTACCAGTAGTTC-1_8	0	0	4.49594088811739	0	0	0	0	0	0	2.93015302191896	0	0	0	2.93015302191896	0	0	3.9925238732694	0	0	0	0	2.93015302191896	0	0	0	0	0	0	0	0	0	0	0	0	0	2.93015302191896	0	0	0	0	0	0	0	0	0	0	0	0	0
AGTACTGTCGAGTACT-1_8	3.08742236747671	0	3.08742236747671	0	0	0	0	0	0	0	3.08742236747671	3.08742236747671	0	3.75749568564331	0	4.15514965835835	5.75196144059237	0	3.08742236747671	3.08742236747671	3.08742236747671	0	0	0	3.08742236747671	0	0	0	0	0	0	0	0	0	0	0	0	0	3.08742236747671	0	0	0	0	0	0	0	0	0	0
ATTCCATTCCACATAG-1_8	0	0	0	0	0	0	0	0	0	0	0	0	0	0	0	5.7851396439419	4.56871206557282	3.66785852774081	0	0	4.56871206557282	2.99992195783914	0	3.66785852774081	0	3.66785852774081	0	0	2.99992195783914	0	0	0	0	0	0	0	0	2.99992195783914	0	0	0	2.99992195783914	0	0	0	0	0	0	0
CAACGATCAGACCTGC-1_8	2.73631460156675	0	0	0	0	0	0	0	0	0	0	0	0	0	0	5.76349787528867	5.38196993444539	0	0	3.39652075862193	4.87420545642672	4.07278136727679	2.73631460156675	0	0	0	3.39652075862193	0	0	4.62507183789197	0	0	0	0	0	0	2.73631460156675	0	0	0	0	0	0	0	0	0	0	0	0
CAATCGAGTCACTTCC-1_8	0	0	0	0	0	0	0	0	0	2.0556596178288	0	3.34102111526854	0	2.0556596178288	0	5.53356179297417	5.47821773850732	3.34102111526854	4.32983662400106	2.0556596178288	4.13208825414452	2.68266252412226	0	2.0556596178288	2.0556596178288	2.0556596178288	3.55705932513042	0	2.0556596178288	3.06507022627467	0	0	0	0	0	0	0	0	2.68266252412226	0	0	0	0	0	0	0	0	0	0
CACAGATCAAACTGCT-1_8	0	0	2.39607907179059	0	0	0	0	0	0	0	0	0	0	2.39607907179059	0	3.43205371587043	3.92986684497901	2.39607907179059	0	0	4.39247584306296	2.39607907179059	0	2.39607907179059	3.43205371587043	3.04261966862113	0	0	3.04261966862113	2.39607907179059	0	0	0	0	3.04261966862113	0	0	3.04261966862113	0	0	0	0	0	0	0	0	0	0	0
CACGAATTCCTGTACC-1_8	3.36094507493944	0	2.70191178897047	0	0	0	0	0	0	0	0	2.70191178897047	0	0	0	5.77109444109031	5.52683725998366	2.70191178897047	2.70191178897047	4.03658873524503	4.58860819921901	3.36094507493944	3.36094507493944	0	0	3.7547752769274	3.7547752769274	0	2.70191178897047	3.36094507493944	0	0	0	0	0	0	0	0	2.70191178897047	0	0	2.70191178897047	0	0	0	0	0	0	0
CACGGGTCACCAGCGT-1_8	2.82422367774739	0	0	0	0	0	2.82422367774739	0	0	0	0	0	0	0	0	0	3.48724421544673	2.82422367774739	3.48724421544673	0	2.82422367774739	0	0	0	0	0	0	0	0	3.88246198448366	0	0	0	0	0	0	3.48724421544673	0	0	0	2.82422367774739	0	0	0	2.82422367774739	0	0	0	0
CGATGCGTCCAAATGC-1_8	0	0	0	0	3.09746040728121	0	0	0	0	0	0	3.09746040728121	0	0	0	6.27201102077483	5.69367518997832	0	0	0	3.76776683536065	0	0	0	0	3.76776683536065	0	0	0	0	0	0	0	0	0	0	0	0	0	0	0	0	0	0	0	0	0	0	0
CTACCTGGTCTTCATT-1_8	0	0	2.93773767990245	0	0	0	0	0	0	0	0	2.29621992739132	0	0	0	3.32538313578801	6.58597934645057	2.93773767990245	0	2.29621992739132	4.83716807673579	5.5263426379029	2.93773767990245	0	0	0	3.82172081873282	3.82172081873282	2.29621992739132	0	0	0	0	0	0	0	0	0	0	0	4.1519191010346	0	0	0	2.93773767990245	0	0	0	0
CTCAATTGTCTTGGTA-1_8	2.98970407117115	0	0	0	0	0	0	0	0	0	0	1.98695148479768	0	1.98695148479768	0	0	4.33754161735937	1.98695148479768	3.48020358391264	2.60907903815974	4.0542062895782	3.48020358391264	3.26473082166977	0	1.98695148479768	2.60907903815974	2.60907903815974	3.48020358391264	0	1.98695148479768	0	0	0	0	0	1.98695148479768	0	0	0	0	0	0	0	0	2.60907903815974	0	0	0	0
CTCATCGCAAGGACAC-1_8	3.13034349870438	0	0	0	0	0	0	0	0	0	0	0	0	0	0	4.88500425662496	5.48769819303952	3.13034349870438	0	0	4.19938774088179	0	0	0	0	3.13034349870438	0	0	3.13034349870438	0	0	0	0	0	0	0	0	0	0	0	0	0	0	0	0	0	0	0	0
CTCATGCCATCGGAAG-1_8	0	0	0	0	0	0	0	0	0	0	0	0	0	0	0	4.74337559769665	4.19027046767854	3.51215197733448	4.19027046767854	2.84840110633084	4.59067539837417	4.41038098622633	0	3.51215197733448	0	0	0	2.84840110633084	0	3.51215197733448	0	0	0	0	0	0	0	0	0	0	0	0	0	0	0	0	0	0	0
CTCATGCGTATGGAAT-1_8	3.01823971592423	0	0	0	0	0	0	0	0	0	0	0	0	0	0	5.37067422329199	5.86134035061898	0	3.01823971592423	3.68663959341219	4.36717960691859	3.01823971592423	3.01823971592423	0	3.01823971592423	0	3.01823971592423	3.01823971592423	0	3.68663959341219	0	0	0	0	0	0	0	3.01823971592423	3.01823971592423	0	0	0	0	0	0	0	0	0	0
CTGAGGCCACTGTGAT-1_8	2.94197918606241	0	2.94197918606241	0	0	0	0	0	0	2.94197918606241	0	2.94197918606241	0	0	0	6.35525014671654	6.02568815942405	2.94197918606241	4.00478383099516	2.94197918606241	4.00478383099516	4.00478383099516	0	0	2.94197918606241	2.94197918606241	0	2.94197918606241	0	3.60839155459839	0	0	0	0	0	0	2.94197918606241	2.94197918606241	0	0	0	0	0	0	0	0	0	0	0
CTTGAGAAGACCTCCG-1_8	3.64580056148017	0	0	0	0	0	0	0	0	2.3348933362267	0	0	0	2.3348933362267	0	0	2.3348933362267	0	0	0	2.3348933362267	0	0	0	0	0	0	0	0	0	0	0	0	0	0	3.64580056148017	2.3348933362267	2.97841908235231	0	0	2.3348933362267	0	0	2.97841908235231	0	0	0	0	0
GACTTCCGTTACCCTC-1_8	1.89601581014423	0	3.37746968727827	0	1.89601581014423	0	2.88914482177887	0	0	2.88914482177887	1.89601581014423	1.89601581014423	0	0	0	4.6869979000856	5.17297292060993	2.51111186809514	3.83459054589131	3.16282336071048	3.83459054589131	4.05340269319655	1.89601581014423	1.89601581014423	0	0	2.51111186809514	3.16282336071048	0	3.37746968727827	0	0	0	0	0	0	0	0	3.37746968727827	0	0	0	0	0	1.89601581014423	0	0	0	0
GAGGGTACAGCCATTA-1_8	2.26778748391074	0	0	0	0	0	2.26778748391074	0	0	0	0	2.26778748391074	0	0	0	5.10898427329452	5.42101375680989	3.96931128096557	2.90777594019827	0	3.57324508245085	2.26778748391074	0	2.26778748391074	0	0	2.26778748391074	2.26778748391074	0	3.96931128096557	0	0	0	0	0	0	2.26778748391074	2.90777594019827	3.29487440202243	0	0	0	0	0	0	0	0	0	0
GATAGAACACTGTTCC-1_8	0	0	0	0	0	0	0	0	0	0	0	0	0	0	0	6.70746178317818	4.06103284573736	2.99630245317601	0	0	5.25287046675247	0	2.99630245317601	0	2.99630245317601	2.99630245317601	4.06103284573736	0	0	0	0	0	0	0	0	0	0	0	0	0	0	0	0	0	0	0	0	0	0
GATGATCCATCTTCGC-1_8	0	0	3.39373555861804	0	0	0	0	0	0	0	0	0	0	0	0	5.31043786030355	5.15711013564208	0	3.39373555861804	2.73361977595171	3.39373555861804	4.06994866819635	0	2.73361977595171	0	0	2.73361977595171	2.73361977595171	2.73361977595171	0	0	0	0	0	0	0	0	0	0	0	0	0	0	0	3.39373555861804	0	0	0	0
GATGTTGTCTAGACAC-1_8	0	0	2.43128116281213	0	0	0	0	0	0	0	0	2.43128116281213	0	0	0	4.98516852300134	5.95276900723039	3.74935761658478	3.46948922371406	0	3.07947066531151	4.29883669056999	2.43128116281213	0	0	0	0	3.07947066531151	0	2.43128116281213	0	0	0	0	0	2.43128116281213	0	0	3.07947066531151	0	0	0	0	0	2.43128116281213	0	0	0	0
GCATGATGTTGAGTCT-1_8	3.49495732377592	0	0	0	0	0	2.83170873591079	0	0	0	0	2.83170873591079	0	0	0	4.39287018620007	5.07981558145958	0	5.07981558145958	3.89025422927505	2.83170873591079	0	2.83170873591079	0	2.83170873591079	0	2.83170873591079	2.83170873591079	0	0	0	0	0	0	0	0	0	0	2.83170873591079	0	0	0	0	0	0	0	0	0	2.83170873591079
GCATTAGGTATAGCTC-1_8	0	0	0	0	0	0	0	0	0	2.68903190262809	0	0	0	0	0	6.28409577202857	5.51308021869002	4.24257928615594	0	0	4.70717941333478	0	2.68903190262809	2.68903190262809	0	0	2.68903190262809	0	0	0	0	0	0	0	0	0	0	2.68903190262809	0	0	0	0	0	0	2.68903190262809	0	0	0	0
GCCCGAAGTTAAGCAA-1_8	0	0	2.47597069172121	0	0	0	0	0	0	0	0	0	0	0	0	4.69986619426076	6.00153890228086	0	4.59551588974373	2.47597069172121	3.12616792069372	3.51689642693579	3.12616792069372	0	0	0	0	2.47597069172121	0	2.47597069172121	0	0	0	0	0	0	0	0	0	0	0	0	0	0	0	0	0	0	0
GCCTGTTAGAGAGCGG-1_8	0	0	0	0	0	0	0	0	0	0	0	0	0	0	0	3.05409646968604	6.61803746578187	0	0	0	4.80575823340689	3.05409646968604	0	0	3.05409646968604	0	0	0	0	3.05409646968604	0	0	0	0	0	0	0	3.05409646968604	3.72337847036975	0	3.05409646968604	0	0	0	3.05409646968604	0	0	0	0
GCTTCACGTGATGAAT-1_8	3.18420769592232	0	2.53163708099442	0	0	0	0	0	2.53163708099442	3.18420769592232	0	3.57577296634145	0	2.53163708099442	0	0	4.07533791434653	3.18420769592232	0	0	3.18420769592232	3.57577296634145	0	0	0	0	3.18420769592232	0	0	4.07533791434653	0	0	0	0	0	2.53163708099442	0	2.53163708099442	0	0	0	0	0	0	2.53163708099442	0	0	0	0
GCTTGGGCAGAGCGTA-1_8	0	0	0	0	0	0	0	0	0	2.94538684653599	0	0	0	0	0	6.15160113658143	5.72784499058648	0	4.69233920820872	0	4.29144624275801	0	0	0	0	0	3.61189138558554	0	0	0	0	0	0	0	0	0	2.94538684653599	0	0	0	0	0	0	0	0	0	0	0	0
GGAAGTGAGAGGCCAT-1_8	2.31491749448671	0	2.31491749448671	0	0	0	0	0	0	0	0	0	0	0	2.31491749448671	4.42024670698248	4.7842626907181	2.95741626052516	3.3454120050241	0	4.17236388791035	2.31491749448671	0	0	2.31491749448671	0	2.31491749448671	0	2.31491749448671	0	0	0	0	0	0	0	0	2.31491749448671	0	0	0	0	0	0	0	0	0	0	0
GGAGATGCACTACGGC-1_8	2.99690469950067	0	1.99349606324269	0	1.99349606324269	0	0	0	0	0	1.99349606324269	0	0	1.99349606324269	0	4.89906469044327	5.37804882145596	2.99690469950067	4.25919062753623	3.27202282177387	3.27202282177387	2.99690469950067	0	1.99349606324269	0	0	2.61610362457635	3.66476411621279	0	2.61610362457635	0	0	0	0	0	0	1.99349606324269	2.61610362457635	2.61610362457635	0	0	1.99349606324269	0	0	0	0	0	0	0
GGCTTTCAGTTCATCG-1_8	3.01393233132909	0	2.00898929169822	0	1.44170280480118	0	1.44170280480118	0	0	0	2.00898929169822	2.36871611560207	0	2.00898929169822	0	4.07926478663323	4.5497502820892	2.00898929169822	4.51503638545675	3.50492325019799	4.02310116610572	3.96359450514141	3.68222404411005	1.44170280480118	2.00898929169822	0	2.84138252076045	3.01393233132909	0	3.68222404411005	0	0	0	0	0	0	1.44170280480118	2.63271985032604	2.00898929169822	0	0	0	0	0	0	0	0	0	0
GGGAGATTCACTTGGA-1_8	2.47597069172121	0	2.47597069172121	0	0	0	0	0	0	0	2.47597069172121	0	0	2.47597069172121	2.47597069172121	0	5.03373604928435	0	2.47597069172121	0	0	0	0	0	0	2.47597069172121	0	0	0	4.01577438398176	0	0	0	0	0	2.47597069172121	2.47597069172121	0	4.19508658590879	0	2.47597069172121	0	0	0	2.47597069172121	0	0	0	0
GGGATCCAGCAGAAAG-1_8	2.68903190262809	0	2.68903190262809	0	0	0	0	0	0	2.68903190262809	0	0	0	0	0	5.79975336643285	6.2315528844453	0	4.02302191640507	0	3.74128838109599	3.34761523299085	0	3.34761523299085	0	0	2.68903190262809	4.02302191640507	3.74128838109599	0	0	0	0	0	0	2.68903190262809	0	0	2.68903190262809	0	0	0	0	0	0	0	0	0	0
GGTCACGTCCCTCTTT-1_8	0	0	3.11581152147072	0	0	0	0	0	0	0	3.11581152147072	0	0	0	0	5.55922167986365	6.25044111694762	3.11581152147072	3.78653797159237	0	3.11581152147072	3.78653797159237	0	0	0	0	0	3.11581152147072	0	3.11581152147072	0	0	0	0	0	3.11581152147072	0	3.78653797159237	3.11581152147072	0	0	0	0	0	0	0	0	0	0
GGTCTGGCACACCAGC-1_8	0	0	0	0	0	0	0	0	0	0	2.45527418491153	2.45527418491153	0	0	0	4.57312875184901	5.89464337542495	3.49495732377592	2.45527418491153	0	4.32476015260049	2.45527418491153	2.45527418491153	3.10455324858405	0	0	2.45527418491153	2.45527418491153	0	3.49495732377592	0	0	0	0	0	0	0	0	2.45527418491153	0	0	0	0	0	0	0	0	0	0
GGTTCTCCAGCGGTCT-1_8	0	0	3.22969091676493	0	0	0	0	0	0	3.22969091676493	0	0	0	0	0	3.90285489283434	5.59095075322084	0	3.90285489283434	0	4.5858587001981	3.22969091676493	0	0	0	3.22969091676493	0	3.90285489283434	0	0	0	0	0	0	0	0	0	0	0	0	0	0	0	0	0	0	0	0	0
GTAACCACAGATCACT-1_8	0	0	0	0	0	0	0	0	0	2.74581212479183	0	3.40633479421186	0	2.74581212479183	0	5.57363836937262	5.97783712877035	3.40633479421186	0	3.80068417577927	0	2.74581212479183	2.74581212479183	0	0	0	0	2.74581212479183	0	0	0	0	0	0	0	2.74581212479183	0	0	0	0	0	0	0	0	0	0	0	0	0
GTGCAGCTCGAGTCTA-1_8	2.4769690140238	0	3.51795400115814	0	0	0	0	0	0	0	2.4769690140238	2.4769690140238	0	0	0	5.10337782354311	6.21986579012862	0	3.12721003219746	2.4769690140238	3.51795400115814	3.12721003219746	0	0	0	0	0	2.4769690140238	2.4769690140238	0	0	0	0	0	0	0	0	2.4769690140238	2.4769690140238	0	0	0	0	0	2.4769690140238	0	0	0	0
GTGTAACCACTACAGT-1_8	2.05803927498675	0	2.05803927498675	0	0	0	0	0	0	0	0	0	0	0	0	4.13477303670055	6.17199716408356	2.6852046975842	3.88802141086042	0	3.55971011856958	3.55971011856958	0	2.6852046975842	0	0	0	0	0	2.6852046975842	0	0	0	0	0	2.6852046975842	0	2.05803927498675	0	0	0	0	0	0	2.6852046975842	0	0	0	0
TACCTCGGTCTTAGTG-1_8	0	0	2.02195542015221	0	0	0	0	0	0	0	0	0	0	0	0	6.07189935453107	3.30366980422552	4.09397315206086	0	0	4.37747829879491	0	2.02195542015221	0	2.02195542015221	3.30366980422552	2.02195542015221	0	2.64661157397984	0	0	0	0	0	0	0	0	0	0	0	0	0	0	0	0	0	0	0	0
TACGCTCAGCCATGCC-1_8	0	0	0	0	0	0	0	0	0	0	0	0	0	0	0	4.79976550859662	0	0	0	0	4.79976550859662	0	0	3.71748252236686	0	0	3.04833996478759	0	3.04833996478759	0	0	0	0	0	0	3.04833996478759	0	0	3.04833996478759	3.04833996478759	4.79976550859662	0	0	0	0	0	0	0	0
TACTGCCGTGTGAGCA-1_8	0	0	0	0	0	0	0	0	0	0	0	0	0	0	2.74172918326029	5.85601965167168	5.16573099687335	3.7964182921657	0	0	4.07847179361717	0	0	3.40211616603008	3.40211616603008	0	0	0	0	0	0	0	0	0	0	0	0	0	0	0	0	0	0	0	2.74172918326029	0	0	0	0
TAGACCAGTTAGAGTA-1_8	2.72558458699241	0	0	0	0	0	0	0	0	2.72558458699241	0	2.72558458699241	0	0	0	4.28119302621605	6.59103168369596	0	3.38542940023076	0	3.38542940023076	0	0	0	2.72558458699241	0	0	0	0	4.28119302621605	0	0	0	0	0	2.72558458699241	0	0	2.72558458699241	0	0	0	0	0	0	0	0	0	0
TCAGGTAGTTGACTAC-1_8	0	0	0	0	0	0	0	0	0	0	0	0	0	0	0	6.51074731519464	4.26169446111609	3.36633081181749	4.94776748221852	0	5.12890513173225	0	2.70711736521367	2.70711736521367	0	2.70711736521367	0	2.70711736521367	0	0	0	0	0	0	0	0	0	0	0	0	0	0	0	0	2.70711736521367	0	0	0	0
TCATCATGTCTGCAAT-1_8	0	0	2.26701169951506	0	0	0	0	0	0	2.26701169951506	0	0	0	0	0	2.26701169951506	3.29404107280752	2.90695778295355	2.90695778295355	0	4.47169810944912	0	0	2.26701169951506	0	3.78991401732089	3.29404107280752	0	2.26701169951506	0	0	0	0	0	0	0	2.26701169951506	0	0	0	0	0	0	0	2.26701169951506	0	0	0	0
TCATTCATCCCATGGG-1_8	3.63217065300151	0	3.06533003156143	0	2.21665838732908	0	0	0	0	2.58512313172323	1.62694524888205	2.21665838732908	0	0	0	5.17500342582053	6.05487111650523	2.58512313172323	3.38838741948756	0	3.82801906914262	3.99172097792157	0	1.62694524888205	0	2.58512313172323	2.58512313172323	2.58512313172323	1.62694524888205	2.58512313172323	0	0	0	0	0	0	1.62694524888205	0	2.21665838732908	0	0	0	0	0	2.21665838732908	0	0	0	0
TCCATCGGTTATTCCT-1_8	2.86854049623893	0	0	0	0	0	0	0	0	0	0	2.86854049623893	0	0	0	5.45343103769978	5.45343103769978	3.53288599213482	3.53288599213482	2.86854049623893	3.92856319997294	2.86854049623893	0	0	0	0	0	2.86854049623893	2.86854049623893	0	0	0	0	0	0	0	0	0	0	0	0	0	0	0	0	0	0	0	0
TCCCATGGTGTTCAGT-1_8	2.91848047211265	0	0	0	0	0	0	0	0	0	0	0	0	0	0	5.75649012155708	6.0841083828252	3.58424838629646	0	2.91848047211265	3.98041791650281	2.91848047211265	0	0	0	0	2.91848047211265	2.91848047211265	0	0	0	0	0	0	0	0	0	0	0	0	0	0	0	0	0	0	0	0	0
TCGATTTCACATAGCT-1_8	3.77675875686006	0	0	0	0	0	0	0	0	0	0	0	0	2.72292246317371	0	4.96457397791201	6.02470051460049	0	3.77675875686006	2.72292246317371	3.77675875686006	2.72292246317371	0	0	0	0	0	0	0	3.38267700447805	0	0	0	0	0	3.38267700447805	0	0	3.38267700447805	0	0	0	0	0	0	0	0	0	0
TCGTCCAGTCTTCATT-1_8	0	0	0	0	0	0	0	0	0	0	0	0	3.66972002336418	0	0	6.44885006331556	4.06665431270193	4.3500435290694	0	0	3.66972002336418	0	0	0	0	3.00173715267589	0	0	3.00173715267589	0	0	0	0	0	0	0	0	0	0	0	0	0	0	0	0	0	0	0	0
TCTTGCGCATCAGCAT-1_8	3.16662513452432	0	3.16662513452432	0	0	0	0	0	0	0	0	0	0	0	0	5.95936388070154	4.92263168947437	0	0	4.23673808506332	5.43054108635921	0	0	0	0	0	0	0	0	3.83847431740533	0	0	0	0	0	3.16662513452432	3.83847431740533	3.16662513452432	0	0	0	0	0	0	0	0	0	0	0
TGAGCGCAGTATGCAA-1_8	2.92847619890372	0	0	0	0	0	0	0	0	0	0	0	0	0	0	6.0114623661807	5.07699737278058	3.59452014951808	3.99078511131638	0	3.59452014951808	2.92847619890372	0	0	2.92847619890372	2.92847619890372	2.92847619890372	0	0	0	0	0	0	0	0	0	0	0	0	0	0	0	0	0	0	0	0	0	0
TGGATGTAGTCGAGGT-1_8	2.73227545844736	0	3.78653797159237	0	0	0	0	0	0	0	0	0	0	0	0	6.16360514300743	6.06850540625908	2.73227545844736	3.78653797159237	3.78653797159237	4.28825263066893	3.39234606353145	2.73227545844736	0	0	0	3.39234606353145	0	0	0	0	0	0	0	0	0	0	0	2.73227545844736	0	0	0	0	0	0	0	0	0	0
TGTGAGTGTTTCGTAG-1_8	0	0	0	0	0	0	0	0	0	0	0	0	0	0	0	6.01090497252778	0	3.78023985431055	0	0	0	0	0	0	3.10965347218599	3.78023985431055	0	0	3.10965347218599	0	0	0	0	0	0	3.10965347218599	3.78023985431055	0	0	0	0	0	0	0	0	0	0	0	0
TTAGGCAAGTCATCGT-1_8	3.08145210306442	0	0	0	0	0	0	0	0	0	0	0	0	0	0	6.03260748804042	5.87051186244024	4.14899154755559	3.08145210306442	0	3.08145210306442	0	0	0	0	0	3.08145210306442	3.08145210306442	0	3.75138563598063	0	0	0	0	0	0	0	3.08145210306442	0	0	0	0	0	0	0	0	0	0	0
TTCATGTTCGTTATCT-1_8	0	0	0	0	0	0	0	0	0	0	0	2.78486113153141	0	0	0	5.21151044503065	2.78486113153141	4.12374596625569	0	0	4.34364751257224	0	0	0	3.44665300124126	3.44665300124126	0	0	2.78486113153141	0	0	0	0	0	0	0	0	0	0	0	0	0	0	0	2.78486113153141	0	0	0	0
TTGCTGCTCTTACCGC-1_8	3.14937261910123	0	2.49821061541436	0	0	0	0	0	0	3.14937261910123	0	2.49821061541436	0	0	0	4.37102888046434	3.14937261910123	0	4.81840769118284	2.49821061541436	4.21898235712095	2.49821061541436	0	0	0	0	2.49821061541436	2.49821061541436	2.49821061541436	3.14937261910123	0	0	0	0	0	0	0	0	0	0	0	0	0	0	0	0	0	0	0
TTGTTTGCACGCTGTG-1_8	2.84483403817121	0	2.84483403817121	0	0	0	0	0	1.85623049348733	1.85623049348733	0	0	0	0	0	0	1.85623049348733	0	1.85623049348733	0	0	2.84483403817121	0	0	0	1.85623049348733	1.85623049348733	0	0	0	0	1.85623049348733	1.85623049348733	0	0	1.85623049348733	1.85623049348733	2.46802631430948	0	2.46802631430948	0	0	0	0	2.84483403817121	0	0	0	0
AACCATGCACTACAGT-1_1	0	3.46447737124293	2.8021400099501	2.8021400099501	0	0	0	0	0	0	0	3.46447737124293	0	2.8021400099501	0	0	0	0	0	0	0	0	0	0	0	0	0	0	0	0	0	0	0	0	0	0	0	0	2.8021400099501	0	0	0	0	0	2.8021400099501	0	0	0	0
ATAGACCTCACTCTTG-1_1	0	0	3.62069794169786	0	0	0	0	0	0	0	0	0	0	0	0	0	2.9539628606777	0	0	0	0	0	0	0	0	0	0	0	0	0	0	3.62069794169786	0	0	0	2.9539628606777	2.9539628606777	2.9539628606777	0	0	0	0	0	0	0	0	0	0	0
GACCCAGGTCTCCTGT-1_1	0	0	3.54261149410068	2.23956666872002	0	3.26452908303714	0	0	2.23956666872002	2.23956666872002	0	4.22118415150336	0	2.23956666872002	0	0	4.70102933039799	0	0	0	3.93838389337641	0	0	0	0	0	2.23956666872002	3.26452908303714	0	0	0	0	0	2.23956666872002	0	0	0	2.23956666872002	0	0	3.26452908303714	0	0	2.23956666872002	0	0	0	0	0
TCTTCCTAGCGAGGAG-1_1	2.10198963924594	1.11583772474909	2.32577	1.11583772474909	0	0	0	0.706093994767943	2.32577	2.10198963924594	1.63007311394082	2.85744625767505	4.53630849524898	2.50851588838906	0	0	0.706093994767943	0	0	0	1.63007311394082	0	0	0.706093994767943	0	0.706093994767943	0	0	0	1.81324529854265	0	3.11561538947546	1.63007311394082	1.81324529854265	1.11583772474909	2.5887217486331	1.11583772474909	1.40565226268478	0.706093994767943	1.11583772474909	0	1.96800312696547	0	0	3.52146571670072	0.706093994767943	0.706093994767943	0	0
AACCATGCACTACAGT-1_2	0	3.40915781589356	0	0	0	0	0	0	0	0	0	0	0	0	0	0	0	0	0	0	0	0	0	0	0	0	0	0	0	0	2.7485446566073	2.7485446566073	0	0	2.7485446566073	2.7485446566073	0	0	2.7485446566073	0	0	2.7485446566073	0	0	2.7485446566073	0	0	0	0
ATAGACCTCACTCTTG-1_2	3.3703906100194	0	2.71104197595903	0	0	0	0	2.71104197595903	0	0	0	0	0	0	0	0	0	0	0	0	0	0	0	0	0	0	0	0	0	0	0	3.76433082526866	0	0	0	3.76433082526866	0	0	0	0	0	0	0	0	0	0	0	0	0
GGGACCTTCTAACCGG-1_2	3.95163610626549	3.55573671287402	3.55573671287402	0	2.89074961544836	0	0	0	0	0	2.89074961544836	0	0	0	0	0	0	0	0	0	0	0	0	0	0	0	0	0	0	0	2.89074961544836	0	0	0	0	0	0	0	2.89074961544836	0	0	0	0	0	0	0	0	0	0
GGGAGATAGCCTCGTG-1_2	0	0	2.56531866777872	0	2.56531866777872	0	0	0	2.56531866777872	0	0	0	0	0	0	0	4.69174429251898	0	0	0	3.21925990476154	2.56531866777872	0	0	0	0	3.61130718179632	0	0	0	3.21925990476154	0	0	0	0	2.56531866777872	2.56531866777872	0	0	0	2.56531866777872	0	0	0	0	0	0	0	0
TTGAACGTCTAAGGGA-1_2	4.6546088761348	3.87750794879255	2.99179833952829	0	0	0	0	0	0	0	2.34762900467216	2.34762900467216	0	2.34762900467216	0	0	0	0	0	0	0	0	0	0	0	0	0	0	0	0	0	0	0	0	0	2.34762900467216	0	0	4.0563731472103	0	0	0	0	0	2.99179833952829	0	0	0	0
AGTGATCGTAACACCT-1_4	2.80797541146635	2.17340558787198	0	0	2.80797541146635	0	0	0	2.17340558787198	3.1931265794716	0	2.17340558787198	3.47049481043592	2.80797541146635	2.17340558787198	0	0	0	0	0	0	0	0	0	0	0	0	0	0	0	0	0	0	0	2.17340558787198	3.1931265794716	0	2.80797541146635	0	0	0	2.17340558787198	0	0	2.17340558787198	0	0	0	0
GTAGGTTAGGCTAGCA-1_4	0	3.74397054835423	2.69159272906391	0	0	0	3.35026599962339	0	0	0	0	0	0	3.35026599962339	2.69159272906391	0	3.74397054835423	0	0	0	0	0	0	0	0	0	0	0	0	0	0	0	0	0	0	0	0	0	0	0	0	0	0	0	0	0	0	0	0
GTTACGAAGGCTTAAA-1_4	3.29071521588427	0	2.90369260187183	0	0	0	0	2.26391595183489	2.90369260187183	3.29071521588427	2.26391595183489	4.24800250983934	0	2.90369260187183	0	0	2.26391595183489	0	0	0	0	0	0	0	0	0	0	0	0	0	0	0	2.26391595183489	0	0	0	0	0	0	0	0	0	0	0	2.26391595183489	0	0	0	0
AGTGATCGTAACACCT-1_5	3.05988962449446	0	0	0	3.05988962449446	0	0	0	3.05988962449446	0	0	0	3.05988962449446	3.05988962449446	0	0	0	0	0	0	0	0	0	0	0	0	0	0	0	0	0	0	0	0	3.05988962449446	0	0	0	0	0	0	3.05988962449446	0	0	3.05988962449446	0	0	0	0
ATTACCTCAAATGGCG-1_5	3.53127477851527	2.86697506219861	3.53127477851527	0	0	0	0	0	2.86697506219861	0	0	0	0	0	2.86697506219861	0	0	0	0	0	0	0	0	0	0	0	0	0	0	0	0	0	0	0	0	0	0	2.86697506219861	0	0	0	2.86697506219861	0	0	0	0	0	0	0
ACAAAGAGTCACTTCC-1_6	2.77634671238211	0	0	0	0	0	0	0	0	0	0	0	0	0	2.77634671238211	0	0	0	3.43786618529924	0	0	0	0	0	0	0	0	0	0	0	0	0	0	0	0	3.83256245758396	0	0	3.43786618529924	0	0	0	0	0	0	0	0	0	0
ACATGCAGTACAGTCT-1_6	1.16020287636447	0	2.27853028353575	0	1.16020287636447	1.16020287636447	0	0	1.16020287636447	0	0	2.64925395425168	0	0	1.68290415157368	0	0	0	0	0	1.16020287636447	2.27853028353575	0	0	0	0	1.16020287636447	0	0	0	0	0	0	2.27853028353575	0	3.38362883963242	0	1.68290415157368	0	0	0	0	0	2.0244230953503	2.27853028353575	0	1.16020287636447	0	0
AGTGATCGTAACACCT-1_6	0	0	2.35364026379433	2.35364026379433	0	0	0	0	2.99811039595896	0	0	0	2.99811039595896	2.99811039595896	3.38680864421006	0	2.35364026379433	0	0	0	0	2.35364026379433	0	0	0	0	0	0	0	0	0	2.99811039595896	0	2.35364026379433	0	2.35364026379433	2.35364026379433	2.35364026379433	0	0	0	0	0	0	2.99811039595896	0	0	0	0
CTTACCGTCATCACAG-1_6	3.5657017386646	0	2.90043927573264	0	0	0	0	0	0	0	0	0	0	0	3.5657017386646	0	0	0	0	0	0	0	0	0	0	0	0	0	0	0	2.90043927573264	2.90043927573264	0	0	0	3.5657017386646	0	2.90043927573264	0	3.5657017386646	0	0	0	0	0	0	0	0	0
GCGATCGGTTGATGTC-1_6	0	0	0	0	2.95655166898559	0	2.31409562022533	0	0	0	2.31409562022533	0	0	0	0	0	0	0	0	0	0	0	0	0	0	0	0	0	0	0	0	0	0	0	0	3.84114660577829	2.31409562022533	0	0	0	2.31409562022533	0	0	0	0	0	0	0	0
TTCTGTACAGGATCTT-1_6	0	0	2.30999856153725	2.30999856153725	3.34014541506842	3.61893007138801	2.30999856153725	2.30999856153725	0	2.30999856153725	0	3.34014541506842	0	2.30999856153725	3.83669692465628	0	2.30999856153725	0	0	0	4.01541788813533	0	0	0	0	0	0	2.30999856153725	0	0	0	0	0	0	0	2.95224111198918	0	0	0	2.30999856153725	0	0	0	0	0	0	0	0	0
AAAGGATGTTAACAGA-1_7	0	0	0	2.64296612938031	0	0	0	0	0	2.64296612938031	0	3.29989014312281	0	2.64296612938031	0	0	2.64296612938031	0	0	0	0	0	0	0	0	0	0	0	0	0	0	3.29989014312281	0	0	0	3.29989014312281	3.29989014312281	0	0	0	0	0	2.64296612938031	0	0	0	0	0	0
AACGAAAAGGTTTGAA-1_7	0	0	2.12153567650278	0	0	0	0	0	3.23788614470766	1.77426751177022	0	0	0	2.58323515477029	0	0	0	0	0	0	0	0	0	0	0	0	0	0	0	1.77426751177022	1.77426751177022	1.23778867301637	0	1.23778867301637	0	3.49115219889596	2.89789135434873	1.23778867301637	2.58323515477029	2.12153567650278	2.37879786022702	0	1.23778867301637	1.23778867301637	1.77426751177022	0	0	0	0
AATGAAGTCCGCAAAT-1_7	2.92513191271328	0	2.92513191271328	2.92513191271328	0	0	0	0	0	0	0	2.92513191271328	0	0	0	0	4.49069516487685	0	0	0	0	0	0	0	0	0	0	0	0	0	0	0	0	0	0	0	2.92513191271328	0	2.92513191271328	0	0	2.92513191271328	0	0	3.59108382482171	0	0	0	0
ACATGCAGTATGATCC-1_7	0	0	0	0	2.89316221540246	0	0	0	0	2.25393558389386	0	2.25393558389386	2.25393558389386	2.89316221540246	0	0	0	0	2.25393558389386	0	0	0	0	0	0	0	0	0	0	0	0	3.27998776586728	0	2.25393558389386	0	0	2.89316221540246	2.89316221540246	0	0	2.25393558389386	0	0	0	0	0	0	0	0
ACCTGTCAGATAACAC-1_7	3.68727206301765	0	3.01885673046475	2.01347435610029	0	0	0	2.01347435610029	2.01347435610029	0	2.01347435610029	0	0	0	0	0	4.71239074875143	0	0	0	0	0	0	0	0	0	0	0	0	0	0	0	0	0	2.01347435610029	3.29424933500271	2.01347435610029	2.63752653956798	2.63752653956798	0	0	0	0	3.29424933500271	3.68727206301765	0	0	0	0
ACGCACGCAGTGGGTA-1_7	0	0	2.47856878690933	0	0	0	0	1.15840118242037	1.15840118242037	1.15840118242037	0	1.15840118242037	0	2.47856878690933	1.15840118242037	0	1.6807672845701	0	0	0	0	0	0	0	0	0	0	0	0	0	3.12887988050376	0	2.47856878690933	1.15840118242037	0	1.15840118242037	1.15840118242037	2.27617426927082	1.6807672845701	1.15840118242037	3.02837055586163	2.64681454856907	0	1.6807672845701	2.27617426927082	0	0	0	0
ACGTTCCAGCACTCGC-1_7	0	0	2.28377721138771	0	0	0	1.0162214083275	1.0162214083275	2.08578923533094	2.44896980377527	0	2.28377721138771	0	1.83867602177912	0	0	1.50972177764932	0	0	0	0	0	0	0	0	0	0	0	0	0	2.08578923533094	1.83867602177912	1.50972177764932	0	0	2.92463134197711	2.08578923533094	2.28377721138771	1.83867602177912	1.83867602177912	0	2.44896980377527	1.50972177764932	1.0162214083275	3.17452950038712	0	0	0	0
ACTATTCCACGGTGTC-1_7	1.73569995659759	0	2.70929553127561	0	2.33658009824673	0	0.659889958803463	0.659889958803463	2.02049483380804	2.42306438663563	0	2.13731361565323	0	2.57638622265248	0	0	2.24190205825666	0	0	0	1.55568216912928	1.05401891312529	0	0	0	0	2.02049483380804	3.51780284644163	0	0	0.659889958803463	0	0	0	0	2.98019157934228	1.88820183143467	2.33658009824673	1.73569995659759	1.33598435098069	3.02656057179483	0.659889958803463	0.659889958803463	0.659889958803463	1.33598435098069	0	0.659889958803463	0	0
ACTTTCACAGCCTACG-1_7	0	0	2.66233980038612	0	0	0	0	0	0	1.29908907764106	0	1.84560216375766	0	2.66233980038612	0	0	0	0	0	0	0	0	0	0	0	0	0	0	0	0	2.45649199858551	0	0	2.19698757540947	0	2.45649199858551	2.83296239909027	1.29908907764106	3.10582563983265	1.84560216375766	3.10582563983265	1.84560216375766	1.29908907764106	1.29908907764106	3.10582563983265	0	0	0	0
ACTTTCAGTTCTGAGT-1_7	2.43412438824543	3.47250921795335	2.43412438824543	0	2.43412438824543	0	0	0	0	2.43412438824543	0	0	0	3.08244443825027	0	0	3.75240126450758	0	0	0	2.43412438824543	0	0	0	0	0	0	2.43412438824543	0	0	0	0	0	2.43412438824543	0	3.08244443825027	0	0	2.43412438824543	0	2.43412438824543	0	0	0	0	0	0	0	0
AGCCAATCAAACTAAG-1_7	0	0	0	0	0	0	0	0	2.90532370541378	0	2.90532370541378	0	0	0	0	0	0	0	0	0	0	0	0	0	0	2.90532370541378	0	0	0	0	3.57072393976955	0	0	0	0	2.90532370541378	0	0	2.90532370541378	0	0	0	0	0	3.57072393976955	0	0	0	0
AGCCACGAGCTAGAAT-1_7	0	0	2.81502899233289	0	0	0	0	1.98478243676035	0	0	0	0	0	1.42038944920325	0	0	5.02163546120307	0	1.42038944920325	0	0	2.60675015716478	0	0	0	0	0	0	0	1.42038944920325	0	0	0	0	0	0	0	2.34336188875274	2.34336188875274	1.42038944920325	1.42038944920325	0	0	0	1.42038944920325	0	0	0	0
AGGGTTTGTATGCTAC-1_7	0	0	0	0	0	0	0	0	2.7499141123751	0	0	0	0	0	0	0	0	0	0	0	0	0	0	0	0	0	0	0	0	0	0	0	0	0	0	0	0	0	0	0	0	0	3.41057252622853	2.7499141123751	2.7499141123751	0	0	0	0
ATCCATTAGGTGGTTG-1_7	0	0	3.05166823677829	0	0	0	0	1.84099227623487	1.43071153968444	1.84099227623487	0	2.61934242175692	2.24965496788203	2.13107349438063	0.722976748777436	0	4.94871475923835	0	2.3556537751311	0	0	0	0	0	0	0	0	0	0	0	0	2.82780863557083	0	0.722976748777436	0	1.99651460118209	1.13819053625148	1.84099227623487	2.82780863557083	2.13107349438063	0	1.84099227623487	0	1.13819053625148	2.88864391352658	0	0	0	0
ATCCCTGGTTAGGGTG-1_7	2.11680980684066	0	0	0	0	0	0	0	0	2.11680980684066	0	2.74786072735801	0	2.11680980684066	0	0	2.74786072735801	0	0	0	2.74786072735801	0	0	0	0	0	0	0	0	0	2.11680980684066	2.74786072735801	0	0	0	3.13173959779812	0	2.11680980684066	2.11680980684066	0	0	0	0	0	2.11680980684066	0	0	0	0
ATGAGGGGTTTGGAAA-1_7	1.84268960877036	0	1.84268960877036	0	0	0	0	0	1.84268960877036	1.84268960877036	0	2.82970654604827	0	2.45332933989141	0	0	0	0	0	0	0	0	0	0	0	0	2.82970654604827	0	0	0	2.82970654604827	1.84268960877036	0	1.84268960877036	0	3.10252109919077	3.31663686804316	1.84268960877036	2.82970654604827	2.45332933989141	0	0	0	1.84268960877036	3.31663686804316	0	0	0	0
ATGATCGTCCGTAGGC-1_7	2.0126313986016	1.44491487862476	2.63662325133438	1.44491487862476	0	0	2.0126313986016	0	2.37252835010667	1.44491487862476	0	1.44491487862476	0	1.44491487862476	0	0	3.76443636447277	0	0	0	2.63662325133438	0	0	0	0	0	0	0	0	0	2.0126313986016	0	1.44491487862476	0	1.44491487862476	2.0126313986016	0	1.44491487862476	0	2.0126313986016	2.63662325133438	0	1.44491487862476	2.0126313986016	2.63662325133438	0	0	0	0
CAACCAAAGACGCTCC-1_7	0	0	2.77212009670986	0	0	0	0	0	0	2.77212009670986	0	0	0	0	0	0	2.77212009670986	0	0	0	0	0	0	0	0	0	0	0	0	0	0	2.77212009670986	0	0	0	0	2.77212009670986	2.77212009670986	3.43350345834568	0	0	0	0	0	3.43350345834568	0	0	0	0
CAAGACTAGGTCTTTG-1_7	1.76976901993015	0	0	0	0.680011024604769	0	0	0	2.17375076030077	1.08105878582338	0	0.680011024604769	3.01935064454586	1.36652484585828	0.680011024604769	0	0	0	0	0	0	0	0	0	0	0	0	0	0	0	0	1.76976901993015	0	0.680011024604769	1.08105878582338	2.46069032292451	0.680011024604769	2.05633877291538	2.68338810356371	1.08105878582338	0	1.36652484585828	1.08105878582338	1.08105878582338	2.80834140330428	0	0	0	0
CACAGGCCACTCATAG-1_7	0	0	0	0	0	0	0	0	2.38213627939939	1.77732325234048	0	0	0	1.77732325234048	0	0	0	0	0	0	1.77732325234048	0	0	0	0	0	0	0	0	0	3.56665629311888	0	0	1.77732325234048	0	0	1.77732325234048	1.77732325234048	0	0	0	0	2.38213627939939	1.77732325234048	2.75633323619643	0	0	0	0
CATAGACCAGGGATAC-1_7	3.05666665395977	0	0	0	0	0	0	0	0	0	0	0	0	3.05666665395977	0	0	0	0	0	0	0	0	0	0	0	0	0	0	0	0	3.05666665395977	0	2.04797595982601	2.04797595982601	0	2.04797595982601	2.04797595982601	2.67445128820618	3.87671414483496	0	0	0	0	0	3.72601064870463	0	0	0	0
CATGAGTCACCCTGAG-1_7	0	0	0.945580490076459	0	0.945580490076459	0	0	0	0	2.34620417955919	0	2.18284800836896	2.34620417955919	1.98749471708216	0	0	3.52813698696343	0	0	0	0	1.42277444949045	0	0	0	0	0.945580490076459	0	0	1.98749471708216	0	1.98749471708216	0.945580490076459	0.945580490076459	0	3.20334015169044	2.18284800836896	2.90785035517012	0.945580490076459	1.42277444949045	0	2.18284800836896	0.945580490076459	2.90785035517012	2.99030193881039	0	0	0	0
CATGGTACAGGAGGTT-1_7	2.95224111198918	0	2.57255219413927	0	0	0	0	0	0	0	0	0	0	1.39247606192086	0	0	3.34014541506842	0	0	0	0	0	0	0	0	0	0	0	0	0	0	1.39247606192086	0	0	2.30999856153725	2.78030989579387	1.39247606192086	2.78030989579387	3.61893007138801	1.39247606192086	0	0	0	0	1.95297183875224	0	0	0	0
CCCTCAACACTCTGCT-1_7	0	0	0	0	0	0	0	0	0	0	0	0	0	0	0	0	3.05025475493917	0	0	0	0	0	0	0	0	0	0	0	0	0	0	3.05025475493917	0	0	0	0	0	0	0	0	0	0	0	0	0	0	0	0	0
CGAGTTACAATCCAGT-1_7	2.71378775429768	0	1.57727025484293	0	0.824427032813331	0	1.27008279463044	0	0.824427032813331	2.29898019104718	0.824427032813331	2.00186755821891	0	2.29898019104718	0	0	0.824427032813331	0	0	0	0	0	0	0	0	0	0	0	0	0	1.57727025484293	0	0	0.824427032813331	1.27008279463044	2.62508422825007	2.00186755821891	2.00186755821891	3.23202500397852	0.824427032813331	0	0.824427032813331	0	1.27008279463044	3.32834161727863	0	0	0	0
CTACCTGGTGTTCATG-1_7	0	0	0	0	0	0	1.40720317318917	0	0	0	0	0	0	1.40720317318917	0	0	2.32762371333543	0	0	0	0	0	0	0	0	0	0	0	0	0	0	0	0	1.40720317318917	1.40720317318917	0	1.40720317318917	2.59062182185687	3.63795947878054	0	0	1.9697705634872	0	1.40720317318917	3.24556160483345	0	0	0	0
CTCATTAGTTTGTTCT-1_7	0	0	1.35920574428213	0.894678860028777	0	1.35920574428213	0.894678860028777	1.35920574428213	0.894678860028777	0	0	3.12228781466541	0	2.26998957117381	0	0	2.82802637149106	0	0	0	0	0.894678860028777	0	0	0	0	0	0	0	0	1.35920574428213	0	0	0	0.894678860028777	3.12228781466541	2.53150392135787	2.26998957117381	0	1.91489112558137	3.61533380922001	2.53150392135787	0	2.26998957117381	3.61533380922001	0	0	0	0
CTCCCAATCTGCGGCA-1_7	0	0	2.69544810697013	1.72348982996304	0	0	0	0	1.72348982996304	1.72348982996304	0	3.07815209415603	0	1.1945361536712	0	0	3.17889755043635	0	0	0	0	0	0	0	0	0	0	0	0	0	0	0	1.72348982996304	1.72348982996304	1.72348982996304	2.52653862925737	2.32318182948587	2.8399073876234	1.72348982996304	1.1945361536712	0	2.32318182948587	1.1945361536712	2.06763174829063	3.27041586597518	0	0	0	0
CTGAGCGAGACTACCT-1_7	0	0	2.44993663901165	2.44993663901165	0	0	0	0	0	1.83956601435704	0	0	0	0	0	0	3.0989756741088	0	0	0	0	0	0	1.83956601435704	0	0	0	0	0	0	2.44993663901165	0	2.44993663901165	0	0	1.83956601435704	3.31305923313864	0	0	2.44993663901165	3.0989756741088	1.83956601435704	1.83956601435704	0	3.31305923313864	0	0	0	0
CTGTGAAGTGCGTTTA-1_7	0	0	3.04881828452456	2.40199625366665	0	0	0	0	0	1.79551934331524	0	2.40199625366665	0	0	0	0	0	0	0	0	0	1.79551934331524	0	0	0	0	0	0	0	0	1.79551934331524	0	0	0	0	2.77681758815947	2.40199625366665	1.79551934331524	0	1.79551934331524	3.43835218813579	2.40199625366665	1.79551934331524	0	2.77681758815947	0	0	0	0
CTTGAGAAGACCTCCG-1_7	3.23984814601424	2.21665838732908	0	0	2.21665838732908	0	0	0	0	2.21665838732908	0	0	0	2.21665838732908	0	0	4.0645089432566	0	0	0	0	0	0	0	0	0	2.21665838732908	2.21665838732908	0	0	0	0	0	0	0	2.21665838732908	0	3.23984814601424	0	0	0	0	0	0	0	0	0	0	0
CTTGATTGTTTGAAAG-1_7	2.89477423607122	0	2.25546304997313	0	0	0	0	2.25546304997313	0	2.25546304997313	0	0	0	0	2.25546304997313	0	4.23869995590421	0	0	0	0	0	0	0	0	0	2.25546304997313	0	0	0	0	0	0	0	0	2.25546304997313	2.25546304997313	2.89477423607122	2.25546304997313	2.25546304997313	2.25546304997313	0	0	2.25546304997313	2.25546304997313	0	0	0	0
CTTTCGGGTACCTAAC-1_7	1.17779031838029	1.17779031838029	2.81722366295187	1.17779031838029	0	0	0	0	2.30146086578177	2.04660490128152	0	2.30146086578177	1.17779031838029	1.70372611974273	0	0	3.60970247645692	0	1.17779031838029	0	0	0	0	0	0	0	0	2.50437875320082	0	0	2.67298563320705	0	2.67298563320705	1.70372611974273	0	1.70372611974273	2.50437875320082	2.04660490128152	0	2.04660490128152	4.43255418651723	1.70372611974273	0	0	2.81722366295187	0	0	0	0
GATAGAAGTGATTCAC-1_7	0	0	3.47230758278013	0	0	0	2.60153305435011	0	0	1.9799246483977	0	1.9799246483977	0	2.60153305435011	0	0	0	0	0	0	0	1.9799246483977	0	0	0	0	0	0	0	0	1.9799246483977	0	1.9799246483977	1.9799246483977	0	2.60153305435011	1.9799246483977	0	0	0	0	1.9799246483977	0	2.98196756108314	1.9799246483977	0	0	0	0
GATCAGTTCACGAACT-1_7	1.51955	0	0	0	0	1.51955	0	0	2.09682789836974	1.0242754343282	0	3.50048091931819	0	1.84927813921732	0	0	1.51955	0	0	0	0	1.0242754343282	0	0	0	0	0	0	0	0	1.0242754343282	0	0	1.0242754343282	1.51955	2.46048250645226	2.46048250645226	1.51955	2.09682789836974	1.0242754343282	0	0	0	1.51955	3.65031043859175	0	0	0	0
GCCAGTGGTCTTACAG-1_7	0	0	2.76080837768662	0	0	0	0.908767315921816	0	2.43087577363865	1.37688121376112	0	3.37224832781699	1.69447479411326	2.43087577363865	0	0	3.14496791701827	0	0	0	0	0	0	0	0	0	0.908767315921816	0	0	0	0	0	1.37688121376112	0.908767315921816	1.37688121376112	2.93253388992679	2.43087577363865	0	1.69447479411326	1.69447479411326	0	2.43087577363865	0.908767315921816	2.1289826352919	2.66245002571406	0.908767315921816	0	0	0
GCCATTCAGGTTGAGC-1_7	2.42405866111738	0	2.06192189815863	1.48851960674535	0	0	0	0	0	2.89881703274323	0	0	0	2.06192189815863	0	0	1.48851960674535	0	0	0	0	0	0	0	0	1.48851960674535	0	0	0	0	0	0	0	0	0	3.21942455936307	0	2.06192189815863	2.42405866111738	1.48851960674535	0	1.48851960674535	0	0	2.42405866111738	0	0	0	0
GCCCGAATCATGCCAA-1_7	0	0	0	0	0	0	0	0	0	0	0	2.37902000452688	0	2.37902000452688	0	0	0	0	0	0	0	0	0	0	0	0	0	0	0	0	0	0	0	0	0	2.37902000452688	2.37902000452688	3.41388185531253	2.37902000452688	0	0	0	0	0	3.41388185531253	0	0	0	0
GCTACCTCATGGACAG-1_7	2.45332933989141	0	0	0	0	0	0	0	1.51344028420563	0	0	2.71927519215534	0	1.51344028420563	0	0	0	0	0	0	1.51344028420563	0	0	0	0	0	0	0	0	0	1.51344028420563	0	1.51344028420563	0	2.08996865015039	2.71927519215534	1.51344028420563	2.45332933989141	2.71927519215534	1.51344028420563	0	2.45332933989141	1.51344028420563	1.51344028420563	1.51344028420563	0	0	0	0
GGGCTACAGTAGGGTC-1_7	2.24498172972003	0	2.5507209435472	0	0	0	0	0	1.80239369940315	1.47615728415992	0	0.988815508732518	0	0.988815508732518	0	0	0	0	0	0	0	1.80239369940315	0	0	0	0	0	0	0	0	2.5507209435472	0	1.47615728415992	0.988815508732518	0.988815508732518	2.04797595982601	3.27035681264632	2.5507209435472	1.47615728415992	2.24498172972003	3.13308400960102	2.04797595982601	0	0.988815508732518	2.67445128820618	0	0	0	0.988815508732518
GGGTTTATCATTGCTT-1_7	0	0	2.66382902245584	0	0	0	2.03804222210607	0	0	0	0	0	0	3.04579316665736	0	0	2.66382902245584	0	0	0	0	0	0	0	0	0	0	0	0	0	0	0	0	2.03804222210607	0	3.04579316665736	0	0	2.03804222210607	2.03804222210607	0	0	0	0	0	0	0	0	0
GGTTCTCTCCATGCAA-1_7	2.68903190262809	2.68903190262809	1.71783906814673	0	0	0	0	0	0	2.68903190262809	0	0	0	0	0	0	3.49672923259057	0	0	0	2.95958137501603	2.31697579007581	0	0	0	0	1.71783906814673	2.68903190262809	0	0	3.62646639700876	0	1.71783906814673	0	0	2.31697579007581	2.68903190262809	2.31697579007581	0	1.71783906814673	4.36605035383713	1.71783906814673	0	0	1.71783906814673	0	0	0	0
GTCGTTCTCTCGTGAA-1_7	0	2.42656377952057	3.28839418605623	0	0	0	0	0	0	1.81807007627788	0	0	0	2.42656377952057	0	0	3.07453582369598	0	0	0	0	0	0	0	0	0	0	0	0	0	3.46447737124293	0	2.42656377952057	0	1.81807007627788	1.81807007627788	2.8021400099501	1.81807007627788	2.42656377952057	0	3.28839418605623	0	0	1.81807007627788	1.81807007627788	0	0	0	0
GTCTCACAGTATGGCG-1_7	2.53004053634353	0	1.91353563432951	0	0	0	0	0	1.91353563432951	1.91353563432951	0	0	0	2.53004053634353	0	0	0	0	0	0	0	0	0	0	0	0	0	0	0	0	2.53004053634353	3.18254498169763	0	0	2.53004053634353	0	2.53004053634353	1.91353563432951	2.53004053634353	1.91353563432951	0	1.91353563432951	1.91353563432951	1.91353563432951	1.91353563432951	0	0	0	0
GTCTCACTCACCTGGG-1_7	0	0	1.42889861031464	1.99445520817117	0	0	0	1.42889861031464	2.35349662907441	1.75113693814081	0	1.99445520817117	1.75113693814081	2.61713283454784	0	0	3.70564418408022	0	0	0	0	0	0	0	0	0	0.950518104664234	0	0	0	0	0.950518104664234	0.950518104664234	1.75113693814081	0	2.72677035200624	3.07415732447281	1.99445520817117	2.19000394601733	1.99445520817117	0	1.42889861031464	0	0.950518104664234	3.62439806513258	0	0	0	0
GTGGAGAGTAGACACG-1_7	1.1679300224606	0	0	0	1.69206070452363	0	0	0	1.69206070452363	0	0	2.2886200680401	0	1.69206070452363	0	0	1.1679300224606	0	0	0	0	1.1679300224606	0	0	0	0	0	0	0	0	3.04156429327965	0	0	0	0	2.03418136043004	2.03418136043004	1.1679300224606	1.69206070452363	0	2.2886200680401	0	0	1.1679300224606	2.49127387101959	0	0	0	0
GTTGCGGCAAAGACTA-1_7	0	3.06085874490753	2.41349478164118	0	0	0	0	0	3.06085874490753	2.41349478164118	0	0	2.41349478164118	2.41349478164118	2.41349478164118	0	3.45058482580414	0	0	0	0	0	0	0	0	0	0	0	0	0	0	0	0	0	2.41349478164118	2.41349478164118	0	0	2.41349478164118	0	0	0	0	0	2.41349478164118	0	0	0	0
GTTTACTGTGAGCCAA-1_7	3.44623270983528	0	2.91023490139558	0	0	0	0	0	0	1.67527766992964	0	1.67527766992964	0	0	0	0	4.90933032957061	0	1.67527766992964	0	0	1.67527766992964	0	1.67527766992964	0	0	1.67527766992964	0	0	2.27011929174447	0	0	0	0	0	3.57577296634145	0	2.27011929174447	2.27011929174447	0	1.67527766992964	1.67527766992964	1.67527766992964	1.67527766992964	2.27011929174447	0	0	0	0
TAACACGCATTATGCG-1_7	0	0	2.23620060109646	1.6445839881565	0	1.6445839881565	0	0	0	0	0	2.6053945411473	0	0	0	0	0	0	0	0	0	1.6445839881565	0	0	0	0	0	0	0	0	1.6445839881565	0	0	0	0	2.6053945411473	0	2.6053945411473	2.6053945411473	0	0	0	0	0	2.87443544534248	0	0	0	0
TACCGGGTCATTTGTC-1_7	2.10259031237107	0	1.75640286678226	0	0.787498587519971	0	0.787498587519971	0	2.56332627989839	1.22253449173306	0	1.5246803859998	0	2.10259031237107	0	0	3.26406813106853	0	0	0	0	0	0	0	0	0	0.787498587519971	0	0	0	3.00401127630968	0	0.787498587519971	1.22253449173306	1.5246803859998	2.73272333558889	2.56332627989839	0	1.94440309300901	1.5246803859998	2.65160744757394	1.22253449173306	0.787498587519971	1.94440309300901	3.06171470862183	0	0.787498587519971	0	0
TACTTCAGTAGTCACT-1_7	1.74969568161059	0	3.38497010422792	1.74969568161059	2.35191829274565	0	0	0	0	3.38497010422792	0	1.74969568161059	0	0	0	0	3.53426922637865	0	0	0	0	0	0	0	0	0	0	0	0	0	1.74969568161059	0	0	0	0	3.66414644146795	2.35191829274565	0	2.35191829274565	0	1.74969568161059	0	0	0	2.35191829274565	0	0	0	0
TAGTGCATCCATTTAC-1_7	0	0	3.07552065772667	0	0	0	0	0	0	0	0	0	0	3.74531446586581	0	0	0	0	0	0	0	0	0	3.07552065772667	0	0	0	0	0	0	0	3.07552065772667	0	0	0	0	0	3.07552065772667	4.14287232806938	0	0	0	0	0	3.74531446586581	0	0	0	0
TCATGAGGTTGTAGCT-1_7	1.90277992121162	1.06522859830239	1.06522859830239	0	1.90277992121162	0	0	0	1.56924163324963	1.06522859830239	0	0	1.06522859830239	0	0	0	1.56924163324963	0	0	0	0	0	0	0	0	0	0	0	0	0	1.56924163324963	0	1.06522859830239	0	0	1.56924163324963	1.90277992121162	2.35209032845216	1.06522859830239	0	1.06522859830239	1.06522859830239	0	2.15246065078936	2.66099460319901	0	0	0	0
TCTCCGAAGCCGCACT-1_7	0.920511419478385	0.920511419478385	0.920511419478385	1.39156744301805	0	0	0	0	2.14626690973484	0.920511419478385	0	1.39156744301805	2.7791757414457	1.95193426365869	0	0	1.39156744301805	0	0	0	0	0	0	0	0	0	0	0	0	0	1.71049916929745	0.920511419478385	0.920511419478385	2.30890946281662	0.920511419478385	2.14626690973484	2.44876276932359	1.71049916929745	2.7791757414457	1.39156744301805	1.95193426365869	1.39156744301805	0	1.39156744301805	2.57143536583756	0	0	0	0
TCTTGCGGTTGCAAGG-1_7	2.11392386145659	1.53478654268765	2.11392386145659	1.53478654268765	0	1.53478654268765	0	0	2.74478961036862	2.11392386145659	0	1.53478654268765	0	2.47830194771887	0	0	1.53478654268765	0	0	0	2.11392386145659	0	0	0	0	0	0	0	0	0	0	0	0	0	0	3.40527835271042	0	1.53478654268765	3.27647826097479	1.53478654268765	0	0	0	0	2.11392386145659	0	1.53478654268765	0	0
TGAGGAGTCTTCCACG-1_7	2.48147611469121	0	2.22128588849634	0	0	1.31901235403657	0	0	1.86863594734354	0	0	2.22128588849634	0	2.68775430148231	0	0	3.2448372612957	0	0	0	1.31901235403657	0	0	0	0	0	1.31901235403657	2.22128588849634	0	0	1.31901235403657	0	1.31901235403657	0	0	3.00459697531424	1.86863594734354	2.68775430148231	1.86863594734354	1.31901235403657	3.43839638270415	1.31901235403657	0	1.31901235403657	1.31901235403657	0	0	0	0
TGCATGAAGAATACAC-1_7	0	0	2.67633933291001	0	0	0	0	0	1.70667349378775	2.30470283096082	0	1.70667349378775	0	0	0	0	3.33447334366517	0	0	0	1.70667349378775	0	0	0	0	0	0	0	0	0	3.15925318173338	3.15925318173338	1.70667349378775	2.30470283096082	0	2.67633933291001	2.67633933291001	0	2.67633933291001	2.30470283096082	0	1.70667349378775	0	0	2.67633933291001	0	0	0	0
TGGAGAGCAGCATCTA-1_7	0	0	1.32041905155431	0	0	1.8702595700132	0	0	0	1.32041905155431	0	0	0	1.32041905155431	0	0	1.32041905155431	0	0	0	0	0	0	0	0	0	1.32041905155431	0	0	0	3.52459086293536	1.32041905155431	1.32041905155431	1.8702595700132	0	1.32041905155431	2.48323538484697	1.8702595700132	0	1.8702595700132	3.24668216167386	0	1.32041905155431	1.8702595700132	3.0064215762376	0	0	0	0
TGGTTAGCAGACCGCT-1_7	2.24962334392318	0	1.34235665808847	1.89553501908368	0	0	1.34235665808847	0	0	0	0	1.34235665808847	0	1.34235665808847	0	0	0	0	0	0	1.34235665808847	2.24962334392318	0	0	0	0	0	3.1622815318928	0	0	0	0	0	0	0	0	2.24962334392318	1.34235665808847	1.34235665808847	2.51059203726549	3.37692323353951	0	0	0	1.89553501908368	0	0	0	0
TGTAAGCAGCACTGGA-1_7	0	0	1.42373106074152	0	2.34734384281636	0	0	0	2.34734384281636	1.42373106074152	0	0	0	0	0	0	4.68386947543138	0	0	0	1.98858234946178	3.26654844895125	0	0	0	1.42373106074152	1.42373106074152	0	0	0	0	0	2.6108298331905	0	0	2.34734384281636	1.98858234946178	1.42373106074152	1.42373106074152	0	0	1.98858234946178	0	0	1.42373106074152	0	0	0	0
TTACGCCAGTAAGGGA-1_7	1.32169473209633	2.86212231296159	1.54037956806927	0	1.04139995629905	0	0	0	0.650547713595563	1.87173166747093	0.650547713595563	0.650547713595563	0	2.00365762597477	0.650547713595563	0	3.74352299632652	0	0	0	0.650547713595563	0.650547713595563	0	0	0	0	2.12019020628879	1.04139995629905	0	0	0	0	1.32169473209633	0	0	2.00365762597477	1.87173166747093	1.71971756500341	1.71971756500341	0.650547713595563	3.05234822436936	0	0	1.54037956806927	2.12019020628879	0	0	0	0
TTCGCTGAGCTTCTAG-1_7	3.41482953045221	0	0	0	0	0	0	0	2.75403531434403	0	0	0	0	0	0	0	0	0	0	0	0	0	0	0	0	0	0	0	0	0	3.80927345731104	0	0	0	0	0	0	3.41482953045221	2.75403531434403	0	0	0	2.75403531434403	0	0	0	0	0	0
TTGATGGCATCGTGCG-1_7	1.02244836655843	0	2.0943266467923	1.51731950072689	0	0	0	0	2.83438535817083	1.02244836655843	0	2.29253116118887	0	2.29253116118887	0	0	2.29253116118887	0	0	0	1.02244836655843	0	0	0	0	0	0	2.83438535817083	0	0	2.59971862140136	0	1.84687539937176	1.51731950072689	1.02244836655843	2.45787431987378	1.84687539937176	2.83438535817083	1.51731950072689	1.51731950072689	2.72391981273366	1.02244836655843	0	0	2.72391981273366	0	0	0	0
TTGCATTAGCTCGGCT-1_7	2.66134840072109	2.51877279830492	2.15279683247701	2.15279683247701	0	0	1.06547789229375	0	1.06547789229375	1.90310356926654	1.06547789229375	1.06547789229375	0	0	0	0	2.66134840072109	0	0	0	1.06547789229375	0	0	1.06547789229375	0	0	1.06547789229375	1.90310356926654	0	0	1.06547789229375	0	2.15279683247701	0	0	2.15279683247701	1.56954282318633	1.06547789229375	2.35243450736776	0	3.31894406550456	1.90310356926654	1.06547789229375	0	2.99684445682714	0	1.06547789229375	0	0
TTGGATGCACACAGAG-1_7	1.56818855733373	0	3.1691684152432	0	0	0	0	0	1.56818855733373	0	0	2.15128513773342	0	2.78450472076366	0	0	1.56818855733373	0	0	0	0	0	0	0	0	0	1.56818855733373	0	0	0	1.56818855733373	0	1.56818855733373	1.56818855733373	0	3.56052	2.78450472076366	2.51720016579742	0	1.56818855733373	0	0	0	0	3.84107227479483	0	1.56818855733373	0	0
TTGTTTGCACGCTGTG-1_7	0	0	2.65476781125177	0	2.28385637100582	0	0	0	0	1.68773655001134	0	1.68773655001134	0	0	0	0	2.28385637100582	0	2.28385637100582	0	1.68773655001134	0	0	0	0	2.65476781125177	0	0	0	0	0	0	0	0	0	2.92471475106089	2.28385637100582	2.28385637100582	1.68773655001134	2.28385637100582	0	0	0	0	2.28385637100582	0	0	0	0
AAAGGATGTTAACAGA-1_8	0	0	0	0	0	0	0	0	0	2.78486113153141	0	3.44665300124126	0	3.44665300124126	0	0	2.78486113153141	0	0	0	0	0	0	0	0	0	0	0	0	0	2.78486113153141	2.78486113153141	0	0	0	2.78486113153141	0	0	0	0	0	0	0	0	0	0	0	0	0
AACGAAAAGGTTTGAA-1_8	0	0	3.06627709224742	0	1.3668877384202	0	0	0	2.74827102109182	2.74827102109182	1.3668877384202	0	0	2.27925153892639	0	0	0	0	0	0	0	0	0	0	0	0	0	0	0	1.3668877384202	2.27925153892639	1.9237001498108	0	0	0	3.66357663638598	1.9237001498108	1.9237001498108	2.27925153892639	2.27925153892639	2.74827102109182	0	1.3668877384202	1.3668877384202	1.9237001498108	0	0	0	0
AATGAAGTCCGCAAAT-1_8	0	3.00537849705492	0	0	0	0	0	0	0	0	0	0	0	0	0	0	4.75499564947573	0	0	0	0	0	0	0	0	0	0	0	0	0	0	0	0	0	0	0	0	0	0	3.00537849705492	0	0	0	0	3.00537849705492	0	0	0	0
ACATGCAGTATGATCC-1_8	0	0	2.4088763494673	0	0	0	0	0	0	0	0	2.4088763494673	0	2.4088763494673	0	0	0	0	2.4088763494673	0	0	0	0	0	0	0	0	0	0	0	0	0	0	0	0	0	3.05602342705873	2.4088763494673	2.4088763494673	2.4088763494673	0	0	0	0	0	0	0	0	0
ACCTGTCAGATAACAC-1_8	3.15079801255153	0	3.64434809211448	0	0	0	0	2.13435161104235	0	2.76651592364488	2.13435161104235	2.13435161104235	0	0	0	0	4.41844550704077	0	0	0	0	0	0	0	0	0	0	0	0	0	0	0	0	0	2.13435161104235	3.15079801255153	0	0	2.13435161104235	0	0	2.13435161104235	0	2.13435161104235	2.76651592364488	0	0	0	0
ACGCACGCAGTGGGTA-1_8	1.30005926867752	0	0	0	0	0	0	0	0	0	0	1.30005926867752	0	2.19817328775425	0	0	2.66358064161202	0	0	0	0	1.30005926867752	0	0	0	0	0	0	0	0	2.66358064161202	0	2.19817328775425	1.30005926867752	0	0	0	1.30005926867752	1.30005926867752	0	3.57525387476495	2.19817328775425	0	1.30005926867752	1.8467254912217	1.30005926867752	0	0	0
ACGTTCCAGCACTCGC-1_8	0	0	2.42807045476173	0	0	0	0	1.12082936712781	2.42807045476173	2.59558173422028	1.12082936712781	1.97438534651403	0	1.12082936712781	0	0	1.12082936712781	0	0	0	0	1.12082936712781	0	0	0	0	0	0	0	0	3.07611206917251	1.63603978298393	1.12082936712781	1.12082936712781	0	2.97586493463336	1.97438534651403	2.42807045476173	1.97438534651403	1.12082936712781	1.12082936712781	2.42807045476173	1.12082936712781	2.42807045476173	2.97586493463336	0	0	0	0
ACTATTCCACGGTGTC-1_8	1.16617765726833	0	2.39275962015972	0	2.39275962015972	0	0.744244344788264	0	1.68998532431836	2.86634965666138	0	1.87552622845596	0	2.80141328041454	0	0	1.68998532431836	0	0	0	1.16617765726833	1.4619932353074	0	1.16617765726833	0	0	2.39275962015972	3.23106943733717	0	0	0	0	0	0	0	2.92732519570101	1.68998532431836	2.65733242622409	1.4619932353074	0.744244344788264	3.31478244592418	1.4619932353074	0.744244344788264	0	1.68998532431836	0	0	0	0
ACTTTCACAGCCTACG-1_8	0	0	2.31683840959953	0	0	0	0	0	0	1.95948932328818	0	0	0	2.57956548565278	0	0	1.39818618843915	0	0	0	0	0	0	0	0	0	0	0	0	0	1.95948932328818	0	0	1.95948932328818	0	3.10615311258201	2.31683840959953	2.31683840959953	2.57956548565278	1.39818618843915	2.57956548565278	0	0	1.95948932328818	2.95943687213686	0	0	0	0
ACTTTCAGTTCTGAGT-1_8	2.57087749634893	0	0	0	0	0	2.57087749634893	0	0	0	0	0	0	3.22504035989753	0	0	3.61716549251262	0	0	0	0	0	0	0	0	0	0	0	0	0	0	0	0	0	0	2.57087749634893	0	0	0	0	0	0	0	0	0	0	0	0	0
AGCCAATCAAACTAAG-1_8	0	0	0	0	0	0	0	0	0	0	3.04261966862113	3.04261966862113	0	3.04261966862113	0	0	3.71162284333971	0	0	0	0	0	0	0	0	0	0	0	0	0	0	3.04261966862113	0	0	0	3.04261966862113	3.04261966862113	0	0	0	0	0	0	0	3.04261966862113	0	0	0	0
AGCCACGAGCTAGAAT-1_8	0	0	2.14161179298545	0	0	0	1.55952766214901	1.55952766214901	0	0	0	0	0	1.55952766214901	0	0	4.8576668186043	0	2.14161179298545	0	0	2.14161179298545	0	0	0	0	0	0	0	0	0	0	0	0	0	2.14161179298545	1.55952766214901	0	2.77423087429671	1.55952766214901	0	1.55952766214901	0	0	1.55952766214901	0	0	0	0
AGGGTTTGTATGCTAC-1_8	0	0	0	0	0	0	0	0	0	2.86385240896794	0	3.52806058574208	0	2.86385240896794	0	0	0	0	0	0	0	2.86385240896794	0	0	0	0	0	0	0	0	0	0	0	0	2.86385240896794	2.86385240896794	0	0	0	0	0	0	2.86385240896794	3.52806058574208	0	0	0	0	0
ATCCATTAGGTGGTTG-1_8	0	0	2.93544349701632	0	0	0	0	1.99711974879727	1.26613650066609	1.57291554223177	0	2.52268785666712	1.57291554223177	2.41488530403829	0	0	4.98487937229379	0	2.61999164052346	0	0	0	0	0	0	0	0.821347270352809	0	0	0	0	2.93544349701632	0.821347270352809	0	0	2.52268785666712	0.821347270352809	1.26613650066609	2.41488530403829	2.15656058621926	0	1.80734463789444	0	1.26613650066609	2.41488530403829	0	0	0	0
ATCCCTGGTTAGGGTG-1_8	0	0	0	0	0	0	0	0	2.23806890549876	2.23806890549876	2.23806890549876	3.26291675365922	2.87640910778223	2.23806890549876	0	0	2.23806890549876	0	0	0	0	0	0	0	0	0	0	0	0	0	0	2.23806890549876	0	0	0	3.54098359971188	0	2.23806890549876	2.87640910778223	2.23806890549876	0	0	0	0	2.23806890549876	0	0	0	0
ATGAGGGGTTTGGAAA-1_8	0	0	2.00675659933433	0	0	0	0	0	0	2.00675659933433	0	2.00675659933433	0	3.28678117669452	0	0	0	0	0	0	0	0	0	0	0	0	0	0	0	0	2.00675659933433	2.63032647383113	0	2.00675659933433	0	3.01148012746341	2.00675659933433	2.63032647383113	2.63032647383113	2.63032647383113	0	3.01148012746341	0	0	3.28678117669452	0	0	0	0
ATGATCGTCCGTAGGC-1_8	1.59393985573419	2.54704552082246	1.59393985573419	1.59393985573419	0	0	1.59393985573419	0	2.54704552082246	1.59393985573419	0	1.59393985573419	0	1.59393985573419	0	0	3.87280982461213	0	0	0	2.8149552275866	0	0	0	0	0	0	1.59393985573419	0	0	3.20024912418091	0	1.59393985573419	0	1.59393985573419	2.1799895936734	1.59393985573419	0	2.54704552082246	2.1799895936734	3.3485610702437	0	0	1.59393985573419	2.1799895936734	0	0	0	0
CAACCAAAGACGCTCC-1_8	2.88914482177887	0	0	0	0	0	0	0	0	0	0	0	0	0	0	0	0	0	0	0	0	2.88914482177887	0	0	0	0	0	0	0	0	0	3.55408604792516	0	0	0	3.55408604792516	0	0	3.55408604792516	0	0	0	0	0	2.88914482177887	0	0	0	0
CAAGACTAGGTCTTTG-1_8	2.08522338528351	0	0	0	0.776751900250924	0	0	0	2.08522338528351	0	0	1.20860095049385	2.63321022072815	1.20860095049385	0	0	0	0	0	0	0.776751900250924	0	0	0	0	0	0	0	0	0	0	2.08522338528351	0	0.776751900250924	1.20860095049385	2.22146037522227	0.776751900250924	2.22146037522227	2.71421631492554	0	0	1.50921846169028	1.50921846169028	1.50921846169028	2.63321022072815	0	0	0	0
CACAGGCCACTCATAG-1_8	2.52210237515815	0	0	1.90618529968292	0	0	0	0	0	1.90618529968292	0	1.90618529968292	0	2.52210237515815	0	0	0	0	0	0	1.90618529968292	0	0	0	0	0	0	0	0	0	3.5657017386646	0	2.52210237515815	0	0	0	1.90618529968292	2.52210237515815	0	0	0	0	1.90618529968292	0	0	0	0	0	0
CATAGACCAGGGATAC-1_8	2.19936075972399	0	0	0	0	0	0	0	0	0	0	0	0	2.19936075972399	0	0	2.19936075972399	0	0	0	0	2.19936075972399	0	0	0	0	0	0	0	0	2.8354750422356	0	2.19936075972399	2.19936075972399	0	2.19936075972399	0	3.22118270487622	3.71591641302192	0	0	0	0	0	3.71591641302192	0	0	0	0
CATGAGTCACCCTGAG-1_8	0	0	1.88125508953146	1.04869059839459	0	0	1.04869059839459	0	1.04869059839459	1.04869059839459	0	1.54922570093006	2.32918405992138	1.04869059839459	0	0	3.73256275719045	0	0	0	0	1.54922570093006	0	0	0	0	0	0	0	0	0	2.32918405992138	1.54922570093006	1.04869059839459	1.04869059839459	3.29416007405588	2.32918405992138	2.63744047153325	1.04869059839459	1.04869059839459	0	1.88125508953146	1.04869059839459	2.87272845867709	2.87272845867709	0	0	0	0
CATGGTACAGGAGGTT-1_8	3.62140601410661	0	2.95465248258535	0	1.53450102219499	0	0	0	0	2.4779685171541	0	0	0	2.11360385508445	0	0	3.27612803990467	0	0	0	0	0	0	0	0	0	0	0	0	0	0	1.53450102219499	0	1.53450102219499	0	0	0	2.11360385508445	2.11360385508445	1.53450102219499	0	1.53450102219499	0	0	2.11360385508445	0	0	0	0
CGAGTTACAATCCAGT-1_8	2.71909138857283	0	0.945484224465857	0	0.945484224465857	0	1.74434958923875	0	0.945484224465857	2.18270833547104	0.945484224465857	0.945484224465857	0	2.18270833547104	0	0	1.74434958923875	0	0	0	0	0	0	0	0	0	0	0	0	0	1.74434958923875	0.945484224465857	0.945484224465857	0	0.945484224465857	2.60951640403253	1.74434958923875	2.60951640403253	3.48066115221413	0	0	0	0.945484224465857	0.945484224465857	3.37871558225022	0	0	0	0
CTACCTGGTGTTCATG-1_8	0	0	0	1.52122236300469	0	0	0	1.52122236300469	0	0	0	1.52122236300469	0	2.09870910705834	1.52122236300469	0	0	0	0	0	0	0	0	0	0	0	0	0	0	0	0	0	2.09870910705834	0	0	0	1.52122236300469	2.46244395813864	3.38853556648739	0	0	0	0	2.46244395813864	3.38853556648739	0	0	0	0
CTCATTAGTTTGTTCT-1_8	1.00258871896597	0	2.06702872660313	1.4930514166897	0	1.82066813086218	1.00258871896597	0	1.00258871896597	1.00258871896597	0	3.22504035989753	0	1.00258871896597	0	0	2.80505290599323	0	0	0	0	1.00258871896597	0	0	0	0	0	0	0	0	1.4930514166897	0	0	1.00258871896597	0	2.80505290599323	2.06702872660313	1.82066813086218	1.4930514166897	1.82066813086218	3.56971736240666	2.42939102175148	0	1.82066813086218	3.29137943470768	0	0	1.00258871896597	0
CTCCCAATCTGCGGCA-1_8	0	0	1.83623415706253	1.83623415706253	0	0	1.29100395438662	0	2.65198608447157	1.83623415706253	0	2.65198608447157	0	2.18709641774221	0	0	3.0951922090727	0	0	0	0	0	0	0	0	0	1.29100395438662	0	0	0	0	0	1.83623415706253	0	1.29100395438662	2.8224862037562	2.18709641774221	2.96810661345252	1.83623415706253	1.83623415706253	0	2.18709641774221	0	2.44631672455189	2.96810661345252	0	0	0	0
CTGAGCGAGACTACCT-1_8	0	1.98532411759619	1.98532411759619	0	0	0	0	1.98532411759619	0	0	0	0	0	1.98532411759619	0	0	3.47837553428589	0	0	0	0	0	0	0	0	0	0	0	0	0	2.60733178829351	0	1.98532411759619	1.98532411759619	0	2.60733178829351	3.26291675365922	0	0	1.98532411759619	3.65554090455356	1.98532411759619	1.98532411759619	0	2.60733178829351	0	0	0	0
CTGTGAAGTGCGTTTA-1_8	0	0	1.96659215144957	1.96659215144957	0	0	0	0	0	0	0	1.96659215144957	0	1.96659215144957	0	0	0	0	0	0	0	0	0	0	0	0	0	0	0	0	1.96659215144957	0	0	0	0	2.58720470585365	2.58720470585365	2.96727335791787	0	0	2.58720470585365	1.96659215144957	0	0	1.96659215144957	0	0	0	0
CTTGATTGTTTGAAAG-1_8	2.46408199502328	0	0	0	0	0	0	0	0	0	0	0	0	3.11375422929274	0	0	4.6869979000856	0	0	0	0	0	0	0	0	0	2.46408199502328	0	0	0	0	0	0	0	0	2.46408199502328	0	2.46408199502328	3.11375422929274	0	0	0	0	2.46408199502328	0	0	0	0	0
CTTTCGGGTACCTAAC-1_8	0	0	2.47447541666045	0	0	0	0	0	1.31341957649378	2.47447541666045	0	1.86217722080732	1.86217722080732	0	0	0	3.59306479689195	0	1.31341957649378	0	0	0	0	0	0	0	0	3.12460697327525	0	0	2.21447567900599	0	2.21447567900599	1.31341957649378	0	2.47447541666045	2.85147000782561	1.31341957649378	1.86217722080732	2.21447567900599	4.41359880333787	1.86217722080732	0	0	2.99733512098825	0	0	0	0
GATAGAAGTGATTCAC-1_8	0	0	2.74717732949102	0	0	0	0	0	2.74717732949102	2.11616756792241	0	2.74717732949102	0	2.11616756792241	0	0	0	0	0	0	0	0	0	0	0	0	0	0	0	0	2.11616756792241	0	2.11616756792241	0	2.11616756792241	2.74717732949102	2.74717732949102	2.74717732949102	0	0	0	0	0	0	2.74717732949102	0	0	0	0
GATCAGTTCACGAACT-1_8	1.12784450598098	0	1.12784450598098	0	0	0	0	0	0	0	1.12784450598098	3.33779184424814	0	2.23601400832919	0	0	1.64441541177471	0	0	0	0	1.12784450598098	0	0	0	0	0	0	0	0	1.64441541177471	0	1.64441541177471	1.64441541177471	1.12784450598098	3.08602580798073	1.64441541177471	1.98333984335955	1.98333984335955	1.12784450598098	0	1.12784450598098	1.12784450598098	1.64441541177471	3.65329990000245	0	0	0	0
GCCAGTGGTCTTACAG-1_8	0	0	3.09964993350372	0	0	0	0	1.01734745596486	2.82687781169919	1.01734745596486	0	2.92630099715998	2.2853618661841	1.84015994963914	0	0	3.43461359965847	0	0	0	0	1.01734745596486	0	0	0	0	0	0	0	0	0	0	0	0	1.5111	3.01672700335643	2.2853618661841	1.84015994963914	1.5111	1.5111	0	2.45058181381578	0	2.92630099715998	3.01672700335643	0	0	0	0
GCCATTCAGGTTGAGC-1_8	2.22471274565542	0	2.22471274565542	1.63421101763932	0	0	0	0	0	1.63421101763932	0	1.63421101763932	0	0	0	0	1.63421101763932	0	0	0	0	0	0	0	0	0	0	0	0	0	0	1.63421101763932	0	0	2.22471274565542	3.39711866796607	1.63421101763932	2.59347982111894	2.22471274565542	2.22471274565542	0	2.22471274565542	0	0	2.59347982111894	0	0	0	0
GCCCGAATCATGCCAA-1_8	0	0	2.46901528245137	0	0	0	0	0	0	0	0	0	0	2.46901528245137	0	0	0	0	0	0	0	2.46901528245137	0	0	0	0	0	0	0	0	0	0	0	3.11890615784525	2.46901528245137	0	2.46901528245137	2.46901528245137	0	0	0	3.11890615784525	2.46901528245137	3.50952645974826	2.46901528245137	0	0	0	0
GCTACCTCATGGACAG-1_8	2.2662366553995	0	0	0	0	0	0	0	0	1.67175919771753	0	1.67175919771753	0	1.67175919771753	0	0	0	0	0	0	0	0	0	0	0	0	0	0	0	0	2.63652294408315	0	0	0	1.67175919771753	1.67175919771753	1.67175919771753	2.63652294408315	3.11828639290225	1.67175919771753	0	2.63652294408315	0	0	2.90614037178964	0	0	0	0
GGGCTACAGTAGGGTC-1_8	1.92411629176662	0	2.17461434697666	0	0	0	0	0	1.5891118492806	1.5891118492806	1.08170272335557	1.92411629176662	0	1.5891118492806	0	0	1.08170272335557	0	0	0	0	1.08170272335557	0	0	0	0	0	0	0	0	2.92032315682494	0	1.08170272335557	1.08170272335557	0	2.37476518508563	2.80925704467956	2.37476518508563	0	1.5891118492806	3.19443449674925	2.37476518508563	1.08170272335557	0	2.80925704467956	0	0	0	0
GGGTTTATCATTGCTT-1_8	0	0	0	0	0	0	0	0	0	2.18382640423796	0	0	0	2.18382640423796	0	0	0	0	0	0	0	0	0	0	0	0	2.18382640423796	0	0	0	0	0	0	0	0	3.48188242406264	0	0	2.18382640423796	0	0	2.18382640423796	0	2.18382640423796	0	0	0	0	0
GGTTCTCTCCATGCAA-1_8	0	1.88361594048484	1.88361594048484	0	0	0	0	0	0	0	0	0	0	1.88361594048484	0	0	3.82030147075187	0	0	0	1.88361594048484	1.88361594048484	0	0	0	0	0	3.1488386667692	0	0	3.93564584737275	0	1.88361594048484	0	0	0	2.87535594514573	2.87535594514573	0	2.49769862269068	4.29734231526108	1.88361594048484	0	0	1.88361594048484	0	0	0	0
GTCGTTCTCTCGTGAA-1_8	0	2.60733178829351	3.65554090455356	0	0	0	0	0	0	2.98791283656216	0	1.98532411759619	0	1.98532411759619	0	0	2.60733178829351	0	0	0	0	0	0	0	0	0	1.98532411759619	0	0	0	3.26291675365922	0	1.98532411759619	0	0	1.98532411759619	2.60733178829351	0	2.60733178829351	0	3.47837553428589	0	0	0	1.98532411759619	0	0	0	0
GTCTCACAGTATGGCG-1_8	2.0628206604438	0	0	0	0	0	0	0	3.07289679419026	2.0628206604438	0	2.69031137676483	0	3.07289679419026	0	0	0	0	0	0	0	0	0	0	0	0	0	0	0	0	2.69031137676483	3.34893967404526	2.0628206604438	2.0628206604438	0	2.0628206604438	2.69031137676483	3.07289679419026	3.07289679419026	2.0628206604438	0	2.0628206604438	0	2.0628206604438	2.69031137676483	0	0	0	0
GTCTCACTCACCTGGG-1_8	0	0	1.9140282541557	2.16414212624539	0	0	0	1.57971339318672	2.67328454621214	1.57971339318672	0	2.36404808027361	1.9140282541557	2.79815035887695	0	0	3.85529972301835	0	0	0	0	0	0	0	0	0	1.07390361942988	0	0	0	0	1.07390361942988	1.07390361942988	1.07390361942988	0	2.53057238575865	1.57971339318672	1.07390361942988	1.57971339318672	1.9140282541557	0	1.07390361942988	1.57971339318672	1.07390361942988	3.85529972301835	0	0	0	0
GTGGAGAGTAGACACG-1_8	0	0	1.29349425595402	0	1.29349425595402	0	0	0	0	0	0	0	0	2.65517764120922	0	0	1.29349425595402	0	0	0	0	1.29349425595402	0	0	0	0	0	0	0	0	2.97136368253703	0	0	1.29349425595402	0	2.65517764120922	2.19014490174816	2.19014490174816	1.83912088163114	0	1.83912088163114	1.29349425595402	0	0	2.65517764120922	0	0	0	0
GTTGCGGCAAAGACTA-1_8	0	2.55430803147033	0	0	0	0	0	2.55430803147033	0	0	0	0	0	2.55430803147033	0	0	4.27908509682039	0	0	0	0	0	0	0	0	0	0	0	0	2.55430803147033	0	0	0	0	0	0	0	0	2.55430803147033	0	0	0	0	2.55430803147033	3.20780648143982	0	0	0	0
GTTTACTGTGAGCCAA-1_8	2.76187283643704	0	3.57240395426338	0	0	0	0	0	0	2.76187283643704	0	1.78223992380716	0	2.38750580361115	0	0	5.10062268543977	0	0	0	1.78223992380716	1.78223992380716	0	0	0	0	0	0	0	3.24710437029891	0	0	0	0	0	2.76187283643704	3.03363552925679	3.4229237258099	2.38750580361115	0	0	1.78223992380716	0	0	2.38750580361115	0	0	0	0
TAACACGCATTATGCG-1_8	0	0	2.41720799370422	0	0	2.79249899660888	0	0	0	0	0	1.80947696635039	0	1.80947696635039	0	0	0	0	0	0	0	0	0	0	0	0	1.80947696635039	0	0	0	2.41720799370422	0	0	2.41720799370422	0	1.80947696635039	0	3.45453319202977	1.80947696635039	0	0	0	0	0	2.41720799370422	0	0	0	0
TACCGGGTCATTTGTC-1_8	1.92632573155594	0	1.68606224591618	0	0	0	0.902622017137063	0	1.92632573155594	0	0.902622017137063	1.68606224591618	0	2.28201131372321	0	0	3.13509893884752	0	0	0	0	0	0	0	0	0	0.902622017137063	0	0	0	2.99866741350653	0	1.68606224591618	0	1.36917907409361	2.75115	2.28201131372321	0.902622017137063	1.68606224591618	1.36917907409361	2.11989988703541	1.68606224591618	0.902622017137063	1.68606224591618	3.25513183275792	0	0	0	0
TACTTCAGTAGTCACT-1_8	1.87796257875263	2.49157870950989	3.68339351972774	0	0	0	0	0	1.87796257875263	1.87796257875263	0	1.87796257875263	0	0	0	0	3.53342367555494	0	0	0	0	0	0	0	0	0	0	0	0	1.87796257875263	0	0	0	0	0	3.14245535781718	0	2.49157870950989	1.87796257875263	1.87796257875263	0	0	0	0	2.86906291834592	0	0	0	0
TCATGAGGTTGTAGCT-1_8	2.05784069030705	0	2.05784069030705	0	1.18672961228689	0	0	0	1.71428384090017	0	0	1.18672961228689	2.05784069030705	1.18672961228689	0	0	2.05784069030705	0	0	0	0	1.18672961228689	0	0	0	0	0	0	0	0	1.71428384090017	0	1.71428384090017	0	0	2.05784069030705	1.18672961228689	2.68499256655669	1.71428384090017	0	0	1.18672961228689	0	2.3130694343576	2.68499256655669	0	0	0	0
TCTCCGAAGCCGCACT-1_8	2.10390589487876	2.30235112645019	1.52585285743103	1.52585285743103	0	0	0	0	1.8560786483346	2.30235112645019	0	2.10390589487876	2.46786159892132	1.0294523038072	0	0	1.0294523038072	0	0	0	0	0	0	0	0	0	0	0	0	0	1.0294523038072	1.0294523038072	0	1.52585285743103	1.52585285743103	1.52585285743103	1.8560786483346	0	2.94419269707748	1.0294523038072	1.8560786483346	1.0294523038072	0	1.8560786483346	2.94419269707748	0	0	0	0
TCTTGCGGTTGCAAGG-1_8	1.69932846649554	0	1.69932846649554	1.69932846649554	0	0	0	0	3.47481669749921	1.69932846649554	2.2966218856893	2.2966218856893	0	2.2966218856893	0	0	1.69932846649554	0	0	0	0	0	0	1.69932846649554	0	0	0	0	0	0	2.66797917869164	1.69932846649554	0	0	0	2.93816093164051	2.2966218856893	0	1.69932846649554	0	0	0	1.69932846649554	0	2.66797917869164	0	0	0	0
TGAGGAGTCTTCCACG-1_8	2.63092419790698	0	2.00731416038944	0	0	0	0	0	2.63092419790698	2.00731416038944	0	0	0	2.36696251868221	0	0	3.15919148249994	0	0	0	0	0	0	0	0	0	1.44022592478974	2.36696251868221	0	0	2.36696251868221	0	1.44022592478974	0	1.44022592478974	3.0120925566592	0	2.00731416038944	2.36696251868221	2.00731416038944	3.50304658523354	1.44022592478974	0	2.00731416038944	0	0	0	0	0
TGCATGAAGAATACAC-1_8	0	0	3.08892105625492	0	0	0	0	0	0	2.44031796656247	0	0	0	0	0	0	3.08892105625492	0	0	0	2.44031796656247	0	0	0	0	0	0	2.44031796656247	0	0	3.47908602017767	3.30291264079901	0	0	1.83071487204225	2.81630855691698	1.83071487204225	1.83071487204225	2.44031796656247	1.83071487204225	0	0	0	0	3.08892105625492	0	0	0	0
TGGAGAGCAGCATCTA-1_8	0	0	1.44121011871601	0	0	0	0	0	1.44121011871601	2.00843050603665	0	0	0	0	0	0	0	0	0	0	0	0	0	0	0	0	1.44121011871601	1.44121011871601	0	0	3.96296139813587	1.44121011871601	0	1.44121011871601	0	0	1.44121011871601	1.44121011871601	2.6321208856186	1.44121011871601	2.84077481675679	0	1.44121011871601	1.44121011871601	2.84077481675679	0	0	0	0
TGGTTAGCAGACCGCT-1_8	2.04885864307782	0	2.04885864307782	2.6753947990442	2.04885864307782	0	1.4769391540352	0	0	0	0	2.04885864307782	0	0	0	0	0	0	0	0	0	1.4769391540352	0	0	0	0	0	3.05763234746456	0	0	0	0	0	0	0	0	2.41041299135711	0	1.4769391540352	2.04885864307782	3.72699959305311	0	0	1.4769391540352	2.41041299135711	0	0	0	0
TTACGCCAGTAAGGGA-1_8	2.03168215820064	2.57637052268267	1.16594951843692	0	0.744070404270821	0	0.744070404270821	0.744070404270821	0.744070404270821	2.28603627829816	0.744070404270821	0.744070404270821	0	1.46173865480454	0	0	3.90393649875754	0	0	0	0	0.744070404270821	0	0	0	0	1.87524563053947	1.46173865480454	0	0	0	0	1.16594951843692	0	0	2.48863652338299	1.46173865480454	1.87524563053947	1.16594951843692	0	3.03882603952304	0.744070404270821	0	1.68971508311198	1.16594951843692	0	0	0	0
TTGATGGCATCGTGCG-1_8	0	0	1.66738642407483	1.14713291979338	0	1.14713291979338	0	0	3.0127054000116	0	0	1.66738642407483	0	1.66738642407483	0	0	1.14713291979338	0	0	0	1.14713291979338	1.66738642407483	0	0	0	0	0	2.26140932145262	0	0	2.00787212911214	0	1.66738642407483	0	0	1.66738642407483	1.14713291979338	2.77533853785705	2.00787212911214	1.14713291979338	2.26140932145262	1.66738642407483	1.66738642407483	1.14713291979338	2.26140932145262	0	0	0	0
TTGCATTAGCTCGGCT-1_8	2.94773711953897	3.16033358971215	1.70759712621204	1.70759712621204	0	0	0	1.70759712621204	1.70759712621204	1.70759712621204	1.18106624537406	0	0	1.18106624537406	0	0	3.05967440442292	0	0	0	2.05072540754958	0	0	0	0	0	2.05072540754958	2.30571858443859	0	0	1.18106624537406	0	2.05072540754958	0	0	1.70759712621204	1.18106624537406	2.30571858443859	1.70759712621204	0	2.94773711953897	1.18106624537406	1.70759712621204	0	2.05072540754958	0	0	0	0
TTGGATGCACACAGAG-1_8	0	0	2.95052264812006	0	0	0	0	0	1.71000434612725	1.71000434612725	0	2.95052264812006	0	2.30836545590955	0	0	0	0	0	0	0	0	0	0	0	0	0	0	0	0	2.30836545590955	1.71000434612725	0	1.71000434612725	0	3.61716549251262	2.68012774048259	3.16314861143612	0	1.71000434612725	0	1.71000434612725	1.71000434612725	0	3.61716549251262	0	0	0	0
AGTAGTCAGCATCAAA-1_2	1.2624903211984	0	1.80309888769423	1.2624903211984	4.03870254376366	3.17001774151446	0	1.99272961761499	2.61528113863027	2.28947366367896	0.818504097410233	3.99302123913063	0	2.15206861913892	0	0	3.63088141654906	0	0	0	2.51801524200039	2.15206861913892	0	0	0	1.56889041985292	0	2.51801524200039	0	0	0	0	1.2624903211984	0.818504097410233	0	2.78533656960186	2.51801524200039	0.818504097410233	0	0.818504097410233	0	0	0	0	1.2624903211984	0.818504097410233	0	0.818504097410233	0
CAAGACTCAAGTGGTG-1_2	3.0310651554895	2.43708313344783	4.13481108236363	3.36172856133025	1.7298544491163	0	2.3301677626144	1.7298544491163	2.3301677626144	2.77754250320227	1.91689190693368	4.25699465506206	0.770088888871837	2.43708313344783	0.770088888871837	0	1.7298544491163	0	0	0	0	0.770088888871837	0	0	0	0	0	0	0	0	0	0	0.770088888871837	0	0	1.49959508275688	0.770088888871837	0	0	1.19993962689109	0.770088888871837	0.770088888871837	0	1.19993962689109	1.7298544491163	0	0.770088888871837	0	0.770088888871837
CTACTATAGAGAAGGT-1_2	2.01874040714312	0	2.01874040714312	0	3.41377661726028	2.85198252099945	0	2.01874040714312	1.86263667233504	0.736273373652013	0	4.19401426954823	1.67757441443965	2.37892126639031	0.736273373652013	0	3.02463586473073	0	0	0	1.67757441443965	2.85198252099945	0	0	0	2.01874040714312	0	2.15373409185473	0	0	0	0	0.736273373652013	0	0	2.37892126639031	2.15373409185473	1.15571024849843	0	0.736273373652013	0	0	1.15571024849843	0	2.27265298931052	1.15571024849843	0	0	0
CTGTAGAGTAGTTACC-1_2	2.77829741427672	3.28800791145271	4.4522359322323	2.5821926459386	2.83596044130261	2.1784210623275	2.37422446799566	1.61177342587736	2.5821926459386	3.13413612987343	2.08793262195054	4.41365919166402	4.26689790819628	2.37422446799566	0.323579358033382	0	1.98843394416105	0.174820926407111	0	0	2.31940090327028	1.30140640342372	0	0.174820926407111	0	0	0	0	0	2.63835981626973	0	0	0.323579358033382	0	0	1.35208941633088	1.49033731480759	0.174820926407111	0.174820926407111	0.323579358033382	1.13184139069829	0.670474371406412	0.174820926407111	0.763697666920931	1.57291049538096	0.670474371406412	0.567658591922403	0.174820926407111	0.174820926407111
GCTTTCGTCCGGCAGT-1_2	3.80212347082311	4.22686893881509	4.4885713572714	2.73856662327928	3.76558598949217	3.58231281118409	1.61303157605903	3.41218363427871	2.10807772878078	2.94869322716291	3.31486956164908	4.72116155363463	4.3637024221805	2.10807772878078	0.337757170945129	0	0.589784738853335	0.589784738853335	0	0	2.32643847339335	0.958276947172708	0	0	0	0	0	0	0	0	0	0	0	0	0	0.790908985793254	0.337757170945129	0.337757170945129	0	0	0	1.22694698097595	0	1.22694698097595	2.36492133554336	0	0.337757170945129	0.337757170945129	0.337757170945129
GTAGGTTTCCGATAGT-1_2	2.63138723565024	0.347768320437799	4.68876824130629	2.8460867631943	1.36387727268181	0	3.64887420437864	0.605303649074429	0.979684861962893	2.23195697595999	1.71828261908519	4.89539975113262	3.8968054917387	3.77097142797144	1.71828261908519	0	2.03528937427973	0	1.12477402592052	0	0	1.64075085619743	0	0	0	0	0.347768320437799	0	0	4.52719695417052	0	0	0	0	0	1.71828261908519	1.71828261908519	0	0	0.979684861962893	0.347768320437799	1.71828261908519	0	0.347768320437799	2.08819945229396	0	0.605303649074429	0.347768320437799	0.347768320437799
GTGGAGAAGAAATTCG-1_2	3.07451395057398	3.42791756777708	4.75463940112383	2.36384029800754	2.06430089655709	1.04190433196885	3.60481536677694	2.62772691163629	2.98592189071161	3.09548774180554	2.4466	3.83744159186038	0.377513049953159	2.62772691163629	0.377513049953159	0	3.4572536580012	0	0	0	2.36384029800754	1.32226634274691	0	0	0	0	0	0	0	2.06430089655709	0	0	0.65092053228436	0	0	2.22524439900726	0	0.377513049953159	0	0	1.04190433196885	1.32226634274691	0	0.377513049953159	1.63469081898656	0.65092053228436	0.377513049953159	0.65092053228436	0
TATCCTAGTCATAAAG-1_2	2.39854487656293	2.89895210748738	4.07581560523611	3.01059623759628	1.66558716026007	0.539294288174213	2.39854487656293	1.90484560495482	2.46146266167796	3.33798273958779	1.79235495546015	4.40393464196541	0.539294288174213	2.67972818435748	0.887723575030635	0	1.14561954668324	0	0	0	0.539294288174213	0.887723575030635	0	0	0	0	0	0	0	0	0	0	0	0	0	1.66558716026007	0.539294288174213	0	0	0.887723575030635	1.35045605555281	0.539294288174213	0	0.887723575030635	1.79235495546015	1.35045605555281	0	0.887723575030635	1.14561954668324
TTTACGTCAATTGTGC-1_2	2.91821329977765	3.06021255002689	4.86576294769835	3.00580785476826	1.34127123709476	2.41287751354085	3.58397379690103	3.35599897469742	1.80550172772813	2.63833899386331	2.05121741258123	3.96953290185121	1.80550172772813	2.5541517579948	0.991153610958544	0	2.05121741258123	0	0	0	1.97582718186725	0.44774543104683	0	0	0	0	0	0	0	2.05121741258123	1.47902890928065	0	0	0	0	1.1814575890542	1.60008674690039	1.80550172772813	0	0	1.60008674690039	0.991153610958544	0	0	1.70805940446142	0	0.44774543104683	1.34127123709476	0.44774543104683
AAACCCAAGGTTAAAC-1_3	2.12235484978981	0	3.80898590179167	1.37125982501303	2.42401399489621	2.65545096864111	1.37125982501303	2.42401399489621	2.75375996635751	3.13777	0	3.55000766233513	3.07186805348081	2.12235484978981	2.92541012816439	0	3.07186805348081	1.68833550493918	0	0	0	3.00131793837962	0	0	0	0	1.92870925046822	0	2.5464129762905	3.84106028646665	0	0	0	0	0	1.68833550493918	0.904281240357652	0	0	1.37125982501303	0	0.904281240357652	0	0	2.12235484978981	0	0	0	0
AGCATCAGTGGGTTGA-1_3	3.26779738896815	4.05575554693034	4.62868932906972	2.86046457223627	4.96031634783675	4.14659925185262	3.08472916727279	1.16188504914466	1.3681141406126	2.94093859931156	2.42017047342638	3.57708836295762	3.97662763168959	1.68489861686616	1.53899832647582	0	2.2426032667728	0.54926759690373	0	0	2.7498113292157	0	0	0	0	0	0	0	0	0.311880920263264	2.07365588777873	0	0	0.311880920263264	0	1.27030650524357	0.740973101006165	0.311880920263264	0.311880920263264	0.54926759690373	0	0.740973101006165	0	0.311880920263264	2.11864307525961	0.740973101006165	1.87024408996184	0	0.901773093272349
AGGCATTAGTCATGGG-1_3	3.68159492169931	3.74073710535123	2.50881217064155	3.91588650025319	2.00843050603665	3.22658794535454	0	3.05217358445894	2.11119023999442	2.44094352636688	2.6321208856186	2.84077481675679	0.591364486250003	2.57236595511659	2.00843050603665	0	0.960461950187293	0	0	0	3.40227207279192	0	0	0	0	0.591364486250003	0	0	0	0	2.79254946480232	0	0	0	0	1.22945188962692	0.960461950187293	3.19405417169439	0	0.591364486250003	0.960461950187293	0.960461950187293	0	1.22945188962692	1.61586880276439	0	1.44121011871601	0.960461950187293	1.22945188962692
AGTGATCGTAACACCT-1_3	2.41499236317758	0.330677592790372	1.98383542531745	2.17908540348276	1.59312753410581	0	0.330677592790372	0.777365561113884	2.71527699030194	2.30397932361255	1.20939778655845	2.17908540348276	3.54686481956757	2.51490368746941	1.92842450046182	0	0.330677592790372	0	0	0	0.578758206115053	0.777365561113884	0	0	0	0	0	0	0	0	0	2.96629393748454	0	1.20939778655845	1.92842450046182	1.92842450046182	1.31998806634086	2.13372944634768	0	0.777365561113884	0	1.41955689380516	0.330677592790372	0.777365561113884	2.30397932361255	0.330677592790372	0.942988681240424	0	0.330677592790372
ATCCACCTCGGTAGAG-1_3	3.48713947250778	3.05248234562953	3.89708649680414	2.90617441570929	4.47087891858384	2.46845472486656	1.1508373105415	1.91135356724941	2.63655637854318	3.00009304721916	3.06935278068274	3.25229673861327	0	2.30293436753278	1.52636002740296	0	1.35612322392632	0	0	0	3.03532240797861	0	0	0	0	0	0	0	0	0	0	0	0	0	0	1.91135356724941	0.542486759274179	0.542486759274179	1.25873883155328	0	1.02986891144216	1.1508373105415	0	0.892227085558697	1.91135356724941	0.732569413142701	1.79872784676423	0.307587440217681	0.542486759274179
ATCGTAGAGTGGCCTC-1_3	3.72624131060855	0	3.75034635580649	2.95674372876717	2.20877414335633	2.5769404846643	1.61983850605679	0.699660216987928	1.95704951932045	2.40970578490122	2.65111940382586	2.8454381600328	1.61983850605679	2.72017375864835	0.699660216987928	0	1.3960480771579	0	0	0	0.699660216987928	0.699660216987928	0	0	0	0.699660216987928	0	0	0	0.699660216987928	0	0	0	0	0	2.31427818778608	0	2.09081166776073	1.61983850605679	2.09081166776073	0	0	0	0	2.49681499911936	0.699660216987928	1.61983850605679	1.10728694463831	1.3960480771579
CAGCAATTCTCGCCTA-1_3	3.57619903592215	1.47535037334077	3.3315092787478	3.11726082946161	0.854001205936727	0.290620316755965	1.61881006484717	0.290620316755965	2.52306346557337	3.07142686342897	2.34595000514365	2.95552804091865	5.53178162827723	2.90142678263473	1.61881006484717	0	0.290620316755965	0	0	0	1.30780674306154	0	0	0	0.290620316755965	0	0	0	0	0.290620316755965	0	0	0	0	0	1.54965060143677	0.98815873951724	0.515522679587448	0	0.290620316755965	0	0.290620316755965	0	0.515522679587448	2.43842276815243	0.515522679587448	0.98815873951724	0.290620316755965	0.290620316755965
CCTAACCCACTCCTTG-1_3	3.28888335566804	3.62749087747677	4.12762644553813	3.33268677791459	3.99685508768487	2.15220418707609	3.1950627653276	3.47245104952117	2.51815627425905	3.06386768231055	2.00191255540145	4.6352242588906	3.39499173988879	1.56901187086314	1.16349467263906	0	0.336615155015053	0	0	0	2.72176265761603	0.182404928339295	0	0	0	0	0	0	0	0	0.182404928339295	0	0	0.182404928339295	0	1.68680648173236	0	0.588008973578631	0.182404928339295	0.336615155015053	0.588008973578631	0.336615155015053	0	0	2.39834994226151	0.875760507357845	0.875760507357845	0.875760507357845	0.588008973578631
CTTCTAACATGACAAA-1_3	3.18735659634333	3.80084814374176	2.5346609565287	3.10409099958638	3.18735659634333	1.31089780098327	0.573317829674591	1.50043660298328	1.41015111583299	2.29280254369085	2.36807269912178	2.72926729601899	0	1.41015111583299	1.50043660298328	0	0.327194907706735	0.573317829674591	0	0	2.59423162096309	0	0	0	0	0.327194907706735	0	0	0	0	0	0	0	0.327194907706735	0	1.41015111583299	1.41015111583299	2.21140224622297	1.31089780098327	0	0	0	0	0.573317829674591	1.85926315639214	0.327194907706735	1.91781589357103	0.770670751158608	0.770670751158608
GAATCGTTCTCCCATG-1_3	4.10522899158196	5.2493579977551	4.04328772525614	2.51647424137632	4.60792561940855	2.55258459203318	3.92470152536334	1.03729579770977	1.99817	3.20601327455805	3.02441438948956	2.16810472929399	1.53539369342821	1.53539369342821	1.43216574727883	0	1.03729579770977	0.375276753033316	0.375276753033316	0	3.04629906429111	0	0	0	0	0	0	0	0	0	0	0	0	0	0	1.79331419001386	0.375276753033316	0	0	0.375276753033316	0	0.375276753033316	0	1.03729579770977	2.1146043087095	0.375276753033316	1.93443366935479	0	0.375276753033316
GCATCTCCAGCGAACA-1_3	1.85271854834273	0.397990730587231	4.35345155309369	2.81196371053315	3.72744872985616	0.397990730587231	1.23667747245117	0	0	3.06948770205976	1.23667747245117	3.66685769236013	2.23110132509636	3.13537944050627	0.90279636620678	0	3.04652231281645	0.90279636620678	1.23667747245117	0	2.61809529332213	3.2740899557412	0	0.90279636620678	0	1.48654947746382	0	0	0	2.65313042247516	0	0	0	0.397990730587231	0	0	0	1.99535220687249	1.23667747245117	1.23667747245117	0	0	0	0	2.05970087169582	0.90279636620678	0.90279636620678	0.681914559477945	0.90279636620678
GTTATGGGTGAGATCG-1_3	3.21090123561324	4.17713504102082	5.23423844735976	3.04338839360098	4.82235518387931	4.33930882433872	3.77281956058341	2.10723100359207	2.79122142862442	2.62109446226677	2.41596842294391	4.92313787894492	4.3612452048073	0.993289552341216	1.48165090626768	0	0.354189709371077	0	2.15761238630362	0	2.48911968247123	0.354189709371077	0	0	0	0	0	0	0	0	0.61521320793193	0	0	0	0	0.354189709371077	0	0	0	0	0	0.354189709371077	0	0	1.57385830128054	0.61521320793193	0.61521320793193	0.354189709371077	0.354189709371077
TACCTCGCAAGATCCT-1_3	3.57021024596071	3.60911105180122	2.69050838551076	2.38545617919155	1.50914528516621	1.42805440633831	2.99690469950067	1.58415081612052	1.7803628970833	3.23111096317048	2.28311257396243	2.86547881131401	0	2.84521001091997	1.50914528516621	0	2.66631673970834	0	0	0	1.50914528516621	0	0	0	0	0.721180069190841	0	0	0	0	0	0	0	0	0	1.71913902575879	1.13581752018379	2.31840379466612	1.58415081612052	0.721180069190841	0	1.50914528516621	0	1.13581752018379	1.13581752018379	0.30179674390662	1.71913902575879	0	0.30179674390662
TGAGGAGAGCAACCAG-1_3	0	0	3.10696071826606	2.45757844536262	5.18525039599588	3.65978664538673	1.68039204164182	1.07881160255223	2.27576048982685	2.91618242379715	0.395613772645968	3.48259948568068	4.08152044019071	2.11377450890453	1.58562960251136	0	3.01611423297921	0.898487850815937	0	0	2.94211708378483	0	0	0	0	0	0.678333543417173	0.678333543417173	0	0	0	0	1.36399079290641	1.68039204164182	0	2.17073556749951	0.678333543417173	1.58562960251136	0	0.898487850815937	0	0.678333543417173	0	0	2.77534503851969	0	1.23153283120092	0.395613772645968	0.678333543417173
TTCTGTACAGGATCTT-1_3	0	0	2.60913204039983	2.66375804926183	2.58065769078684	2.81173177064277	2.98011916440043	2.9605573757974	1.48905107788722	3.12419663944544	0	3.09007627054625	0.926529172245672	1.84688610827886	2.58065769078684	0	1.3990761160132	0	0	0	3.70546409342374	0	0	0	0	0	0.32312056654408	2.06252095709991	0	0	0	0	0	0.566939640459488	0	2.01281313434348	0.762811146948122	0	0	1.06717647960948	0	0.566939640459488	0.32312056654408	0	1.30019800192257	0.32312056654408	1.57159459253603	0	0
AAACCCAAGGTTAAAC-1_4	2.10051619105423	0.639903716390138	3.6997482906129	1.02697183547799	2.10051619105423	2.53780564249073	1.85282159978188	2.67031194149789	2.73051416032428	2.46432797527674	0.639903716390138	3.80485232163617	3.47724566322601	2.46432797527674	2.84102797631601	0	2.46432797527674	0	0.639903716390138	0	0.639903716390138	3.35986299652344	0	0	0	0	2.46432797527674	0	0	3.80485232163617	0	0	0	0	0	2.29887651277385	1.52283223181807	0	0.639903716390138	0.639903716390138	0	1.52283223181807	0	0.639903716390138	1.3053269184011	0	0	0	0
ACTCCCAGTTGAATCC-1_4	3.06763330993967	4.32187879785755	4.37889233336771	2.76417877395687	3.23902424166866	1.69002627921154	2.65737912573116	2.10804243028495	2.47217307555104	2.78918701667273	1.89084658145076	2.5993731948406	0.790887025346582	2.78918701667273	1.10158107845994	0	3.32932618178465	0.337745654485769	0	0	1.61299940400217	0	0	0	0	0	0	0	0	0.337745654485769	0	0	0	0	0	2.32640221747822	1.52954050605511	1.10158107845994	1.43847670933618	0	0	0.790887025346582	0	0.589766837074822	1.94972554817037	0.337745654485769	1.43847670933618	0.337745654485769	0.337745654485769
AGAACAAGTTCCCACT-1_4	3.36437885172916	3.26911966733191	4.43188475982533	2.91268509529088	5.17633080995132	1.66192298217113	1.66192298217113	1.19359698311566	0.838835890885646	2.99814159908358	2.41421218174164	3.70717553693792	2.22033873735586	3.43030426790136	1.66192298217113	0	0.971570290386201	0	0	0	2.02397642692688	0.283988768425905	0	0	0	0	0	0	0	0.283988768425905	1.97961322272351	0	0.283988768425905	0	0	1.28850072306047	1.37517327393219	2.57653326468177	0	0	1.0887330030541	1.0887330030541	0	1.0887330030541	2.35366998443958	0	1.0887330030541	0.685746881432642	1.0887330030541
CATGCGGTCACGTAGT-1_4	3.30498579135296	2.47962028581367	4.72343893756076	3.05555433201608	4.05821641728028	3.12997737489916	3.36344927174427	0	3.19924322740989	2.82484074238984	2.79186568539026	3.80102270592049	2.85676306658851	1.94807951657588	1.68170134529532	0	0	0	0	0	3.12997737489916	0	0	0	0	0	0	0	0	0	0	0	0	0	0	0.436211910259154	0	0	0	0.738919988088734	0	0.436211910259154	0	0	2.5244131844026	0.970971948399646	1.31752898681828	1.31752898681828	0.436211910259154
CCACTTGGTTCGTGCG-1_4	1.39429742384286	0	3.16720583574896	2.95453750893695	2.31218111098525	0	1.39429742384286	0	0	2.87225156331327	0.922698297773269	1.39429742384286	0	2.31218111098525	2.14947490663635	0	2.78258258287821	2.31218111098525	2.57479022042783	0	1.71347554011994	1.95505129584018	0	0	0	0	0	0	0	3.16720583574896	0	0	0	0	0	0	0	2.31218111098525	2.45208145136457	2.14947490663635	0	0	0	0	0	0	0	0.922698297773269	0
CCTAACCCACTCCTTG-1_4	3.40527835271042	3.95056442544033	3.7996159193443	3.12860136099094	4.19759327551334	1.53478654268765	2.74478961036862	3.51936594883782	2.74478961036862	2.95499749158785	2.11392386145659	4.39552719113362	3.40527835271042	1.53478654268765	2.47830194771887	0	0	0	0	0	2.74478961036862	0	0	0	0	0	0	0	0	0	0	0	0	0	0	2.11392386145659	0	0	0	0	0	1.53478654268765	0	0	2.47830194771887	0	0	1.53478654268765	0
GCACATATCAACGCTA-1_4	1.6015909923655	0	2.7423465931059	0	0	0	0	0	0	2.44776282075485	0	2.44776282075485	0	1.6015909923655	1.6015909923655	0	2.44776282075485	0	3.56467483411393	0	2.55588973500778	1.6015909923655	0	0	0	1.29215197026983	0	0	0	0	0	0	0	0	0	0	1.83756506403871	1.83756506403871	2.96960841540871	1.29215197026983	0	0	0	0	0.841699207594048	0	0.841699207594048	0	0
GGGTTTATCGCCAATA-1_4	2.76708509292242	1.4618235034254	3.11528356952929	0.977163534403805	0.977163534403805	0	2.39255886592606	0.744128374995644	0.744128374995644	2.39255886592606	1.95661467116005	3.25245139094461	2.2283513577642	3.01212756511738	1.87533915126262	0	2.2283513577642	0	2.73175896092697	0	0.439739701625305	0	0	0	0	0.744128374995644	0	0	0	0.744128374995644	0	0.744128374995644	0	0.439739701625305	0	2.39255886592606	1.78686885221443	1.16602555369637	1.16602555369637	2.03177813119591	0	1.16602555369637	0	1.32482193994801	0.439739701625305	0.439739701625305	1.16602555369637	0	0
TCACGCTTCACACCGG-1_4	0.783407939094769	0	4.62941825662869	2.82448459234406	5.31767327228043	3.65452375515859	4.55724939769562	1.21723602113997	1.21723602113997	2.91438569371147	0	2.64462125055957	3.99822578864192	1.87920393735877	1.09243730283699	0	1.93796385528147	1.09243730283699	0	0	3.22583919907611	0	0	0	0	0	0	1.6020233405617	0	0	0	0	0.333830481776982	0.333830481776982	0	0	0	0	0.583674247300394	0	0	0.333830481776982	0	0.333830481776982	1.42802427767827	0.949812814210422	0.949812814210422	1.09243730283699	0
TCGGTCTGTACTTGTG-1_4	2.30159569150119	2.07847963678428	3.40013465221332	2.88933347169677	5.3554920678945	1.79084339031459	3.36623436485829	0.69259763392208	2.07847963678428	1.94496788412351	1.09787949268568	3.60984824648873	0	0.69259763392208	1.38546992787102	0	0	0	0	0	2.48389891681023	0	0	0	0	0.69259763392208	0	0	0	0	0	0	0	0	0	1.09787949268568	0	0	0	0	0	0	0	0.69259763392208	1.79084339031459	0	0	0.69259763392208	0.69259763392208
AGGAATATCACTGTCC-1_6	3.41874409944578	2.84162720174811	2.48698151274087	1.08813642961124	2.69335307583201	0	1.93242091921628	2.74525926664161	3.40576359665201	3.57374246473104	2.13785178023599	3.40576359665201	0	2.38358263617633	1.59685364765497	0	1.81135207591519	0.331996013973185	0.945845329038681	0	3.36577943263358	0	0	0	0	0	0	0	0	0	0	0	0	0.580814966756108	0	2.13785178023599	0.580814966756108	0	1.59685364765497	0.580814966756108	0	0.331996013973185	0	0.331996013973185	1.21267991455917	0.331996013973185	0.945845329038681	0.580814966756108	0
AGTAGTCTCCCATACC-1_6	2.95536671730177	1.93563400365913	2.15434885248483	2.93307496580351	0.35309029257292	0	1.57093343647568	0	2.10398954783187	2.70632664733015	2.10398954783187	3.39434922821929	0	2.44983990545891	2.15434885248483	0	2.10398954783187	0	0.35309029257292	0	1.93563400365913	0	0	0	0	0	0	0	0	0	0.819946776324029	0	0.35309029257292	0	0.35309029257292	1.80525400463532	1.26434082648501	1.47880000364137	0.613519024537101	0	0	0.990967188246583	0	0.819946776324029	0.990967188246583	0.613519024537101	0	0.613519024537101	0
CAATACGTCCCAGCGA-1_6	3.40699826891513	1.58131312526308	3.20262644483582	1.58131312526308	1.48891816818299	0.619540726167824	1.74386559110676	1.81619951093153	2.30356281977159	2.21394048135344	2.74645431007272	3.82034343309474	1.88365	2.25975533516626	1.48891816818299	0	0.619540726167824	0	0	0	2.00627370909887	0	0	0	0	0	0	0	0	0	0	0	0.357000959092745	0	0	1.74386559110676	0.357000959092745	0.827289764436653	0.357000959092745	0.619540726167824	0	0.357000959092745	0.357000959092745	0.357000959092745	0.827289764436653	0.357000959092745	0.357000959092745	0	0
CCTAACCCACTCCTTG-1_6	2.92346442748101	3.45977627805334	3.90026399765103	3.58937033022457	4.3848395760505	2.65353948035295	2.65353948035295	2.2826697832931	2.65353948035295	2.65353948035295	2.2826697832931	4.48895282543098	2.2826697832931	1.68666	3.58937033022457	0	0	0	0	0	1.68666	0	0	0	0	0	0	0	0	0	0	0	0	0	0	1.68666	0	0	0	1.68666	0	1.68666	0	0	2.92346442748101	0	0	1.68666	0
CTGAGCGTCATGTCTT-1_6	3.5423342073113	2.57521874360937	2.18059084716577	1.51927	0	0	2.9362156208679	1.51927	2.97339324172354	2.18059084716577	2.72625138255313	3.14100301916466	3.14100301916466	1.51927	0.886883238670188	0	0	0.538699049884246	0	0	2.72625138255313	0	0	0	0	0	0	0	0	0	0	0	0.538699049884246	0	0	2.25814306368322	0.538699049884246	0	1.14464552047408	0	0	0	0	0.538699049884246	1.34939785425588	0	0.886883238670188	0	0
CTTTCAAAGGGTTAAT-1_6	3.26212222923539	3.78288323715959	2.1514748540006	2.86313574211974	0.842131430614201	0.842131430614201	4.18577086808856	2.02900933541847	2.53063318968169	2.6065665656242	2.02900933541847	2.88181834121322	0.285425043082363	2.80489772326793	1.83820365684536	0	3.01990347755574	0	0	0	1.37950793273721	0	0	0	0	0	0	0	0	2.02900933541847	0	0	0.285425043082363	0.285425043082363	0	2.07151955072855	1.37950793273721	1.29270288319904	0.285425043082363	0	0	1.09258218623977	0	1.45937602238723	1.45937602238723	0.285425043082363	0.285425043082363	1.09258218623977	0
GAACTGTCAAGCGAAC-1_6	2.83594695441648	2.9294882460024	3.57703944722426	2.61765177354507	2.40053581482395	0	3.19463218044321	1.7941802321989	2.87441967361376	2.51497467433977	1.7941802321989	2.81614091476767	3.22166403128707	2.71076106222497	1.7941802321989	0	1.67633674883342	0	0	0	1.61176195731642	0	0	0	0	0	0	0	0	0	0	0	0	0.288408916851363	0	2.19980651633665	0.848958443404256	0.288408916851363	0.848958443404256	0	0	0.511988321355078	0.288408916851363	1.20600663880368	1.10054936762529	0.69460034144002	0.288408916851363	0	0
GTTACGAAGGCTTAAA-1_6	2.87781023283808	0	3.07314055617603	0.672224294105886	0.891130218424204	0	0.891130218424204	3.02776730932101	2.3595219417313	2.04253410176592	1.2227373614366	3.71991135034187	2.10284273268495	2.52597401297591	1.67027903914078	0	2.98023707374912	0	0	0	0	0	0	0	0	0	0	0	0	0.891130218424204	0	0	0.391565270419131	1.07061668117868	0	2.3595219417313	1.67027903914078	0.891130218424204	1.07061668117868	1.47133869739083	0	0	1.2227373614366	1.83613343024838	2.26460287639088	0.391565270419131	0.672224294105886	0.391565270419131	0.391565270419131
TGTGATGAGTCCTGCG-1_6	3.11174023995024	2.47926593108043	3.64418246239125	2.97684217466918	0.795127084549473	2.16254595303406	2.51263606142578	1.53561208983833	3.29264951895558	2.95599492698889	2.54492849236896	4.03375068759463	3.84491147210952	2.16254595303406	1.61920501589053	0	0	0	0	0	1.89742564331396	0	0	0	0	0.339971449116429	0	0	0	0	0	0	0	0	0	1.44438868540335	0.795127084549473	0	0.795127084549473	1.69634603268588	0	0	0	0.339971449116429	1.83478658625116	0.593224606505817	0.963033053812715	0.339971449116429	0
[truncated: 12 more columns]
