# Supplementary material for: Single-cell RNA sequencing reveals endothelial cell heterogeneity and Sox18-mediated EndMT in abdominal aortic aneurysm
Source: Theranostics. 2025 Aug 30;15(18):9486–507. doi: 10.7150/thno.110254 (PMC12486145; doi:10.7150/thno.110254)
Supplement: Supplementary file 2 — Supplementary tables 2-13. [file thnov15p9486s2.zip › Supplementary tables/Table S9-GSE237230- GO enrichment analysis of DEGs in EC1-EC4 populations.xlsx]

## Sheet: EC1.go
ID	Description	GeneRatio	BgRatio	pvalue	p.adjust	qvalue	geneID	Count	symbolList
GO:0019221	cytokine-mediated signaling pathway	10/63	496/18903	5.18941329509407e-06	0.00414866164034033	0.00291075240011098	972/1440/1984/2532/3091/3554/3569/4792/6347/7357	10	CD74/CSF3/EIF5A/ACKR1/HIF1A/IL1R1/IL6/NFKBIA/CCL2/UGCG
GO:0070555	response to interleukin-1	6/63	141/18903	7.41542526896805e-06	0.00414866164034033	0.00291075240011098	3091/3554/3569/6347/6401/9590	6	HIF1A/IL1R1/IL6/CCL2/SELE/AKAP12
GO:1901215	negative regulation of neuron death	7/63	218/18903	7.88150032621417e-06	0.00414866164034033	0.00291075240011098	1440/1499/3091/6347/6418/6648/135112	7	CSF3/CTNNB1/HIF1A/CCL2/SET/SOD2/NCOA7
GO:0048145	regulation of fibroblast proliferation	5/63	87/18903	1.04752551686406e-05	0.00414866164034033	0.00291075240011098	972/1026/1499/2355/6648	5	CD74/CDKN1A/CTNNB1/FOSL2/SOD2
GO:0002685	regulation of leukocyte migration	7/63	231/18903	1.1492890835191e-05	0.00414866164034033	0.00291075240011098	972/3383/3554/3569/4739/6347/6401	7	CD74/ICAM1/IL1R1/IL6/NEDD9/CCL2/SELE
GO:2001234	negative regulation of apoptotic signaling pathway	7/63	233/18903	1.21541747911641e-05	0.00414866164034033	0.00291075240011098	972/1499/3091/3301/3383/6648/8531	7	CD74/CTNNB1/HIF1A/DNAJA1/ICAM1/SOD2/YBX3
GO:0032496	response to lipopolysaccharide	8/63	339/18903	1.61680523461722e-05	0.00414866164034033	0.00291075240011098	1440/3569/3727/4792/6347/6401/6648/9590	8	CSF3/IL6/JUND/NFKBIA/CCL2/SELE/SOD2/AKAP12
GO:0002696	positive regulation of leukocyte activation	9/63	450/18903	1.71668368615885e-05	0.00414866164034033	0.00291075240011098	972/1026/3113/3122/3514/3569/3727/4860/6347	9	CD74/CDKN1A/HLA-DPA1/HLA-DRA/IGKC/IL6/JUND/PNP/CCL2
GO:0062197	cellular response to chemical stress	8/63	345/18903	1.83428971266426e-05	0.00414866164034033	0.00291075240011098	1499/3091/3301/3569/6648/8531/23135/135112	8	CTNNB1/HIF1A/DNAJA1/IL6/SOD2/YBX3/KDM6B/NCOA7
GO:2001243	negative regulation of intrinsic apoptotic signaling pathway	5/63	101/18903	2.16668745213266e-05	0.00414866164034033	0.00291075240011098	972/3091/3301/6648/8531	5	CD74/HIF1A/DNAJA1/SOD2/YBX3
GO:2001242	regulation of intrinsic apoptotic signaling pathway	6/63	172/18903	2.29997345041386e-05	0.00414866164034033	0.00291075240011098	972/1984/3091/3301/6648/8531	6	CD74/EIF5A/HIF1A/DNAJA1/SOD2/YBX3
GO:0050867	positive regulation of cell activation	9/63	467/18903	2.3000265211966e-05	0.00414866164034033	0.00291075240011098	972/1026/3113/3122/3514/3569/3727/4860/6347	9	CD74/CDKN1A/HLA-DPA1/HLA-DRA/IGKC/IL6/JUND/PNP/CCL2
GO:0048144	fibroblast proliferation	5/63	103/18903	2.3824184831743e-05	0.00414866164034033	0.00291075240011098	972/1026/1499/2355/6648	5	CD74/CDKN1A/CTNNB1/FOSL2/SOD2
GO:0002237	response to molecule of bacterial origin	8/63	360/18903	2.48816004207506e-05	0.00414866164034033	0.00291075240011098	1440/3569/3727/4792/6347/6401/6648/9590	8	CSF3/IL6/JUND/NFKBIA/CCL2/SELE/SOD2/AKAP12
GO:0048660	regulation of smooth muscle cell proliferation	6/63	175/18903	2.53557771639154e-05	0.00414866164034033	0.00291075240011098	1026/1499/2697/3569/6648/9510	6	CDKN1A/CTNNB1/GJA1/IL6/SOD2/ADAMTS1
GO:0048659	smooth muscle cell proliferation	6/63	179/18903	2.87956849632971e-05	0.00414866164034033	0.00291075240011098	1026/1499/2697/3569/6648/9510	6	CDKN1A/CTNNB1/GJA1/IL6/SOD2/ADAMTS1
GO:0045785	positive regulation of cell adhesion	9/63	484/18903	3.04436694141451e-05	0.00414866164034033	0.00291075240011098	972/998/3113/3122/3569/4739/4860/6347/6401	9	CD74/CDC42/HLA-DPA1/HLA-DRA/IL6/NEDD9/PNP/CCL2/SELE
GO:2001233	regulation of apoptotic signaling pathway	8/63	374/18903	3.26508344895742e-05	0.00414866164034033	0.00291075240011098	972/1499/1984/3091/3301/3383/6648/8531	8	CD74/CTNNB1/EIF5A/HIF1A/DNAJA1/ICAM1/SOD2/YBX3
GO:1903202	negative regulation of oxidative stress-induced cell death	4/63	55/18903	3.36319349934703e-05	0.00414866164034033	0.00291075240011098	1499/3091/6648/135112	4	CTNNB1/HIF1A/SOD2/NCOA7
GO:0071347	cellular response to interleukin-1	5/63	111/18903	3.41746468817315e-05	0.00414866164034033	0.00291075240011098	3091/3554/3569/6347/9590	5	HIF1A/IL1R1/IL6/CCL2/AKAP12
GO:1903039	positive regulation of leukocyte cell-cell adhesion	7/63	275/18903	3.52577476516175e-05	0.00414866164034033	0.00291075240011098	972/3113/3122/3569/4860/6347/6401	7	CD74/HLA-DPA1/HLA-DRA/IL6/PNP/CCL2/SELE
GO:1903204	negative regulation of oxidative stress-induced neuron death	3/63	21/18903	4.49546113415204e-05	0.00504922021022259	0.00354259544877915	1499/3091/135112	3	CTNNB1/HIF1A/NCOA7
GO:0050900	leukocyte migration	8/63	398/18903	5.06816305436847e-05	0.00518911146130829	0.00364074488350114	972/998/3383/3554/3569/4739/6347/6401	8	CD74/CDC42/ICAM1/IL1R1/IL6/NEDD9/CCL2/SELE
GO:0045446	endothelial cell differentiation	5/63	121/18903	5.16716065048039e-05	0.00518911146130829	0.00364074488350114	1499/3383/6781/23135/81575	5	CTNNB1/ICAM1/STC1/KDM6B/APOLD1
GO:0051251	positive regulation of lymphocyte activation	8/63	400/18903	5.2500115958198e-05	0.00518911146130829	0.00364074488350114	972/1026/3113/3122/3514/3569/4860/6347	8	CD74/CDKN1A/HLA-DPA1/HLA-DRA/IGKC/IL6/PNP/CCL2
GO:0097193	intrinsic apoptotic signaling pathway	7/63	298/18903	5.86256213705054e-05	0.00557168886178919	0.00390916592701305	972/1026/1984/3091/3301/6648/8531	7	CD74/CDKN1A/EIF5A/HIF1A/DNAJA1/SOD2/YBX3
GO:1903706	regulation of hemopoiesis	8/63	413/18903	6.56986357828382e-05	0.00589678193001514	0.00413725525090415	972/1440/1499/3091/3122/4739/4792/4860	8	CD74/CSF3/CTNNB1/HIF1A/HLA-DRA/NEDD9/NFKBIA/PNP
GO:0007159	leukocyte cell-cell adhesion	8/63	414/18903	6.68190586970555e-05	0.00589678193001514	0.00413725525090415	972/3113/3122/3383/3569/4860/6347/6401	8	CD74/HLA-DPA1/HLA-DRA/ICAM1/IL6/PNP/CCL2/SELE
GO:0045637	regulation of myeloid cell differentiation	6/63	214/18903	7.78917974393268e-05	0.00663691832664057	0.00465654411551983	972/1440/1499/3091/4739/4792	6	CD74/CSF3/CTNNB1/HIF1A/NEDD9/NFKBIA
GO:0006979	response to oxidative stress	8/63	434/18903	9.28063074760731e-05	0.00755495197983038	0.00530064789911634	1499/3043/3091/3569/6648/9124/23135/135112	8	CTNNB1/HBB/HIF1A/IL6/SOD2/PDLIM1/KDM6B/NCOA7
GO:0022409	positive regulation of cell-cell adhesion	7/63	322/18903	9.52357742888027e-05	0.00755495197983038	0.00530064789911634	972/3113/3122/3569/4860/6347/6401	7	CD74/HLA-DPA1/HLA-DRA/IL6/PNP/CCL2/SELE
GO:0003158	endothelium development	5/63	139/18903	9.98197206683587e-05	0.00755495197983038	0.00530064789911634	1499/3383/6781/23135/81575	5	CTNNB1/ICAM1/STC1/KDM6B/APOLD1
GO:1901214	regulation of neuron death	7/63	325/18903	0.000100895756913963	0.00755495197983038	0.00530064789911634	1440/1499/3091/6347/6418/6648/135112	7	CSF3/CTNNB1/HIF1A/CCL2/SET/SOD2/NCOA7
GO:0045123	cellular extravasation	4/63	74/18903	0.000108219395029718	0.00786500367995395	0.00551818401281567	3383/3554/6347/6401	4	ICAM1/IL1R1/CCL2/SELE
GO:0045669	positive regulation of osteoblast differentiation	4/63	75/18903	0.000114032016034538	0.00805066033203836	0.00564844301981605	1052/1499/3569/3727	4	CEBPD/CTNNB1/IL6/JUND
GO:0050671	positive regulation of lymphocyte proliferation	5/63	146/18903	0.000125801376436647	0.00822992619808163	0.00577421817216147	972/1026/3113/3569/4860	5	CD74/CDKN1A/HLA-DPA1/IL6/PNP
GO:0002687	positive regulation of leukocyte migration	5/63	148/18903	0.000134099044671859	0.00822992619808163	0.00577421817216147	972/3383/3554/3569/4739	5	CD74/ICAM1/IL1R1/IL6/NEDD9
GO:0019886	antigen processing and presentation of exogenous peptide antigen via MHC class II	3/63	30/18903	0.00013432456920278	0.00822992619808163	0.00577421817216147	972/3113/3122	3	CD74/HLA-DPA1/HLA-DRA
GO:1903203	regulation of oxidative stress-induced neuron death	3/63	30/18903	0.00013432456920278	0.00822992619808163	0.00577421817216147	1499/3091/135112	3	CTNNB1/HIF1A/NCOA7
GO:0032946	positive regulation of mononuclear cell proliferation	5/63	149/18903	0.00013840198880572	0.00822992619808163	0.00577421817216147	972/1026/3113/3569/4860	5	CD74/CDKN1A/HLA-DPA1/IL6/PNP
GO:0002720	positive regulation of cytokine production involved in immune response	4/63	79/18903	0.000139566225448469	0.00822992619808163	0.00577421817216147	972/3554/3569/9188	4	CD74/IL1R1/IL6/DDX21
GO:0050670	regulation of lymphocyte proliferation	6/63	239/18903	0.000142757433460334	0.00822992619808163	0.00577421817216147	972/1026/1499/3113/3569/4860	6	CD74/CDKN1A/CTNNB1/HLA-DPA1/IL6/PNP
GO:0002443	leukocyte mediated immunity	8/63	463/18903	0.000144975983038516	0.00822992619808163	0.00577421817216147	972/3113/3122/3383/3514/3554/3569/9188	8	CD74/HLA-DPA1/HLA-DRA/ICAM1/IGKC/IL1R1/IL6/DDX21
GO:1903201	regulation of oxidative stress-induced cell death	4/63	80/18903	0.000146546642135003	0.00822992619808163	0.00577421817216147	1499/3091/6648/135112	4	CTNNB1/HIF1A/SOD2/NCOA7
GO:0032944	regulation of mononuclear cell proliferation	6/63	243/18903	0.000156250028321697	0.00857986266628696	0.0060197379332359	972/1026/1499/3113/3569/4860	6	CD74/CDKN1A/CTNNB1/HLA-DPA1/IL6/PNP
GO:0033002	muscle cell proliferation	6/63	247/18903	0.00017073428989221	0.00917140065920981	0.00643476831699016	1026/1499/2697/3569/6648/9510	6	CDKN1A/CTNNB1/GJA1/IL6/SOD2/ADAMTS1
GO:0036475	neuron death in response to oxidative stress	3/63	33/18903	0.000179229002348252	0.00922655968338603	0.00647346857165724	1499/3091/135112	3	CTNNB1/HIF1A/NCOA7
GO:0090279	regulation of calcium ion import	3/63	33/18903	0.000179229002348252	0.00922655968338603	0.00647346857165724	1499/6347/6781	3	CTNNB1/CCL2/STC1
GO:0050870	positive regulation of T cell activation	6/63	251/18903	0.00018626192348819	0.0093929227130473	0.00659019093415787	972/3113/3122/3569/4860/6347	6	CD74/HLA-DPA1/HLA-DRA/IL6/PNP/CCL2
GO:0002495	antigen processing and presentation of peptide antigen via MHC class II	3/63	34/18903	0.000196107375282712	0.00959084856471262	0.00672905816357395	972/3113/3122	3	CD74/HLA-DPA1/HLA-DRA
GO:0034612	response to tumor necrosis factor	6/63	254/18903	0.000198624315956816	0.00959084856471262	0.00672905816357395	1984/4792/6347/6401/8531/9590	6	EIF5A/NFKBIA/CCL2/SELE/YBX3/AKAP12
GO:0001819	positive regulation of cytokine production	8/63	486/18903	0.000201830888452066	0.00959084856471262	0.00672905816357395	972/3091/3113/3554/3569/4860/9188/9590	8	CD74/HIF1A/HLA-DPA1/IL1R1/IL6/PNP/DDX21/AKAP12
GO:0002449	lymphocyte mediated immunity	7/63	367/18903	0.000213413984651315	0.009929204232334	0.00696645269149677	972/3113/3122/3383/3514/3554/3569	7	CD74/HLA-DPA1/HLA-DRA/ICAM1/IGKC/IL1R1/IL6
GO:0070997	neuron death	7/63	368/18903	0.000216987870718752	0.009929204232334	0.00696645269149677	1440/1499/3091/6347/6418/6648/135112	7	CSF3/CTNNB1/HIF1A/CCL2/SET/SOD2/NCOA7
GO:0002504	antigen processing and presentation of peptide or polysaccharide antigen via MHC class II	3/63	36/18903	0.0002328829860909	0.0103934404397809	0.00729216656555797	972/3113/3122	3	CD74/HLA-DPA1/HLA-DRA
GO:0070665	positive regulation of leukocyte proliferation	5/63	167/18903	0.000235545392402965	0.0103934404397809	0.00729216656555797	972/1026/3113/3569/4860	5	CD74/CDKN1A/HLA-DPA1/IL6/PNP
GO:0002460	adaptive immune response based on somatic recombination of immune receptors built from immunoglobulin superfamily domains	7/63	375/18903	0.000243383759344451	0.0105282806486093	0.00738677212646044	972/3113/3122/3383/3514/3554/3569	7	CD74/HLA-DPA1/HLA-DRA/ICAM1/IGKC/IL1R1/IL6
GO:0050863	regulation of T cell activation	7/63	376/18903	0.000247357498882037	0.0105282806486093	0.00738677212646044	972/1499/3113/3122/3569/4860/6347	7	CD74/CTNNB1/HLA-DPA1/HLA-DRA/IL6/PNP/CCL2
GO:1903037	regulation of leukocyte cell-cell adhesion	7/63	377/18903	0.000251383471577479	0.0105282806486093	0.00738677212646044	972/3113/3122/3569/4860/6347/6401	7	CD74/HLA-DPA1/HLA-DRA/IL6/PNP/CCL2/SELE
GO:1904705	regulation of vascular associated smooth muscle cell proliferation	4/63	93/18903	0.000261928997059313	0.0107871091955594	0.00756836944134541	1026/2697/6648/9510	4	CDKN1A/GJA1/SOD2/ADAMTS1
GO:0070663	regulation of leukocyte proliferation	6/63	269/18903	0.000270510068737247	0.0109578750795039	0.00768818090095334	972/1026/1499/3113/3569/4860	6	CD74/CDKN1A/CTNNB1/HLA-DPA1/IL6/PNP
GO:1900407	regulation of cellular response to oxidative stress	4/63	95/18903	0.000284178700779868	0.0111461201528104	0.00782025597634826	1499/3091/6648/135112	4	CTNNB1/HIF1A/SOD2/NCOA7
GO:1990874	vascular associated smooth muscle cell proliferation	4/63	95/18903	0.000284178700779868	0.0111461201528104	0.00782025597634826	1026/2697/6648/9510	4	CDKN1A/GJA1/SOD2/ADAMTS1
GO:0002478	antigen processing and presentation of exogenous peptide antigen	3/63	40/18903	0.000319207000826518	0.0121669705289249	0.00853649724643307	972/3113/3122	3	CD74/HLA-DPA1/HLA-DRA
GO:0032642	regulation of chemokine production	4/63	98/18903	0.000320053858510772	0.0121669705289249	0.00853649724643307	972/2532/3091/3569	4	CD74/ACKR1/HIF1A/IL6
GO:0032602	chemokine production	4/63	99/18903	0.000332701822395115	0.012456154593005	0.00873939236817791	972/2532/3091/3569	4	CD74/ACKR1/HIF1A/IL6
GO:0002691	regulation of cellular extravasation	3/63	41/18903	0.00034359114235156	0.0125622773048197	0.00881384937742575	3383/3554/6401	3	ICAM1/IL1R1/SELE
GO:0036473	cell death in response to oxidative stress	4/63	100/18903	0.000345704110371405	0.0125622773048197	0.00881384937742575	1499/3091/6648/135112	4	CTNNB1/HIF1A/SOD2/NCOA7
GO:0045639	positive regulation of myeloid cell differentiation	4/63	103/18903	0.000386894486024044	0.0135509830599338	0.009507537583212	972/1440/3091/4739	4	CD74/CSF3/HIF1A/NEDD9
GO:0009266	response to temperature stimulus	5/63	186/18903	0.000387030959633369	0.0135509830599338	0.009507537583212	3301/4792/6648/7531/9531	5	DNAJA1/NFKBIA/SOD2/YWHAE/BAG3
GO:0034599	cellular response to oxidative stress	6/63	288/18903	0.000389364547654918	0.0135509830599338	0.009507537583212	1499/3091/3569/6648/23135/135112	6	CTNNB1/HIF1A/IL6/SOD2/KDM6B/NCOA7
GO:0030099	myeloid cell differentiation	7/63	407/18903	0.000399093132008639	0.0135861578491819	0.00953221665109061	972/998/1440/1499/3091/4739/4792	7	CD74/CDC42/CSF3/CTNNB1/HIF1A/NEDD9/NFKBIA
GO:1902882	regulation of response to oxidative stress	4/63	104/18903	0.000401371721161587	0.0135861578491819	0.00953221665109061	1499/3091/6648/135112	4	CTNNB1/HIF1A/SOD2/NCOA7
GO:0001666	response to hypoxia	6/63	296/18903	0.000450204712250349	0.015033187080684	0.0105474702855807	3091/3727/6648/6781/9124/10397	6	HIF1A/JUND/SOD2/STC1/PDLIM1/NDRG1
GO:0019882	antigen processing and presentation	4/63	108/18903	0.000463171324174148	0.01512427640359	0.0106113796829379	972/3113/3122/3383	4	CD74/HLA-DPA1/HLA-DRA/ICAM1
GO:0040013	negative regulation of locomotion	7/63	419/18903	0.000474817664784545	0.01512427640359	0.0106113796829379	972/2697/4739/6347/6781/56999/57561	7	CD74/GJA1/NEDD9/CCL2/STC1/ADAMTS9/ARRDC3
GO:0033483	gas homeostasis	2/63	10/18903	0.00048353615373679	0.01512427640359	0.0106113796829379	3091/6648	2	HIF1A/SOD2
GO:0048664	neuron fate determination	2/63	10/18903	0.00048353615373679	0.01512427640359	0.0106113796829379	998/1499	2	CDC42/CTNNB1
GO:2000659	regulation of interleukin-1-mediated signaling pathway	2/63	10/18903	0.00048353615373679	0.01512427640359	0.0106113796829379	3554/3569	2	IL1R1/IL6
GO:0010959	regulation of metal ion transport	7/63	423/18903	0.000502467965758361	0.0155199792923614	0.0108890097316319	476/1499/2040/6347/6781/7531/81671	7	ATP1A1/CTNNB1/STOM/CCL2/STC1/YWHAE/VMP1
GO:0046651	lymphocyte proliferation	6/63	305/18903	0.000527274729521732	0.0160851340326938	0.0112855292985353	972/1026/1499/3113/3569/4860	6	CD74/CDKN1A/CTNNB1/HLA-DPA1/IL6/PNP
GO:0001503	ossification	7/63	429/18903	0.000546343026032658	0.016309567885631	0.0114429948700224	1052/1499/3091/3569/3727/6781/9188	7	CEBPD/CTNNB1/HIF1A/IL6/JUND/STC1/DDX21
GO:0002456	T cell mediated immunity	4/63	113/18903	0.000549614457387685	0.016309567885631	0.0114429948700224	3122/3383/3554/3569	4	HLA-DRA/ICAM1/IL1R1/IL6
GO:0036293	response to decreased oxygen levels	6/63	309/18903	0.000564663227793257	0.016309567885631	0.0114429948700224	3091/3727/6648/6781/9124/10397	6	HIF1A/JUND/SOD2/STC1/PDLIM1/NDRG1
GO:0019884	antigen processing and presentation of exogenous antigen	3/63	49/18903	0.00058267654920902	0.016309567885631	0.0114429948700224	972/3113/3122	3	CD74/HLA-DPA1/HLA-DRA
GO:0070509	calcium ion import	3/63	49/18903	0.00058267654920902	0.016309567885631	0.0114429948700224	1499/6347/6781	3	CTNNB1/CCL2/STC1
GO:0000302	response to reactive oxygen species	5/63	204/18903	0.00058956323013383	0.016309567885631	0.0114429948700224	3043/3091/3569/6648/23135	5	HBB/HIF1A/IL6/SOD2/KDM6B
GO:0034350	regulation of glial cell apoptotic process	2/63	11/18903	0.000589719428186282	0.016309567885631	0.0114429948700224	6347/9590	2	CCL2/AKAP12
GO:0022604	regulation of cell morphogenesis	6/63	312/18903	0.000594035252815373	0.016309567885631	0.0114429948700224	998/4739/6347/10602/56882/445815	6	CDC42/NEDD9/CCL2/CDC42EP3/CDC42SE1/PALM2AKAP2
GO:0032943	mononuclear cell proliferation	6/63	312/18903	0.000594035252815373	0.016309567885631	0.0114429948700224	972/1026/1499/3113/3569/4860	6	CD74/CDKN1A/CTNNB1/HLA-DPA1/IL6/PNP
GO:0071674	mononuclear cell migration	5/63	206/18903	0.000616191682107703	0.0167319741372322	0.0117393603288766	998/3383/3569/4739/6347	5	CDC42/ICAM1/IL6/NEDD9/CCL2
GO:0002286	T cell activation involved in immune response	4/63	118/18903	0.00064696179574202	0.017189705347081	0.0120605102160397	972/3122/3383/3569	4	CD74/HLA-DRA/ICAM1/IL6
GO:0002718	regulation of cytokine production involved in immune response	4/63	118/18903	0.00064696179574202	0.017189705347081	0.0120605102160397	972/3554/3569/9188	4	CD74/IL1R1/IL6/DDX21
GO:0002367	cytokine production involved in immune response	4/63	120/18903	0.00068912039941857	0.0181150692230137	0.0127097569747188	972/3554/3569/9188	4	CD74/IL1R1/IL6/DDX21
GO:0048146	positive regulation of fibroblast proliferation	3/63	53/18903	0.000733878583924972	0.0190885682197748	0.0133927759304646	972/1026/2355	3	CD74/CDKN1A/FOSL2
GO:0002573	myeloid leukocyte differentiation	5/63	218/18903	0.000795399872202687	0.0202137261785251	0.0141822006926797	972/998/1440/1499/4739	5	CD74/CDC42/CSF3/CTNNB1/NEDD9
GO:0043523	regulation of neuron apoptotic process	5/63	218/18903	0.000795399872202687	0.0202137261785251	0.0141822006926797	1499/3091/6347/6418/6648	5	CTNNB1/HIF1A/CCL2/SET/SOD2
GO:0031272	regulation of pseudopodium assembly	2/63	13/18903	0.000832742280488875	0.0202137261785251	0.0141822006926797	998/10602	2	CDC42/CDC42EP3
GO:0031274	positive regulation of pseudopodium assembly	2/63	13/18903	0.000832742280488875	0.0202137261785251	0.0141822006926797	998/10602	2	CDC42/CDC42EP3
GO:0072683	T cell extravasation	2/63	13/18903	0.000832742280488875	0.0202137261785251	0.0141822006926797	3383/6347	2	ICAM1/CCL2
GO:0002440	production of molecular mediator of immune response	6/63	333/18903	0.000834399057146727	0.0202137261785251	0.0141822006926797	972/3113/3122/3554/3569/9188	6	CD74/HLA-DPA1/HLA-DRA/IL1R1/IL6/DDX21
GO:0060249	anatomical structure homeostasis	6/63	333/18903	0.000834399057146727	0.0202137261785251	0.0141822006926797	1499/2697/3091/3514/3569/9531	6	CTNNB1/GJA1/HIF1A/IGKC/IL6/BAG3
GO:0001704	formation of primary germ layer	4/63	127/18903	0.000852043356581714	0.0202442224433982	0.0142035972498996	1499/2114/2697/23135	4	CTNNB1/ETS2/GJA1/KDM6B
GO:0002688	regulation of leukocyte chemotaxis	4/63	127/18903	0.000852043356581714	0.0202442224433982	0.0142035972498996	972/3569/4739/6347	4	CD74/IL6/NEDD9/CCL2
GO:0070482	response to oxygen levels	6/63	337/18903	0.000887658631405754	0.0208895664590821	0.0146563786057672	3091/3727/6648/6781/9124/10397	6	HIF1A/JUND/SOD2/STC1/PDLIM1/NDRG1
GO:0042542	response to hydrogen peroxide	4/63	130/18903	0.000929545767570023	0.0216689395440144	0.0152031964169596	3043/3569/6648/23135	4	HBB/IL6/SOD2/KDM6B
GO:0001961	positive regulation of cytokine-mediated signaling pathway	3/63	58/18903	0.00095526009041125	0.0220602587234224	0.0154777508008591	972/3091/3554	3	CD74/HIF1A/IL1R1
GO:0007566	embryo implantation	3/63	59/18903	0.00100405426922067	0.0227307248337083	0.0159481581295097	2697/6781/81671	3	GJA1/STC1/VMP1
GO:0002702	positive regulation of production of molecular mediator of immune response	4/63	133/18903	0.00101188981453174	0.0227307248337083	0.0159481581295097	972/3554/3569/9188	4	CD74/IL1R1/IL6/DDX21
GO:1904950	negative regulation of establishment of protein localization	4/63	133/18903	0.00101188981453174	0.0227307248337083	0.0159481581295097	3301/3638/9531/90007	4	DNAJA1/INSIG1/BAG3/MIDN
GO:0051051	negative regulation of transport	7/63	479/18903	0.00104347060080788	0.0228545761849139	0.016035053771775	972/2697/3638/6781/7531/9531/90007	7	CD74/GJA1/INSIG1/STC1/YWHAE/BAG3/MIDN
GO:0070661	leukocyte proliferation	6/63	348/18903	0.00104773383538344	0.0228545761849139	0.016035053771775	972/1026/1499/3113/3569/4860	6	CD74/CDKN1A/CTNNB1/HLA-DPA1/IL6/PNP
GO:0002711	positive regulation of T cell mediated immunity	3/63	60/18903	0.00105439971067591	0.0228545761849139	0.016035053771775	3122/3554/3569	3	HLA-DRA/IL1R1/IL6
GO:0045599	negative regulation of fat cell differentiation	3/63	60/18903	0.00105439971067591	0.0228545761849139	0.016035053771775	3569/3638/6648	3	IL6/INSIG1/SOD2
GO:0071356	cellular response to tumor necrosis factor	5/63	234/18903	0.00109169402054815	0.0233252584554827	0.0163652902835758	1984/4792/6347/8531/9590	5	EIF5A/NFKBIA/CCL2/YBX3/AKAP12
GO:0022411	cellular component disassembly	7/63	483/18903	0.0010949939218276	0.0233252584554827	0.0163652902835758	1984/3091/3569/4739/6418/9507/81671	7	EIF5A/HIF1A/IL6/NEDD9/SET/ADAMTS4/VMP1
GO:0002468	dendritic cell antigen processing and presentation	2/63	15/18903	0.00111619338808729	0.0233738462878278	0.0163993801086509	972/3122	2	CD74/HLA-DRA
GO:0090280	positive regulation of calcium ion import	2/63	15/18903	0.00111619338808729	0.0233738462878278	0.0163993801086509	6347/6781	2	CCL2/STC1
GO:0043030	regulation of macrophage activation	3/63	62/18903	0.0011598199462551	0.0238945374761092	0.0167647034966248	972/3569/3727	3	CD74/IL6/JUND
GO:0022407	regulation of cell-cell adhesion	7/63	490/18903	0.00118997059388853	0.0238945374761092	0.0167647034966248	972/3113/3122/3569/4860/6347/6401	7	CD74/HLA-DPA1/HLA-DRA/IL6/PNP/CCL2/SELE
GO:0001667	ameboidal-type cell migration	7/63	492/18903	0.00121826407646389	0.0238945374761092	0.0167647034966248	998/2697/3091/6781/9124/9590/56999	7	CDC42/GJA1/HIF1A/STC1/PDLIM1/AKAP12/ADAMTS9
GO:0002705	positive regulation of leukocyte mediated immunity	4/63	140/18903	0.00122376809275583	0.0238945374761092	0.0167647034966248	3122/3554/3569/9188	4	HLA-DRA/IL1R1/IL6/DDX21
GO:0034341	response to interferon-gamma	4/63	140/18903	0.00122376809275583	0.0238945374761092	0.0167647034966248	972/998/3113/6347	4	CD74/CDC42/HLA-DPA1/CCL2
GO:0002703	regulation of leukocyte mediated immunity	5/63	241/18903	0.0012443121633399	0.0238945374761092	0.0167647034966248	3122/3383/3554/3569/9188	5	HLA-DRA/ICAM1/IL1R1/IL6/DDX21
GO:0045667	regulation of osteoblast differentiation	4/63	141/18903	0.00125638098444077	0.0238945374761092	0.0167647034966248	1052/1499/3569/3727	4	CEBPD/CTNNB1/IL6/JUND
GO:0048002	antigen processing and presentation of peptide antigen	3/63	64/18903	0.00127166962940036	0.0238945374761092	0.0167647034966248	972/3113/3122	3	CD74/HLA-DPA1/HLA-DRA
GO:0002399	MHC class II protein complex assembly	2/63	16/18903	0.00127291318509282	0.0238945374761092	0.0167647034966248	3113/3122	2	HLA-DPA1/HLA-DRA
GO:0002503	peptide antigen assembly with MHC class II protein complex	2/63	16/18903	0.00127291318509282	0.0238945374761092	0.0167647034966248	3113/3122	2	HLA-DPA1/HLA-DRA
GO:0031269	pseudopodium assembly	2/63	16/18903	0.00127291318509282	0.0238945374761092	0.0167647034966248	998/10602	2	CDC42/CDC42EP3
GO:0034349	glial cell apoptotic process	2/63	16/18903	0.00127291318509282	0.0238945374761092	0.0167647034966248	6347/9590	2	CCL2/AKAP12
GO:0043508	negative regulation of JUN kinase activity	2/63	16/18903	0.00127291318509282	0.0238945374761092	0.0167647034966248	3301/10114	2	DNAJA1/HIPK3
GO:0043410	positive regulation of MAPK cascade	7/63	496/18903	0.00127643826258455	0.0238945374761092	0.0167647034966248	972/998/1499/3383/3569/6347/9590	7	CD74/CDC42/CTNNB1/ICAM1/IL6/CCL2/AKAP12
GO:0060760	positive regulation of response to cytokine stimulus	3/63	65/18903	0.00133005102696005	0.0247109480272051	0.0173375072528944	972/3091/3554	3	CD74/HIF1A/IL1R1
GO:0001649	osteoblast differentiation	5/63	246/18903	0.0013626210626795	0.0251271391483661	0.0176295120992391	1052/1499/3569/3727/9188	5	CEBPD/CTNNB1/IL6/JUND/DDX21
GO:0030336	negative regulation of cell migration	6/63	368/18903	0.00139482044586581	0.0255303801609956	0.0179124309890135	972/2697/4739/6347/6781/56999	6	CD74/GJA1/NEDD9/CCL2/STC1/ADAMTS9
GO:0031268	pseudopodium organization	2/63	17/18903	0.001439541060968	0.0261551908944994	0.0183508059397391	998/10602	2	CDC42/CDC42EP3
GO:0060047	heart contraction	5/63	250/18903	0.00146310005871736	0.0263891988692744	0.0185149888337111	476/998/2697/6781/7531	5	ATP1A1/CDC42/GJA1/STC1/YWHAE
GO:0015833	peptide transport	5/63	254/18903	0.00156894842498566	0.0275020524355591	0.0192957806817465	972/2697/3091/3569/90007	5	CD74/GJA1/HIF1A/IL6/MIDN
GO:0051402	neuron apoptotic process	5/63	255/18903	0.00159626967064061	0.0275020524355591	0.0192957806817465	1499/3091/6347/6418/6648	5	CTNNB1/HIF1A/CCL2/SET/SOD2
GO:0002693	positive regulation of cellular extravasation	2/63	18/18903	0.00161601134973003	0.0275020524355591	0.0192957806817465	3383/3554	2	ICAM1/IL1R1
GO:0002830	positive regulation of type 2 immune response	2/63	18/18903	0.00161601134973003	0.0275020524355591	0.0192957806817465	972/3569	2	CD74/IL6
GO:0046827	positive regulation of protein export from nucleus	2/63	18/18903	0.00161601134973003	0.0275020524355591	0.0192957806817465	7531/9531	2	YWHAE/BAG3
GO:0051770	positive regulation of nitric-oxide synthase biosynthetic process	2/63	18/18903	0.00161601134973003	0.0275020524355591	0.0192957806817465	6347/9590	2	CCL2/AKAP12
GO:0071456	cellular response to hypoxia	4/63	151/18903	0.00161673039002171	0.0275020524355591	0.0192957806817465	3091/3727/6781/10397	4	HIF1A/JUND/STC1/NDRG1
GO:0002697	regulation of immune effector process	6/63	379/18903	0.00161988857466109	0.0275020524355591	0.0192957806817465	972/3122/3383/3554/3569/9188	6	CD74/HLA-DRA/ICAM1/IL1R1/IL6/DDX21
GO:0018108	peptidyl-tyrosine phosphorylation	6/63	380/18903	0.00164164432866185	0.0275020524355591	0.0192957806817465	972/1440/3569/4739/9021/10114	6	CD74/CSF3/IL6/NEDD9/SOCS3/HIPK3
GO:0014823	response to activity	3/63	70/18903	0.00164722936481697	0.0275020524355591	0.0192957806817465	3091/3569/6648	3	HIF1A/IL6/SOD2
GO:0032722	positive regulation of chemokine production	3/63	70/18903	0.00164722936481697	0.0275020524355591	0.0192957806817465	972/3091/3569	3	CD74/HIF1A/IL6
GO:0018212	peptidyl-tyrosine modification	6/63	382/18903	0.00168582403436391	0.0279575247578068	0.0196153457053857	972/1440/3569/4739/9021/10114	6	CD74/CSF3/IL6/NEDD9/SOCS3/HIPK3
GO:2000146	negative regulation of cell motility	6/63	383/18903	0.00170825096852861	0.0281405876215614	0.0197437848783623	972/2697/4739/6347/6781/56999	6	CD74/GJA1/NEDD9/CCL2/STC1/ADAMTS9
GO:0008360	regulation of cell shape	4/63	154/18903	0.00173751252445037	0.0281859572792392	0.0197756167922243	6347/10602/56882/445815	4	CCL2/CDC42EP3/CDC42SE1/PALM2AKAP2
GO:0043524	negative regulation of neuron apoptotic process	4/63	154/18903	0.00173751252445037	0.0281859572792392	0.0197756167922243	3091/6347/6418/6648	4	HIF1A/CCL2/SET/SOD2
GO:0002699	positive regulation of immune effector process	5/63	261/18903	0.00176762259443402	0.0281859572792392	0.0197756167922243	972/3122/3554/3569/9188	5	CD74/HLA-DRA/IL1R1/IL6/DDX21
GO:0003015	heart process	5/63	261/18903	0.00176762259443402	0.0281859572792392	0.0197756167922243	476/998/2697/6781/7531	5	ATP1A1/CDC42/GJA1/STC1/YWHAE
GO:0050871	positive regulation of B cell activation	4/63	155/18903	0.00177912911221006	0.0281859572792392	0.0197756167922243	972/1026/3514/3569	4	CD74/CDKN1A/IGKC/IL6
GO:0035743	CD4-positive, alpha-beta T cell cytokine production	2/63	19/18903	0.00180225870097928	0.0281859572792392	0.0197756167922243	3554/3569	2	IL1R1/IL6
GO:1902176	negative regulation of oxidative stress-induced intrinsic apoptotic signaling pathway	2/63	19/18903	0.00180225870097928	0.0281859572792392	0.0197756167922243	3091/6648	2	HIF1A/SOD2
GO:2000251	positive regulation of actin cytoskeleton reorganization	2/63	19/18903	0.00180225870097928	0.0281859572792392	0.0197756167922243	998/1440	2	CDC42/CSF3
GO:0050730	regulation of peptidyl-tyrosine phosphorylation	5/63	266/18903	0.00192044020051776	0.0298422167052458	0.0209376689231037	972/1440/3569/4739/9021	5	CD74/CSF3/IL6/NEDD9/SOCS3
GO:0030330	DNA damage response, signal transduction by p53 class mediator	3/63	74/18903	0.00193231674335869	0.0298422167052458	0.0209376689231037	972/1026/10397	3	CD74/CDKN1A/NDRG1
GO:0036294	cellular response to decreased oxygen levels	4/63	159/18903	0.00195253290368213	0.0299671354347735	0.0210253134512224	3091/3727/6781/10397	4	HIF1A/JUND/STC1/NDRG1
GO:0051924	regulation of calcium ion transport	5/63	268/18903	0.00198420171207377	0.030107298001031	0.0211236532440299	1499/6347/6781/7531/81671	5	CTNNB1/CCL2/STC1/YWHAE/VMP1
GO:0002396	MHC protein complex assembly	2/63	20/18903	0.00199821807857915	0.030107298001031	0.0211236532440299	3113/3122	2	HLA-DPA1/HLA-DRA
GO:0002501	peptide antigen assembly with MHC protein complex	2/63	20/18903	0.00199821807857915	0.030107298001031	0.0211236532440299	3113/3122	2	HLA-DPA1/HLA-DRA
GO:0086003	cardiac muscle cell contraction	3/63	76/18903	0.00208566808991361	0.0312344596980395	0.0219144838538291	476/2697/6781	3	ATP1A1/GJA1/STC1
GO:0140115	export across plasma membrane	3/63	78/18903	0.00224639146632505	0.0334387548993325	0.0234610446736675	476/2697/7531	3	ATP1A1/GJA1/YWHAE
GO:0086001	cardiac muscle cell action potential	3/63	79/18903	0.00232955562057018	0.0343272680532375	0.0240844365092684	476/2697/7531	3	ATP1A1/GJA1/YWHAE
GO:0001959	regulation of cytokine-mediated signaling pathway	4/63	167/18903	0.00233386525007847	0.0343272680532375	0.0240844365092684	972/3091/3554/3569	4	CD74/HIF1A/IL1R1/IL6
GO:0003151	outflow tract morphogenesis	3/63	80/18903	0.00241460791843129	0.0345513549922872	0.0242416586816746	998/1499/3091	3	CDC42/CTNNB1/HIF1A
GO:0007398	ectoderm development	2/63	22/18903	0.00241901433171416	0.0345513549922872	0.0242416586816746	1499/2114	2	CTNNB1/ETS2
GO:0010888	negative regulation of lipid storage	2/63	22/18903	0.00241901433171416	0.0345513549922872	0.0242416586816746	3569/4792	2	IL6/NFKBIA
GO:0051767	nitric-oxide synthase biosynthetic process	2/63	22/18903	0.00241901433171416	0.0345513549922872	0.0242416586816746	6347/9590	2	CCL2/AKAP12
GO:0051769	regulation of nitric-oxide synthase biosynthetic process	2/63	22/18903	0.00241901433171416	0.0345513549922872	0.0242416586816746	6347/9590	2	CCL2/AKAP12
GO:0045165	cell fate commitment	5/63	282/18903	0.00247484626417114	0.0351456616021085	0.0246586315613422	998/1499/2114/3569/23135	5	CDC42/CTNNB1/ETS2/IL6/KDM6B
GO:0072332	intrinsic apoptotic signaling pathway by p53 class mediator	3/63	81/18903	0.00250156298103299	0.0353220692921858	0.024782401382023	972/1026/1984	3	CD74/CDKN1A/EIF5A
GO:0072331	signal transduction by p53 class mediator	4/63	173/18903	0.00265154491477814	0.0372270879796409	0.0261189860923421	972/1026/1984/10397	4	CD74/CDKN1A/EIF5A/NDRG1
GO:0007249	I-kappaB kinase/NF-kappaB signaling	5/63	288/18903	0.00271008305343885	0.0378339843223016	0.0265447920845304	972/1499/2697/4792/9188	5	CD74/CTNNB1/GJA1/NFKBIA/DDX21
GO:0071453	cellular response to oxygen levels	4/63	175/18903	0.00276371900910654	0.0380924887430865	0.0267261619884826	3091/3727/6781/10397	4	HIF1A/JUND/STC1/NDRG1
GO:0035050	embryonic heart tube development	3/63	84/18903	0.00277398795928473	0.0380924887430865	0.0267261619884826	998/1499/3091	3	CDC42/CTNNB1/HIF1A
GO:0060537	muscle tissue development	6/63	422/18903	0.00277484741956923	0.0380924887430865	0.0267261619884826	998/1499/2697/8531/23135/56999	6	CDC42/CTNNB1/GJA1/YBX3/KDM6B/ADAMTS9
GO:0060571	morphogenesis of an epithelial fold	2/63	24/18903	0.00287788605545662	0.0392887096300183	0.027565445381431	1499/3091	2	CTNNB1/HIF1A
GO:0048771	tissue remodeling	4/63	179/18903	0.00299776257749115	0.0404779854042657	0.0283998559972845	1499/2697/3091/3569	4	CTNNB1/GJA1/HIF1A/IL6
GO:0060759	regulation of response to cytokine stimulus	4/63	179/18903	0.00299776257749115	0.0404779854042657	0.0283998559972845	972/3091/3554/3569	4	CD74/HIF1A/IL1R1/IL6
GO:0030217	T cell differentiation	5/63	296/18903	0.00304848591981279	0.0407178849073373	0.0285681724604931	972/1499/3122/3569/4860	5	CD74/CTNNB1/HLA-DRA/IL6/PNP
GO:0042886	amide transport	5/63	296/18903	0.00304848591981279	0.0407178849073373	0.0285681724604931	972/2697/3091/3569/90007	5	CD74/GJA1/HIF1A/IL6/MIDN
GO:0046716	muscle cell cellular homeostasis	2/63	25/18903	0.00312144093019479	0.0408099499392133	0.0286327664273507	3091/9531	2	HIF1A/BAG3
GO:0046885	regulation of hormone biosynthetic process	2/63	25/18903	0.00312144093019479	0.0408099499392133	0.0286327664273507	476/3091	2	ATP1A1/HIF1A
GO:0086064	cell communication by electrical coupling involved in cardiac conduction	2/63	25/18903	0.00312144093019479	0.0408099499392133	0.0286327664273507	476/2697	2	ATP1A1/GJA1
GO:1904996	positive regulation of leukocyte adhesion to vascular endothelial cell	2/63	25/18903	0.00312144093019479	0.0408099499392133	0.0286327664273507	3569/6401	2	IL6/SELE
GO:0002791	regulation of peptide secretion	4/63	182/18903	0.00318195681654933	0.0411655250978711	0.0288822423634982	972/3091/3569/90007	4	CD74/HIF1A/IL6/MIDN
GO:0042129	regulation of T cell proliferation	4/63	182/18903	0.00318195681654933	0.0411655250978711	0.0288822423634982	1499/3113/3569/4860	4	CTNNB1/HLA-DPA1/IL6/PNP
GO:0002709	regulation of T cell mediated immunity	3/63	89/18903	0.00326739180033288	0.0414823629435947	0.0291045397210166	3122/3554/3569	3	HLA-DRA/IL1R1/IL6
GO:0046849	bone remodeling	3/63	89/18903	0.00326739180033288	0.0414823629435947	0.0291045397210166	1499/2697/3569	3	CTNNB1/GJA1/IL6
GO:0090087	regulation of peptide transport	4/63	184/18903	0.00330896169224052	0.0414823629435947	0.0291045397210166	972/3091/3569/90007	4	CD74/HIF1A/IL6/MIDN
GO:1902107	positive regulation of leukocyte differentiation	4/63	184/18903	0.00330896169224052	0.0414823629435947	0.0291045397210166	972/3122/4739/4860	4	CD74/HLA-DRA/NEDD9/PNP
GO:1903708	positive regulation of hemopoiesis	4/63	184/18903	0.00330896169224052	0.0414823629435947	0.0291045397210166	972/3122/4739/4860	4	CD74/HLA-DRA/NEDD9/PNP
GO:0070098	chemokine-mediated signaling pathway	3/63	90/18903	0.00337209695877363	0.0414823629435947	0.0291045397210166	2532/3091/6347	3	ACKR1/HIF1A/CCL2
GO:0002726	positive regulation of T cell cytokine production	2/63	26/18903	0.0033743241406971	0.0414823629435947	0.0291045397210166	3554/3569	2	IL1R1/IL6
GO:0019883	antigen processing and presentation of endogenous antigen	2/63	26/18903	0.0033743241406971	0.0414823629435947	0.0291045397210166	972/3122	2	CD74/HLA-DRA
GO:0035994	response to muscle stretch	2/63	26/18903	0.0033743241406971	0.0414823629435947	0.0291045397210166	1499/4792	2	CTNNB1/NFKBIA
GO:0086013	membrane repolarization during cardiac muscle cell action potential	2/63	26/18903	0.0033743241406971	0.0414823629435947	0.0291045397210166	476/7531	2	ATP1A1/YWHAE
GO:0045936	negative regulation of phosphate metabolic process	6/63	440/18903	0.0034089222565536	0.0417002321581383	0.0292573994608847	1026/3301/7531/9021/10114/90007	6	CDKN1A/DNAJA1/YWHAE/SOCS3/HIPK3/MIDN
GO:0010563	negative regulation of phosphorus metabolic process	6/63	441/18903	0.0034470693051831	0.0419591539561942	0.0294390622019007	1026/3301/7531/9021/10114/90007	6	CDKN1A/DNAJA1/YWHAE/SOCS3/HIPK3/MIDN
GO:0030901	midbrain development	3/63	91/18903	0.00347884025599891	0.0421383052577123	0.0295647569743561	998/1499/7531	3	CDC42/CTNNB1/YWHAE
GO:0002700	regulation of production of molecular mediator of immune response	4/63	187/18903	0.00350589330956441	0.0422588408191886	0.0296493262174716	972/3554/3569/9188	4	CD74/IL1R1/IL6/DDX21
GO:0010720	positive regulation of cell development	5/63	307/18903	0.00356241883502787	0.0427317327250188	0.0299811130367445	998/1499/3091/3569/4739	5	CDC42/CTNNB1/HIF1A/IL6/NEDD9
GO:0048641	regulation of skeletal muscle tissue development	2/63	27/18903	0.00363647281412846	0.0430536672120529	0.0302069862609432	1499/8531	2	CTNNB1/YBX3
GO:1901623	regulation of lymphocyte chemotaxis	2/63	27/18903	0.00363647281412846	0.0430536672120529	0.0302069862609432	4739/6347	2	NEDD9/CCL2
GO:0043123	positive regulation of I-kappaB kinase/NF-kappaB signaling	4/63	189/18903	0.00364152830729221	0.0430536672120529	0.0302069862609432	972/1499/2697/9188	4	CD74/CTNNB1/GJA1/DDX21
GO:0001702	gastrulation with mouth forming second	2/63	28/18903	0.00390782438153703	0.0453027668719031	0.0317849824439389	1499/2114	2	CTNNB1/ETS2
GO:0002052	positive regulation of neuroblast proliferation	2/63	28/18903	0.00390782438153703	0.0453027668719031	0.0317849824439389	1499/3091	2	CTNNB1/HIF1A
GO:0010894	negative regulation of steroid biosynthetic process	2/63	28/18903	0.00390782438153703	0.0453027668719031	0.0317849824439389	476/3638	2	ATP1A1/INSIG1
GO:1900017	positive regulation of cytokine production involved in inflammatory response	2/63	28/18903	0.00390782438153703	0.0453027668719031	0.0317849824439389	3091/3569	2	HIF1A/IL6
GO:0050731	positive regulation of peptidyl-tyrosine phosphorylation	4/63	193/18903	0.00392342861618263	0.0453027668719031	0.0317849824439389	972/1440/3569/4739	4	CD74/CSF3/IL6/NEDD9
GO:0009798	axis specification	3/63	96/18903	0.00404355925765731	0.0464727205845172	0.0326058364619906	1499/2114/6781	3	CTNNB1/ETS2/STC1
GO:1902105	regulation of leukocyte differentiation	5/63	317/18903	0.00408133303643065	0.0466896941343525	0.0327580677924039	972/1499/3122/4739/4860	5	CD74/CTNNB1/HLA-DRA/NEDD9/PNP
GO:0007369	gastrulation	4/63	196/18903	0.00414432592245718	0.047042410276031	0.0330055378068214	1499/2114/2697/23135	4	CTNNB1/ETS2/GJA1/KDM6B
GO:0002690	positive regulation of leukocyte chemotaxis	3/63	97/18903	0.00416278706944308	0.047042410276031	0.0330055378068214	972/3569/4739	3	CD74/IL6/NEDD9
GO:0010575	positive regulation of vascular endothelial growth factor production	2/63	29/18903	0.00418831657657904	0.047042410276031	0.0330055378068214	3091/3569	2	HIF1A/IL6
GO:1902175	regulation of oxidative stress-induced intrinsic apoptotic signaling pathway	2/63	29/18903	0.00418831657657904	0.047042410276031	0.0330055378068214	3091/6648	2	HIF1A/SOD2
GO:0048661	positive regulation of smooth muscle cell proliferation	3/63	98/18903	0.00428413653926199	0.0474713066749613	0.0333064568334411	2697/3569/9510	3	GJA1/IL6/ADAMTS1
GO:1990868	response to chemokine	3/63	98/18903	0.00428413653926199	0.0474713066749613	0.0333064568334411	2532/3091/6347	3	ACKR1/HIF1A/CCL2
GO:1990869	cellular response to chemokine	3/63	98/18903	0.00428413653926199	0.0474713066749613	0.0333064568334411	2532/3091/6347	3	ACKR1/HIF1A/CCL2
GO:0070498	interleukin-1-mediated signaling pathway	2/63	30/18903	0.00447788743424877	0.0493966957590568	0.0346573336663897	3554/3569	2	IL1R1/IL6
GO:0001776	leukocyte homeostasis	3/63	100/18903	0.0045332451039721	0.0497851051196225	0.0349298464853429	972/3091/3569	3	CD74/HIF1A/IL6
GO:0061337	cardiac conduction	3/63	101/18903	0.00466102608254432	0.0509619267697656	0.0357555191334443	476/2697/7531	3	ATP1A1/GJA1/YWHAE
GO:1903828	negative regulation of protein localization	4/63	203/18903	0.00469219830033913	0.0510767488992863	0.0358360797619223	3301/3638/9531/90007	4	DNAJA1/INSIG1/BAG3/MIDN
GO:0050864	regulation of B cell activation	4/63	204/18903	0.00477425100174323	0.0512488875341743	0.0359568543605977	972/1026/3514/3569	4	CD74/CDKN1A/IGKC/IL6
GO:0045939	negative regulation of steroid metabolic process	2/63	31/18903	0.0047764752896132	0.0512488875341743	0.0359568543605977	476/3638	2	ATP1A1/INSIG1
GO:0086011	membrane repolarization during action potential	2/63	31/18903	0.0047764752896132	0.0512488875341743	0.0359568543605977	476/7531	2	ATP1A1/YWHAE
GO:0008630	intrinsic apoptotic signaling pathway in response to DNA damage	3/63	102/18903	0.00479097248903046	0.0512488875341743	0.0359568543605977	972/1026/6648	3	CD74/CDKN1A/SOD2
GO:0002285	lymphocyte activation involved in immune response	4/63	207/18903	0.00502620111384517	0.0534579165823791	0.0375067365060718	972/3122/3383/3569	4	CD74/HLA-DRA/ICAM1/IL6
GO:0070252	actin-mediated cell contraction	3/63	104/18903	0.00505740343628775	0.0534579165823791	0.0375067365060718	476/2697/6781	3	ATP1A1/GJA1/STC1
GO:0010644	cell communication by electrical coupling	2/63	32/18903	0.00508401877655163	0.0534579165823791	0.0375067365060718	476/2697	2	ATP1A1/GJA1
GO:0046825	regulation of protein export from nucleus	2/63	32/18903	0.00508401877655163	0.0534579165823791	0.0375067365060718	7531/9531	2	YWHAE/BAG3
GO:0042102	positive regulation of T cell proliferation	3/63	106/18903	0.00533261993206336	0.0553714888725398	0.0388493225300105	3113/3569/4860	3	HLA-DPA1/IL6/PNP
GO:0009612	response to mechanical stimulus	4/63	211/18903	0.00537584005241428	0.0553714888725398	0.0388493225300105	1499/3727/4792/9531	4	CTNNB1/JUND/NFKBIA/BAG3
GO:0001782	B cell homeostasis	2/63	33/18903	0.00540045682650024	0.0553714888725398	0.0388493225300105	972/3091	2	CD74/HIF1A
GO:0002828	regulation of type 2 immune response	2/63	33/18903	0.00540045682650024	0.0553714888725398	0.0388493225300105	972/3569	2	CD74/IL6
GO:0060795	cell fate commitment involved in formation of primary germ layer	2/63	33/18903	0.00540045682650024	0.0553714888725398	0.0388493225300105	1499/2114	2	CTNNB1/ETS2
GO:1902253	regulation of intrinsic apoptotic signaling pathway by p53 class mediator	2/63	33/18903	0.00540045682650024	0.0553714888725398	0.0388493225300105	972/1984	2	CD74/EIF5A
GO:0042098	T cell proliferation	4/63	212/18903	0.0054657309273295	0.0558091781877322	0.0391564107756054	1499/3113/3569/4860	4	CTNNB1/HLA-DPA1/IL6/PNP
GO:0002064	epithelial cell development	4/63	213/18903	0.00555662427944077	0.0565037802242722	0.0396437521691096	2355/3091/3383/6781	4	FOSL2/HIF1A/ICAM1/STC1
GO:0008016	regulation of heart contraction	4/63	214/18903	0.00564852507976648	0.0571812249278742	0.040119055765281	476/2697/6781/7531	4	ATP1A1/GJA1/STC1/YWHAE
GO:0048333	mesodermal cell differentiation	2/63	34/18903	0.00572572866720134	0.0571812249278742	0.040119055765281	2697/23135	2	GJA1/KDM6B
GO:0061081	positive regulation of myeloid leukocyte cytokine production involved in immune response	2/63	34/18903	0.00572572866720134	0.0571812249278742	0.040119055765281	972/9188	2	CD74/DDX21
GO:1902624	positive regulation of neutrophil migration	2/63	34/18903	0.00572572866720134	0.0571812249278742	0.040119055765281	972/3554	2	CD74/IL1R1
GO:0016064	immunoglobulin mediated immune response	4/63	215/18903	0.00574143827648294	0.0571812249278742	0.040119055765281	972/3113/3122/3514	4	CD74/HLA-DPA1/HLA-DRA/IGKC
GO:0042116	macrophage activation	3/63	109/18903	0.00576209024971294	0.0571812249278742	0.040119055765281	972/3569/3727	3	CD74/IL6/JUND
GO:1904035	regulation of epithelial cell apoptotic process	3/63	110/18903	0.0059097239729178	0.0584117117483196	0.0409823805616658	3383/3569/6347	3	ICAM1/IL6/CCL2
GO:0019724	B cell mediated immunity	4/63	218/18903	0.00602630138084232	0.0591845893787417	0.0415246410815087	972/3113/3122/3514	4	CD74/HLA-DPA1/HLA-DRA/IGKC
GO:0031532	actin cytoskeleton reorganization	3/63	111/18903	0.00605961157835383	0.0591845893787417	0.0415246410815087	998/1440/4739	3	CDC42/CSF3/NEDD9
GO:0035633	maintenance of blood-brain barrier	2/63	35/18903	0.00605977382145757	0.0591845893787417	0.0415246410815087	2697/3569	2	GJA1/IL6
GO:0045765	regulation of angiogenesis	5/63	349/18903	0.00610578276821519	0.0593991701585029	0.0416751936147966	1499/3091/3569/9510/56999	5	CTNNB1/HIF1A/IL6/ADAMTS1/ADAMTS9
GO:0007229	integrin-mediated signaling pathway	3/63	113/18903	0.00636618427316597	0.0616895738784044	0.0432821692379953	998/4739/9510	3	CDC42/NEDD9/ADAMTS1
GO:1905332	positive regulation of morphogenesis of an epithelium	2/63	36/18903	0.00640253210589091	0.0617325846729097	0.0433123461442341	1499/2697	2	CTNNB1/GJA1
GO:0071222	cellular response to lipopolysaccharide	4/63	222/18903	0.00642058853133865	0.0617325846729097	0.0433123461442341	1440/3569/4792/6347	4	CSF3/IL6/NFKBIA/CCL2
GO:0070374	positive regulation of ERK1 and ERK2 cascade	4/63	223/18903	0.00652177624204587	0.0619925133768967	0.0434947153429248	972/3383/6347/9590	4	CD74/ICAM1/CCL2/AKAP12
GO:0002824	positive regulation of adaptive immune response based on somatic recombination of immune receptors built from immunoglobulin superfamily domains	3/63	114/18903	0.00652288687899358	0.0619925133768967	0.0434947153429248	3122/3554/3569	3	HLA-DRA/IL1R1/IL6
GO:0009408	response to heat	3/63	114/18903	0.00652288687899358	0.0619925133768967	0.0434947153429248	3301/7531/9531	3	DNAJA1/YWHAE/BAG3
GO:1901342	regulation of vasculature development	5/63	355/18903	0.00655211829944217	0.062031740681692	0.0435222377059135	1499/3091/3569/9510/56999	5	CTNNB1/HIF1A/IL6/ADAMTS1/ADAMTS9
GO:0033157	regulation of intracellular protein transport	4/63	225/18903	0.00672732400638032	0.062977338524545	0.0441856808664404	2040/3638/7531/9531	4	STOM/INSIG1/YWHAE/BAG3
GO:0003161	cardiac conduction system development	2/63	37/18903	0.00675394362970636	0.062977338524545	0.0441856808664404	998/2697	2	CDC42/GJA1
GO:0050931	pigment cell differentiation	2/63	37/18903	0.00675394362970636	0.062977338524545	0.0441856808664404	6648/56999	2	SOD2/ADAMTS9
GO:0070229	negative regulation of lymphocyte apoptotic process	2/63	37/18903	0.00675394362970636	0.062977338524545	0.0441856808664404	972/3091	2	CD74/HIF1A
GO:0098586	cellular response to virus	3/63	116/18903	0.00684316720440552	0.0635694216619775	0.0446010937303359	1984/3091/3569	3	EIF5A/HIF1A/IL6
GO:0010038	response to metal ion	5/63	360/18903	0.00694123319917128	0.0638882200799789	0.0448247666496518	3091/3727/4502/6648/10397	5	HIF1A/JUND/MT2A/SOD2/NDRG1
GO:0021987	cerebral cortex development	3/63	117/18903	0.00700676148995317	0.0638882200799789	0.0448247666496518	1499/3091/7531	3	CTNNB1/HIF1A/YWHAE
GO:0045582	positive regulation of T cell differentiation	3/63	117/18903	0.00700676148995317	0.0638882200799789	0.0448247666496518	972/3122/4860	3	CD74/HLA-DRA/PNP
GO:0046632	alpha-beta T cell differentiation	3/63	117/18903	0.00700676148995317	0.0638882200799789	0.0448247666496518	3122/3569/4860	3	HLA-DRA/IL6/PNP
GO:0071887	leukocyte apoptotic process	3/63	117/18903	0.00700676148995317	0.0638882200799789	0.0448247666496518	972/3091/3569	3	CD74/HIF1A/IL6
GO:0002369	T cell cytokine production	2/63	38/18903	0.00711394879346059	0.0639220635223313	0.0448485116280559	3554/3569	2	IL1R1/IL6
GO:0002724	regulation of T cell cytokine production	2/63	38/18903	0.00711394879346059	0.0639220635223313	0.0448485116280559	3554/3569	2	IL1R1/IL6
GO:0042092	type 2 immune response	2/63	38/18903	0.00711394879346059	0.0639220635223313	0.0448485116280559	972/3569	2	CD74/IL6
GO:0043368	positive T cell selection	2/63	38/18903	0.00711394879346059	0.0639220635223313	0.0448485116280559	972/3569	2	CD74/IL6
GO:0071346	cellular response to interferon-gamma	3/63	118/18903	0.00717266930806302	0.0642161806529845	0.0450548678504188	998/3113/6347	3	CDC42/HLA-DPA1/CCL2
GO:0002790	peptide secretion	4/63	230/18903	0.0072599169072839	0.0645296930859658	0.0452748320571624	972/3091/3569/90007	4	CD74/HIF1A/IL6/MIDN
GO:0050920	regulation of chemotaxis	4/63	230/18903	0.0072599169072839	0.0645296930859658	0.0452748320571624	972/3569/4739/6347	4	CD74/IL6/NEDD9/CCL2
GO:0002708	positive regulation of lymphocyte mediated immunity	3/63	119/18903	0.00734089855347371	0.0650156284072887	0.0456157702983256	3122/3554/3569	3	HLA-DRA/IL1R1/IL6
GO:0032350	regulation of hormone metabolic process	2/63	39/18903	0.00748248828783513	0.0655646402809951	0.0460009638300279	476/3091	2	ATP1A1/HIF1A
GO:0043618	regulation of transcription from RNA polymerase II promoter in response to stress	2/63	39/18903	0.00748248828783513	0.0655646402809951	0.0460009638300279	3091/9531	2	HIF1A/BAG3
GO:0046329	negative regulation of JNK cascade	2/63	39/18903	0.00748248828783513	0.0655646402809951	0.0460009638300279	3301/10114	2	DNAJA1/HIPK3
GO:0002821	positive regulation of adaptive immune response	3/63	120/18903	0.00751145696768026	0.065585901650664	0.0460158810703715	3122/3554/3569	3	HLA-DRA/IL1R1/IL6
GO:0046883	regulation of hormone secretion	4/63	234/18903	0.00770555330442295	0.0667390055628711	0.0468249130597238	2697/3091/3569/90007	4	GJA1/HIF1A/IL6/MIDN
GO:0071219	cellular response to molecule of bacterial origin	4/63	234/18903	0.00770555330442295	0.0667390055628711	0.0468249130597238	1440/3569/4792/6347	4	CSF3/IL6/NFKBIA/CCL2
GO:0072593	reactive oxygen species metabolic process	4/63	235/18903	0.00781971706852843	0.0667390055628711	0.0468249130597238	1026/3043/3091/6648	4	CDKN1A/HBB/HIF1A/SOD2
GO:0099622	cardiac muscle cell membrane repolarization	2/63	40/18903	0.00785950309241454	0.0667390055628711	0.0468249130597238	476/7531	2	ATP1A1/YWHAE
GO:1902692	regulation of neuroblast proliferation	2/63	40/18903	0.00785950309241454	0.0667390055628711	0.0468249130597238	1499/3091	2	CTNNB1/HIF1A
GO:1904994	regulation of leukocyte adhesion to vascular endothelial cell	2/63	40/18903	0.00785950309241454	0.0667390055628711	0.0468249130597238	3569/6401	2	IL6/SELE
GO:0002761	regulation of myeloid leukocyte differentiation	3/63	122/18903	0.00785959150902286	0.0667390055628711	0.0468249130597238	972/1499/4739	3	CD74/CTNNB1/NEDD9
GO:0071901	negative regulation of protein serine/threonine kinase activity	3/63	122/18903	0.00785959150902286	0.0667390055628711	0.0468249130597238	1026/3301/10114	3	CDKN1A/DNAJA1/HIPK3
GO:0051098	regulation of binding	5/63	372/18903	0.00794085839108794	0.0671981543985559	0.0471470575707348	998/1026/1440/1499/4792	5	CDC42/CDKN1A/CSF3/CTNNB1/NFKBIA
GO:0002274	myeloid leukocyte activation	4/63	237/18903	0.00805138133702324	0.067900898579469	0.0476401115935954	972/3569/3727/10397	4	CD74/IL6/JUND/NDRG1
GO:0072676	lymphocyte migration	3/63	124/18903	0.00821713184200233	0.0690618070725865	0.0484546193735968	3383/4739/6347	3	ICAM1/NEDD9/CCL2
GO:0002792	negative regulation of peptide secretion	2/63	41/18903	0.00824493447446904	0.0690618070725865	0.0484546193735968	972/90007	2	CD74/MIDN
GO:0030595	leukocyte chemotaxis	4/63	240/18903	0.00840728535910591	0.0699474818934367	0.0490760197995656	972/3569/4739/6347	4	CD74/IL6/NEDD9/CCL2
GO:0033673	negative regulation of kinase activity	4/63	240/18903	0.00840728535910591	0.0699474818934367	0.0490760197995656	1026/3301/10114/90007	4	CDKN1A/DNAJA1/HIPK3/MIDN
GO:0048738	cardiac muscle tissue development	4/63	241/18903	0.00852817942148171	0.0707152058740983	0.0496146644548936	998/2697/23135/56999	4	CDC42/GJA1/KDM6B/ADAMTS9
GO:0045429	positive regulation of nitric oxide biosynthetic process	2/63	42/18903	0.00863872398774214	0.0707770521013524	0.0496580565340806	3043/6648	2	HBB/SOD2
GO:0071542	dopaminergic neuron differentiation	2/63	42/18903	0.00863872398774214	0.0707770521013524	0.0496580565340806	1499/3091	2	CTNNB1/HIF1A
GO:2000249	regulation of actin cytoskeleton reorganization	2/63	42/18903	0.00863872398774214	0.0707770521013524	0.0496580565340806	998/1440	2	CDC42/CSF3
GO:0097529	myeloid leukocyte migration	4/63	242/18903	0.00865021033371446	0.0707770521013524	0.0496580565340806	972/3554/3569/6347	4	CD74/IL1R1/IL6/CCL2
GO:0042326	negative regulation of phosphorylation	5/63	381/18903	0.00875362536897103	0.0713868260288033	0.0500858814754048	1026/3301/9021/10114/90007	5	CDKN1A/DNAJA1/SOCS3/HIPK3/MIDN
GO:0045444	fat cell differentiation	4/63	244/18903	0.00889769969730172	0.0723230787895808	0.0507427680105815	1052/3569/3638/6648	4	CEBPD/IL6/INSIG1/SOD2
GO:0051602	response to electrical stimulus	2/63	43/18903	0.00904081347124265	0.0727682413271681	0.0510550995615863	6648/9590	2	SOD2/AKAP12
GO:0060428	lung epithelium development	2/63	43/18903	0.00904081347124265	0.0727682413271681	0.0510550995615863	998/1499	2	CDC42/CTNNB1
GO:1904037	positive regulation of epithelial cell apoptotic process	2/63	43/18903	0.00904081347124265	0.0727682413271681	0.0510550995615863	3569/6347	2	IL6/CCL2
GO:0051224	negative regulation of protein transport	3/63	129/18903	0.00915249822741328	0.0731903660839424	0.0513512675201828	3638/9531/90007	3	INSIG1/BAG3/MIDN
GO:0051928	positive regulation of calcium ion transport	3/63	129/18903	0.00915249822741328	0.0731903660839424	0.0513512675201828	6347/6781/81671	3	CCL2/STC1/VMP1
GO:0045621	positive regulation of lymphocyte differentiation	3/63	130/18903	0.00934674119890563	0.0734395579047514	0.0515261035886283	972/3122/4860	3	CD74/HLA-DRA/PNP
GO:1990266	neutrophil migration	3/63	130/18903	0.00934674119890563	0.0734395579047514	0.0515261035886283	972/3554/6347	3	CD74/IL1R1/CCL2
GO:0001709	cell fate determination	2/63	44/18903	0.00945114504804166	0.0734395579047514	0.0515261035886283	998/1499	2	CDC42/CTNNB1
GO:0021762	substantia nigra development	2/63	44/18903	0.00945114504804166	0.0734395579047514	0.0515261035886283	998/7531	2	CDC42/YWHAE
GO:0042771	intrinsic apoptotic signaling pathway in response to DNA damage by p53 class mediator	2/63	44/18903	0.00945114504804166	0.0734395579047514	0.0515261035886283	972/1026	2	CD74/CDKN1A
GO:0090317	negative regulation of intracellular protein transport	2/63	44/18903	0.00945114504804166	0.0734395579047514	0.0515261035886283	3638/9531	2	INSIG1/BAG3
GO:1900026	positive regulation of substrate adhesion-dependent cell spreading	2/63	44/18903	0.00945114504804166	0.0734395579047514	0.0515261035886283	998/4739	2	CDC42/NEDD9
GO:1904407	positive regulation of nitric oxide metabolic process	2/63	44/18903	0.00945114504804166	0.0734395579047514	0.0515261035886283	3043/6648	2	HBB/SOD2
GO:1904706	negative regulation of vascular associated smooth muscle cell proliferation	2/63	44/18903	0.00945114504804166	0.0734395579047514	0.0515261035886283	1026/6648	2	CDKN1A/SOD2
GO:0045926	negative regulation of growth	4/63	249/18903	0.00953661251174439	0.0738713777947347	0.0518290737727867	1026/2697/3091/4502	4	CDKN1A/GJA1/HIF1A/MT2A
GO:0008631	intrinsic apoptotic signaling pathway in response to oxidative stress	2/63	45/18903	0.00986966112407392	0.0752970467351812	0.0528293407624628	3091/6648	2	HIF1A/SOD2
GO:0030890	positive regulation of B cell proliferation	2/63	45/18903	0.00986966112407392	0.0752970467351812	0.0528293407624628	972/1026	2	CD74/CDKN1A
GO:0043620	regulation of DNA-templated transcription in response to stress	2/63	45/18903	0.00986966112407392	0.0752970467351812	0.0528293407624628	3091/9531	2	HIF1A/BAG3
GO:1904646	cellular response to amyloid-beta	2/63	45/18903	0.00986966112407392	0.0752970467351812	0.0528293407624628	2697/3383	2	GJA1/ICAM1
GO:0001701	in utero embryonic development	5/63	393/18903	0.00992491221228441	0.0752970467351812	0.0528293407624628	1499/3091/4071/8531/9021	5	CTNNB1/HIF1A/TM4SF1/YBX3/SOCS3
GO:0048762	mesenchymal cell differentiation	4/63	252/18903	0.00993396893390087	0.0752970467351812	0.0528293407624628	998/1499/3091/3569	4	CDC42/CTNNB1/HIF1A/IL6
GO:1903320	regulation of protein modification by small protein conjugation or removal	4/63	252/18903	0.00993396893390087	0.0752970467351812	0.0528293407624628	1499/3091/3301/57561	4	CTNNB1/HIF1A/DNAJA1/ARRDC3
GO:0030048	actin filament-based movement	3/63	134/18903	0.0101478175831243	0.0766827438773707	0.0538015630433149	476/2697/6781	3	ATP1A1/GJA1/STC1
GO:0044788	modulation by host of viral process	2/63	46/18903	0.0102963043869441	0.0770974792125418	0.0540925464921751	998/2040	2	CDC42/STOM
GO:1901861	regulation of muscle tissue development	2/63	46/18903	0.0102963043869441	0.0770974792125418	0.0540925464921751	1499/8531	2	CTNNB1/YBX3
GO:2000273	positive regulation of signaling receptor activity	2/63	46/18903	0.0102963043869441	0.0770974792125418	0.0540925464921751	3091/6347	2	HIF1A/CCL2
GO:0043122	regulation of I-kappaB kinase/NF-kappaB signaling	4/63	255/18903	0.0103419647861105	0.0772054229198761	0.0541682811344378	972/1499/2697/9188	4	CD74/CTNNB1/GJA1/DDX21
GO:0007498	mesoderm development	3/63	136/18903	0.0105628989343746	0.0786172387555414	0.0551588286141884	2114/2697/23135	3	ETS2/GJA1/KDM6B
GO:0014706	striated muscle tissue development	4/63	257/18903	0.0106199253267144	0.0788043107576914	0.055290080648328	998/2697/23135/56999	4	CDC42/GJA1/KDM6B/ADAMTS9
GO:0045601	regulation of endothelial cell differentiation	2/63	47/18903	0.0107310178047373	0.0789993698882802	0.0554269365507242	1499/81575	2	CTNNB1/APOLD1
GO:1902622	regulation of neutrophil migration	2/63	47/18903	0.0107310178047373	0.0789993698882802	0.0554269365507242	972/3554	2	CD74/IL1R1
GO:0003007	heart morphogenesis	4/63	258/18903	0.0107607062190462	0.0789993698882802	0.0554269365507242	998/1499/3091/9510	4	CDC42/CTNNB1/HIF1A/ADAMTS1
GO:1904019	epithelial cell apoptotic process	3/63	137/18903	0.0107740945578108	0.0789993698882802	0.0554269365507242	3383/3569/6347	3	ICAM1/IL6/CCL2
GO:0071216	cellular response to biotic stimulus	4/63	261/18903	0.0111902971620641	0.0818083558800604	0.0573977559200236	1440/3569/4792/6347	4	CSF3/IL6/NFKBIA/CCL2
GO:0032970	regulation of actin filament-based process	5/63	406/18903	0.0113113374699743	0.0824493064551811	0.0578474547835665	998/1440/4739/6781/10602	5	CDC42/CSF3/NEDD9/STC1/CDC42EP3
GO:0007266	Rho protein signal transduction	3/63	140/18903	0.011422362870832	0.0827702599818937	0.0580726397538516	998/10602/56882	3	CDC42/CDC42EP3/CDC42SE1
GO:0060048	cardiac muscle contraction	3/63	140/18903	0.011422362870832	0.0827702599818937	0.0580726397538516	476/2697/6781	3	ATP1A1/GJA1/STC1
GO:1903522	regulation of blood circulation	4/63	263/18903	0.0114827689407637	0.0829646843644067	0.0582090503091345	476/2697/6781/7531	4	ATP1A1/GJA1/STC1/YWHAE
GO:0043330	response to exogenous dsRNA	2/63	49/18903	0.0116244283727339	0.0832578623450011	0.0584147476121821	4792/9188	2	NFKBIA/DDX21
GO:0048066	developmental pigmentation	2/63	49/18903	0.0116244283727339	0.0832578623450011	0.0584147476121821	6648/56999	2	SOD2/ADAMTS9
GO:0048546	digestive tract morphogenesis	2/63	49/18903	0.0116244283727339	0.0832578623450011	0.0584147476121821	1499/3091	2	CTNNB1/HIF1A
GO:0042304	regulation of fatty acid biosynthetic process	2/63	50/18903	0.0120830128508718	0.0851316171874593	0.0597293972215577	972/3638	2	CD74/INSIG1
GO:0061082	myeloid leukocyte cytokine production	2/63	50/18903	0.0120830128508718	0.0851316171874593	0.0597293972215577	972/9188	2	CD74/DDX21
GO:1903747	regulation of establishment of protein localization to mitochondrion	2/63	50/18903	0.0120830128508718	0.0851316171874593	0.0597293972215577	3301/9531	2	DNAJA1/BAG3
GO:1904707	positive regulation of vascular associated smooth muscle cell proliferation	2/63	50/18903	0.0120830128508718	0.0851316171874593	0.0597293972215577	2697/9510	2	GJA1/ADAMTS1
GO:0045727	positive regulation of translation	3/63	143/18903	0.0120927550112498	0.0851316171874593	0.0597293972215577	1984/3569/8531	3	EIF5A/IL6/YBX3
GO:0055076	transition metal ion homeostasis	3/63	143/18903	0.0120927550112498	0.0851316171874593	0.0597293972215577	3091/4502/6648	3	HIF1A/MT2A/SOD2
GO:0050727	regulation of inflammatory response	5/63	414/18903	0.0122274947296037	0.0858356235137808	0.060223336781272	3554/3569/4792/6401/9021	5	IL1R1/IL6/NFKBIA/SELE/SOCS3
GO:0050921	positive regulation of chemotaxis	3/63	144/18903	0.0123211568448453	0.0861379764490366	0.0604354713461685	972/3569/4739	3	CD74/IL6/NEDD9
GO:0003018	vascular process in circulatory system	4/63	270/18903	0.012545172712017	0.0861379764490366	0.0604354713461685	3043/6515/6648/9590	4	HBB/SLC2A3/SOD2/AKAP12
GO:0007157	heterophilic cell-cell adhesion via plasma membrane cell adhesion molecules	2/63	51/18903	0.0125494421374558	0.0861379764490366	0.0604354713461685	3383/6401	2	ICAM1/SELE
GO:0032873	negative regulation of stress-activated MAPK cascade	2/63	51/18903	0.0125494421374558	0.0861379764490366	0.0604354713461685	3301/10114	2	DNAJA1/HIPK3
GO:0034332	adherens junction organization	2/63	51/18903	0.0125494421374558	0.0861379764490366	0.0604354713461685	998/1499	2	CDC42/CTNNB1
GO:0045058	T cell selection	2/63	51/18903	0.0125494421374558	0.0861379764490366	0.0604354713461685	972/3569	2	CD74/IL6
GO:0060425	lung morphogenesis	2/63	51/18903	0.0125494421374558	0.0861379764490366	0.0604354713461685	998/1499	2	CDC42/CTNNB1
GO:0070303	negative regulation of stress-activated protein kinase signaling cascade	2/63	51/18903	0.0125494421374558	0.0861379764490366	0.0604354713461685	3301/10114	2	DNAJA1/HIPK3
GO:0001508	action potential	3/63	146/18903	0.0127853929567762	0.0874496339844193	0.0613557465216889	476/2697/7531	3	ATP1A1/GJA1/YWHAE
GO:0030098	lymphocyte differentiation	5/63	419/18903	0.0128251130229649	0.0874496339844193	0.0613557465216889	972/1499/3122/3569/4860	5	CD74/CTNNB1/HLA-DRA/IL6/PNP
GO:0006875	cellular metal ion homeostasis	5/63	420/18903	0.0129469780483843	0.0874496339844193	0.0613557465216889	476/3091/4502/6781/7531	5	ATP1A1/HIF1A/MT2A/STC1/YWHAE
GO:0045598	regulation of fat cell differentiation	3/63	147/18903	0.0130212353830038	0.0874496339844193	0.0613557465216889	3569/3638/6648	3	IL6/INSIG1/SOD2
GO:0106106	cold-induced thermogenesis	3/63	147/18903	0.0130212353830038	0.0874496339844193	0.0613557465216889	2697/23135/57561	3	GJA1/KDM6B/ARRDC3
GO:0120161	regulation of cold-induced thermogenesis	3/63	147/18903	0.0130212353830038	0.0874496339844193	0.0613557465216889	2697/23135/57561	3	GJA1/KDM6B/ARRDC3
GO:0010043	response to zinc ion	2/63	52/18903	0.0130236605852959	0.0874496339844193	0.0613557465216889	4502/6648	2	MT2A/SOD2
GO:0086009	membrane repolarization	2/63	52/18903	0.0130236605852959	0.0874496339844193	0.0613557465216889	476/7531	2	ATP1A1/YWHAE
GO:0061448	connective tissue development	4/63	274/18903	0.0131796649566243	0.0882573227854164	0.0619224309900449	1499/3091/6781/57561	4	CTNNB1/HIF1A/STC1/ARRDC3
GO:0001894	tissue homeostasis	4/63	275/18903	0.013341436736369	0.088520873421249	0.0621073413809867	1499/2697/3514/3569	4	CTNNB1/GJA1/IGKC/IL6
GO:0016525	negative regulation of angiogenesis	3/63	149/18903	0.0135003884154004	0.088520873421249	0.0621073413809867	1499/9510/56999	3	CTNNB1/ADAMTS1/ADAMTS9
GO:0050796	regulation of insulin secretion	3/63	149/18903	0.0135003884154004	0.088520873421249	0.0621073413809867	3091/3569/90007	3	HIF1A/IL6/MIDN
GO:2000377	regulation of reactive oxygen species metabolic process	3/63	149/18903	0.0135003884154004	0.088520873421249	0.0621073413809867	1026/3091/6648	3	CDKN1A/HIF1A/SOD2
GO:0051348	negative regulation of transferase activity	4/63	276/18903	0.0135044747367566	0.088520873421249	0.0621073413809867	1026/3301/10114/90007	4	CDKN1A/DNAJA1/HIPK3/MIDN
GO:0009409	response to cold	2/63	53/18903	0.0135056128206438	0.088520873421249	0.0621073413809867	4792/6648	2	NFKBIA/SOD2
GO:0030838	positive regulation of actin filament polymerization	2/63	53/18903	0.0135056128206438	0.088520873421249	0.0621073413809867	1440/10602	2	CSF3/CDC42EP3
GO:0046638	positive regulation of alpha-beta T cell differentiation	2/63	53/18903	0.0135056128206438	0.088520873421249	0.0621073413809867	3122/4860	2	HLA-DRA/PNP
GO:0001890	placenta development	3/63	150/18903	0.0137437064292709	0.0896060648726343	0.062868725146533	3091/6781/9021	3	HIF1A/STC1/SOCS3
GO:0034614	cellular response to reactive oxygen species	3/63	150/18903	0.0137437064292709	0.0896060648726343	0.062868725146533	3569/6648/23135	3	IL6/SOD2/KDM6B
GO:2000181	negative regulation of blood vessel morphogenesis	3/63	151/18903	0.0139895235111476	0.090529443158555	0.0635165787906622	1499/9510/56999	3	CTNNB1/ADAMTS1/ADAMTS9
GO:0010883	regulation of lipid storage	2/63	54/18903	0.0139952437420348	0.090529443158555	0.0635165787906622	3569/4792	2	IL6/NFKBIA
GO:0086002	cardiac muscle cell action potential involved in contraction	2/63	54/18903	0.0139952437420348	0.090529443158555	0.0635165787906622	476/2697	2	ATP1A1/GJA1
GO:1901343	negative regulation of vasculature development	3/63	152/18903	0.0142378430629449	0.0918229842071366	0.0644241432146176	1499/9510/56999	3	CTNNB1/ADAMTS1/ADAMTS9
GO:0032412	regulation of ion transmembrane transporter activity	4/63	281/18903	0.0143387731455621	0.0918229842071366	0.0644241432146176	2040/6347/7531/81671	4	STOM/CCL2/YWHAE/VMP1
GO:0010761	fibroblast migration	2/63	55/18903	0.0144924985191353	0.0918229842071366	0.0644241432146176	9124/9590	2	PDLIM1/AKAP12
GO:0042743	hydrogen peroxide metabolic process	2/63	55/18903	0.0144924985191353	0.0918229842071366	0.0644241432146176	3043/6648	2	HBB/SOD2
GO:1904645	response to amyloid-beta	2/63	55/18903	0.0144924985191353	0.0918229842071366	0.0644241432146176	2697/3383	2	GJA1/ICAM1
GO:2000107	negative regulation of leukocyte apoptotic process	2/63	55/18903	0.0144924985191353	0.0918229842071366	0.0644241432146176	972/3091	2	CD74/HIF1A
GO:2000179	positive regulation of neural precursor cell proliferation	2/63	55/18903	0.0144924985191353	0.0918229842071366	0.0644241432146176	1499/3091	2	CTNNB1/HIF1A
GO:2000648	positive regulation of stem cell proliferation	2/63	55/18903	0.0144924985191353	0.0918229842071366	0.0644241432146176	1499/2697	2	CTNNB1/GJA1
GO:0098754	detoxification	3/63	154/18903	0.0147420025895564	0.0931649319662248	0.0653656703863223	3043/4502/6648	3	HBB/MT2A/SOD2
GO:0010718	positive regulation of epithelial to mesenchymal transition	2/63	56/18903	0.0149973225915943	0.0940568124970295	0.0659914248152709	1499/3569	2	CTNNB1/IL6
GO:0043331	response to dsRNA	2/63	56/18903	0.0149973225915943	0.0940568124970295	0.0659914248152709	4792/9188	2	NFKBIA/DDX21
GO:0043551	regulation of phosphatidylinositol 3-kinase activity	2/63	56/18903	0.0149973225915943	0.0940568124970295	0.0659914248152709	998/9021	2	CDC42/SOCS3
GO:0008347	glial cell migration	2/63	57/18903	0.0155096616678998	0.0963143789332869	0.0675753613934795	1499/6347	2	CTNNB1/CCL2
GO:0010332	response to gamma radiation	2/63	57/18903	0.0155096616678998	0.0963143789332869	0.0675753613934795	1026/6648	2	CDKN1A/SOD2
GO:0061756	leukocyte adhesion to vascular endothelial cell	2/63	57/18903	0.0155096616678998	0.0963143789332869	0.0675753613934795	3569/6401	2	IL6/SELE
GO:0090316	positive regulation of intracellular protein transport	3/63	157/18903	0.0155170886554103	0.0963143789332869	0.0675753613934795	2040/7531/9531	3	STOM/YWHAE/BAG3
GO:0006816	calcium ion transport	5/63	440/18903	0.0155521801676979	0.0963143789332869	0.0675753613934795	1499/6347/6781/7531/81671	5	CTNNB1/CCL2/STC1/YWHAE/VMP1
GO:0097530	granulocyte migration	3/63	158/18903	0.015780487864559	0.0974839637833132	0.0683959566129702	972/3554/6347	3	CD74/IL1R1/CCL2
GO:0009948	anterior/posterior axis specification	2/63	58/18903	0.0160294617242387	0.098742992751754	0.0692793069339661	1499/2114	2	CTNNB1/ETS2
GO:0022898	regulation of transmembrane transporter activity	4/63	291/18903	0.0161041789069028	0.098742992751754	0.0692793069339661	2040/6347/7531/81671	4	STOM/CCL2/YWHAE/VMP1
GO:0046879	hormone secretion	4/63	291/18903	0.0161041789069028	0.098742992751754	0.0692793069339661	2697/3091/3569/90007	4	GJA1/HIF1A/IL6/MIDN
GO:0051017	actin filament bundle assembly	3/63	160/18903	0.0163148577631406	0.0995407741548651	0.0698390402492334	998/4739/9124	3	CDC42/NEDD9/PDLIM1
GO:1990845	adaptive thermogenesis	3/63	160/18903	0.0163148577631406	0.0995407741548651	0.0698390402492334	2697/23135/57561	3	GJA1/KDM6B/ARRDC3
GO:0002366	leukocyte activation involved in immune response	4/63	293/18903	0.0164729561108439	0.099784217334897	0.070009843000096	972/3122/3383/3569	4	CD74/HLA-DRA/ICAM1/IL6
GO:0001755	neural crest cell migration	2/63	59/18903	0.0165566690033621	0.099784217334897	0.070009843000096	998/3091	2	CDC42/HIF1A
GO:0002763	positive regulation of myeloid leukocyte differentiation	2/63	59/18903	0.0165566690033621	0.099784217334897	0.070009843000096	972/4739	2	CD74/NEDD9
GO:0006611	protein export from nucleus	2/63	59/18903	0.0165566690033621	0.099784217334897	0.070009843000096	7531/9531	2	YWHAE/BAG3
GO:0010574	regulation of vascular endothelial growth factor production	2/63	59/18903	0.0165566690033621	0.099784217334897	0.070009843000096	3091/3569	2	HIF1A/IL6
GO:0051222	positive regulation of protein transport	4/63	294/18903	0.0166593256310308	0.10015862198121	0.0702725299380402	2040/3091/7531/9531	4	STOM/HIF1A/YWHAE/BAG3
GO:0048568	embryonic organ development	5/63	449/18903	0.0168316307494745	0.100948931024154	0.0708270205528475	998/1499/3091/3638/9021	5	CDC42/CTNNB1/HIF1A/INSIG1/SOCS3
GO:0043407	negative regulation of MAP kinase activity	2/63	60/18903	0.0170912300134548	0.101722127229872	0.0713695045890645	3301/10114	2	DNAJA1/HIPK3
GO:0046686	response to cadmium ion	2/63	60/18903	0.0170912300134548	0.101722127229872	0.0713695045890645	4502/6648	2	MT2A/SOD2
GO:2000351	regulation of endothelial cell apoptotic process	2/63	60/18903	0.0170912300134548	0.101722127229872	0.0713695045890645	3383/6347	2	ICAM1/CCL2
GO:1903829	positive regulation of protein localization	5/63	451/18903	0.0171252144587725	0.101722127229872	0.0713695045890645	2040/3091/4739/7531/9531	5	STOM/HIF1A/NEDD9/YWHAE/BAG3
GO:0002263	cell activation involved in immune response	4/63	297/18903	0.0172263913994952	0.102077729372069	0.071618999457197	972/3122/3383/3569	4	CD74/HLA-DRA/ICAM1/IL6
GO:0061572	actin filament bundle organization	3/63	164/18903	0.0174139489011067	0.102942267307738	0.0722255699826811	998/4739/9124	3	CDC42/NEDD9/PDLIM1
GO:0007015	actin filament organization	5/63	454/18903	0.017571973494477	0.103249689960279	0.072441261524028	998/1440/4739/9124/10602	5	CDC42/CSF3/NEDD9/PDLIM1/CDC42EP3
GO:0086065	cell communication involved in cardiac conduction	2/63	61/18903	0.0176330915270084	0.103249689960279	0.072441261524028	476/2697	2	ATP1A1/GJA1
GO:0090497	mesenchymal cell migration	2/63	61/18903	0.0176330915270084	0.103249689960279	0.072441261524028	998/3091	2	CDC42/HIF1A
GO:1900024	regulation of substrate adhesion-dependent cell spreading	2/63	61/18903	0.0176330915270084	0.103249689960279	0.072441261524028	998/4739	2	CDC42/NEDD9
GO:0006606	protein import into nucleus	3/63	165/18903	0.0176950572262705	0.103367580156299	0.0725239747459685	1026/4792/9531	3	CDKN1A/NFKBIA/BAG3
GO:0009914	hormone transport	4/63	300/18903	0.0178054503073705	0.103767140824322	0.0728043114603755	2697/3091/3569/90007	4	GJA1/HIF1A/IL6/MIDN
GO:0007009	plasma membrane organization	3/63	166/18903	0.0179787035661685	0.103851553057814	0.0728635361290846	7357/10397/81671	3	UGCG/NDRG1/VMP1
GO:0022617	extracellular matrix disassembly	2/63	62/18903	0.0181822005797002	0.103851553057814	0.0728635361290846	3569/9507	2	IL6/ADAMTS4
GO:0032387	negative regulation of intracellular transport	2/63	62/18903	0.0181822005797002	0.103851553057814	0.0728635361290846	3638/9531	2	INSIG1/BAG3
GO:0043506	regulation of JUN kinase activity	2/63	62/18903	0.0181822005797002	0.103851553057814	0.0728635361290846	3301/10114	2	DNAJA1/HIPK3
GO:0045428	regulation of nitric oxide biosynthetic process	2/63	62/18903	0.0181822005797002	0.103851553057814	0.0728635361290846	3043/6648	2	HBB/SOD2
GO:0046824	positive regulation of nucleocytoplasmic transport	2/63	62/18903	0.0181822005797002	0.103851553057814	0.0728635361290846	7531/9531	2	YWHAE/BAG3
GO:0046888	negative regulation of hormone secretion	2/63	62/18903	0.0181822005797002	0.103851553057814	0.0728635361290846	2697/90007	2	GJA1/MIDN
GO:0070228	regulation of lymphocyte apoptotic process	2/63	62/18903	0.0181822005797002	0.103851553057814	0.0728635361290846	972/3091	2	CD74/HIF1A
GO:0043588	skin development	4/63	302/18903	0.0181981879700661	0.103851553057814	0.0728635361290846	1499/2355/7357/57561	4	CTNNB1/FOSL2/UGCG/ARRDC3
GO:0010970	transport along microtubule	3/63	168/18903	0.0185536170331417	0.105473449985372	0.0740014791053731	998/3091/9531	3	CDC42/HIF1A/BAG3
GO:0010573	vascular endothelial growth factor production	2/63	63/18903	0.018738504469275	0.105473449985372	0.0740014791053731	3091/3569	2	HIF1A/IL6
GO:0031663	lipopolysaccharide-mediated signaling pathway	2/63	63/18903	0.018738504469275	0.105473449985372	0.0740014791053731	4792/6347	2	NFKBIA/CCL2
GO:0032757	positive regulation of interleukin-8 production	2/63	63/18903	0.018738504469275	0.105473449985372	0.0740014791053731	972/3569	2	CD74/IL6
GO:0045453	bone resorption	2/63	63/18903	0.018738504469275	0.105473449985372	0.0740014791053731	1499/3569	2	CTNNB1/IL6
GO:0051055	negative regulation of lipid biosynthetic process	2/63	63/18903	0.018738504469275	0.105473449985372	0.0740014791053731	476/3638	2	ATP1A1/INSIG1
GO:0001837	epithelial to mesenchymal transition	3/63	169/18903	0.0188448872687474	0.105591193743934	0.0740840895849791	1499/3091/3569	3	CTNNB1/HIF1A/IL6
GO:0051170	import into nucleus	3/63	169/18903	0.0188448872687474	0.105591193743934	0.0740840895849791	1026/4792/9531	3	CDKN1A/NFKBIA/BAG3
GO:0034504	protein localization to nucleus	4/63	306/18903	0.0189998322729344	0.106218519335794	0.0745242289914813	1026/4792/7531/9531	4	CDKN1A/NFKBIA/YWHAE/BAG3
GO:0034250	positive regulation of cellular amide metabolic process	3/63	170/18903	0.0191387017378671	0.106512909897004	0.0747307770561098	1984/3569/8531	3	EIF5A/IL6/YBX3
GO:0035637	multicellular organismal signaling	3/63	170/18903	0.0191387017378671	0.106512909897004	0.0747307770561098	476/2697/7531	3	ATP1A1/GJA1/YWHAE
GO:0044403	biological process involved in symbiotic interaction	4/63	307/18903	0.0192036265097385	0.106634069900143	0.0748157844152318	972/998/2040/3383	4	CD74/CDC42/STOM/ICAM1
GO:0048524	positive regulation of viral process	2/63	64/18903	0.0193019507544322	0.106939731646193	0.0750302404827704	972/2040	2	CD74/STOM
GO:0007259	receptor signaling pathway via JAK-STAT	3/63	172/18903	0.0197339684552064	0.107686219306875	0.075553985472927	3569/6347/9021	3	IL6/CCL2/SOCS3
GO:0042063	gliogenesis	4/63	310/18903	0.019823167769058	0.107686219306875	0.075553985472927	1499/3569/6347/10397	4	CTNNB1/IL6/CCL2/NDRG1
GO:1904951	positive regulation of establishment of protein localization	4/63	310/18903	0.019823167769058	0.107686219306875	0.075553985472927	2040/3091/7531/9531	4	STOM/HIF1A/YWHAE/BAG3
GO:0001885	endothelial cell development	2/63	65/18903	0.019872487253717	0.107686219306875	0.075553985472927	3383/6781	2	ICAM1/STC1
GO:0035065	regulation of histone acetylation	2/63	65/18903	0.019872487253717	0.107686219306875	0.075553985472927	6418/9188	2	SET/DDX21
GO:0048247	lymphocyte chemotaxis	2/63	65/18903	0.019872487253717	0.107686219306875	0.075553985472927	4739/6347	2	NEDD9/CCL2
GO:0048857	neural nucleus development	2/63	65/18903	0.019872487253717	0.107686219306875	0.075553985472927	998/7531	2	CDC42/YWHAE
GO:0080164	regulation of nitric oxide metabolic process	2/63	65/18903	0.019872487253717	0.107686219306875	0.075553985472927	3043/6648	2	HBB/SOD2
GO:1905330	regulation of morphogenesis of an epithelium	2/63	65/18903	0.019872487253717	0.107686219306875	0.075553985472927	1499/2697	2	CTNNB1/GJA1
GO:1905953	negative regulation of lipid localization	2/63	65/18903	0.019872487253717	0.107686219306875	0.075553985472927	3569/4792	2	IL6/NFKBIA
GO:0021543	pallium development	3/63	174/18903	0.0203394263262259	0.109640555173724	0.0769251717272458	1499/3091/7531	3	CTNNB1/HIF1A/YWHAE
GO:0046631	alpha-beta T cell activation	3/63	174/18903	0.0203394263262259	0.109640555173724	0.0769251717272458	3122/3569/4860	3	HLA-DRA/IL6/PNP
GO:0034605	cellular response to heat	2/63	66/18903	0.0204500620444157	0.109640555173724	0.0769251717272458	7531/9531	2	YWHAE/BAG3
GO:0072577	endothelial cell apoptotic process	2/63	66/18903	0.0204500620444157	0.109640555173724	0.0769251717272458	3383/6347	2	ICAM1/CCL2
GO:0060485	mesenchyme development	4/63	313/18903	0.0204549963314798	0.109640555173724	0.0769251717272458	998/1499/3091/3569	4	CDC42/CTNNB1/HIF1A/IL6
GO:1903131	mononuclear cell differentiation	5/63	473/18903	0.0205824892086133	0.109831151965497	0.07705889679745	972/1499/3122/3569/4860	5	CD74/CTNNB1/HLA-DRA/IL6/PNP
GO:0031056	regulation of histone modification	3/63	175/18903	0.0206459793608268	0.109831151965497	0.07705889679745	1499/6418/9188	3	CTNNB1/SET/DDX21
GO:0051048	negative regulation of secretion	3/63	175/18903	0.0206459793608268	0.109831151965497	0.07705889679745	972/2697/90007	3	CD74/GJA1/MIDN
GO:0006909	phagocytosis	4/63	314/18903	0.0206683470918479	0.109831151965497	0.07705889679745	998/3514/6347/56882	4	CDC42/IGKC/CCL2/CDC42SE1
GO:0070372	regulation of ERK1 and ERK2 cascade	4/63	315/18903	0.0208830722078045	0.110734058852972	0.0776923874548319	972/3383/6347/9590	4	CD74/ICAM1/CCL2/AKAP12
GO:1902905	positive regulation of supramolecular fiber organization	3/63	176/18903	0.0209550828850661	0.110824210177519	0.0777556387409203	998/1440/10602	3	CDC42/CSF3/CDC42EP3
GO:0007405	neuroblast proliferation	2/63	67/18903	0.0210346234614554	0.110824210177519	0.0777556387409203	1499/3091	2	CTNNB1/HIF1A
GO:0030888	regulation of B cell proliferation	2/63	67/18903	0.0210346234614554	0.110824210177519	0.0777556387409203	972/1026	2	CD74/CDKN1A
GO:0030198	extracellular matrix organization	4/63	318/18903	0.0215355155315685	0.112230652171003	0.0787424158664262	3569/9507/9510/56999	4	IL6/ADAMTS4/ADAMTS1/ADAMTS9
GO:0001659	temperature homeostasis	3/63	178/18903	0.0215809440855007	0.112230652171003	0.0787424158664262	2697/23135/57561	3	GJA1/KDM6B/ARRDC3
GO:0042093	T-helper cell differentiation	2/63	68/18903	0.0216261200963081	0.112230652171003	0.0787424158664262	3122/3569	2	HLA-DRA/IL6
GO:0042446	hormone biosynthetic process	2/63	68/18903	0.0216261200963081	0.112230652171003	0.0787424158664262	476/3091	2	ATP1A1/HIF1A
GO:0043550	regulation of lipid kinase activity	2/63	68/18903	0.0216261200963081	0.112230652171003	0.0787424158664262	998/9021	2	CDC42/SOCS3
GO:0045670	regulation of osteoclast differentiation	2/63	68/18903	0.0216261200963081	0.112230652171003	0.0787424158664262	1499/4739	2	CTNNB1/NEDD9
GO:0048663	neuron fate commitment	2/63	68/18903	0.0216261200963081	0.112230652171003	0.0787424158664262	998/1499	2	CDC42/CTNNB1
GO:0019058	viral life cycle	4/63	319/18903	0.0217557597692879	0.112230652171003	0.0787424158664262	972/2040/3383/6347	4	CD74/STOM/ICAM1/CCL2
GO:0043062	extracellular structure organization	4/63	319/18903	0.0217557597692879	0.112230652171003	0.0787424158664262	3569/9507/9510/56999	4	IL6/ADAMTS4/ADAMTS1/ADAMTS9
GO:0060326	cell chemotaxis	4/63	319/18903	0.0217557597692879	0.112230652171003	0.0787424158664262	972/3569/4739/6347	4	CD74/IL6/NEDD9/CCL2
GO:0002706	regulation of lymphocyte mediated immunity	3/63	179/18903	0.0218977028612054	0.112259800352777	0.0787628665918438	3122/3554/3569	3	HLA-DRA/IL1R1/IL6
GO:0045580	regulation of T cell differentiation	3/63	179/18903	0.0218977028612054	0.112259800352777	0.0787628665918438	972/3122/4860	3	CD74/HLA-DRA/PNP
GO:0090276	regulation of peptide hormone secretion	3/63	179/18903	0.0218977028612054	0.112259800352777	0.0787628665918438	3091/3569/90007	3	HIF1A/IL6/MIDN
GO:0050673	epithelial cell proliferation	5/63	481/18903	0.0219455783059377	0.112272306405739	0.078771640993526	998/1499/3091/3569/6347	5	CDC42/CTNNB1/HIF1A/IL6/CCL2
GO:0045229	external encapsulating structure organization	4/63	321/18903	0.0222004054876638	0.11299741042524	0.079280382956131	3569/9507/9510/56999	4	IL6/ADAMTS4/ADAMTS1/ADAMTS9
GO:0002260	lymphocyte homeostasis	2/63	69/18903	0.022224500795899	0.11299741042524	0.079280382956131	972/3091	2	CD74/HIF1A
GO:2000401	regulation of lymphocyte migration	2/63	69/18903	0.022224500795899	0.11299741042524	0.079280382956131	4739/6347	2	NEDD9/CCL2
GO:0010876	lipid localization	5/63	483/18903	0.0222953601165589	0.113124917552396	0.0793698435360909	3569/4792/7357/81575/81671	5	IL6/NFKBIA/UGCG/APOLD1/VMP1
GO:0006941	striated muscle contraction	3/63	181/18903	0.0225388787948346	0.113892780167763	0.0799085854592456	476/2697/6781	3	ATP1A1/GJA1/STC1
GO:0042770	signal transduction in response to DNA damage	3/63	181/18903	0.0225388787948346	0.113892780167763	0.0799085854592456	972/1026/10397	3	CD74/CDKN1A/NDRG1
GO:0002294	CD4-positive, alpha-beta T cell differentiation involved in immune response	2/63	70/18903	0.022829714661519	0.114827653670908	0.0805645042901808	3122/3569	2	HLA-DRA/IL6
GO:0002822	regulation of adaptive immune response based on somatic recombination of immune receptors built from immunoglobulin superfamily domains	3/63	182/18903	0.0228632964816214	0.114827653670908	0.0805645042901808	3122/3554/3569	3	HLA-DRA/IL1R1/IL6
GO:0046890	regulation of lipid biosynthetic process	3/63	182/18903	0.0228632964816214	0.114827653670908	0.0805645042901808	476/972/3638	3	ATP1A1/CD74/INSIG1
GO:0030073	insulin secretion	3/63	183/18903	0.0231902675119171	0.115848935997939	0.0812810486223799	3091/3569/90007	3	HIF1A/IL6/MIDN
GO:0097696	receptor signaling pathway via STAT	3/63	183/18903	0.0231902675119171	0.115848935997939	0.0812810486223799	3569/6347/9021	3	IL6/CCL2/SOCS3
GO:0032409	regulation of transporter activity	4/63	326/18903	0.0233363643068455	0.115848935997939	0.0812810486223799	2040/6347/7531/81671	4	STOM/CCL2/YWHAE/VMP1
GO:0002287	alpha-beta T cell activation involved in immune response	2/63	71/18903	0.0234417110477416	0.115848935997939	0.0812810486223799	3122/3569	2	HLA-DRA/IL6
GO:0002293	alpha-beta T cell differentiation involved in immune response	2/63	71/18903	0.0234417110477416	0.115848935997939	0.0812810486223799	3122/3569	2	HLA-DRA/IL6
GO:0002548	monocyte chemotaxis	2/63	71/18903	0.0234417110477416	0.115848935997939	0.0812810486223799	3569/6347	2	IL6/CCL2
GO:0070527	platelet aggregation	2/63	71/18903	0.0234417110477416	0.115848935997939	0.0812810486223799	3043/3569	2	HBB/IL6
GO:2000379	positive regulation of reactive oxygen species metabolic process	2/63	71/18903	0.0234417110477416	0.115848935997939	0.0812810486223799	1026/6648	2	CDKN1A/SOD2
GO:2000045	regulation of G1/S transition of mitotic cell cycle	3/63	185/18903	0.023851869639685	0.117640658442438	0.0825381432851376	1026/6347/9510	3	CDKN1A/CCL2/ADAMTS1
GO:0006913	nucleocytoplasmic transport	4/63	329/18903	0.0240347103775754	0.118071112013894	0.0828401548432913	1026/4792/7531/9531	4	CDKN1A/NFKBIA/YWHAE/BAG3
GO:0051169	nuclear transport	4/63	329/18903	0.0240347103775754	0.118071112013894	0.0828401548432913	1026/4792/7531/9531	4	CDKN1A/NFKBIA/YWHAE/BAG3
GO:0002067	glandular epithelial cell differentiation	2/63	73/18903	0.0246858500602305	0.120076250981948	0.0842469851827594	1499/3091	2	CTNNB1/HIF1A
GO:0046635	positive regulation of alpha-beta T cell activation	2/63	73/18903	0.0246858500602305	0.120076250981948	0.0842469851827594	3122/4860	2	HLA-DRA/PNP
GO:0046637	regulation of alpha-beta T cell differentiation	2/63	73/18903	0.0246858500602305	0.120076250981948	0.0842469851827594	3122/4860	2	HLA-DRA/PNP
GO:0072678	T cell migration	2/63	73/18903	0.0246858500602305	0.120076250981948	0.0842469851827594	3383/6347	2	ICAM1/CCL2
GO:1904888	cranial skeletal system development	2/63	73/18903	0.0246858500602305	0.120076250981948	0.0842469851827594	1499/3638	2	CTNNB1/INSIG1
GO:0007565	female pregnancy	3/63	189/18903	0.0252057093380463	0.121241303767434	0.0850644006496258	2697/6781/81671	3	GJA1/STC1/VMP1
GO:0030003	cellular cation homeostasis	5/63	499/18903	0.0252253542920483	0.121241303767434	0.0850644006496258	476/3091/4502/6781/7531	5	ATP1A1/HIF1A/MT2A/STC1/YWHAE
GO:0001707	mesoderm formation	2/63	74/18903	0.0253178926523659	0.121241303767434	0.0850644006496258	2697/23135	2	GJA1/KDM6B
GO:0002381	immunoglobulin production involved in immunoglobulin-mediated immune response	2/63	74/18903	0.0253178926523659	0.121241303767434	0.0850644006496258	3113/3122	2	HLA-DPA1/HLA-DRA
GO:0048662	negative regulation of smooth muscle cell proliferation	2/63	74/18903	0.0253178926523659	0.121241303767434	0.0850644006496258	1026/6648	2	CDKN1A/SOD2
GO:0051145	smooth muscle cell differentiation	2/63	74/18903	0.0253178926523659	0.121241303767434	0.0850644006496258	1499/6648	2	CTNNB1/SOD2
GO:0051926	negative regulation of calcium ion transport	2/63	74/18903	0.0253178926523659	0.121241303767434	0.0850644006496258	6781/7531	2	STC1/YWHAE
GO:2000756	regulation of peptidyl-lysine acetylation	2/63	74/18903	0.0253178926523659	0.121241303767434	0.0850644006496258	6418/9188	2	SET/DDX21
GO:0032386	regulation of intracellular transport	4/63	336/18903	0.025713416833688	0.122897201152888	0.0862261987683685	2040/3638/7531/9531	4	STOM/INSIG1/YWHAE/BAG3
GO:0008217	regulation of blood pressure	3/63	191/18903	0.0258979409393679	0.123106631907131	0.0863731379799549	476/3043/6648	3	ATP1A1/HBB/SOD2
GO:0016239	positive regulation of macroautophagy	2/63	75/18903	0.0259565176947047	0.123106631907131	0.0863731379799549	3091/9531	2	HIF1A/BAG3
GO:0050810	regulation of steroid biosynthetic process	2/63	75/18903	0.0259565176947047	0.123106631907131	0.0863731379799549	476/3638	2	ATP1A1/INSIG1
GO:2000242	negative regulation of reproductive process	2/63	75/18903	0.0259565176947047	0.123106631907131	0.0863731379799549	2697/8531	2	GJA1/YBX3
GO:0001933	negative regulation of protein phosphorylation	4/63	338/18903	0.0262057679835198	0.124050675646125	0.0870354907619624	1026/3301/9021/10114	4	CDKN1A/DNAJA1/SOCS3/HIPK3
GO:0048545	response to steroid hormone	4/63	339/18903	0.0264540716968055	0.124730058600298	0.0875121542587448	476/3301/3569/6781	4	ATP1A1/DNAJA1/IL6/STC1
GO:0062012	regulation of small molecule metabolic process	4/63	339/18903	0.0264540716968055	0.124730058600298	0.0875121542587448	972/3091/3638/90007	4	CD74/HIF1A/INSIG1/MIDN
GO:0006809	nitric oxide biosynthetic process	2/63	76/18903	0.0266016757921315	0.124730058600298	0.0875121542587448	3043/6648	2	HBB/SOD2
GO:0045685	regulation of glial cell differentiation	2/63	76/18903	0.0266016757921315	0.124730058600298	0.0875121542587448	1499/3569	2	CTNNB1/IL6
GO:0048332	mesoderm morphogenesis	2/63	76/18903	0.0266016757921315	0.124730058600298	0.0875121542587448	2697/23135	2	GJA1/KDM6B
GO:0070371	ERK1 and ERK2 cascade	4/63	340/18903	0.0267037962040228	0.124971743219963	0.087681723181869	972/3383/6347/9590	4	CD74/ICAM1/CCL2/AKAP12
GO:0002534	cytokine production involved in inflammatory response	2/63	77/18903	0.0272533177964017	0.126822878107173	0.0889805023504285	3091/3569	2	HIF1A/IL6
GO:0032729	positive regulation of interferon-gamma production	2/63	77/18903	0.0272533177964017	0.126822878107173	0.0889805023504285	3113/3554	2	HLA-DPA1/IL1R1
GO:1900015	regulation of cytokine production involved in inflammatory response	2/63	77/18903	0.0272533177964017	0.126822878107173	0.0889805023504285	3091/3569	2	HIF1A/IL6
GO:0051495	positive regulation of cytoskeleton organization	3/63	195/18903	0.0273130022555653	0.126861707844928	0.0890077457754572	998/1440/10602	3	CDC42/CSF3/CDC42EP3
GO:1903533	regulation of protein targeting	2/63	78/18903	0.0279113948050879	0.12939785471552	0.0907871378374244	2040/9531	2	STOM/BAG3
GO:0002819	regulation of adaptive immune response	3/63	198/18903	0.028401042897247	0.131421305241755	0.0922068157929545	3122/3554/3569	3	HLA-DRA/IL1R1/IL6
GO:0019216	regulation of lipid metabolic process	4/63	347/18903	0.0284917717604064	0.131594706579372	0.0923284763195068	476/972/998/3638	4	ATP1A1/CD74/CDC42/INSIG1
GO:0002292	T cell differentiation involved in immune response	2/63	79/18903	0.02857585816053	0.131736838646772	0.0924281979387134	3122/3569	2	HLA-DRA/IL6
GO:0032388	positive regulation of intracellular transport	3/63	199/18903	0.0287688113672077	0.132133332506264	0.0927063829422639	2040/7531/9531	3	STOM/YWHAE/BAG3
GO:0120032	regulation of plasma membrane bounded cell projection assembly	3/63	199/18903	0.0287688113672077	0.132133332506264	0.0927063829422639	998/3383/10602	3	CDC42/ICAM1/CDC42EP3
GO:0043393	regulation of protein binding	3/63	200/18903	0.0291391217965943	0.133585844080491	0.0937254830563241	998/1026/1440	3	CDC42/CDKN1A/CSF3
GO:0070227	lymphocyte apoptotic process	2/63	80/18903	0.029246659448789	0.133733165960292	0.0938288459122033	972/3091	2	CD74/HIF1A
GO:0042113	B cell activation	4/63	350/18903	0.029279499305754	0.133733165960292	0.0938288459122033	972/1026/3514/3569	4	CD74/CDKN1A/IGKC/IL6
GO:0051216	cartilage development	3/63	201/18903	0.0295119727644374	0.134298498528407	0.0942254902452815	1499/3091/6781	3	CTNNB1/HIF1A/STC1
GO:0060491	regulation of cell projection assembly	3/63	201/18903	0.0295119727644374	0.134298498528407	0.0942254902452815	998/3383/10602	3	CDC42/ICAM1/CDC42EP3
GO:0097061	dendritic spine organization	2/63	81/18903	0.0299237504986055	0.1359220358126	0.0953645841161053	998/4739	2	CDC42/NEDD9
GO:0007265	Ras protein signal transduction	4/63	353/18903	0.0300801477663464	0.136381734184664	0.0956871141886481	998/1026/10602/56882	4	CDC42/CDKN1A/CDC42EP3/CDC42SE1
GO:0010770	positive regulation of cell morphogenesis involved in differentiation	2/63	82/18903	0.0306070833803625	0.136383917558672	0.0956886460708992	998/4739	2	CDC42/NEDD9
GO:0031016	pancreas development	2/63	82/18903	0.0306070833803625	0.136383917558672	0.0956886460708992	1499/3569	2	CTNNB1/IL6
GO:0042509	regulation of tyrosine phosphorylation of STAT protein	2/63	82/18903	0.0306070833803625	0.136383917558672	0.0956886460708992	3569/9021	2	IL6/SOCS3
GO:0046209	nitric oxide metabolic process	2/63	82/18903	0.0306070833803625	0.136383917558672	0.0956886460708992	3043/6648	2	HBB/SOD2
GO:0031032	actomyosin structure organization	3/63	204/18903	0.0306457535101344	0.136383917558672	0.0956886460708992	998/1266/9124	3	CDC42/CNN3/PDLIM1
GO:0014032	neural crest cell development	2/63	83/18903	0.0312966104050508	0.136383917558672	0.0956886460708992	998/3091	2	CDC42/HIF1A
GO:2001057	reactive nitrogen species metabolic process	2/63	83/18903	0.0312966104050508	0.136383917558672	0.0956886460708992	3043/6648	2	HBB/SOD2
GO:2000241	regulation of reproductive process	3/63	206/18903	0.0314142804648055	0.136383917558672	0.0956886460708992	1499/2697/8531	3	CTNNB1/GJA1/YBX3
GO:0034284	response to monosaccharide	3/63	207/18903	0.0318023404552608	0.136383917558672	0.0956886460708992	3091/3383/6648	3	HIF1A/ICAM1/SOD2
GO:0051851	modulation by host of symbiont process	2/63	84/18903	0.0319922841232402	0.136383917558672	0.0956886460708992	998/2040	2	CDC42/STOM
GO:0030705	cytoskeleton-dependent intracellular transport	3/63	208/18903	0.0321929288681468	0.136383917558672	0.0956886460708992	998/3091/9531	3	CDC42/HIF1A/BAG3
GO:0045216	cell-cell junction organization	3/63	208/18903	0.0321929288681468	0.136383917558672	0.0956886460708992	998/1499/2697	3	CDC42/CTNNB1/GJA1
GO:0008544	epidermis development	4/63	362/18903	0.0325599209185333	0.136383917558672	0.0956886460708992	1499/2012/2355/7357	4	CTNNB1/EMP1/FOSL2/UGCG
GO:0044703	multi-organism reproductive process	3/63	209/18903	0.0325860436710299	0.136383917558672	0.0956886460708992	2697/6781/81671	3	GJA1/STC1/VMP1
GO:0071383	cellular response to steroid hormone stimulus	3/63	209/18903	0.0325860436710299	0.136383917558672	0.0956886460708992	476/3301/6781	3	ATP1A1/DNAJA1/STC1
GO:0099111	microtubule-based transport	3/63	209/18903	0.0325860436710299	0.136383917558672	0.0956886460708992	998/3091/9531	3	CDC42/HIF1A/BAG3
GO:0008625	extrinsic apoptotic signaling pathway via death domain receptors	2/63	85/18903	0.0326940573240536	0.136383917558672	0.0956886460708992	3383/9531	2	ICAM1/BAG3
GO:0001542	ovulation from ovarian follicle	1/63	10/18903	0.0328403200920314	0.136383917558672	0.0956886460708992	9510	1	ADAMTS1
GO:0002291	T cell activation via T cell receptor contact with antigen bound to MHC molecule on antigen presenting cell	1/63	10/18903	0.0328403200920314	0.136383917558672	0.0956886460708992	3383	1	ICAM1
GO:0002361	CD4-positive, CD25-positive, alpha-beta regulatory T cell differentiation	1/63	10/18903	0.0328403200920314	0.136383917558672	0.0956886460708992	3122	1	HLA-DRA
GO:0003253	cardiac neural crest cell migration involved in outflow tract morphogenesis	1/63	10/18903	0.0328403200920314	0.136383917558672	0.0956886460708992	998	1	CDC42
GO:0003266	regulation of secondary heart field cardioblast proliferation	1/63	10/18903	0.0328403200920314	0.136383917558672	0.0956886460708992	1499	1	CTNNB1
GO:0007440	foregut morphogenesis	1/63	10/18903	0.0328403200920314	0.136383917558672	0.0956886460708992	1499	1	CTNNB1
GO:0009128	purine nucleoside monophosphate catabolic process	1/63	10/18903	0.0328403200920314	0.136383917558672	0.0956886460708992	4860	1	PNP
GO:0009155	purine deoxyribonucleotide catabolic process	1/63	10/18903	0.0328403200920314	0.136383917558672	0.0956886460708992	4860	1	PNP
GO:0009169	purine ribonucleoside monophosphate catabolic process	1/63	10/18903	0.0328403200920314	0.136383917558672	0.0956886460708992	4860	1	PNP
GO:0009170	purine deoxyribonucleoside monophosphate metabolic process	1/63	10/18903	0.0328403200920314	0.136383917558672	0.0956886460708992	4860	1	PNP
GO:0032353	negative regulation of hormone biosynthetic process	1/63	10/18903	0.0328403200920314	0.136383917558672	0.0956886460708992	476	1	ATP1A1
GO:0033131	regulation of glucokinase activity	1/63	10/18903	0.0328403200920314	0.136383917558672	0.0956886460708992	90007	1	MIDN
GO:0035747	natural killer cell chemotaxis	1/63	10/18903	0.0328403200920314	0.136383917558672	0.0956886460708992	6347	1	CCL2
GO:0042939	tripeptide transport	1/63	10/18903	0.0328403200920314	0.136383917558672	0.0956886460708992	2697	1	GJA1
GO:0043587	tongue morphogenesis	1/63	10/18903	0.0328403200920314	0.136383917558672	0.0956886460708992	1499	1	CTNNB1
GO:0045657	positive regulation of monocyte differentiation	1/63	10/18903	0.0328403200920314	0.136383917558672	0.0956886460708992	972	1	CD74
GO:0046886	positive regulation of hormone biosynthetic process	1/63	10/18903	0.0328403200920314	0.136383917558672	0.0956886460708992	3091	1	HIF1A
GO:0048263	determination of dorsal identity	1/63	10/18903	0.0328403200920314	0.136383917558672	0.0956886460708992	1499	1	CTNNB1
GO:0051409	response to nitrosative stress	1/63	10/18903	0.0328403200920314	0.136383917558672	0.0956886460708992	3301	1	DNAJA1
GO:0060502	epithelial cell proliferation involved in lung morphogenesis	1/63	10/18903	0.0328403200920314	0.136383917558672	0.0956886460708992	998	1	CDC42
GO:0060536	cartilage morphogenesis	1/63	10/18903	0.0328403200920314	0.136383917558672	0.0956886460708992	6781	1	STC1
GO:0060768	regulation of epithelial cell proliferation involved in prostate gland development	1/63	10/18903	0.0328403200920314	0.136383917558672	0.0956886460708992	1499	1	CTNNB1
GO:0070091	glucagon secretion	1/63	10/18903	0.0328403200920314	0.136383917558672	0.0956886460708992	3569	1	IL6
GO:0070092	regulation of glucagon secretion	1/63	10/18903	0.0328403200920314	0.136383917558672	0.0956886460708992	3569	1	IL6
GO:0070099	regulation of chemokine-mediated signaling pathway	1/63	10/18903	0.0328403200920314	0.136383917558672	0.0956886460708992	3091	1	HIF1A
GO:0070862	negative regulation of protein exit from endoplasmic reticulum	1/63	10/18903	0.0328403200920314	0.136383917558672	0.0956886460708992	3638	1	INSIG1
GO:0090009	primitive streak formation	1/63	10/18903	0.0328403200920314	0.136383917558672	0.0956886460708992	2114	1	ETS2
GO:0097050	type B pancreatic cell apoptotic process	1/63	10/18903	0.0328403200920314	0.136383917558672	0.0956886460708992	3569	1	IL6
GO:0097201	negative regulation of transcription from RNA polymerase II promoter in response to stress	1/63	10/18903	0.0328403200920314	0.136383917558672	0.0956886460708992	9531	1	BAG3
GO:1905461	positive regulation of vascular associated smooth muscle cell apoptotic process	1/63	10/18903	0.0328403200920314	0.136383917558672	0.0956886460708992	6648	1	SOD2
GO:1990034	calcium ion export across plasma membrane	1/63	10/18903	0.0328403200920314	0.136383917558672	0.0956886460708992	7531	1	YWHAE
GO:2000425	regulation of apoptotic cell clearance	1/63	10/18903	0.0328403200920314	0.136383917558672	0.0956886460708992	6347	1	CCL2
GO:2001054	negative regulation of mesenchymal cell apoptotic process	1/63	10/18903	0.0328403200920314	0.136383917558672	0.0956886460708992	3091	1	HIF1A
GO:0045619	regulation of lymphocyte differentiation	3/63	210/18903	0.0329816827581318	0.136741171300912	0.0959392997220825	972/3122/4860	3	CD74/HLA-DRA/PNP
GO:0007260	tyrosine phosphorylation of STAT protein	2/63	86/18903	0.0334018830341456	0.137315183931349	0.0963420340944137	3569/9021	2	IL6/SOCS3
GO:0033077	T cell differentiation in thymus	2/63	86/18903	0.0334018830341456	0.137315183931349	0.0963420340944137	972/1499	2	CD74/CTNNB1
GO:0033273	response to vitamin	2/63	86/18903	0.0334018830341456	0.137315183931349	0.0963420340944137	6648/6781	2	SOD2/STC1
GO:0032956	regulation of actin cytoskeleton organization	4/63	365/18903	0.0334125443422288	0.137315183931349	0.0963420340944137	998/1440/4739/10602	4	CDC42/CSF3/NEDD9/CDC42EP3
GO:0001892	embryonic placenta development	2/63	87/18903	0.0341157145166847	0.137315183931349	0.0963420340944137	3091/9021	2	HIF1A/SOCS3
GO:0001910	regulation of leukocyte mediated cytotoxicity	2/63	87/18903	0.0341157145166847	0.137315183931349	0.0963420340944137	3122/3383	2	HLA-DRA/ICAM1
GO:0010660	regulation of muscle cell apoptotic process	2/63	87/18903	0.0341157145166847	0.137315183931349	0.0963420340944137	6648/9531	2	SOD2/BAG3
GO:0019915	lipid storage	2/63	87/18903	0.0341157145166847	0.137315183931349	0.0963420340944137	3569/4792	2	IL6/NFKBIA
GO:2000134	negative regulation of G1/S transition of mitotic cell cycle	2/63	87/18903	0.0341157145166847	0.137315183931349	0.0963420340944137	1026/6347	2	CDKN1A/CCL2
GO:1902806	regulation of cell cycle G1/S phase transition	3/63	213/18903	0.0341837235809002	0.137315183931349	0.0963420340944137	1026/6347/9510	3	CDKN1A/CCL2/ADAMTS1
GO:0031589	cell-substrate adhesion	4/63	369/18903	0.0345696879339046	0.137315183931349	0.0963420340944137	998/1499/4739/56999	4	CDC42/CTNNB1/NEDD9/ADAMTS9
GO:0043367	CD4-positive, alpha-beta T cell differentiation	2/63	88/18903	0.0348355052703399	0.137315183931349	0.0963420340944137	3122/3569	2	HLA-DRA/IL6
GO:0055072	iron ion homeostasis	2/63	88/18903	0.0348355052703399	0.137315183931349	0.0963420340944137	3091/6648	2	HIF1A/SOD2
GO:0072384	organelle transport along microtubule	2/63	88/18903	0.0348355052703399	0.137315183931349	0.0963420340944137	998/3091	2	CDC42/HIF1A
GO:1901983	regulation of protein acetylation	2/63	88/18903	0.0348355052703399	0.137315183931349	0.0963420340944137	6418/9188	2	SET/DDX21
GO:0006469	negative regulation of protein kinase activity	3/63	216/18903	0.0354084002530245	0.137315183931349	0.0963420340944137	1026/3301/10114	3	CDKN1A/DNAJA1/HIPK3
GO:0048864	stem cell development	2/63	89/18903	0.0355612090282711	0.137315183931349	0.0963420340944137	998/3091	2	CDC42/HIF1A
GO:1901653	cellular response to peptide	4/63	373/18903	0.0357500888877438	0.137315183931349	0.0963420340944137	2697/3383/3638/9021	4	GJA1/ICAM1/INSIG1/SOCS3
GO:0002069	columnar/cuboidal epithelial cell maturation	1/63	11/18903	0.0360653801584158	0.137315183931349	0.0963420340944137	3091	1	HIF1A
GO:0002604	regulation of dendritic cell antigen processing and presentation	1/63	11/18903	0.0360653801584158	0.137315183931349	0.0963420340944137	972	1	CD74
GO:0002732	positive regulation of dendritic cell cytokine production	1/63	11/18903	0.0360653801584158	0.137315183931349	0.0963420340944137	9188	1	DDX21
GO:0006449	regulation of translational termination	1/63	11/18903	0.0360653801584158	0.137315183931349	0.0963420340944137	1984	1	EIF5A
GO:0009120	deoxyribonucleoside metabolic process	1/63	11/18903	0.0360653801584158	0.137315183931349	0.0963420340944137	4860	1	PNP
GO:0010248	establishment or maintenance of transmembrane electrochemical gradient	1/63	11/18903	0.0360653801584158	0.137315183931349	0.0963420340944137	476	1	ATP1A1
GO:0010739	positive regulation of protein kinase A signaling	1/63	11/18903	0.0360653801584158	0.137315183931349	0.0963420340944137	9590	1	AKAP12
GO:0019062	virion attachment to host cell	1/63	11/18903	0.0360653801584158	0.137315183931349	0.0963420340944137	3383	1	ICAM1
GO:0021781	glial cell fate commitment	1/63	11/18903	0.0360653801584158	0.137315183931349	0.0963420340944137	1499	1	CTNNB1
GO:0031943	regulation of glucocorticoid metabolic process	1/63	11/18903	0.0360653801584158	0.137315183931349	0.0963420340944137	476	1	ATP1A1
GO:0031987	locomotion involved in locomotory behavior	1/63	11/18903	0.0360653801584158	0.137315183931349	0.0963420340944137	57561	1	ARRDC3
GO:0032060	bleb assembly	1/63	11/18903	0.0360653801584158	0.137315183931349	0.0963420340944137	2012	1	EMP1
GO:0032276	regulation of gonadotropin secretion	1/63	11/18903	0.0360653801584158	0.137315183931349	0.0963420340944137	2697	1	GJA1
GO:0033210	leptin-mediated signaling pathway	1/63	11/18903	0.0360653801584158	0.137315183931349	0.0963420340944137	7357	1	UGCG
GO:0033234	negative regulation of protein sumoylation	1/63	11/18903	0.0360653801584158	0.137315183931349	0.0963420340944137	1499	1	CTNNB1
GO:0035112	genitalia morphogenesis	1/63	11/18903	0.0360653801584158	0.137315183931349	0.0963420340944137	1499	1	CTNNB1
GO:0042451	purine nucleoside biosynthetic process	1/63	11/18903	0.0360653801584158	0.137315183931349	0.0963420340944137	4860	1	PNP
GO:0042455	ribonucleoside biosynthetic process	1/63	11/18903	0.0360653801584158	0.137315183931349	0.0963420340944137	4860	1	PNP
GO:0044848	biological phase	1/63	11/18903	0.0360653801584158	0.137315183931349	0.0963420340944137	1499	1	CTNNB1
GO:0045060	negative thymic T cell selection	1/63	11/18903	0.0360653801584158	0.137315183931349	0.0963420340944137	972	1	CD74
GO:0046129	purine ribonucleoside biosynthetic process	1/63	11/18903	0.0360653801584158	0.137315183931349	0.0963420340944137	4860	1	PNP
GO:0048262	determination of dorsal/ventral asymmetry	1/63	11/18903	0.0360653801584158	0.137315183931349	0.0963420340944137	1499	1	CTNNB1
GO:0060081	membrane hyperpolarization	1/63	11/18903	0.0360653801584158	0.137315183931349	0.0963420340944137	6648	1	SOD2
GO:0060272	embryonic skeletal joint morphogenesis	1/63	11/18903	0.0360653801584158	0.137315183931349	0.0963420340944137	1499	1	CTNNB1
GO:0060439	trachea morphogenesis	1/63	11/18903	0.0360653801584158	0.137315183931349	0.0963420340944137	1499	1	CTNNB1
GO:0060742	epithelial cell differentiation involved in prostate gland development	1/63	11/18903	0.0360653801584158	0.137315183931349	0.0963420340944137	1499	1	CTNNB1
GO:0060767	epithelial cell proliferation involved in prostate gland development	1/63	11/18903	0.0360653801584158	0.137315183931349	0.0963420340944137	1499	1	CTNNB1
GO:0061418	regulation of transcription from RNA polymerase II promoter in response to hypoxia	1/63	11/18903	0.0360653801584158	0.137315183931349	0.0963420340944137	3091	1	HIF1A
GO:0086100	endothelin receptor signaling pathway	1/63	11/18903	0.0360653801584158	0.137315183931349	0.0963420340944137	998	1	CDC42
GO:0090527	actin filament reorganization	1/63	11/18903	0.0360653801584158	0.137315183931349	0.0963420340944137	4739	1	NEDD9
GO:0106049	regulation of cellular response to osmotic stress	1/63	11/18903	0.0360653801584158	0.137315183931349	0.0963420340944137	8531	1	YBX3
GO:1901731	positive regulation of platelet aggregation	1/63	11/18903	0.0360653801584158	0.137315183931349	0.0963420340944137	3569	1	IL6
GO:1902510	regulation of apoptotic DNA fragmentation	1/63	11/18903	0.0360653801584158	0.137315183931349	0.0963420340944137	3569	1	IL6
GO:1903299	regulation of hexokinase activity	1/63	11/18903	0.0360653801584158	0.137315183931349	0.0963420340944137	90007	1	MIDN
GO:2000169	regulation of peptidyl-cysteine S-nitrosylation	1/63	11/18903	0.0360653801584158	0.137315183931349	0.0963420340944137	135112	1	NCOA7
GO:0044706	multi-multicellular organism process	3/63	218/18903	0.0362373933188026	0.137756465099618	0.0966516424286232	2697/6781/81671	3	GJA1/STC1/VMP1
GO:2000177	regulation of neural precursor cell proliferation	2/63	90/18903	0.0362927797571233	0.137756465099618	0.0966516424286232	1499/3091	2	CTNNB1/HIF1A
GO:0002377	immunoglobulin production	3/63	219/18903	0.0366556444318051	0.138920394771458	0.0974682699050419	3113/3122/3569	3	HLA-DPA1/HLA-DRA/IL6
GO:0106027	neuron projection organization	2/63	91/18903	0.0370301716560249	0.1401248915192	0.0983133597444556	998/4739	2	CDC42/NEDD9
GO:0002028	regulation of sodium ion transport	2/63	92/18903	0.0377733391555901	0.140463856190091	0.0985511815566165	476/2040	2	ATP1A1/STOM
GO:0010657	muscle cell apoptotic process	2/63	92/18903	0.0377733391555901	0.140463856190091	0.0985511815566165	6648/9531	2	SOD2/BAG3
GO:0032273	positive regulation of protein polymerization	2/63	92/18903	0.0377733391555901	0.140463856190091	0.0985511815566165	1440/10602	2	CSF3/CDC42EP3
GO:0072091	regulation of stem cell proliferation	2/63	92/18903	0.0377733391555901	0.140463856190091	0.0985511815566165	1499/2697	2	CTNNB1/GJA1
GO:0006457	protein folding	3/63	223/18903	0.0383536132511845	0.140463856190091	0.0985511815566165	972/3301/9531	3	CD74/DNAJA1/BAG3
GO:0022406	membrane docking	2/63	93/18903	0.0385222369169244	0.140463856190091	0.0985511815566165	3383/81671	2	ICAM1/VMP1
GO:0045185	maintenance of protein location	2/63	93/18903	0.0385222369169244	0.140463856190091	0.0985511815566165	3638/4792	2	INSIG1/NFKBIA
GO:0070301	cellular response to hydrogen peroxide	2/63	93/18903	0.0385222369169244	0.140463856190091	0.0985511815566165	3569/23135	2	IL6/KDM6B
GO:2000106	regulation of leukocyte apoptotic process	2/63	93/18903	0.0385222369169244	0.140463856190091	0.0985511815566165	972/3091	2	CD74/HIF1A
GO:0050679	positive regulation of epithelial cell proliferation	3/63	224/18903	0.0387843317139173	0.140463856190091	0.0985511815566165	998/1499/3091	3	CDC42/CTNNB1/HIF1A
GO:0030072	peptide hormone secretion	3/63	225/18903	0.0392175345207759	0.140463856190091	0.0985511815566165	3091/3569/90007	3	HIF1A/IL6/MIDN
GO:0001886	endothelial cell morphogenesis	1/63	12/18903	0.0392798561826599	0.140463856190091	0.0985511815566165	6781	1	STC1
GO:0003263	cardioblast proliferation	1/63	12/18903	0.0392798561826599	0.140463856190091	0.0985511815566165	1499	1	CTNNB1
GO:0003264	regulation of cardioblast proliferation	1/63	12/18903	0.0392798561826599	0.140463856190091	0.0985511815566165	1499	1	CTNNB1
GO:0003306	Wnt signaling pathway involved in heart development	1/63	12/18903	0.0392798561826599	0.140463856190091	0.0985511815566165	1499	1	CTNNB1
GO:0003337	mesenchymal to epithelial transition involved in metanephros morphogenesis	1/63	12/18903	0.0392798561826599	0.140463856190091	0.0985511815566165	1499	1	CTNNB1
GO:0009950	dorsal/ventral axis specification	1/63	12/18903	0.0392798561826599	0.140463856190091	0.0985511815566165	1499	1	CTNNB1
GO:0031650	regulation of heat generation	1/63	12/18903	0.0392798561826599	0.140463856190091	0.0985511815566165	57561	1	ARRDC3
GO:0032351	negative regulation of hormone metabolic process	1/63	12/18903	0.0392798561826599	0.140463856190091	0.0985511815566165	476	1	ATP1A1
GO:0032966	negative regulation of collagen biosynthetic process	1/63	12/18903	0.0392798561826599	0.140463856190091	0.0985511815566165	3569	1	IL6
GO:0043380	regulation of memory T cell differentiation	1/63	12/18903	0.0392798561826599	0.140463856190091	0.0985511815566165	3122	1	HLA-DRA
GO:0043383	negative T cell selection	1/63	12/18903	0.0392798561826599	0.140463856190091	0.0985511815566165	972	1	CD74
GO:0046415	urate metabolic process	1/63	12/18903	0.0392798561826599	0.140463856190091	0.0985511815566165	4860	1	PNP
GO:0048521	negative regulation of behavior	1/63	12/18903	0.0392798561826599	0.140463856190091	0.0985511815566165	57561	1	ARRDC3
GO:0048548	regulation of pinocytosis	1/63	12/18903	0.0392798561826599	0.140463856190091	0.0985511815566165	998	1	CDC42
GO:0060788	ectodermal placode formation	1/63	12/18903	0.0392798561826599	0.140463856190091	0.0985511815566165	1499	1	CTNNB1
GO:0061309	cardiac neural crest cell development involved in outflow tract morphogenesis	1/63	12/18903	0.0392798561826599	0.140463856190091	0.0985511815566165	998	1	CDC42
GO:0070417	cellular response to cold	1/63	12/18903	0.0392798561826599	0.140463856190091	0.0985511815566165	4792	1	NFKBIA
GO:0070601	centromeric sister chromatid cohesion	1/63	12/18903	0.0392798561826599	0.140463856190091	0.0985511815566165	1499	1	CTNNB1
GO:0071697	ectodermal placode morphogenesis	1/63	12/18903	0.0392798561826599	0.140463856190091	0.0985511815566165	1499	1	CTNNB1
GO:0072182	regulation of nephron tubule epithelial cell differentiation	1/63	12/18903	0.0392798561826599	0.140463856190091	0.0985511815566165	1499	1	CTNNB1
GO:0072497	mesenchymal stem cell differentiation	1/63	12/18903	0.0392798561826599	0.140463856190091	0.0985511815566165	1499	1	CTNNB1
GO:0090677	reversible differentiation	1/63	12/18903	0.0392798561826599	0.140463856190091	0.0985511815566165	6648	1	SOD2
GO:0106072	negative regulation of adenylate cyclase-activating G protein-coupled receptor signaling pathway	1/63	12/18903	0.0392798561826599	0.140463856190091	0.0985511815566165	57561	1	ARRDC3
GO:1902950	regulation of dendritic spine maintenance	1/63	12/18903	0.0392798561826599	0.140463856190091	0.0985511815566165	4739	1	NEDD9
GO:1903238	positive regulation of leukocyte tethering or rolling	1/63	12/18903	0.0392798561826599	0.140463856190091	0.0985511815566165	6401	1	SELE
GO:1903800	positive regulation of miRNA maturation	1/63	12/18903	0.0392798561826599	0.140463856190091	0.0985511815566165	3569	1	IL6
GO:1904953	Wnt signaling pathway involved in midbrain dopaminergic neuron differentiation	1/63	12/18903	0.0392798561826599	0.140463856190091	0.0985511815566165	1499	1	CTNNB1
GO:0034109	homotypic cell-cell adhesion	2/63	95/18903	0.0400370430158456	0.142540720613021	0.100008335363755	3043/3569	2	HBB/IL6
GO:0045638	negative regulation of myeloid cell differentiation	2/63	95/18903	0.0400370430158456	0.142540720613021	0.100008335363755	1499/4792	2	CTNNB1/NFKBIA
GO:0010001	glial cell differentiation	3/63	227/18903	0.0400913803423917	0.142540720613021	0.100008335363755	1499/3569/10397	3	CTNNB1/IL6/NDRG1
GO:0048705	skeletal system morphogenesis	3/63	227/18903	0.0400913803423917	0.142540720613021	0.100008335363755	1499/3638/6781	3	CTNNB1/INSIG1/STC1
GO:0014033	neural crest cell differentiation	2/63	96/18903	0.0408028618192113	0.143411784378472	0.100619484492255	998/3091	2	CDC42/HIF1A
GO:0019217	regulation of fatty acid metabolic process	2/63	96/18903	0.0408028618192113	0.143411784378472	0.100619484492255	972/3638	2	CD74/INSIG1
GO:0045807	positive regulation of endocytosis	2/63	96/18903	0.0408028618192113	0.143411784378472	0.100619484492255	998/6401	2	CDC42/SELE
GO:1903321	negative regulation of protein modification by small protein conjugation or removal	2/63	96/18903	0.0408028618192113	0.143411784378472	0.100619484492255	1499/3301	2	CTNNB1/DNAJA1
GO:0050878	regulation of body fluid levels	4/63	390/18903	0.041027081885279	0.143411784378472	0.100619484492255	3043/3091/3569/7357	4	HBB/HIF1A/IL6/UGCG
GO:0010594	regulation of endothelial cell migration	3/63	230/18903	0.041420699876286	0.143411784378472	0.100619484492255	3091/6781/56999	3	HIF1A/STC1/ADAMTS9
GO:0006942	regulation of striated muscle contraction	2/63	97/18903	0.0415742318139433	0.143411784378472	0.100619484492255	476/6781	2	ATP1A1/STC1
GO:0010596	negative regulation of endothelial cell migration	2/63	97/18903	0.0415742318139433	0.143411784378472	0.100619484492255	6781/56999	2	STC1/ADAMTS9
GO:0050769	positive regulation of neurogenesis	3/63	231/18903	0.0418687395827874	0.143411784378472	0.100619484492255	1499/3091/3569	3	CTNNB1/HIF1A/IL6
GO:1904062	regulation of cation transmembrane transport	4/63	394/18903	0.0423301003378562	0.143411784378472	0.100619484492255	2040/6347/7531/81671	4	STOM/CCL2/YWHAE/VMP1
GO:0060349	bone morphogenesis	2/63	98/18903	0.0423511087988325	0.143411784378472	0.100619484492255	3638/6781	2	INSIG1/STC1
GO:0120162	positive regulation of cold-induced thermogenesis	2/63	98/18903	0.0423511087988325	0.143411784378472	0.100619484492255	2697/23135	2	GJA1/KDM6B
GO:1902807	negative regulation of cell cycle G1/S phase transition	2/63	98/18903	0.0423511087988325	0.143411784378472	0.100619484492255	1026/6347	2	CDKN1A/CCL2
GO:0003334	keratinocyte development	1/63	13/18903	0.0424837823411743	0.143411784378472	0.100619484492255	2355	1	FOSL2
GO:0010713	negative regulation of collagen metabolic process	1/63	13/18903	0.0424837823411743	0.143411784378472	0.100619484492255	3569	1	IL6
GO:0010745	negative regulation of macrophage derived foam cell differentiation	1/63	13/18903	0.0424837823411743	0.143411784378472	0.100619484492255	4792	1	NFKBIA
GO:0031392	regulation of prostaglandin biosynthetic process	1/63	13/18903	0.0424837823411743	0.143411784378472	0.100619484492255	972	1	CD74
GO:0032494	response to peptidoglycan	1/63	13/18903	0.0424837823411743	0.143411784378472	0.100619484492255	3569	1	IL6
GO:0034333	adherens junction assembly	1/63	13/18903	0.0424837823411743	0.143411784378472	0.100619484492255	1499	1	CTNNB1
GO:0035437	maintenance of protein localization in endoplasmic reticulum	1/63	13/18903	0.0424837823411743	0.143411784378472	0.100619484492255	3638	1	INSIG1
GO:0035745	T-helper 2 cell cytokine production	1/63	13/18903	0.0424837823411743	0.143411784378472	0.100619484492255	3569	1	IL6
GO:0042541	hemoglobin biosynthetic process	1/63	13/18903	0.0424837823411743	0.143411784378472	0.100619484492255	3091	1	HIF1A
GO:0043379	memory T cell differentiation	1/63	13/18903	0.0424837823411743	0.143411784378472	0.100619484492255	3122	1	HLA-DRA
GO:0044650	adhesion of symbiont to host cell	1/63	13/18903	0.0424837823411743	0.143411784378472	0.100619484492255	3383	1	ICAM1
GO:0060670	branching involved in labyrinthine layer morphogenesis	1/63	13/18903	0.0424837823411743	0.143411784378472	0.100619484492255	9021	1	SOCS3
GO:0070243	regulation of thymocyte apoptotic process	1/63	13/18903	0.0424837823411743	0.143411784378472	0.100619484492255	3091	1	HIF1A
GO:0071696	ectodermal placode development	1/63	13/18903	0.0424837823411743	0.143411784378472	0.100619484492255	1499	1	CTNNB1
GO:0072537	fibroblast activation	1/63	13/18903	0.0424837823411743	0.143411784378472	0.100619484492255	9590	1	AKAP12
GO:0098840	protein transport along microtubule	1/63	13/18903	0.0424837823411743	0.143411784378472	0.100619484492255	9531	1	BAG3
GO:0099118	microtubule-based protein transport	1/63	13/18903	0.0424837823411743	0.143411784378472	0.100619484492255	9531	1	BAG3
GO:1901862	negative regulation of muscle tissue development	1/63	13/18903	0.0424837823411743	0.143411784378472	0.100619484492255	8531	1	YBX3
GO:1901894	regulation of ATPase-coupled calcium transmembrane transporter activity	1/63	13/18903	0.0424837823411743	0.143411784378472	0.100619484492255	81671	1	VMP1
GO:1903599	positive regulation of autophagy of mitochondrion	1/63	13/18903	0.0424837823411743	0.143411784378472	0.100619484492255	3091	1	HIF1A
GO:1903624	regulation of DNA catabolic process	1/63	13/18903	0.0424837823411743	0.143411784378472	0.100619484492255	3569	1	IL6
GO:1905065	positive regulation of vascular associated smooth muscle cell differentiation	1/63	13/18903	0.0424837823411743	0.143411784378472	0.100619484492255	6648	1	SOD2
GO:2000551	regulation of T-helper 2 cell cytokine production	1/63	13/18903	0.0424837823411743	0.143411784378472	0.100619484492255	3569	1	IL6
GO:2001053	regulation of mesenchymal cell apoptotic process	1/63	13/18903	0.0424837823411743	0.143411784378472	0.100619484492255	3091	1	HIF1A
GO:0060348	bone development	3/63	233/18903	0.0427721975417192	0.144188403991253	0.101164370433276	2697/3638/6781	3	GJA1/INSIG1/STC1
GO:0032755	positive regulation of interleukin-6 production	2/63	99/18903	0.0431334487972792	0.14512964757871	0.101824758594277	972/3569	2	CD74/IL6
GO:0007163	establishment or maintenance of cell polarity	3/63	234/18903	0.04322760850584	0.14512964757871	0.101824758594277	998/2697/9124	3	CDC42/GJA1/PDLIM1
GO:0009743	response to carbohydrate	3/63	234/18903	0.04322760850584	0.14512964757871	0.101824758594277	3091/3383/6648	3	HIF1A/ICAM1/SOD2
GO:0009913	epidermal cell differentiation	3/63	235/18903	0.0436854691709777	0.146069051288267	0.102483855874151	1499/2355/7357	3	CTNNB1/FOSL2/UGCG
GO:0002532	production of molecular mediator involved in inflammatory response	2/63	100/18903	0.0439212080563263	0.146069051288267	0.102483855874151	3091/3569	2	HIF1A/IL6
GO:0010769	regulation of cell morphogenesis involved in differentiation	2/63	100/18903	0.0439212080563263	0.146069051288267	0.102483855874151	998/4739	2	CDC42/NEDD9
GO:0030316	osteoclast differentiation	2/63	100/18903	0.0439212080563263	0.146069051288267	0.102483855874151	1499/4739	2	CTNNB1/NEDD9
GO:0097306	cellular response to alcohol	2/63	100/18903	0.0439212080563263	0.146069051288267	0.102483855874151	1499/6648	2	CTNNB1/SOD2
GO:0098869	cellular oxidant detoxification	2/63	100/18903	0.0439212080563263	0.146069051288267	0.102483855874151	3043/6648	2	HBB/SOD2
GO:1990830	cellular response to leukemia inhibitory factor	2/63	100/18903	0.0439212080563263	0.146069051288267	0.102483855874151	3383/9021	2	ICAM1/SOCS3
GO:1990823	response to leukemia inhibitory factor	2/63	101/18903	0.0447143430456957	0.146392144184417	0.102710541852536	3383/9021	2	ICAM1/SOCS3
GO:0019218	regulation of steroid metabolic process	2/63	102/18903	0.045512810456829	0.146392144184417	0.102710541852536	476/3638	2	ATP1A1/INSIG1
GO:0031058	positive regulation of histone modification	2/63	102/18903	0.045512810456829	0.146392144184417	0.102710541852536	1499/9188	2	CTNNB1/DDX21
GO:0031341	regulation of cell killing	2/63	102/18903	0.045512810456829	0.146392144184417	0.102710541852536	3122/3383	2	HLA-DRA/ICAM1
GO:1901019	regulation of calcium ion transmembrane transporter activity	2/63	102/18903	0.045512810456829	0.146392144184417	0.102710541852536	7531/81671	2	YWHAE/VMP1
GO:0001976	nervous system process involved in regulation of systemic arterial blood pressure	1/63	14/18903	0.0456771927018153	0.146392144184417	0.102710541852536	6648	1	SOD2
GO:0009158	ribonucleoside monophosphate catabolic process	1/63	14/18903	0.0456771927018153	0.146392144184417	0.102710541852536	4860	1	PNP
GO:0009159	deoxyribonucleoside monophosphate catabolic process	1/63	14/18903	0.0456771927018153	0.146392144184417	0.102710541852536	4860	1	PNP
GO:0010269	response to selenium ion	1/63	14/18903	0.0456771927018153	0.146392144184417	0.102710541852536	6648	1	SOD2
GO:0015670	carbon dioxide transport	1/63	14/18903	0.0456771927018153	0.146392144184417	0.102710541852536	3043	1	HBB
GO:0021819	layer formation in cerebral cortex	1/63	14/18903	0.0456771927018153	0.146392144184417	0.102710541852536	1499	1	CTNNB1
GO:0030007	cellular potassium ion homeostasis	1/63	14/18903	0.0456771927018153	0.146392144184417	0.102710541852536	476	1	ATP1A1
GO:0043101	purine-containing compound salvage	1/63	14/18903	0.0456771927018153	0.146392144184417	0.102710541852536	4860	1	PNP
GO:0045059	positive thymic T cell selection	1/63	14/18903	0.0456771927018153	0.146392144184417	0.102710541852536	972	1	CD74
GO:0046598	positive regulation of viral entry into host cell	1/63	14/18903	0.0456771927018153	0.146392144184417	0.102710541852536	972	1	CD74
GO:0047484	regulation of response to osmotic stress	1/63	14/18903	0.0456771927018153	0.146392144184417	0.102710541852536	8531	1	YBX3
GO:0048070	regulation of developmental pigmentation	1/63	14/18903	0.0456771927018153	0.146392144184417	0.102710541852536	56999	1	ADAMTS9
GO:0048715	negative regulation of oligodendrocyte differentiation	1/63	14/18903	0.0456771927018153	0.146392144184417	0.102710541852536	1499	1	CTNNB1
GO:0051645	Golgi localization	1/63	14/18903	0.0456771927018153	0.146392144184417	0.102710541852536	998	1	CDC42
GO:0071361	cellular response to ethanol	1/63	14/18903	0.0456771927018153	0.146392144184417	0.102710541852536	6648	1	SOD2
GO:0072160	nephron tubule epithelial cell differentiation	1/63	14/18903	0.0456771927018153	0.146392144184417	0.102710541852536	1499	1	CTNNB1
GO:0072540	T-helper 17 cell lineage commitment	1/63	14/18903	0.0456771927018153	0.146392144184417	0.102710541852536	3569	1	IL6
GO:0072672	neutrophil extravasation	1/63	14/18903	0.0456771927018153	0.146392144184417	0.102710541852536	3554	1	IL1R1
GO:0075294	positive regulation by symbiont of entry into host	1/63	14/18903	0.0456771927018153	0.146392144184417	0.102710541852536	972	1	CD74
GO:0090715	immunological memory formation process	1/63	14/18903	0.0456771927018153	0.146392144184417	0.102710541852536	3122	1	HLA-DRA
GO:0097091	synaptic vesicle clustering	1/63	14/18903	0.0456771927018153	0.146392144184417	0.102710541852536	1499	1	CTNNB1
GO:0120305	regulation of pigmentation	1/63	14/18903	0.0456771927018153	0.146392144184417	0.102710541852536	56999	1	ADAMTS9
GO:2000288	positive regulation of myoblast proliferation	1/63	14/18903	0.0456771927018153	0.146392144184417	0.102710541852536	1499	1	CTNNB1
GO:0032677	regulation of interleukin-8 production	2/63	103/18903	0.0463165672019321	0.148025296350012	0.10385638164326	972/3569	2	CD74/IL6
GO:0032984	protein-containing complex disassembly	3/63	242/18903	0.0469587602014676	0.148025296350012	0.10385638164326	1984/6418/81671	3	EIF5A/SET/VMP1
GO:0032637	interleukin-8 production	2/63	104/18903	0.0471255704130232	0.148025296350012	0.10385638164326	972/3569	2	CD74/IL6
GO:0042100	B cell proliferation	2/63	104/18903	0.0471255704130232	0.148025296350012	0.10385638164326	972/1026	2	CD74/CDKN1A
GO:0046425	regulation of receptor signaling pathway via JAK-STAT	2/63	104/18903	0.0471255704130232	0.148025296350012	0.10385638164326	3569/9021	2	IL6/SOCS3
GO:0009615	response to virus	4/63	409/18903	0.0474248480143605	0.148025296350012	0.10385638164326	1984/3091/3569/9188	4	EIF5A/HIF1A/IL6/DDX21
GO:0032760	positive regulation of tumor necrosis factor production	2/63	105/18903	0.0479397774409843	0.148025296350012	0.10385638164326	3569/9590	2	IL6/AKAP12
GO:1901796	regulation of signal transduction by p53 class mediator	2/63	105/18903	0.0479397774409843	0.148025296350012	0.10385638164326	972/1984	2	CD74/EIF5A
GO:0030593	neutrophil chemotaxis	2/63	106/18903	0.0487591458546174	0.148025296350012	0.10385638164326	972/6347	2	CD74/CCL2
GO:0001711	endodermal cell fate commitment	1/63	15/18903	0.0488601212242237	0.148025296350012	0.10385638164326	1499	1	CTNNB1
GO:0001771	immunological synapse formation	1/63	15/18903	0.0488601212242237	0.148025296350012	0.10385638164326	4739	1	NEDD9
GO:0002903	negative regulation of B cell apoptotic process	1/63	15/18903	0.0488601212242237	0.148025296350012	0.10385638164326	972	1	CD74
GO:0009163	nucleoside biosynthetic process	1/63	15/18903	0.0488601212242237	0.148025296350012	0.10385638164326	4860	1	PNP
GO:0010273	detoxification of copper ion	1/63	15/18903	0.0488601212242237	0.148025296350012	0.10385638164326	4502	1	MT2A
GO:0010457	centriole-centriole cohesion	1/63	15/18903	0.0488601212242237	0.148025296350012	0.10385638164326	1499	1	CTNNB1
GO:0032352	positive regulation of hormone metabolic process	1/63	15/18903	0.0488601212242237	0.148025296350012	0.10385638164326	3091	1	HIF1A
GO:0032488	Cdc42 protein signal transduction	1/63	15/18903	0.0488601212242237	0.148025296350012	0.10385638164326	998	1	CDC42
GO:0032933	SREBP signaling pathway	1/63	15/18903	0.0488601212242237	0.148025296350012	0.10385638164326	3638	1	INSIG1
GO:0034404	nucleobase-containing small molecule biosynthetic process	1/63	15/18903	0.0488601212242237	0.148025296350012	0.10385638164326	4860	1	PNP
GO:0035672	oligopeptide transmembrane transport	1/63	15/18903	0.0488601212242237	0.148025296350012	0.10385638164326	2697	1	GJA1
GO:0042532	negative regulation of tyrosine phosphorylation of STAT protein	1/63	15/18903	0.0488601212242237	0.148025296350012	0.10385638164326	9021	1	SOCS3
GO:0042994	cytoplasmic sequestering of transcription factor	1/63	15/18903	0.0488601212242237	0.148025296350012	0.10385638164326	4792	1	NFKBIA
GO:0043518	negative regulation of DNA damage response, signal transduction by p53 class mediator	1/63	15/18903	0.0488601212242237	0.148025296350012	0.10385638164326	972	1	CD74
GO:0045989	positive regulation of striated muscle contraction	1/63	15/18903	0.0488601212242237	0.148025296350012	0.10385638164326	476	1	ATP1A1
GO:0048820	hair follicle maturation	1/63	15/18903	0.0488601212242237	0.148025296350012	0.10385638164326	1499	1	CTNNB1
GO:0060347	heart trabecula formation	1/63	15/18903	0.0488601212242237	0.148025296350012	0.10385638164326	9510	1	ADAMTS1
GO:0060572	morphogenesis of an epithelial bud	1/63	15/18903	0.0488601212242237	0.148025296350012	0.10385638164326	1499	1	CTNNB1
GO:0060576	intestinal epithelial cell development	1/63	15/18903	0.0488601212242237	0.148025296350012	0.10385638164326	3091	1	HIF1A
GO:0061307	cardiac neural crest cell differentiation involved in heart development	1/63	15/18903	0.0488601212242237	0.148025296350012	0.10385638164326	998	1	CDC42
GO:0061308	cardiac neural crest cell development involved in heart development	1/63	15/18903	0.0488601212242237	0.148025296350012	0.10385638164326	998	1	CDC42
GO:0070262	peptidyl-serine dephosphorylation	1/63	15/18903	0.0488601212242237	0.148025296350012	0.10385638164326	7531	1	YWHAE
GO:0071474	cellular hyperosmotic response	1/63	15/18903	0.0488601212242237	0.148025296350012	0.10385638164326	8531	1	YBX3
GO:0072283	metanephric renal vesicle morphogenesis	1/63	15/18903	0.0488601212242237	0.148025296350012	0.10385638164326	1499	1	CTNNB1
GO:0072498	embryonic skeletal joint development	1/63	15/18903	0.0488601212242237	0.148025296350012	0.10385638164326	1499	1	CTNNB1
GO:0090110	COPII-coated vesicle cargo loading	1/63	15/18903	0.0488601212242237	0.148025296350012	0.10385638164326	3638	1	INSIG1
GO:0097152	mesenchymal cell apoptotic process	1/63	15/18903	0.0488601212242237	0.148025296350012	0.10385638164326	3091	1	HIF1A
GO:0097396	response to interleukin-17	1/63	15/18903	0.0488601212242237	0.148025296350012	0.10385638164326	9021	1	SOCS3
GO:0097398	cellular response to interleukin-17	1/63	15/18903	0.0488601212242237	0.148025296350012	0.10385638164326	9021	1	SOCS3
GO:0106070	regulation of adenylate cyclase-activating G protein-coupled receptor signaling pathway	1/63	15/18903	0.0488601212242237	0.148025296350012	0.10385638164326	57561	1	ARRDC3
GO:1902166	negative regulation of intrinsic apoptotic signaling pathway in response to DNA damage by p53 class mediator	1/63	15/18903	0.0488601212242237	0.148025296350012	0.10385638164326	972	1	CD74
GO:1990169	stress response to copper ion	1/63	15/18903	0.0488601212242237	0.148025296350012	0.10385638164326	4502	1	MT2A
GO:2000402	negative regulation of lymphocyte migration	1/63	15/18903	0.0488601212242237	0.148025296350012	0.10385638164326	6347	1	CCL2
GO:2000767	positive regulation of cytoplasmic translation	1/63	15/18903	0.0488601212242237	0.148025296350012	0.10385638164326	8531	1	YBX3
GO:2001279	regulation of unsaturated fatty acid biosynthetic process	1/63	15/18903	0.0488601212242237	0.148025296350012	0.10385638164326	972	1	CD74
GO:0045930	negative regulation of mitotic cell cycle	3/63	246/18903	0.0488824936550425	0.148025296350012	0.10385638164326	1026/1499/6347	3	CDKN1A/CTNNB1/CCL2
GO:0050678	regulation of epithelial cell proliferation	4/63	414/18903	0.0491961761113142	0.148792841090646	0.104394900541564	998/1499/3091/6347	4	CDC42/CTNNB1/HIF1A/CCL2
GO:0007018	microtubule-based movement	4/63	415/18903	0.0495548205017593	0.14905250392884	0.104577083205521	998/3091/3301/9531	4	CDC42/HIF1A/DNAJA1/BAG3
GO:0002444	myeloid leukocyte mediated immunity	2/63	107/18903	0.0495836334397032	0.14905250392884	0.104577083205521	3569/9188	2	IL6/DDX21
GO:0010717	regulation of epithelial to mesenchymal transition	2/63	107/18903	0.0495836334397032	0.14905250392884	0.104577083205521	1499/3569	2	CTNNB1/IL6
GO:0014013	regulation of gliogenesis	2/63	107/18903	0.0495836334397032	0.14905250392884	0.104577083205521	1499/3569	2	CTNNB1/IL6
GO:0032963	collagen metabolic process	2/63	107/18903	0.0495836334397032	0.14905250392884	0.104577083205521	3091/3569	2	HIF1A/IL6
GO:0042593	glucose homeostasis	3/63	248/18903	0.0498587815341718	0.149515836372498	0.104902162987712	3091/3383/3569	3	HIF1A/ICAM1/IL6
GO:0048863	stem cell differentiation	3/63	248/18903	0.0498587815341718	0.149515836372498	0.104902162987712	998/1499/3091	3	CDC42/CTNNB1/HIF1A
GO:0033500	carbohydrate homeostasis	3/63	249/18903	0.050350515302738	0.150359750483772	0.105494263582514	3091/3383/3569	3	HIF1A/ICAM1/IL6
GO:0033138	positive regulation of peptidyl-serine phosphorylation	2/63	108/18903	0.0504131981980641	0.150359750483772	0.105494263582514	1440/3569	2	CSF3/IL6
GO:1902106	negative regulation of leukocyte differentiation	2/63	108/18903	0.0504131981980641	0.150359750483772	0.105494263582514	972/1499	2	CD74/CTNNB1
GO:0000082	G1/S transition of mitotic cell cycle	3/63	250/18903	0.0508446362683138	0.150359750483772	0.105494263582514	1026/6347/9510	3	CDKN1A/CCL2/ADAMTS1
GO:0009636	response to toxic substance	3/63	250/18903	0.0508446362683138	0.150359750483772	0.105494263582514	3043/4502/6648	3	HBB/MT2A/SOD2
GO:0030038	contractile actin filament bundle assembly	2/63	109/18903	0.0512477983466315	0.150359750483772	0.105494263582514	998/9124	2	CDC42/PDLIM1
GO:0033209	tumor necrosis factor-mediated signaling pathway	2/63	109/18903	0.0512477983466315	0.150359750483772	0.105494263582514	1984/4792	2	EIF5A/NFKBIA
GO:0043149	stress fiber assembly	2/63	109/18903	0.0512477983466315	0.150359750483772	0.105494263582514	998/9124	2	CDC42/PDLIM1
GO:0046822	regulation of nucleocytoplasmic transport	2/63	109/18903	0.0512477983466315	0.150359750483772	0.105494263582514	7531/9531	2	YWHAE/BAG3
GO:1903557	positive regulation of tumor necrosis factor superfamily cytokine production	2/63	109/18903	0.0512477983466315	0.150359750483772	0.105494263582514	3569/9590	2	IL6/AKAP12
GO:0016032	viral process	4/63	421/18903	0.0517373011494546	0.150359750483772	0.105494263582514	972/2040/3383/6347	4	CD74/STOM/ICAM1/CCL2
GO:0002730	regulation of dendritic cell cytokine production	1/63	16/18903	0.052032601760166	0.150359750483772	0.105494263582514	9188	1	DDX21
GO:0006704	glucocorticoid biosynthetic process	1/63	16/18903	0.052032601760166	0.150359750483772	0.105494263582514	476	1	ATP1A1
GO:0006878	cellular copper ion homeostasis	1/63	16/18903	0.052032601760166	0.150359750483772	0.105494263582514	4502	1	MT2A
GO:0010715	regulation of extracellular matrix disassembly	1/63	16/18903	0.052032601760166	0.150359750483772	0.105494263582514	3569	1	IL6
GO:0015671	oxygen transport	1/63	16/18903	0.052032601760166	0.150359750483772	0.105494263582514	3043	1	HBB
GO:0031053	primary miRNA processing	1/63	16/18903	0.052032601760166	0.150359750483772	0.105494263582514	3569	1	IL6
GO:0034112	positive regulation of homotypic cell-cell adhesion	1/63	16/18903	0.052032601760166	0.150359750483772	0.105494263582514	3569	1	IL6
GO:0034393	positive regulation of smooth muscle cell apoptotic process	1/63	16/18903	0.052032601760166	0.150359750483772	0.105494263582514	6648	1	SOD2
GO:0036376	sodium ion export across plasma membrane	1/63	16/18903	0.052032601760166	0.150359750483772	0.105494263582514	476	1	ATP1A1
GO:0044406	adhesion of symbiont to host	1/63	16/18903	0.052032601760166	0.150359750483772	0.105494263582514	3383	1	ICAM1
GO:0045779	negative regulation of bone resorption	1/63	16/18903	0.052032601760166	0.150359750483772	0.105494263582514	3569	1	IL6
GO:0061684	chaperone-mediated autophagy	1/63	16/18903	0.052032601760166	0.150359750483772	0.105494263582514	9531	1	BAG3
GO:0070431	nucleotide-binding oligomerization domain containing 2 signaling pathway	1/63	16/18903	0.052032601760166	0.150359750483772	0.105494263582514	4792	1	NFKBIA
GO:0071501	cellular response to sterol depletion	1/63	16/18903	0.052032601760166	0.150359750483772	0.105494263582514	3638	1	INSIG1
GO:0080009	mRNA methylation	1/63	16/18903	0.052032601760166	0.150359750483772	0.105494263582514	9589	1	WTAP
GO:0090030	regulation of steroid hormone biosynthetic process	1/63	16/18903	0.052032601760166	0.150359750483772	0.105494263582514	476	1	ATP1A1
GO:1903799	negative regulation of miRNA maturation	1/63	16/18903	0.052032601760166	0.150359750483772	0.105494263582514	3569	1	IL6
GO:1990403	embryonic brain development	1/63	16/18903	0.052032601760166	0.150359750483772	0.105494263582514	1499	1	CTNNB1
GO:2000696	regulation of epithelial cell differentiation involved in kidney development	1/63	16/18903	0.052032601760166	0.150359750483772	0.105494263582514	1499	1	CTNNB1
GO:0000045	autophagosome assembly	2/63	110/18903	0.052087392316515	0.150359750483772	0.105494263582514	9531/81671	2	BAG3/VMP1
GO:0045833	negative regulation of lipid metabolic process	2/63	110/18903	0.052087392316515	0.150359750483772	0.105494263582514	476/3638	2	ATP1A1/INSIG1
GO:0097305	response to alcohol	3/63	253/18903	0.0523412763261733	0.150916328823774	0.105884765840702	1440/1499/6648	3	CSF3/CTNNB1/SOD2
GO:0021761	limbic system development	2/63	111/18903	0.0529319387520776	0.152087000763237	0.106706123775608	1499/7531	2	CTNNB1/YWHAE
GO:0034446	substrate adhesion-dependent cell spreading	2/63	111/18903	0.0529319387520776	0.152087000763237	0.106706123775608	998/4739	2	CDC42/NEDD9
GO:0120034	positive regulation of plasma membrane bounded cell projection assembly	2/63	111/18903	0.0529319387520776	0.152087000763237	0.106706123775608	998/10602	2	CDC42/CDC42EP3
GO:0021537	telencephalon development	3/63	255/18903	0.0533508871409966	0.153070734860945	0.10739632380497	1499/3091/7531	3	CTNNB1/HIF1A/YWHAE
GO:0043473	pigmentation	2/63	112/18903	0.0537813965100123	0.153070734860945	0.10739632380497	6648/56999	2	SOD2/ADAMTS9
GO:0050708	regulation of protein secretion	3/63	257/18903	0.0543699339670344	0.153070734860945	0.10739632380497	3091/3569/90007	3	HIF1A/IL6/MIDN
GO:0010633	negative regulation of epithelial cell migration	2/63	113/18903	0.054635724658424	0.153070734860945	0.10739632380497	6781/56999	2	STC1/ADAMTS9
GO:0034329	cell junction assembly	4/63	430/18903	0.0551092232076796	0.153070734860945	0.10739632380497	998/1499/2697/81671	4	CDC42/CTNNB1/GJA1/VMP1
GO:0002371	dendritic cell cytokine production	1/63	17/18903	0.0551946680538657	0.153070734860945	0.10739632380497	9188	1	DDX21
GO:0006089	lactate metabolic process	1/63	17/18903	0.0551946680538657	0.153070734860945	0.10739632380497	3091	1	HIF1A
GO:0006857	oligopeptide transport	1/63	17/18903	0.0551946680538657	0.153070734860945	0.10739632380497	2697	1	GJA1
GO:0009151	purine deoxyribonucleotide metabolic process	1/63	17/18903	0.0551946680538657	0.153070734860945	0.10739632380497	4860	1	PNP
GO:0010224	response to UV-B	1/63	17/18903	0.0551946680538657	0.153070734860945	0.10739632380497	1026	1	CDKN1A
GO:0010763	positive regulation of fibroblast migration	1/63	17/18903	0.0551946680538657	0.153070734860945	0.10739632380497	9590	1	AKAP12
GO:0017014	protein nitrosylation	1/63	17/18903	0.0551946680538657	0.153070734860945	0.10739632380497	135112	1	NCOA7
GO:0018119	peptidyl-cysteine S-nitrosylation	1/63	17/18903	0.0551946680538657	0.153070734860945	0.10739632380497	135112	1	NCOA7
GO:0020027	hemoglobin metabolic process	1/63	17/18903	0.0551946680538657	0.153070734860945	0.10739632380497	3091	1	HIF1A
GO:0030949	positive regulation of vascular endothelial growth factor receptor signaling pathway	1/63	17/18903	0.0551946680538657	0.153070734860945	0.10739632380497	3091	1	HIF1A
GO:0031649	heat generation	1/63	17/18903	0.0551946680538657	0.153070734860945	0.10739632380497	57561	1	ARRDC3
GO:0032274	gonadotropin secretion	1/63	17/18903	0.0551946680538657	0.153070734860945	0.10739632380497	2697	1	GJA1
GO:0036166	phenotypic switching	1/63	17/18903	0.0551946680538657	0.153070734860945	0.10739632380497	6648	1	SOD2
GO:0045198	establishment of epithelial cell apical/basal polarity	1/63	17/18903	0.0551946680538657	0.153070734860945	0.10739632380497	998	1	CDC42
GO:0055119	relaxation of cardiac muscle	1/63	17/18903	0.0551946680538657	0.153070734860945	0.10739632380497	476	1	ATP1A1
GO:0061548	ganglion development	1/63	17/18903	0.0551946680538657	0.153070734860945	0.10739632380497	1499	1	CTNNB1
GO:0070206	protein trimerization	1/63	17/18903	0.0551946680538657	0.153070734860945	0.10739632380497	972	1	CD74
GO:0090399	replicative senescence	1/63	17/18903	0.0551946680538657	0.153070734860945	0.10739632380497	1026	1	CDKN1A
GO:0090594	inflammatory response to wounding	1/63	17/18903	0.0551946680538657	0.153070734860945	0.10739632380497	3091	1	HIF1A
GO:0090713	immunological memory process	1/63	17/18903	0.0551946680538657	0.153070734860945	0.10739632380497	3122	1	HLA-DRA
GO:1901163	regulation of trophoblast cell migration	1/63	17/18903	0.0551946680538657	0.153070734860945	0.10739632380497	2697	1	GJA1
GO:1902165	regulation of intrinsic apoptotic signaling pathway in response to DNA damage by p53 class mediator	1/63	17/18903	0.0551946680538657	0.153070734860945	0.10739632380497	972	1	CD74
GO:1903236	regulation of leukocyte tethering or rolling	1/63	17/18903	0.0551946680538657	0.153070734860945	0.10739632380497	6401	1	SELE
GO:1904948	midbrain dopaminergic neuron differentiation	1/63	17/18903	0.0551946680538657	0.153070734860945	0.10739632380497	1499	1	CTNNB1
GO:1905288	vascular associated smooth muscle cell apoptotic process	1/63	17/18903	0.0551946680538657	0.153070734860945	0.10739632380497	6648	1	SOD2
GO:1905459	regulation of vascular associated smooth muscle cell apoptotic process	1/63	17/18903	0.0551946680538657	0.153070734860945	0.10739632380497	6648	1	SOD2
GO:0042391	regulation of membrane potential	4/63	431/18903	0.05549113786113	0.153213432622034	0.107496442321877	476/2697/6648/7531	4	ATP1A1/GJA1/SOD2/YWHAE
GO:0002062	chondrocyte differentiation	2/63	114/18903	0.0554948824759138	0.153213432622034	0.107496442321877	1499/3091	2	CTNNB1/HIF1A
GO:0044344	cellular response to fibroblast growth factor stimulus	2/63	114/18903	0.0554948824759138	0.153213432622034	0.107496442321877	1499/6347	2	CTNNB1/CCL2
GO:1903707	negative regulation of hemopoiesis	2/63	114/18903	0.0554948824759138	0.153213432622034	0.107496442321877	972/1499	2	CD74/CTNNB1
GO:0009410	response to xenobiotic stimulus	4/63	432/18903	0.0558745010918047	0.153213432622034	0.107496442321877	476/1499/4860/6648	4	ATP1A1/CTNNB1/PNP/SOD2
GO:0006869	lipid transport	4/63	433/18903	0.0562593120836178	0.153213432622034	0.107496442321877	4792/7357/81575/81671	4	NFKBIA/UGCG/APOLD1/VMP1
GO:0032414	positive regulation of ion transmembrane transporter activity	2/63	115/18903	0.0563588294506681	0.153213432622034	0.107496442321877	6347/81671	2	CCL2/VMP1
GO:0035710	CD4-positive, alpha-beta T cell activation	2/63	115/18903	0.0563588294506681	0.153213432622034	0.107496442321877	3122/3569	2	HLA-DRA/IL6
GO:0046634	regulation of alpha-beta T cell activation	2/63	115/18903	0.0563588294506681	0.153213432622034	0.107496442321877	3122/4860	2	HLA-DRA/PNP
GO:1904892	regulation of receptor signaling pathway via STAT	2/63	115/18903	0.0563588294506681	0.153213432622034	0.107496442321877	3569/9021	2	IL6/SOCS3
GO:1990748	cellular detoxification	2/63	115/18903	0.0563588294506681	0.153213432622034	0.107496442321877	3043/6648	2	HBB/SOD2
GO:0002065	columnar/cuboidal epithelial cell differentiation	2/63	116/18903	0.0572275252795499	0.153213432622034	0.107496442321877	1499/3091	2	CTNNB1/HIF1A
GO:0046916	cellular transition metal ion homeostasis	2/63	116/18903	0.0572275252795499	0.153213432622034	0.107496442321877	3091/4502	2	HIF1A/MT2A
GO:0051702	biological process involved in interaction with symbiont	2/63	116/18903	0.0572275252795499	0.153213432622034	0.107496442321877	998/2040	2	CDC42/STOM
GO:0051656	establishment of organelle localization	4/63	437/18903	0.0578130165858588	0.153213432622034	0.107496442321877	998/1499/2697/3091	4	CDC42/CTNNB1/GJA1/HIF1A
GO:0021782	glial cell development	2/63	117/18903	0.058100929867195	0.153213432622034	0.107496442321877	3569/10397	2	IL6/NDRG1
GO:1905037	autophagosome organization	2/63	117/18903	0.058100929867195	0.153213432622034	0.107496442321877	9531/81671	2	BAG3/VMP1
GO:0002076	osteoblast development	1/63	18/18903	0.0583463537423446	0.153213432622034	0.107496442321877	3727	1	JUND
GO:0002295	T-helper cell lineage commitment	1/63	18/18903	0.0583463537423446	0.153213432622034	0.107496442321877	3569	1	IL6
GO:0002827	positive regulation of T-helper 1 type immune response	1/63	18/18903	0.0583463537423446	0.153213432622034	0.107496442321877	3554	1	IL1R1
GO:0003159	morphogenesis of an endothelium	1/63	18/18903	0.0583463537423446	0.153213432622034	0.107496442321877	1499	1	CTNNB1
GO:0006309	apoptotic DNA fragmentation	1/63	18/18903	0.0583463537423446	0.153213432622034	0.107496442321877	3569	1	IL6
GO:0006415	translational termination	1/63	18/18903	0.0583463537423446	0.153213432622034	0.107496442321877	1984	1	EIF5A
GO:0006677	glycosylceramide metabolic process	1/63	18/18903	0.0583463537423446	0.153213432622034	0.107496442321877	7357	1	UGCG
GO:0006977	DNA damage response, signal transduction by p53 class mediator resulting in cell cycle arrest	1/63	18/18903	0.0583463537423446	0.153213432622034	0.107496442321877	1026	1	CDKN1A
GO:0006978	DNA damage response, signal transduction by p53 class mediator resulting in transcription of p21 class mediator	1/63	18/18903	0.0583463537423446	0.153213432622034	0.107496442321877	1026	1	CDKN1A
GO:0006991	response to sterol depletion	1/63	18/18903	0.0583463537423446	0.153213432622034	0.107496442321877	3638	1	INSIG1
GO:0009125	nucleoside monophosphate catabolic process	1/63	18/18903	0.0583463537423446	0.153213432622034	0.107496442321877	4860	1	PNP
GO:0016264	gap junction assembly	1/63	18/18903	0.0583463537423446	0.153213432622034	0.107496442321877	2697	1	GJA1
GO:0019896	axonal transport of mitochondrion	1/63	18/18903	0.0583463537423446	0.153213432622034	0.107496442321877	3091	1	HIF1A
GO:0035067	negative regulation of histone acetylation	1/63	18/18903	0.0583463537423446	0.153213432622034	0.107496442321877	6418	1	SET
GO:0035234	ectopic germ cell programmed cell death	1/63	18/18903	0.0583463537423446	0.153213432622034	0.107496442321877	8531	1	YBX3
GO:0043116	negative regulation of vascular permeability	1/63	18/18903	0.0583463537423446	0.153213432622034	0.107496442321877	9590	1	AKAP12
GO:0043217	myelin maintenance	1/63	18/18903	0.0583463537423446	0.153213432622034	0.107496442321877	10397	1	NDRG1
GO:0044320	cellular response to leptin stimulus	1/63	18/18903	0.0583463537423446	0.153213432622034	0.107496442321877	7357	1	UGCG
GO:0045945	positive regulation of transcription by RNA polymerase III	1/63	18/18903	0.0583463537423446	0.153213432622034	0.107496442321877	9188	1	DDX21
GO:0046040	IMP metabolic process	1/63	18/18903	0.0583463537423446	0.153213432622034	0.107496442321877	4860	1	PNP
GO:0046851	negative regulation of bone remodeling	1/63	18/18903	0.0583463537423446	0.153213432622034	0.107496442321877	3569	1	IL6
GO:0050665	hydrogen peroxide biosynthetic process	1/63	18/18903	0.0583463537423446	0.153213432622034	0.107496442321877	6648	1	SOD2
GO:0051988	regulation of attachment of spindle microtubules to kinetochore	1/63	18/18903	0.0583463537423446	0.153213432622034	0.107496442321877	998	1	CDC42
GO:0060644	mammary gland epithelial cell differentiation	1/63	18/18903	0.0583463537423446	0.153213432622034	0.107496442321877	3091	1	HIF1A
GO:0061154	endothelial tube morphogenesis	1/63	18/18903	0.0583463537423446	0.153213432622034	0.107496442321877	1499	1	CTNNB1
GO:0061450	trophoblast cell migration	1/63	18/18903	0.0583463537423446	0.153213432622034	0.107496442321877	2697	1	GJA1
GO:0061687	detoxification of inorganic compound	1/63	18/18903	0.0583463537423446	0.153213432622034	0.107496442321877	4502	1	MT2A
GO:0072077	renal vesicle morphogenesis	1/63	18/18903	0.0583463537423446	0.153213432622034	0.107496442321877	1499	1	CTNNB1
GO:0072567	chemokine (C-X-C motif) ligand 2 production	1/63	18/18903	0.0583463537423446	0.153213432622034	0.107496442321877	972	1	CD74
GO:0086103	G protein-coupled receptor signaling pathway involved in heart process	1/63	18/18903	0.0583463537423446	0.153213432622034	0.107496442321877	998	1	CDC42
GO:0097094	craniofacial suture morphogenesis	1/63	18/18903	0.0583463537423446	0.153213432622034	0.107496442321877	3638	1	INSIG1
GO:0150078	positive regulation of neuroinflammatory response	1/63	18/18903	0.0583463537423446	0.153213432622034	0.107496442321877	3569	1	IL6
GO:2000341	regulation of chemokine (C-X-C motif) ligand 2 production	1/63	18/18903	0.0583463537423446	0.153213432622034	0.107496442321877	972	1	CD74
GO:0051091	positive regulation of DNA-binding transcription factor activity	3/63	266/18903	0.0590713513190139	0.154952557440853	0.108716633838882	1440/1499/3569	3	CSF3/CTNNB1/IL6
GO:0048732	gland development	4/63	441/18903	0.0593898143956597	0.155622726799231	0.109186832962719	1499/3091/3569/6648	4	CTNNB1/HIF1A/IL6/SOD2
GO:0042060	wound healing	4/63	442/18903	0.059787614975693	0.156361813376108	0.109705385260793	1026/3043/3091/3569	4	CDKN1A/HBB/HIF1A/IL6
GO:0032609	interferon-gamma production	2/63	119/18903	0.0598617059707801	0.156361813376108	0.109705385260793	3113/3554	2	HLA-DPA1/IL1R1
GO:0032649	regulation of interferon-gamma production	2/63	119/18903	0.0598617059707801	0.156361813376108	0.109705385260793	3113/3554	2	HLA-DPA1/IL1R1
GO:0071774	response to fibroblast growth factor	2/63	120/18903	0.0607489983267648	0.156473828847649	0.109783976703264	1499/6347	2	CTNNB1/CCL2
GO:0002483	antigen processing and presentation of endogenous peptide antigen	1/63	19/18903	0.0614876923557536	0.156473828847649	0.109783976703264	3122	1	HLA-DRA
GO:0002523	leukocyte migration involved in inflammatory response	1/63	19/18903	0.0614876923557536	0.156473828847649	0.109783976703264	6401	1	SELE
GO:0003417	growth plate cartilage development	1/63	19/18903	0.0614876923557536	0.156473828847649	0.109783976703264	6781	1	STC1
GO:0006337	nucleosome disassembly	1/63	19/18903	0.0614876923557536	0.156473828847649	0.109783976703264	6418	1	SET
GO:0010738	regulation of protein kinase A signaling	1/63	19/18903	0.0614876923557536	0.156473828847649	0.109783976703264	9590	1	AKAP12
GO:0036003	positive regulation of transcription from RNA polymerase II promoter in response to stress	1/63	19/18903	0.0614876923557536	0.156473828847649	0.109783976703264	3091	1	HIF1A
GO:0042772	DNA damage response, signal transduction resulting in transcription	1/63	19/18903	0.0614876923557536	0.156473828847649	0.109783976703264	1026	1	CDKN1A
GO:0045603	positive regulation of endothelial cell differentiation	1/63	19/18903	0.0614876923557536	0.156473828847649	0.109783976703264	1499	1	CTNNB1
GO:0048245	eosinophil chemotaxis	1/63	19/18903	0.0614876923557536	0.156473828847649	0.109783976703264	6347	1	CCL2
GO:0051152	positive regulation of smooth muscle cell differentiation	1/63	19/18903	0.0614876923557536	0.156473828847649	0.109783976703264	6648	1	SOD2
GO:0055070	copper ion homeostasis	1/63	19/18903	0.0614876923557536	0.156473828847649	0.109783976703264	4502	1	MT2A
GO:0060438	trachea development	1/63	19/18903	0.0614876923557536	0.156473828847649	0.109783976703264	1499	1	CTNNB1
GO:0061298	retina vasculature development in camera-type eye	1/63	19/18903	0.0614876923557536	0.156473828847649	0.109783976703264	3091	1	HIF1A
GO:0070242	thymocyte apoptotic process	1/63	19/18903	0.0614876923557536	0.156473828847649	0.109783976703264	3091	1	HIF1A
GO:0072087	renal vesicle development	1/63	19/18903	0.0614876923557536	0.156473828847649	0.109783976703264	1499	1	CTNNB1
GO:0086014	atrial cardiac muscle cell action potential	1/63	19/18903	0.0614876923557536	0.156473828847649	0.109783976703264	2697	1	GJA1
GO:0086026	atrial cardiac muscle cell to AV node cell signaling	1/63	19/18903	0.0614876923557536	0.156473828847649	0.109783976703264	2697	1	GJA1
GO:0086066	atrial cardiac muscle cell to AV node cell communication	1/63	19/18903	0.0614876923557536	0.156473828847649	0.109783976703264	2697	1	GJA1
GO:0090036	regulation of protein kinase C signaling	1/63	19/18903	0.0614876923557536	0.156473828847649	0.109783976703264	9590	1	AKAP12
GO:0097501	stress response to metal ion	1/63	19/18903	0.0614876923557536	0.156473828847649	0.109783976703264	4502	1	MT2A
GO:0099563	modification of synaptic structure	1/63	19/18903	0.0614876923557536	0.156473828847649	0.109783976703264	998	1	CDC42
GO:1901659	glycosyl compound biosynthetic process	1/63	19/18903	0.0614876923557536	0.156473828847649	0.109783976703264	4860	1	PNP
GO:2000136	regulation of cell proliferation involved in heart morphogenesis	1/63	19/18903	0.0614876923557536	0.156473828847649	0.109783976703264	1499	1	CTNNB1
GO:2000434	regulation of protein neddylation	1/63	19/18903	0.0614876923557536	0.156473828847649	0.109783976703264	3091	1	HIF1A
GO:0051101	regulation of DNA binding	2/63	121/18903	0.0616408411198186	0.156541128887021	0.109831195244595	1499/4792	2	CTNNB1/NFKBIA
GO:2000278	regulation of DNA biosynthetic process	2/63	121/18903	0.0616408411198186	0.156541128887021	0.109831195244595	1026/1499	2	CDKN1A/CTNNB1
GO:0090596	sensory organ morphogenesis	3/63	272/18903	0.0623095003884664	0.158076771519405	0.110908621138878	1499/3091/3638	3	CTNNB1/HIF1A/INSIG1
GO:0072594	establishment of protein localization to organelle	4/63	449/18903	0.06261243475715	0.158682385933249	0.111333527713928	1026/3301/4792/9531	4	CDKN1A/DNAJA1/NFKBIA/BAG3
GO:0071675	regulation of mononuclear cell migration	2/63	123/18903	0.0634380219397824	0.159488264451007	0.111898942065138	4739/6347	2	NEDD9/CCL2
GO:0072655	establishment of protein localization to mitochondrion	2/63	123/18903	0.0634380219397824	0.159488264451007	0.111898942065138	3301/9531	2	DNAJA1/BAG3
GO:0097237	cellular response to toxic substance	2/63	123/18903	0.0634380219397824	0.159488264451007	0.111898942065138	3043/6648	2	HBB/SOD2
GO:0009314	response to radiation	4/63	452/18903	0.0638445542901355	0.159488264451007	0.111898942065138	1026/3091/3727/6648	4	CDKN1A/HIF1A/JUND/SOD2
GO:0072089	stem cell proliferation	2/63	124/18903	0.0643432824331886	0.159488264451007	0.111898942065138	1499/2697	2	CTNNB1/GJA1
GO:0001780	neutrophil homeostasis	1/63	20/18903	0.0646187173177106	0.159488264451007	0.111898942065138	3569	1	IL6
GO:0002577	regulation of antigen processing and presentation	1/63	20/18903	0.0646187173177106	0.159488264451007	0.111898942065138	972	1	CD74
GO:0002888	positive regulation of myeloid leukocyte mediated immunity	1/63	20/18903	0.0646187173177106	0.159488264451007	0.111898942065138	9188	1	DDX21
GO:0006448	regulation of translational elongation	1/63	20/18903	0.0646187173177106	0.159488264451007	0.111898942065138	1984	1	EIF5A
GO:0010310	regulation of hydrogen peroxide metabolic process	1/63	20/18903	0.0646187173177106	0.159488264451007	0.111898942065138	6648	1	SOD2
GO:0030011	maintenance of cell polarity	1/63	20/18903	0.0646187173177106	0.159488264451007	0.111898942065138	9124	1	PDLIM1
GO:0032495	response to muramyl dipeptide	1/63	20/18903	0.0646187173177106	0.159488264451007	0.111898942065138	4792	1	NFKBIA
GO:0042474	middle ear morphogenesis	1/63	20/18903	0.0646187173177106	0.159488264451007	0.111898942065138	3638	1	INSIG1
GO:0042953	lipoprotein transport	1/63	20/18903	0.0646187173177106	0.159488264451007	0.111898942065138	81671	1	VMP1
GO:0043586	tongue development	1/63	20/18903	0.0646187173177106	0.159488264451007	0.111898942065138	1499	1	CTNNB1
GO:0044794	positive regulation by host of viral process	1/63	20/18903	0.0646187173177106	0.159488264451007	0.111898942065138	2040	1	STOM
GO:0045655	regulation of monocyte differentiation	1/63	20/18903	0.0646187173177106	0.159488264451007	0.111898942065138	972	1	CD74
GO:0048643	positive regulation of skeletal muscle tissue development	1/63	20/18903	0.0646187173177106	0.159488264451007	0.111898942065138	1499	1	CTNNB1
GO:0055093	response to hyperoxia	1/63	20/18903	0.0646187173177106	0.159488264451007	0.111898942065138	6648	1	SOD2
GO:0060231	mesenchymal to epithelial transition	1/63	20/18903	0.0646187173177106	0.159488264451007	0.111898942065138	1499	1	CTNNB1
GO:0060749	mammary gland alveolus development	1/63	20/18903	0.0646187173177106	0.159488264451007	0.111898942065138	3091	1	HIF1A
GO:0061323	cell proliferation involved in heart morphogenesis	1/63	20/18903	0.0646187173177106	0.159488264451007	0.111898942065138	1499	1	CTNNB1
GO:0061377	mammary gland lobule development	1/63	20/18903	0.0646187173177106	0.159488264451007	0.111898942065138	3091	1	HIF1A
GO:0072079	nephron tubule formation	1/63	20/18903	0.0646187173177106	0.159488264451007	0.111898942065138	1499	1	CTNNB1
GO:0097709	connective tissue replacement	1/63	20/18903	0.0646187173177106	0.159488264451007	0.111898942065138	3091	1	HIF1A
GO:1903978	regulation of microglial cell activation	1/63	20/18903	0.0646187173177106	0.159488264451007	0.111898942065138	3569	1	IL6
GO:0051090	regulation of DNA-binding transcription factor activity	4/63	454/18903	0.0646731044030388	0.159488264451007	0.111898942065138	1440/1499/3569/4792	4	CSF3/CTNNB1/IL6/NFKBIA
GO:0003014	renal system process	2/63	125/18903	0.0652529382949004	0.160597620046513	0.112677279693543	3043/6781	2	HBB/STC1
GO:0010811	positive regulation of cell-substrate adhesion	2/63	125/18903	0.0652529382949004	0.160597620046513	0.112677279693543	998/4739	2	CDC42/NEDD9
GO:0110053	regulation of actin filament organization	3/63	278/18903	0.0656293857236431	0.161363395147385	0.113214556990668	998/1440/10602	3	CDC42/CSF3/CDC42EP3
GO:0003206	cardiac chamber morphogenesis	2/63	126/18903	0.0661669512593928	0.16225880688278	0.113842788956501	3091/9510	2	HIF1A/ADAMTS1
GO:0032411	positive regulation of transporter activity	2/63	126/18903	0.0661669512593928	0.16225880688278	0.113842788956501	6347/81671	2	CCL2/VMP1
GO:0051962	positive regulation of nervous system development	3/63	279/18903	0.0661905614479328	0.16225880688278	0.113842788956501	1499/3091/3569	3	CTNNB1/HIF1A/IL6
GO:0044843	cell cycle G1/S phase transition	3/63	280/18903	0.0667539680175107	0.1625089422016	0.114018286994839	1026/6347/9510	3	CDKN1A/CCL2/ADAMTS1
GO:0001838	embryonic epithelial tube formation	2/63	127/18903	0.0670852832600631	0.1625089422016	0.114018286994839	1499/3091	2	CTNNB1/HIF1A
GO:0006911	phagocytosis, engulfment	2/63	127/18903	0.0670852832600631	0.1625089422016	0.114018286994839	998/3514	2	CDC42/IGKC
GO:0043542	endothelial cell migration	3/63	281/18903	0.0673195996168483	0.1625089422016	0.114018286994839	3091/6781/56999	3	HIF1A/STC1/ADAMTS9
GO:0002089	lens morphogenesis in camera-type eye	1/63	21/18903	0.0677394619456286	0.1625089422016	0.114018286994839	1499	1	CTNNB1
GO:0003085	negative regulation of systemic arterial blood pressure	1/63	21/18903	0.0677394619456286	0.1625089422016	0.114018286994839	6648	1	SOD2
GO:0007063	regulation of sister chromatid cohesion	1/63	21/18903	0.0677394619456286	0.1625089422016	0.114018286994839	1499	1	CTNNB1
GO:0030502	negative regulation of bone mineralization	1/63	21/18903	0.0677394619456286	0.1625089422016	0.114018286994839	3091	1	HIF1A
GO:0032986	protein-DNA complex disassembly	1/63	21/18903	0.0677394619456286	0.1625089422016	0.114018286994839	6418	1	SET
GO:0035902	response to immobilization stress	1/63	21/18903	0.0677394619456286	0.1625089422016	0.114018286994839	6648	1	SOD2
GO:0042454	ribonucleoside catabolic process	1/63	21/18903	0.0677394619456286	0.1625089422016	0.114018286994839	4860	1	PNP
GO:0043373	CD4-positive, alpha-beta T cell lineage commitment	1/63	21/18903	0.0677394619456286	0.1625089422016	0.114018286994839	3569	1	IL6
GO:0044872	lipoprotein localization	1/63	21/18903	0.0677394619456286	0.1625089422016	0.114018286994839	81671	1	VMP1
GO:0045821	positive regulation of glycolytic process	1/63	21/18903	0.0677394619456286	0.1625089422016	0.114018286994839	3091	1	HIF1A
GO:0060252	positive regulation of glial cell proliferation	1/63	21/18903	0.0677394619456286	0.1625089422016	0.114018286994839	3569	1	IL6
GO:0060546	negative regulation of necroptotic process	1/63	21/18903	0.0677394619456286	0.1625089422016	0.114018286994839	8531	1	YBX3
GO:0060973	cell migration involved in heart development	1/63	21/18903	0.0677394619456286	0.1625089422016	0.114018286994839	998	1	CDC42
GO:0097062	dendritic spine maintenance	1/63	21/18903	0.0677394619456286	0.1625089422016	0.114018286994839	4739	1	NEDD9
GO:0140131	positive regulation of lymphocyte chemotaxis	1/63	21/18903	0.0677394619456286	0.1625089422016	0.114018286994839	4739	1	NEDD9
GO:1901522	positive regulation of transcription from RNA polymerase II promoter involved in cellular response to chemical stimulus	1/63	21/18903	0.0677394619456286	0.1625089422016	0.114018286994839	3091	1	HIF1A
GO:1904754	positive regulation of vascular associated smooth muscle cell migration	1/63	21/18903	0.0677394619456286	0.1625089422016	0.114018286994839	9510	1	ADAMTS1
GO:2000757	negative regulation of peptidyl-lysine acetylation	1/63	21/18903	0.0677394619456286	0.1625089422016	0.114018286994839	6418	1	SET
GO:0045471	response to ethanol	2/63	128/18903	0.0680078964283654	0.16283673650629	0.114248271539696	1440/6648	2	CSF3/SOD2
GO:0070585	protein localization to mitochondrion	2/63	128/18903	0.0680078964283654	0.16283673650629	0.114248271539696	3301/9531	2	DNAJA1/BAG3
GO:0032103	positive regulation of response to external stimulus	4/63	464/18903	0.0689011112108341	0.164577560282776	0.115469655066447	972/3569/4739/4792	4	CD74/IL6/NEDD9/NFKBIA
GO:0048593	camera-type eye morphogenesis	2/63	129/18903	0.0689347530929473	0.164577560282776	0.115469655066447	1499/3091	2	CTNNB1/HIF1A
GO:2000027	regulation of animal organ morphogenesis	2/63	129/18903	0.0689347530929473	0.164577560282776	0.115469655066447	998/1499	2	CDC42/CTNNB1
GO:0019079	viral genome replication	2/63	130/18903	0.0698658157787917	0.165160613022219	0.115878732091246	2040/6347	2	STOM/CCL2
GO:0071621	granulocyte chemotaxis	2/63	130/18903	0.0698658157787917	0.165160613022219	0.115878732091246	972/6347	2	CD74/CCL2
GO:0002070	epithelial cell maturation	1/63	22/18903	0.0708499594510532	0.165160613022219	0.115878732091246	3091	1	HIF1A
GO:0002902	regulation of B cell apoptotic process	1/63	22/18903	0.0708499594510532	0.165160613022219	0.115878732091246	972	1	CD74
GO:0006883	cellular sodium ion homeostasis	1/63	22/18903	0.0708499594510532	0.165160613022219	0.115878732091246	476	1	ATP1A1
GO:0006907	pinocytosis	1/63	22/18903	0.0708499594510532	0.165160613022219	0.115878732091246	998	1	CDC42
GO:0010042	response to manganese ion	1/63	22/18903	0.0708499594510532	0.165160613022219	0.115878732091246	6648	1	SOD2
GO:0015669	gas transport	1/63	22/18903	0.0708499594510532	0.165160613022219	0.115878732091246	3043	1	HBB
GO:0030728	ovulation	1/63	22/18903	0.0708499594510532	0.165160613022219	0.115878732091246	9510	1	ADAMTS1
GO:0034104	negative regulation of tissue remodeling	1/63	22/18903	0.0708499594510532	0.165160613022219	0.115878732091246	3569	1	IL6
GO:0035089	establishment of apical/basal cell polarity	1/63	22/18903	0.0708499594510532	0.165160613022219	0.115878732091246	998	1	CDC42
GO:0044062	regulation of excretion	1/63	22/18903	0.0708499594510532	0.165160613022219	0.115878732091246	6781	1	STC1
GO:0044321	response to leptin	1/63	22/18903	0.0708499594510532	0.165160613022219	0.115878732091246	7357	1	UGCG
GO:0045061	thymic T cell selection	1/63	22/18903	0.0708499594510532	0.165160613022219	0.115878732091246	972	1	CD74
GO:0045717	negative regulation of fatty acid biosynthetic process	1/63	22/18903	0.0708499594510532	0.165160613022219	0.115878732091246	3638	1	INSIG1
GO:0046128	purine ribonucleoside metabolic process	1/63	22/18903	0.0708499594510532	0.165160613022219	0.115878732091246	4860	1	PNP
GO:0048485	sympathetic nervous system development	1/63	22/18903	0.0708499594510532	0.165160613022219	0.115878732091246	1499	1	CTNNB1
GO:0051000	positive regulation of nitric-oxide synthase activity	1/63	22/18903	0.0708499594510532	0.165160613022219	0.115878732091246	3091	1	HIF1A
GO:0051220	cytoplasmic sequestering of protein	1/63	22/18903	0.0708499594510532	0.165160613022219	0.115878732091246	4792	1	NFKBIA
GO:0060713	labyrinthine layer morphogenesis	1/63	22/18903	0.0708499594510532	0.165160613022219	0.115878732091246	9021	1	SOCS3
GO:0062099	negative regulation of programmed necrotic cell death	1/63	22/18903	0.0708499594510532	0.165160613022219	0.115878732091246	8531	1	YBX3
GO:0072574	hepatocyte proliferation	1/63	22/18903	0.0708499594510532	0.165160613022219	0.115878732091246	3569	1	IL6
GO:0072575	epithelial cell proliferation involved in liver morphogenesis	1/63	22/18903	0.0708499594510532	0.165160613022219	0.115878732091246	3569	1	IL6
GO:1903428	positive regulation of reactive oxygen species biosynthetic process	1/63	22/18903	0.0708499594510532	0.165160613022219	0.115878732091246	6648	1	SOD2
GO:2000310	regulation of NMDA receptor activity	1/63	22/18903	0.0708499594510532	0.165160613022219	0.115878732091246	6347	1	CCL2
GO:0007548	sex differentiation	3/63	288/18903	0.0713408260801102	0.166148144433508	0.116571596362857	1499/8531/9510	3	CTNNB1/YBX3/ADAMTS1
GO:0023061	signal release	4/63	470/18903	0.0715057176893151	0.166375356318548	0.116731011036081	2697/3091/3569/90007	4	GJA1/HIF1A/IL6/MIDN
GO:0048565	digestive tract development	2/63	132/18903	0.0717404102907425	0.166764396828245	0.117003966677084	1499/3091	2	CTNNB1/HIF1A
GO:0043270	positive regulation of ion transport	3/63	289/18903	0.0719240445515341	0.167034129780865	0.117193214658069	6347/6781/81671	3	CCL2/STC1/VMP1
GO:0007389	pattern specification process	4/63	472/18903	0.0723851485930645	0.167947138191045	0.117833792668917	1499/2114/3091/6781	4	CTNNB1/ETS2/HIF1A/STC1
GO:0030168	platelet activation	2/63	133/18903	0.0726838681408043	0.168482024555279	0.118209075568189	3043/3569	2	HBB/IL6
GO:0016570	histone modification	4/63	474/18903	0.0732701727256477	0.168571079616893	0.118271557702623	1499/6418/9188/23135	4	CTNNB1/SET/DDX21/KDM6B
GO:0001909	leukocyte mediated cytotoxicity	2/63	134/18903	0.073631384058345	0.168571079616893	0.118271557702623	3122/3383	2	HLA-DRA/ICAM1
GO:0010632	regulation of epithelial cell migration	3/63	292/18903	0.0736867026123817	0.168571079616893	0.118271557702623	3091/6781/56999	3	HIF1A/STC1/ADAMTS9
GO:0002053	positive regulation of mesenchymal cell proliferation	1/63	23/18903	0.0739502429399885	0.168571079616893	0.118271557702623	1499	1	CTNNB1
GO:0002363	alpha-beta T cell lineage commitment	1/63	23/18903	0.0739502429399885	0.168571079616893	0.118271557702623	3569	1	IL6
GO:0002689	negative regulation of leukocyte chemotaxis	1/63	23/18903	0.0739502429399885	0.168571079616893	0.118271557702623	6347	1	CCL2
GO:0010560	positive regulation of glycoprotein biosynthetic process	1/63	23/18903	0.0739502429399885	0.168571079616893	0.118271557702623	1499	1	CTNNB1
GO:0019430	removal of superoxide radicals	1/63	23/18903	0.0739502429399885	0.168571079616893	0.118271557702623	6648	1	SOD2
GO:0036315	cellular response to sterol	1/63	23/18903	0.0739502429399885	0.168571079616893	0.118271557702623	3638	1	INSIG1
GO:0044827	modulation by host of viral genome replication	1/63	23/18903	0.0739502429399885	0.168571079616893	0.118271557702623	2040	1	STOM
GO:0045591	positive regulation of regulatory T cell differentiation	1/63	23/18903	0.0739502429399885	0.168571079616893	0.118271557702623	3122	1	HLA-DRA
GO:0045723	positive regulation of fatty acid biosynthetic process	1/63	23/18903	0.0739502429399885	0.168571079616893	0.118271557702623	972	1	CD74
GO:0048143	astrocyte activation	1/63	23/18903	0.0739502429399885	0.168571079616893	0.118271557702623	3569	1	IL6
GO:0060965	negative regulation of miRNA-mediated gene silencing	1/63	23/18903	0.0739502429399885	0.168571079616893	0.118271557702623	3569	1	IL6
GO:0072576	liver morphogenesis	1/63	23/18903	0.0739502429399885	0.168571079616893	0.118271557702623	3569	1	IL6
GO:0072677	eosinophil migration	1/63	23/18903	0.0739502429399885	0.168571079616893	0.118271557702623	6347	1	CCL2
GO:0098856	intestinal lipid absorption	1/63	23/18903	0.0739502429399885	0.168571079616893	0.118271557702623	7357	1	UGCG
GO:1902254	negative regulation of intrinsic apoptotic signaling pathway by p53 class mediator	1/63	23/18903	0.0739502429399885	0.168571079616893	0.118271557702623	972	1	CD74
GO:0048562	embryonic organ morphogenesis	3/63	294/18903	0.0748725817732791	0.17051626687721	0.119636325181267	1499/3091/3638	3	CTNNB1/HIF1A/INSIG1
GO:0010565	regulation of cellular ketone metabolic process	2/63	136/18903	0.0755384442626694	0.170885721289129	0.119895538973437	972/3638	2	CD74/INSIG1
GO:0071333	cellular response to glucose stimulus	2/63	136/18903	0.0755384442626694	0.170885721289129	0.119895538973437	3091/3383	2	HIF1A/ICAM1
GO:0099024	plasma membrane invagination	2/63	136/18903	0.0755384442626694	0.170885721289129	0.119895538973437	998/3514	2	CDC42/IGKC
GO:0048872	homeostasis of number of cells	3/63	296/18903	0.0760670217825332	0.170885721289129	0.119895538973437	972/3091/3569	3	CD74/HIF1A/IL6
GO:0001759	organ induction	1/63	24/18903	0.0770403454132291	0.170885721289129	0.119895538973437	1499	1	CTNNB1
GO:0006925	inflammatory cell apoptotic process	1/63	24/18903	0.0770403454132291	0.170885721289129	0.119895538973437	3569	1	IL6
GO:0007097	nuclear migration	1/63	24/18903	0.0770403454132291	0.170885721289129	0.119895538973437	998	1	CDC42
GO:0010623	programmed cell death involved in cell development	1/63	24/18903	0.0770403454132291	0.170885721289129	0.119895538973437	8531	1	YBX3
GO:0014850	response to muscle activity	1/63	24/18903	0.0770403454132291	0.170885721289129	0.119895538973437	3091	1	HIF1A
GO:0030539	male genitalia development	1/63	24/18903	0.0770403454132291	0.170885721289129	0.119895538973437	1499	1	CTNNB1
GO:0030859	polarized epithelial cell differentiation	1/63	24/18903	0.0770403454132291	0.170885721289129	0.119895538973437	998	1	CDC42
GO:0035162	embryonic hemopoiesis	1/63	24/18903	0.0770403454132291	0.170885721289129	0.119895538973437	3091	1	HIF1A
GO:0035988	chondrocyte proliferation	1/63	24/18903	0.0770403454132291	0.170885721289129	0.119895538973437	6781	1	STC1
GO:0043369	CD4-positive or CD8-positive, alpha-beta T cell lineage commitment	1/63	24/18903	0.0770403454132291	0.170885721289129	0.119895538973437	3569	1	IL6
GO:0060149	negative regulation of post-transcriptional gene silencing	1/63	24/18903	0.0770403454132291	0.170885721289129	0.119895538973437	3569	1	IL6
GO:0060907	positive regulation of macrophage cytokine production	1/63	24/18903	0.0770403454132291	0.170885721289129	0.119895538973437	972	1	CD74
GO:0060967	negative regulation of gene silencing by RNA	1/63	24/18903	0.0770403454132291	0.170885721289129	0.119895538973437	3569	1	IL6
GO:0061162	establishment of monopolar cell polarity	1/63	24/18903	0.0770403454132291	0.170885721289129	0.119895538973437	998	1	CDC42
GO:0070233	negative regulation of T cell apoptotic process	1/63	24/18903	0.0770403454132291	0.170885721289129	0.119895538973437	3091	1	HIF1A
GO:0070841	inclusion body assembly	1/63	24/18903	0.0770403454132291	0.170885721289129	0.119895538973437	9531	1	BAG3
GO:0070935	3'-UTR-mediated mRNA stabilization	1/63	24/18903	0.0770403454132291	0.170885721289129	0.119895538973437	8531	1	YBX3
GO:0071294	cellular response to zinc ion	1/63	24/18903	0.0770403454132291	0.170885721289129	0.119895538973437	4502	1	MT2A
GO:0071676	negative regulation of mononuclear cell migration	1/63	24/18903	0.0770403454132291	0.170885721289129	0.119895538973437	6347	1	CCL2
GO:0072202	cell differentiation involved in metanephros development	1/63	24/18903	0.0770403454132291	0.170885721289129	0.119895538973437	1499	1	CTNNB1
GO:1900369	negative regulation of post-transcriptional gene silencing by RNA	1/63	24/18903	0.0770403454132291	0.170885721289129	0.119895538973437	3569	1	IL6
GO:1901863	positive regulation of muscle tissue development	1/63	24/18903	0.0770403454132291	0.170885721289129	0.119895538973437	1499	1	CTNNB1
GO:1903902	positive regulation of viral life cycle	1/63	24/18903	0.0770403454132291	0.170885721289129	0.119895538973437	972	1	CD74
GO:2000353	positive regulation of endothelial cell apoptotic process	1/63	24/18903	0.0770403454132291	0.170885721289129	0.119895538973437	6347	1	CCL2
GO:2000637	positive regulation of miRNA-mediated gene silencing	1/63	24/18903	0.0770403454132291	0.170885721289129	0.119895538973437	3569	1	IL6
GO:0071331	cellular response to hexose stimulus	2/63	138/18903	0.0774613011448301	0.171665358859978	0.120442542351225	3091/3383	2	HIF1A/ICAM1
GO:0072175	epithelial tube formation	2/63	139/18903	0.0784285636206063	0.172850813174884	0.121274271783865	1499/3091	2	CTNNB1/HIF1A
GO:1903008	organelle disassembly	2/63	139/18903	0.0784285636206063	0.172850813174884	0.121274271783865	3091/4739	2	HIF1A/NEDD9
GO:0030833	regulation of actin filament polymerization	2/63	140/18903	0.0793996679792987	0.172850813174884	0.121274271783865	1440/10602	2	CSF3/CDC42EP3
GO:0042157	lipoprotein metabolic process	2/63	140/18903	0.0793996679792987	0.172850813174884	0.121274271783865	7357/81575	2	UGCG/APOLD1
GO:0071326	cellular response to monosaccharide stimulus	2/63	140/18903	0.0793996679792987	0.172850813174884	0.121274271783865	3091/3383	2	HIF1A/ICAM1
GO:0008211	glucocorticoid metabolic process	1/63	25/18903	0.0801202997666887	0.172850813174884	0.121274271783865	476	1	ATP1A1
GO:0009162	deoxyribonucleoside monophosphate metabolic process	1/63	25/18903	0.0801202997666887	0.172850813174884	0.121274271783865	4860	1	PNP
GO:0017121	plasma membrane phospholipid scrambling	1/63	25/18903	0.0801202997666887	0.172850813174884	0.121274271783865	81671	1	VMP1
GO:0019755	one-carbon compound transport	1/63	25/18903	0.0801202997666887	0.172850813174884	0.121274271783865	3043	1	HBB
GO:0021801	cerebral cortex radial glia-guided migration	1/63	25/18903	0.0801202997666887	0.172850813174884	0.121274271783865	1499	1	CTNNB1
GO:0021854	hypothalamus development	1/63	25/18903	0.0801202997666887	0.172850813174884	0.121274271783865	1499	1	CTNNB1
GO:0022030	telencephalon glial cell migration	1/63	25/18903	0.0801202997666887	0.172850813174884	0.121274271783865	1499	1	CTNNB1
GO:0032331	negative regulation of chondrocyte differentiation	1/63	25/18903	0.0801202997666887	0.172850813174884	0.121274271783865	1499	1	CTNNB1
GO:0033233	regulation of protein sumoylation	1/63	25/18903	0.0801202997666887	0.172850813174884	0.121274271783865	1499	1	CTNNB1
GO:0035330	regulation of hippo signaling	1/63	25/18903	0.0801202997666887	0.172850813174884	0.121274271783865	57561	1	ARRDC3
GO:0046697	decidualization	1/63	25/18903	0.0801202997666887	0.172850813174884	0.121274271783865	6781	1	STC1
GO:0060148	positive regulation of post-transcriptional gene silencing	1/63	25/18903	0.0801202997666887	0.172850813174884	0.121274271783865	3569	1	IL6
GO:0060575	intestinal epithelial cell differentiation	1/63	25/18903	0.0801202997666887	0.172850813174884	0.121274271783865	3091	1	HIF1A
GO:0061339	establishment or maintenance of monopolar cell polarity	1/63	25/18903	0.0801202997666887	0.172850813174884	0.121274271783865	998	1	CDC42
GO:0070423	nucleotide-binding oligomerization domain containing signaling pathway	1/63	25/18903	0.0801202997666887	0.172850813174884	0.121274271783865	4792	1	NFKBIA
GO:0071450	cellular response to oxygen radical	1/63	25/18903	0.0801202997666887	0.172850813174884	0.121274271783865	6648	1	SOD2
GO:0071451	cellular response to superoxide	1/63	25/18903	0.0801202997666887	0.172850813174884	0.121274271783865	6648	1	SOD2
GO:0072273	metanephric nephron morphogenesis	1/63	25/18903	0.0801202997666887	0.172850813174884	0.121274271783865	1499	1	CTNNB1
GO:0090023	positive regulation of neutrophil chemotaxis	1/63	25/18903	0.0801202997666887	0.172850813174884	0.121274271783865	972	1	CD74
GO:1900370	positive regulation of post-transcriptional gene silencing by RNA	1/63	25/18903	0.0801202997666887	0.172850813174884	0.121274271783865	3569	1	IL6
GO:1901984	negative regulation of protein acetylation	1/63	25/18903	0.0801202997666887	0.172850813174884	0.121274271783865	6418	1	SET
GO:1905063	regulation of vascular associated smooth muscle cell differentiation	1/63	25/18903	0.0801202997666887	0.172850813174884	0.121274271783865	6648	1	SOD2
GO:1905563	negative regulation of vascular endothelial cell proliferation	1/63	25/18903	0.0801202997666887	0.172850813174884	0.121274271783865	6347	1	CCL2
GO:2000291	regulation of myoblast proliferation	1/63	25/18903	0.0801202997666887	0.172850813174884	0.121274271783865	1499	1	CTNNB1
GO:2000679	positive regulation of transcription regulatory region DNA binding	1/63	25/18903	0.0801202997666887	0.172850813174884	0.121274271783865	1499	1	CTNNB1
GO:0001889	liver development	2/63	141/18903	0.0803745788498346	0.172850813174884	0.121274271783865	3569/6648	2	IL6/SOD2
GO:0006986	response to unfolded protein	2/63	141/18903	0.0803745788498346	0.172850813174884	0.121274271783865	3301/9531	2	DNAJA1/BAG3
GO:0009855	determination of bilateral symmetry	2/63	141/18903	0.0803745788498346	0.172850813174884	0.121274271783865	1499/3091	2	CTNNB1/HIF1A
GO:0046328	regulation of JNK cascade	2/63	141/18903	0.0803745788498346	0.172850813174884	0.121274271783865	3301/10114	2	DNAJA1/HIPK3
GO:0009799	specification of symmetry	2/63	142/18903	0.081353261047428	0.174499920180724	0.122431305688152	1499/3091	2	CTNNB1/HIF1A
GO:0042552	myelination	2/63	142/18903	0.081353261047428	0.174499920180724	0.122431305688152	1499/10397	2	CTNNB1/NDRG1
GO:0051384	response to glucocorticoid	2/63	142/18903	0.081353261047428	0.174499920180724	0.122431305688152	3569/6781	2	IL6/STC1
GO:0016049	cell growth	4/63	493/18903	0.0819542404347035	0.174731842953818	0.122594025578793	998/1026/1499/2697	4	CDC42/CDKN1A/CTNNB1/GJA1
GO:0048608	reproductive structure development	3/63	306/18903	0.0821658559703487	0.174731842953818	0.122594025578793	1499/8531/9510	3	CTNNB1/YBX3/ADAMTS1
GO:0010212	response to ionizing radiation	2/63	143/18903	0.0823356795727638	0.174731842953818	0.122594025578793	1026/6648	2	CDKN1A/SOD2
GO:0010324	membrane invagination	2/63	143/18903	0.0823356795727638	0.174731842953818	0.122594025578793	998/3514	2	CDC42/IGKC
GO:0033135	regulation of peptidyl-serine phosphorylation	2/63	143/18903	0.0823356795727638	0.174731842953818	0.122594025578793	1440/3569	2	CSF3/IL6
GO:0055123	digestive system development	2/63	143/18903	0.0823356795727638	0.174731842953818	0.122594025578793	1499/3091	2	CTNNB1/HIF1A
GO:0000737	DNA catabolic process, endonucleolytic	1/63	26/18903	0.0831901387917285	0.174731842953818	0.122594025578793	3569	1	IL6
GO:0002026	regulation of the force of heart contraction	1/63	26/18903	0.0831901387917285	0.174731842953818	0.122594025578793	476	1	ATP1A1
GO:0009164	nucleoside catabolic process	1/63	26/18903	0.0831901387917285	0.174731842953818	0.122594025578793	4860	1	PNP
GO:0014047	glutamate secretion	1/63	26/18903	0.0831901387917285	0.174731842953818	0.122594025578793	2697	1	GJA1
GO:0030318	melanocyte differentiation	1/63	26/18903	0.0831901387917285	0.174731842953818	0.122594025578793	56999	1	ADAMTS9
GO:0034643	establishment of mitochondrion localization, microtubule-mediated	1/63	26/18903	0.0831901387917285	0.174731842953818	0.122594025578793	3091	1	HIF1A
GO:0035872	nucleotide-binding domain, leucine rich repeat containing receptor signaling pathway	1/63	26/18903	0.0831901387917285	0.174731842953818	0.122594025578793	4792	1	NFKBIA
GO:0045672	positive regulation of osteoclast differentiation	1/63	26/18903	0.0831901387917285	0.174731842953818	0.122594025578793	4739	1	NEDD9
GO:0045822	negative regulation of heart contraction	1/63	26/18903	0.0831901387917285	0.174731842953818	0.122594025578793	476	1	ATP1A1
GO:0046426	negative regulation of receptor signaling pathway via JAK-STAT	1/63	26/18903	0.0831901387917285	0.174731842953818	0.122594025578793	9021	1	SOCS3
GO:0047497	mitochondrion transport along microtubule	1/63	26/18903	0.0831901387917285	0.174731842953818	0.122594025578793	3091	1	HIF1A
GO:0060343	trabecula formation	1/63	26/18903	0.0831901387917285	0.174731842953818	0.122594025578793	9510	1	ADAMTS1
GO:0060669	embryonic placenta morphogenesis	1/63	26/18903	0.0831901387917285	0.174731842953818	0.122594025578793	9021	1	SOCS3
GO:0070102	interleukin-6-mediated signaling pathway	1/63	26/18903	0.0831901387917285	0.174731842953818	0.122594025578793	3569	1	IL6
GO:1903020	positive regulation of glycoprotein metabolic process	1/63	26/18903	0.0831901387917285	0.174731842953818	0.122594025578793	1499	1	CTNNB1
GO:1903798	regulation of miRNA maturation	1/63	26/18903	0.0831901387917285	0.174731842953818	0.122594025578793	3569	1	IL6
GO:0007272	ensheathment of neurons	2/63	144/18903	0.0833217996111852	0.174731842953818	0.122594025578793	1499/10397	2	CTNNB1/NDRG1
GO:0008366	axon ensheathment	2/63	144/18903	0.0833217996111852	0.174731842953818	0.122594025578793	1499/10397	2	CTNNB1/NDRG1
GO:0010508	positive regulation of autophagy	2/63	144/18903	0.0833217996111852	0.174731842953818	0.122594025578793	3091/9531	2	HIF1A/BAG3
GO:0061008	hepaticobiliary system development	2/63	144/18903	0.0833217996111852	0.174731842953818	0.122594025578793	3569/6648	2	IL6/SOD2
GO:0033674	positive regulation of kinase activity	4/63	496/18903	0.0833706365206601	0.174731842953818	0.122594025578793	972/998/1026/4739	4	CD74/CDC42/CDKN1A/NEDD9
GO:0061458	reproductive system development	3/63	310/18903	0.0846635193586948	0.177291149436725	0.12438966671166	1499/8531/9510	3	CTNNB1/YBX3/ADAMTS1
GO:0050768	negative regulation of neurogenesis	2/63	146/18903	0.0853050058870936	0.177414558942839	0.124476252349935	1499/3569	2	CTNNB1/IL6
GO:0001783	B cell apoptotic process	1/63	27/18903	0.0862498951754824	0.177414558942839	0.124476252349935	972	1	CD74
GO:0002092	positive regulation of receptor internalization	1/63	27/18903	0.0862498951754824	0.177414558942839	0.124476252349935	6401	1	SELE
GO:0010875	positive regulation of cholesterol efflux	1/63	27/18903	0.0862498951754824	0.177414558942839	0.124476252349935	4792	1	NFKBIA
GO:0030262	apoptotic nuclear changes	1/63	27/18903	0.0862498951754824	0.177414558942839	0.124476252349935	3569	1	IL6
GO:0032682	negative regulation of chemokine production	1/63	27/18903	0.0862498951754824	0.177414558942839	0.124476252349935	3569	1	IL6
GO:0032740	positive regulation of interleukin-17 production	1/63	27/18903	0.0862498951754824	0.177414558942839	0.124476252349935	3569	1	IL6
GO:0035774	positive regulation of insulin secretion involved in cellular response to glucose stimulus	1/63	27/18903	0.0862498951754824	0.177414558942839	0.124476252349935	3091	1	HIF1A
GO:0036296	response to increased oxygen levels	1/63	27/18903	0.0862498951754824	0.177414558942839	0.124476252349935	6648	1	SOD2
GO:0042026	protein refolding	1/63	27/18903	0.0862498951754824	0.177414558942839	0.124476252349935	3301	1	DNAJA1
GO:0042278	purine nucleoside metabolic process	1/63	27/18903	0.0862498951754824	0.177414558942839	0.124476252349935	4860	1	PNP
GO:0045116	protein neddylation	1/63	27/18903	0.0862498951754824	0.177414558942839	0.124476252349935	3091	1	HIF1A
GO:0045686	negative regulation of glial cell differentiation	1/63	27/18903	0.0862498951754824	0.177414558942839	0.124476252349935	1499	1	CTNNB1
GO:0051571	positive regulation of histone H3-K4 methylation	1/63	27/18903	0.0862498951754824	0.177414558942839	0.124476252349935	1499	1	CTNNB1
GO:0061436	establishment of skin barrier	1/63	27/18903	0.0862498951754824	0.177414558942839	0.124476252349935	7357	1	UGCG
GO:0070861	regulation of protein exit from endoplasmic reticulum	1/63	27/18903	0.0862498951754824	0.177414558942839	0.124476252349935	3638	1	INSIG1
GO:0071280	cellular response to copper ion	1/63	27/18903	0.0862498951754824	0.177414558942839	0.124476252349935	4502	1	MT2A
GO:0071880	adenylate cyclase-activating adrenergic receptor signaling pathway	1/63	27/18903	0.0862498951754824	0.177414558942839	0.124476252349935	57561	1	ARRDC3
GO:1903055	positive regulation of extracellular matrix organization	1/63	27/18903	0.0862498951754824	0.177414558942839	0.124476252349935	3569	1	IL6
GO:1903523	negative regulation of blood circulation	1/63	27/18903	0.0862498951754824	0.177414558942839	0.124476252349935	476	1	ATP1A1
GO:0035296	regulation of tube diameter	2/63	147/18903	0.086302023411288	0.177414558942839	0.124476252349935	3043/6648	2	HBB/SOD2
GO:0097746	blood vessel diameter maintenance	2/63	147/18903	0.086302023411288	0.177414558942839	0.124476252349935	3043/6648	2	HBB/SOD2
GO:0018105	peptidyl-serine phosphorylation	3/63	313/18903	0.0865581735855265	0.177793222718068	0.124741927545489	1440/3569/10114	3	CSF3/IL6/HIPK3
GO:0050890	cognition	3/63	314/18903	0.0871937667671376	0.178949998074416	0.125553535465532	3091/3122/4739	3	HIF1A/HLA-DRA/NEDD9
GO:0035150	regulation of tube size	2/63	148/18903	0.0873026050203795	0.179024678012745	0.125605931835392	3043/6648	2	HBB/SOD2
GO:0061351	neural precursor cell proliferation	2/63	149/18903	0.0883067168109234	0.180454372217163	0.126609023000135	1499/3091	2	CTNNB1/HIF1A
GO:0016236	macroautophagy	3/63	317/18903	0.089112577102579	0.180454372217163	0.126609023000135	3091/9531/81671	3	HIF1A/BAG3/VMP1
GO:0000303	response to superoxide	1/63	28/18903	0.0892996015011839	0.180454372217163	0.126609023000135	6648	1	SOD2
GO:0002675	positive regulation of acute inflammatory response	1/63	28/18903	0.0892996015011839	0.180454372217163	0.126609023000135	3569	1	IL6
GO:0003416	endochondral bone growth	1/63	28/18903	0.0892996015011839	0.180454372217163	0.126609023000135	6781	1	STC1
GO:0006972	hyperosmotic response	1/63	28/18903	0.0892996015011839	0.180454372217163	0.126609023000135	8531	1	YBX3
GO:0035116	embryonic hindlimb morphogenesis	1/63	28/18903	0.0892996015011839	0.180454372217163	0.126609023000135	1499	1	CTNNB1
GO:0051647	nucleus localization	1/63	28/18903	0.0892996015011839	0.180454372217163	0.126609023000135	998	1	CDC42
GO:0060479	lung cell differentiation	1/63	28/18903	0.0892996015011839	0.180454372217163	0.126609023000135	1499	1	CTNNB1
GO:0060487	lung epithelial cell differentiation	1/63	28/18903	0.0892996015011839	0.180454372217163	0.126609023000135	1499	1	CTNNB1
GO:0060547	negative regulation of necrotic cell death	1/63	28/18903	0.0892996015011839	0.180454372217163	0.126609023000135	8531	1	YBX3
GO:0070076	histone lysine demethylation	1/63	28/18903	0.0892996015011839	0.180454372217163	0.126609023000135	23135	1	KDM6B
GO:0070920	regulation of production of small RNA involved in gene silencing by RNA	1/63	28/18903	0.0892996015011839	0.180454372217163	0.126609023000135	3569	1	IL6
GO:0071624	positive regulation of granulocyte chemotaxis	1/63	28/18903	0.0892996015011839	0.180454372217163	0.126609023000135	972	1	CD74
GO:0090314	positive regulation of protein targeting to membrane	1/63	28/18903	0.0892996015011839	0.180454372217163	0.126609023000135	2040	1	STOM
GO:1902883	negative regulation of response to oxidative stress	1/63	28/18903	0.0892996015011839	0.180454372217163	0.126609023000135	135112	1	NCOA7
GO:1903671	negative regulation of sprouting angiogenesis	1/63	28/18903	0.0892996015011839	0.180454372217163	0.126609023000135	56999	1	ADAMTS9
GO:0030010	establishment of cell polarity	2/63	150/18903	0.0893143250593241	0.180454372217163	0.126609023000135	998/2697	2	CDC42/GJA1
GO:0046718	viral entry into host cell	2/63	151/18903	0.0903253962210446	0.182050615058892	0.127728966752005	972/3383	2	CD74/ICAM1
GO:0051961	negative regulation of nervous system development	2/63	151/18903	0.0903253962210446	0.182050615058892	0.127728966752005	1499/3569	2	CTNNB1/IL6
GO:1903531	negative regulation of secretion by cell	2/63	151/18903	0.0903253962210446	0.182050615058892	0.127728966752005	2697/90007	2	GJA1/MIDN
GO:0006959	humoral immune response	3/63	320/18903	0.0910492907407582	0.182865471928097	0.128300680425813	3514/3569/6347	3	IGKC/IL6/CCL2
GO:0007043	cell-cell junction assembly	2/63	152/18903	0.0913398969298193	0.182865471928097	0.128300680425813	1499/2697	2	CTNNB1/GJA1
GO:0062013	positive regulation of small molecule metabolic process	2/63	152/18903	0.0913398969298193	0.182865471928097	0.128300680425813	972/3091	2	CD74/HIF1A
GO:0071322	cellular response to carbohydrate stimulus	2/63	152/18903	0.0913398969298193	0.182865471928097	0.128300680425813	3091/3383	2	HIF1A/ICAM1
GO:0009416	response to light stimulus	3/63	321/18903	0.0916988085261647	0.182865471928097	0.128300680425813	1026/3091/3727	3	CDKN1A/HIF1A/JUND
GO:0000305	response to oxygen radical	1/63	29/18903	0.0923392902484909	0.182865471928097	0.128300680425813	6648	1	SOD2
GO:0003156	regulation of animal organ formation	1/63	29/18903	0.0923392902484909	0.182865471928097	0.128300680425813	1499	1	CTNNB1
GO:0006359	regulation of transcription by RNA polymerase III	1/63	29/18903	0.0923392902484909	0.182865471928097	0.128300680425813	9188	1	DDX21
GO:0006921	cellular component disassembly involved in execution phase of apoptosis	1/63	29/18903	0.0923392902484909	0.182865471928097	0.128300680425813	3569	1	IL6
GO:0009264	deoxyribonucleotide catabolic process	1/63	29/18903	0.0923392902484909	0.182865471928097	0.128300680425813	4860	1	PNP
GO:0010592	positive regulation of lamellipodium assembly	1/63	29/18903	0.0923392902484909	0.182865471928097	0.128300680425813	998	1	CDC42
GO:0016577	histone demethylation	1/63	29/18903	0.0923392902484909	0.182865471928097	0.128300680425813	23135	1	KDM6B
GO:0022011	myelination in peripheral nervous system	1/63	29/18903	0.0923392902484909	0.182865471928097	0.128300680425813	10397	1	NDRG1
GO:0031571	mitotic G1 DNA damage checkpoint signaling	1/63	29/18903	0.0923392902484909	0.182865471928097	0.128300680425813	1026	1	CDKN1A
GO:0032292	peripheral nervous system axon ensheathment	1/63	29/18903	0.0923392902484909	0.182865471928097	0.128300680425813	10397	1	NDRG1
GO:0046386	deoxyribose phosphate catabolic process	1/63	29/18903	0.0923392902484909	0.182865471928097	0.128300680425813	4860	1	PNP
GO:0051654	establishment of mitochondrion localization	1/63	29/18903	0.0923392902484909	0.182865471928097	0.128300680425813	3091	1	HIF1A
GO:0060441	epithelial tube branching involved in lung morphogenesis	1/63	29/18903	0.0923392902484909	0.182865471928097	0.128300680425813	1499	1	CTNNB1
GO:0097254	renal tubular secretion	1/63	29/18903	0.0923392902484909	0.182865471928097	0.128300680425813	6781	1	STC1
GO:0097421	liver regeneration	1/63	29/18903	0.0923392902484909	0.182865471928097	0.128300680425813	3569	1	IL6
GO:2000765	regulation of cytoplasmic translation	1/63	29/18903	0.0923392902484909	0.182865471928097	0.128300680425813	8531	1	YBX3
GO:0016331	morphogenesis of embryonic epithelium	2/63	153/18903	0.0923577939968697	0.182865471928097	0.128300680425813	1499/3091	2	CTNNB1/HIF1A
GO:0072503	cellular divalent inorganic cation homeostasis	3/63	323/18903	0.0930037226296865	0.183996956459532	0.129094543989797	4502/6781/7531	3	MT2A/STC1/YWHAE
GO:0007584	response to nutrient	2/63	154/18903	0.0933790544101238	0.18429683981423	0.129304945866381	6648/6781	2	SOD2/STC1
GO:0045834	positive regulation of lipid metabolic process	2/63	154/18903	0.0933790544101238	0.18429683981423	0.129304945866381	972/998	2	CD74/CDC42
GO:0050729	positive regulation of inflammatory response	2/63	154/18903	0.0933790544101238	0.18429683981423	0.129304945866381	3569/4792	2	IL6/NFKBIA
GO:0006605	protein targeting	3/63	325/18903	0.094316428609708	0.185556522570475	0.130189	2040/7531/9531	3	STOM/YWHAE/BAG3
GO:0035148	tube formation	2/63	155/18903	0.0944036453334378	0.185556522570475	0.130189	1499/3091	2	CTNNB1/HIF1A
GO:0002360	T cell lineage commitment	1/63	30/18903	0.0953689937938096	0.185556522570475	0.130189	3569	1	IL6
GO:0002825	regulation of T-helper 1 type immune response	1/63	30/18903	0.0953689937938096	0.185556522570475	0.130189	3554	1	IL1R1
GO:0007202	activation of phospholipase C activity	1/63	30/18903	0.0953689937938096	0.185556522570475	0.130189	6401	1	SELE
GO:0010464	regulation of mesenchymal cell proliferation	1/63	30/18903	0.0953689937938096	0.185556522570475	0.130189	1499	1	CTNNB1
GO:0016556	mRNA modification	1/63	30/18903	0.0953689937938096	0.185556522570475	0.130189	9589	1	WTAP
GO:0042744	hydrogen peroxide catabolic process	1/63	30/18903	0.0953689937938096	0.185556522570475	0.130189	3043	1	HBB
GO:0043032	positive regulation of macrophage activation	1/63	30/18903	0.0953689937938096	0.185556522570475	0.130189	3727	1	JUND
GO:0043094	cellular metabolic compound salvage	1/63	30/18903	0.0953689937938096	0.185556522570475	0.130189	4860	1	PNP
GO:0044819	mitotic G1/S transition checkpoint signaling	1/63	30/18903	0.0953689937938096	0.185556522570475	0.130189	1026	1	CDKN1A
GO:0070168	negative regulation of biomineral tissue development	1/63	30/18903	0.0953689937938096	0.185556522570475	0.130189	3091	1	HIF1A
GO:0070293	renal absorption	1/63	30/18903	0.0953689937938096	0.185556522570475	0.130189	3043	1	HBB
GO:0071480	cellular response to gamma radiation	1/63	30/18903	0.0953689937938096	0.185556522570475	0.130189	1026	1	CDKN1A
GO:0072539	T-helper 17 cell differentiation	1/63	30/18903	0.0953689937938096	0.185556522570475	0.130189	3569	1	IL6
GO:0090330	regulation of platelet aggregation	1/63	30/18903	0.0953689937938096	0.185556522570475	0.130189	3569	1	IL6
GO:1901798	positive regulation of signal transduction by p53 class mediator	1/63	30/18903	0.0953689937938096	0.185556522570475	0.130189	1984	1	EIF5A
GO:1902230	negative regulation of intrinsic apoptotic signaling pathway in response to DNA damage	1/63	30/18903	0.0953689937938096	0.185556522570475	0.130189	972	1	CD74
GO:0001678	cellular glucose homeostasis	2/63	158/18903	0.0974970754249741	0.188889956209822	0.132527533228643	3091/3383	2	HIF1A/ICAM1
GO:0044409	entry into host	2/63	158/18903	0.0974970754249741	0.188889956209822	0.132527533228643	972/3383	2	CD74/ICAM1
GO:0001916	positive regulation of T cell mediated cytotoxicity	1/63	31/18903	0.0983887444106163	0.188889956209822	0.132527533228643	3122	1	HLA-DRA
GO:0002313	mature B cell differentiation involved in immune response	1/63	31/18903	0.0983887444106163	0.188889956209822	0.132527533228643	3569	1	IL6
GO:0010039	response to iron ion	1/63	31/18903	0.0983887444106163	0.188889956209822	0.132527533228643	3091	1	HIF1A
GO:0015012	heparan sulfate proteoglycan biosynthetic process	1/63	31/18903	0.0983887444106163	0.188889956209822	0.132527533228643	1499	1	CTNNB1
GO:0031069	hair follicle morphogenesis	1/63	31/18903	0.0983887444106163	0.188889956209822	0.132527533228643	1499	1	CTNNB1
GO:0033561	regulation of water loss via skin	1/63	31/18903	0.0983887444106163	0.188889956209822	0.132527533228643	7357	1	UGCG
GO:0034656	nucleobase-containing small molecule catabolic process	1/63	31/18903	0.0983887444106163	0.188889956209822	0.132527533228643	4860	1	PNP
GO:0051491	positive regulation of filopodium assembly	1/63	31/18903	0.0983887444106163	0.188889956209822	0.132527533228643	998	1	CDC42
GO:0061311	cell surface receptor signaling pathway involved in heart development	1/63	31/18903	0.0983887444106163	0.188889956209822	0.132527533228643	1499	1	CTNNB1
GO:0098868	bone growth	1/63	31/18903	0.0983887444106163	0.188889956209822	0.132527533228643	6781	1	STC1
GO:0110150	negative regulation of biomineralization	1/63	31/18903	0.0983887444106163	0.188889956209822	0.132527533228643	3091	1	HIF1A
GO:1900027	regulation of ruffle assembly	1/63	31/18903	0.0983887444106163	0.188889956209822	0.132527533228643	3383	1	ICAM1
GO:1902042	negative regulation of extrinsic apoptotic signaling pathway via death domain receptors	1/63	31/18903	0.0983887444106163	0.188889956209822	0.132527533228643	3383	1	ICAM1
GO:0007292	female gamete generation	2/63	159/18903	0.0985346635186	0.188889956209822	0.132527533228643	1499/9510	2	CTNNB1/ADAMTS1
GO:0008064	regulation of actin polymerization or depolymerization	2/63	159/18903	0.0985346635186	0.188889956209822	0.132527533228643	1440/10602	2	CSF3/CDC42EP3
GO:0035051	cardiocyte differentiation	2/63	159/18903	0.0985346635186	0.188889956209822	0.132527533228643	998/23135	2	CDC42/KDM6B
GO:0048592	eye morphogenesis	2/63	159/18903	0.0985346635186	0.188889956209822	0.132527533228643	1499/3091	2	CTNNB1/HIF1A
GO:0018209	peptidyl-serine modification	3/63	332/18903	0.0989714545850017	0.18958020486786	0.13301182023786	1440/3569/10114	3	CSF3/IL6/HIPK3
GO:0016241	regulation of macroautophagy	2/63	160/18903	0.0995754205534793	0.190536788608841	0.133682971240606	3091/9531	2	HIF1A/BAG3
GO:0071214	cellular response to abiotic stimulus	3/63	335/18903	0.10099487923959	0.190536788608841	0.133682971240606	1026/8531/9531	3	CDKN1A/YBX3/BAG3
GO:0104004	cellular response to environmental stimulus	3/63	335/18903	0.10099487923959	0.190536788608841	0.133682971240606	1026/8531/9531	3	CDKN1A/YBX3/BAG3
GO:0001516	prostaglandin biosynthetic process	1/63	32/18903	0.10139857426978	0.190536788608841	0.133682971240606	972	1	CD74
GO:0003338	metanephros morphogenesis	1/63	32/18903	0.10139857426978	0.190536788608841	0.133682971240606	1499	1	CTNNB1
GO:0006308	DNA catabolic process	1/63	32/18903	0.10139857426978	0.190536788608841	0.133682971240606	3569	1	IL6
GO:0006482	protein demethylation	1/63	32/18903	0.10139857426978	0.190536788608841	0.133682971240606	23135	1	KDM6B
GO:0008214	protein dealkylation	1/63	32/18903	0.10139857426978	0.190536788608841	0.133682971240606	23135	1	KDM6B
GO:0010743	regulation of macrophage derived foam cell differentiation	1/63	32/18903	0.10139857426978	0.190536788608841	0.133682971240606	4792	1	NFKBIA
GO:0014044	Schwann cell development	1/63	32/18903	0.10139857426978	0.190536788608841	0.133682971240606	10397	1	NDRG1
GO:0032770	positive regulation of monooxygenase activity	1/63	32/18903	0.10139857426978	0.190536788608841	0.133682971240606	3091	1	HIF1A
GO:0034390	smooth muscle cell apoptotic process	1/63	32/18903	0.10139857426978	0.190536788608841	0.133682971240606	6648	1	SOD2
GO:0034391	regulation of smooth muscle cell apoptotic process	1/63	32/18903	0.10139857426978	0.190536788608841	0.133682971240606	6648	1	SOD2
GO:0035115	embryonic forelimb morphogenesis	1/63	32/18903	0.10139857426978	0.190536788608841	0.133682971240606	1499	1	CTNNB1
GO:0043552	positive regulation of phosphatidylinositol 3-kinase activity	1/63	32/18903	0.10139857426978	0.190536788608841	0.133682971240606	998	1	CDC42
GO:0045671	negative regulation of osteoclast differentiation	1/63	32/18903	0.10139857426978	0.190536788608841	0.133682971240606	1499	1	CTNNB1
GO:0046457	prostanoid biosynthetic process	1/63	32/18903	0.10139857426978	0.190536788608841	0.133682971240606	972	1	CD74
GO:0048710	regulation of astrocyte differentiation	1/63	32/18903	0.10139857426978	0.190536788608841	0.133682971240606	3569	1	IL6
GO:0051085	chaperone cofactor-dependent protein refolding	1/63	32/18903	0.10139857426978	0.190536788608841	0.133682971240606	972	1	CD74
GO:0051443	positive regulation of ubiquitin-protein transferase activity	1/63	32/18903	0.10139857426978	0.190536788608841	0.133682971240606	57561	1	ARRDC3
GO:0060544	regulation of necroptotic process	1/63	32/18903	0.10139857426978	0.190536788608841	0.133682971240606	8531	1	YBX3
GO:0060674	placenta blood vessel development	1/63	32/18903	0.10139857426978	0.190536788608841	0.133682971240606	9021	1	SOCS3
GO:0061037	negative regulation of cartilage development	1/63	32/18903	0.10139857426978	0.190536788608841	0.133682971240606	1499	1	CTNNB1
GO:0061384	heart trabecula morphogenesis	1/63	32/18903	0.10139857426978	0.190536788608841	0.133682971240606	9510	1	ADAMTS1
GO:1903715	regulation of aerobic respiration	1/63	32/18903	0.10139857426978	0.190536788608841	0.133682971240606	3091	1	HIF1A
GO:0030832	regulation of actin filament length	2/63	162/18903	0.101666314430614	0.190749782048631	0.133832410076507	1440/10602	2	CSF3/CDC42EP3
GO:0050792	regulation of viral process	2/63	162/18903	0.101666314430614	0.190749782048631	0.133832410076507	972/2040	2	CD74/STOM
GO:0035966	response to topologically incorrect protein	2/63	163/18903	0.102716388190347	0.192573744475225	0.135112124710088	3301/9531	2	DNAJA1/BAG3
GO:0006633	fatty acid biosynthetic process	2/63	164/18903	0.103769504724782	0.193235004982733	0.135576073273791	972/3638	2	CD74/INSIG1
GO:0007519	skeletal muscle tissue development	2/63	164/18903	0.103769504724782	0.193235004982733	0.135576073273791	1499/8531	2	CTNNB1/YBX3
GO:0030856	regulation of epithelial cell differentiation	2/63	164/18903	0.103769504724782	0.193235004982733	0.135576073273791	1499/81575	2	CTNNB1/APOLD1
GO:0051100	negative regulation of binding	2/63	164/18903	0.103769504724782	0.193235004982733	0.135576073273791	1026/4792	2	CDKN1A/NFKBIA
GO:0000132	establishment of mitotic spindle orientation	1/63	33/18903	0.104398515439882	0.193235004982733	0.135576073273791	2697	1	GJA1
GO:0030947	regulation of vascular endothelial growth factor receptor signaling pathway	1/63	33/18903	0.104398515439882	0.193235004982733	0.135576073273791	3091	1	HIF1A
GO:0036314	response to sterol	1/63	33/18903	0.104398515439882	0.193235004982733	0.135576073273791	3638	1	INSIG1
GO:0045736	negative regulation of cyclin-dependent protein serine/threonine kinase activity	1/63	33/18903	0.104398515439882	0.193235004982733	0.135576073273791	1026	1	CDKN1A
GO:0045943	positive regulation of transcription by RNA polymerase I	1/63	33/18903	0.104398515439882	0.193235004982733	0.135576073273791	9188	1	DDX21
GO:0048147	negative regulation of fibroblast proliferation	1/63	33/18903	0.104398515439882	0.193235004982733	0.135576073273791	6648	1	SOD2
GO:0050901	leukocyte tethering or rolling	1/63	33/18903	0.104398515439882	0.193235004982733	0.135576073273791	6401	1	SELE
GO:0051968	positive regulation of synaptic transmission, glutamatergic	1/63	33/18903	0.104398515439882	0.193235004982733	0.135576073273791	6347	1	CCL2
GO:0060351	cartilage development involved in endochondral bone morphogenesis	1/63	33/18903	0.104398515439882	0.193235004982733	0.135576073273791	6781	1	STC1
GO:0071875	adrenergic receptor signaling pathway	1/63	33/18903	0.104398515439882	0.193235004982733	0.135576073273791	57561	1	ARRDC3
GO:0098801	regulation of renal system process	1/63	33/18903	0.104398515439882	0.193235004982733	0.135576073273791	6781	1	STC1
GO:1904030	negative regulation of cyclin-dependent protein kinase activity	1/63	33/18903	0.104398515439882	0.193235004982733	0.135576073273791	1026	1	CDKN1A
GO:1904893	negative regulation of receptor signaling pathway via STAT	1/63	33/18903	0.104398515439882	0.193235004982733	0.135576073273791	9021	1	SOCS3
GO:0007030	Golgi organization	2/63	165/18903	0.104825632914947	0.19359053731901	0.135825519165226	998/81671	2	CDC42/VMP1
GO:0031960	response to corticosteroid	2/63	165/18903	0.104825632914947	0.19359053731901	0.135825519165226	3569/6781	2	IL6/STC1
GO:0051168	nuclear export	2/63	165/18903	0.104825632914947	0.19359053731901	0.135825519165226	7531/9531	2	YWHAE/BAG3
GO:0051235	maintenance of location	3/63	342/18903	0.105781091416225	0.194686155775575	0.136594218646775	3569/3638/4792	3	IL6/INSIG1/NFKBIA
GO:0099173	postsynapse organization	2/63	166/18903	0.105884741809445	0.194686155775575	0.136594218646775	998/4739	2	CDC42/NEDD9
GO:0003205	cardiac chamber development	2/63	167/18903	0.106946800623706	0.194686155775575	0.136594218646775	3091/9510	2	HIF1A/ADAMTS1
GO:0043271	negative regulation of ion transport	2/63	167/18903	0.106946800623706	0.194686155775575	0.136594218646775	6781/7531	2	STC1/YWHAE
GO:0003382	epithelial cell morphogenesis	1/63	34/18903	0.107388599887539	0.194686155775575	0.136594218646775	6781	1	STC1
GO:0006688	glycosphingolipid biosynthetic process	1/63	34/18903	0.107388599887539	0.194686155775575	0.136594218646775	7357	1	UGCG
GO:0007095	mitotic G2 DNA damage checkpoint signaling	1/63	34/18903	0.107388599887539	0.194686155775575	0.136594218646775	1026	1	CDKN1A
GO:0009954	proximal/distal pattern formation	1/63	34/18903	0.107388599887539	0.194686155775575	0.136594218646775	1499	1	CTNNB1
GO:0010664	negative regulation of striated muscle cell apoptotic process	1/63	34/18903	0.107388599887539	0.194686155775575	0.136594218646775	9531	1	BAG3
GO:0021799	cerebral cortex radially oriented cell migration	1/63	34/18903	0.107388599887539	0.194686155775575	0.136594218646775	1499	1	CTNNB1
GO:0032212	positive regulation of telomere maintenance via telomerase	1/63	34/18903	0.107388599887539	0.194686155775575	0.136594218646775	1499	1	CTNNB1
GO:0032743	positive regulation of interleukin-2 production	1/63	34/18903	0.107388599887539	0.194686155775575	0.136594218646775	4860	1	PNP
GO:0035066	positive regulation of histone acetylation	1/63	34/18903	0.107388599887539	0.194686155775575	0.136594218646775	9188	1	DDX21
GO:0035308	negative regulation of protein dephosphorylation	1/63	34/18903	0.107388599887539	0.194686155775575	0.136594218646775	7531	1	YWHAE
GO:0035459	vesicle cargo loading	1/63	34/18903	0.107388599887539	0.194686155775575	0.136594218646775	3638	1	INSIG1
GO:0036336	dendritic cell migration	1/63	34/18903	0.107388599887539	0.194686155775575	0.136594218646775	998	1	CDC42
GO:0045648	positive regulation of erythrocyte differentiation	1/63	34/18903	0.107388599887539	0.194686155775575	0.136594218646775	3091	1	HIF1A
GO:0051450	myoblast proliferation	1/63	34/18903	0.107388599887539	0.194686155775575	0.136594218646775	1499	1	CTNNB1
GO:0051973	positive regulation of telomerase activity	1/63	34/18903	0.107388599887539	0.194686155775575	0.136594218646775	1499	1	CTNNB1
GO:0086004	regulation of cardiac muscle cell contraction	1/63	34/18903	0.107388599887539	0.194686155775575	0.136594218646775	6781	1	STC1
GO:0090022	regulation of neutrophil chemotaxis	1/63	34/18903	0.107388599887539	0.194686155775575	0.136594218646775	972	1	CD74
GO:0090162	establishment of epithelial cell polarity	1/63	34/18903	0.107388599887539	0.194686155775575	0.136594218646775	998	1	CDC42
GO:0090313	regulation of protein targeting to membrane	1/63	34/18903	0.107388599887539	0.194686155775575	0.136594218646775	2040	1	STOM
GO:0110110	positive regulation of animal organ morphogenesis	1/63	34/18903	0.107388599887539	0.194686155775575	0.136594218646775	1499	1	CTNNB1
GO:1901797	negative regulation of signal transduction by p53 class mediator	1/63	34/18903	0.107388599887539	0.194686155775575	0.136594218646775	972	1	CD74
GO:0002262	myeloid cell homeostasis	2/63	169/18903	0.109079645702973	0.197195554424759	0.138354843825248	3091/3569	2	HIF1A/IL6
GO:0007568	aging	2/63	169/18903	0.109079645702973	0.197195554424759	0.138354843825248	3727/6648	2	JUND/SOD2
GO:0030041	actin filament polymerization	2/63	170/18903	0.110150371226367	0.197195554424759	0.138354843825248	1440/10602	2	CSF3/CDC42EP3
GO:0030216	keratinocyte differentiation	2/63	170/18903	0.110150371226367	0.197195554424759	0.138354843825248	2355/7357	2	FOSL2/UGCG
GO:0001893	maternal placenta development	1/63	35/18903	0.110368859477718	0.197195554424759	0.138354843825248	6781	1	STC1
GO:0002446	neutrophil mediated immunity	1/63	35/18903	0.110368859477718	0.197195554424759	0.138354843825248	3569	1	IL6
GO:0010661	positive regulation of muscle cell apoptotic process	1/63	35/18903	0.110368859477718	0.197195554424759	0.138354843825248	6648	1	SOD2
GO:0010737	protein kinase A signaling	1/63	35/18903	0.110368859477718	0.197195554424759	0.138354843825248	9590	1	AKAP12
GO:0031128	developmental induction	1/63	35/18903	0.110368859477718	0.197195554424759	0.138354843825248	1499	1	CTNNB1
GO:0035137	hindlimb morphogenesis	1/63	35/18903	0.110368859477718	0.197195554424759	0.138354843825248	1499	1	CTNNB1
GO:0043372	positive regulation of CD4-positive, alpha-beta T cell differentiation	1/63	35/18903	0.110368859477718	0.197195554424759	0.138354843825248	3122	1	HLA-DRA
GO:0046676	negative regulation of insulin secretion	1/63	35/18903	0.110368859477718	0.197195554424759	0.138354843825248	90007	1	MIDN
GO:0048730	epidermis morphogenesis	1/63	35/18903	0.110368859477718	0.197195554424759	0.138354843825248	1499	1	CTNNB1
GO:0055075	potassium ion homeostasis	1/63	35/18903	0.110368859477718	0.197195554424759	0.138354843825248	476	1	ATP1A1
GO:0060914	heart formation	1/63	35/18903	0.110368859477718	0.197195554424759	0.138354843825248	1499	1	CTNNB1
GO:0062098	regulation of programmed necrotic cell death	1/63	35/18903	0.110368859477718	0.197195554424759	0.138354843825248	8531	1	YBX3
GO:0070528	protein kinase C signaling	1/63	35/18903	0.110368859477718	0.197195554424759	0.138354843825248	9590	1	AKAP12
GO:0090075	relaxation of muscle	1/63	35/18903	0.110368859477718	0.197195554424759	0.138354843825248	476	1	ATP1A1
GO:1901658	glycosyl compound catabolic process	1/63	35/18903	0.110368859477718	0.197195554424759	0.138354843825248	4860	1	PNP
GO:2000352	negative regulation of endothelial cell apoptotic process	1/63	35/18903	0.110368859477718	0.197195554424759	0.138354843825248	3383	1	ICAM1
GO:0046661	male sex differentiation	2/63	171/18903	0.111223925184837	0.198436331503056	0.139225388394016	1499/8531	2	CTNNB1/YBX3
GO:1904064	positive regulation of cation transmembrane transport	2/63	171/18903	0.111223925184837	0.198436331503056	0.139225388394016	6347/81671	2	CCL2/VMP1
GO:0006936	muscle contraction	3/63	351/18903	0.112064993292907	0.199792639557557	0.140176990926877	476/2697/6781	3	ATP1A1/GJA1/STC1
GO:0007254	JNK cascade	2/63	172/18903	0.11230027761695	0.200067762070284	0.140370020289999	3301/10114	2	DNAJA1/HIPK3
GO:0031346	positive regulation of cell projection organization	3/63	352/18903	0.112772040564971	0.200330096195917	0.140554077162314	998/4739/10602	3	CDC42/NEDD9/CDC42EP3
GO:0001569	branching involved in blood vessel morphogenesis	1/63	36/18903	0.113339325974056	0.200330096195917	0.140554077162314	1499	1	CTNNB1
GO:0009119	ribonucleoside metabolic process	1/63	36/18903	0.113339325974056	0.200330096195917	0.140554077162314	4860	1	PNP
GO:0030224	monocyte differentiation	1/63	36/18903	0.113339325974056	0.200330096195917	0.140554077162314	972	1	CD74
GO:0033280	response to vitamin D	1/63	36/18903	0.113339325974056	0.200330096195917	0.140554077162314	6781	1	STC1
GO:0035909	aorta morphogenesis	1/63	36/18903	0.113339325974056	0.200330096195917	0.140554077162314	56999	1	ADAMTS9
GO:0043243	positive regulation of protein-containing complex disassembly	1/63	36/18903	0.113339325974056	0.200330096195917	0.140554077162314	1984	1	EIF5A
GO:0045589	regulation of regulatory T cell differentiation	1/63	36/18903	0.113339325974056	0.200330096195917	0.140554077162314	3122	1	HLA-DRA
GO:0090218	positive regulation of lipid kinase activity	1/63	36/18903	0.113339325974056	0.200330096195917	0.140554077162314	998	1	CDC42
GO:1903146	regulation of autophagy of mitochondrion	1/63	36/18903	0.113339325974056	0.200330096195917	0.140554077162314	3091	1	HIF1A
GO:1903580	positive regulation of ATP metabolic process	1/63	36/18903	0.113339325974056	0.200330096195917	0.140554077162314	3091	1	HIF1A
GO:1901990	regulation of mitotic cell cycle phase transition	3/63	354/18903	0.114191348908453	0.201691796392271	0.141509462888696	1026/6347/9510	3	CDKN1A/CCL2/ADAMTS1
GO:0006937	regulation of muscle contraction	2/63	174/18903	0.114461258867875	0.2020241219018	0.141742626583001	476/6781	2	ATP1A1/STC1
GO:0010469	regulation of signaling receptor activity	2/63	175/18903	0.115545828573159	0.203093552436611	0.142492952294234	3091/6347	2	HIF1A/CCL2
GO:0072507	divalent inorganic cation homeostasis	3/63	356/18903	0.115617559989986	0.203093552436611	0.142492952294234	4502/6781/7531	3	MT2A/STC1/YWHAE
GO:0002068	glandular epithelial cell development	1/63	37/18903	0.116300031039176	0.203093552436611	0.142492952294234	3091	1	HIF1A
GO:0002335	mature B cell differentiation	1/63	37/18903	0.116300031039176	0.203093552436611	0.142492952294234	3569	1	IL6
GO:0007588	excretion	1/63	37/18903	0.116300031039176	0.203093552436611	0.142492952294234	6781	1	STC1
GO:0010092	specification of animal organ identity	1/63	37/18903	0.116300031039176	0.203093552436611	0.142492952294234	1499	1	CTNNB1
GO:0010934	macrophage cytokine production	1/63	37/18903	0.116300031039176	0.203093552436611	0.142492952294234	972	1	CD74
GO:0010935	regulation of macrophage cytokine production	1/63	37/18903	0.116300031039176	0.203093552436611	0.142492952294234	972	1	CD74
GO:0034110	regulation of homotypic cell-cell adhesion	1/63	37/18903	0.116300031039176	0.203093552436611	0.142492952294234	3569	1	IL6
GO:0051084	'de novo' post-translational protein folding	1/63	37/18903	0.116300031039176	0.203093552436611	0.142492952294234	972	1	CD74
GO:0071276	cellular response to cadmium ion	1/63	37/18903	0.116300031039176	0.203093552436611	0.142492952294234	4502	1	MT2A
GO:0086019	cell-cell signaling involved in cardiac conduction	1/63	37/18903	0.116300031039176	0.203093552436611	0.142492952294234	2697	1	GJA1
GO:1902745	positive regulation of lamellipodium organization	1/63	37/18903	0.116300031039176	0.203093552436611	0.142492952294234	998	1	CDC42
GO:1904358	positive regulation of telomere maintenance via telomere lengthening	1/63	37/18903	0.116300031039176	0.203093552436611	0.142492952294234	1499	1	CTNNB1
GO:2000279	negative regulation of DNA biosynthetic process	1/63	37/18903	0.116300031039176	0.203093552436611	0.142492952294234	1026	1	CDKN1A
GO:0032635	interleukin-6 production	2/63	176/18903	0.116633078523597	0.203244243322855	0.142598678886768	972/3569	2	CD74/IL6
GO:0032675	regulation of interleukin-6 production	2/63	176/18903	0.116633078523597	0.203244243322855	0.142598678886768	972/3569	2	CD74/IL6
GO:0060538	skeletal muscle organ development	2/63	176/18903	0.116633078523597	0.203244243322855	0.142598678886768	1499/8531	2	CTNNB1/YBX3
GO:0001764	neuron migration	2/63	177/18903	0.117722979562793	0.204791628977489	0.143684343830933	1499/7531	2	CTNNB1/YWHAE
GO:0051099	positive regulation of binding	2/63	177/18903	0.117722979562793	0.204791628977489	0.143684343830933	1440/1499	2	CSF3/CTNNB1
GO:0009306	protein secretion	3/63	359/18903	0.117769690318499	0.204791628977489	0.143684343830933	3091/3569/90007	3	HIF1A/IL6/MIDN
GO:0035592	establishment of protein localization to extracellular region	3/63	360/18903	0.118490454544961	0.205631009355688	0.144273263502447	3091/3569/90007	3	HIF1A/IL6/MIDN
GO:0006694	steroid biosynthetic process	2/63	178/18903	0.118815502693216	0.205631009355688	0.144273263502447	476/3638	2	ATP1A1/INSIG1
GO:0010742	macrophage derived foam cell differentiation	1/63	38/18903	0.119251006235007	0.205631009355688	0.144273263502447	4792	1	NFKBIA
GO:0014037	Schwann cell differentiation	1/63	38/18903	0.119251006235007	0.205631009355688	0.144273263502447	10397	1	NDRG1
GO:0030851	granulocyte differentiation	1/63	38/18903	0.119251006235007	0.205631009355688	0.144273263502447	1440	1	CSF3
GO:0040001	establishment of mitotic spindle localization	1/63	38/18903	0.119251006235007	0.205631009355688	0.144273263502447	2697	1	GJA1
GO:0040036	regulation of fibroblast growth factor receptor signaling pathway	1/63	38/18903	0.119251006235007	0.205631009355688	0.144273263502447	1499	1	CTNNB1
GO:0043516	regulation of DNA damage response, signal transduction by p53 class mediator	1/63	38/18903	0.119251006235007	0.205631009355688	0.144273263502447	972	1	CD74
GO:0045746	negative regulation of Notch signaling pathway	1/63	38/18903	0.119251006235007	0.205631009355688	0.144273263502447	4792	1	NFKBIA
GO:0060306	regulation of membrane repolarization	1/63	38/18903	0.119251006235007	0.205631009355688	0.144273263502447	7531	1	YWHAE
GO:0072337	modified amino acid transport	1/63	38/18903	0.119251006235007	0.205631009355688	0.144273263502447	2697	1	GJA1
GO:1902229	regulation of intrinsic apoptotic signaling pathway in response to DNA damage	1/63	38/18903	0.119251006235007	0.205631009355688	0.144273263502447	972	1	CD74
GO:0016573	histone acetylation	2/63	180/18903	0.121008300027727	0.208225285075567	0.146093439485168	6418/9188	2	SET/DDX21
GO:0035265	organ growth	2/63	180/18903	0.121008300027727	0.208225285075567	0.146093439485168	6781/8531	2	STC1/YBX3
GO:0043484	regulation of RNA splicing	2/63	180/18903	0.121008300027727	0.208225285075567	0.146093439485168	3187/9589	2	HNRNPH1/WTAP
GO:0043409	negative regulation of MAPK cascade	2/63	181/18903	0.122108517024743	0.20837621211184	0.146199331763488	3301/10114	2	DNAJA1/HIPK3
GO:0030279	negative regulation of ossification	1/63	39/18903	0.12219228302309	0.20837621211184	0.146199331763488	3091	1	HIF1A
GO:0032373	positive regulation of sterol transport	1/63	39/18903	0.12219228302309	0.20837621211184	0.146199331763488	4792	1	NFKBIA
GO:0032376	positive regulation of cholesterol transport	1/63	39/18903	0.12219228302309	0.20837621211184	0.146199331763488	4792	1	NFKBIA
GO:0033028	myeloid cell apoptotic process	1/63	39/18903	0.12219228302309	0.20837621211184	0.146199331763488	3569	1	IL6
GO:0035136	forelimb morphogenesis	1/63	39/18903	0.12219228302309	0.20837621211184	0.146199331763488	1499	1	CTNNB1
GO:0044060	regulation of endocrine process	1/63	39/18903	0.12219228302309	0.20837621211184	0.146199331763488	2697	1	GJA1
GO:0045066	regulatory T cell differentiation	1/63	39/18903	0.12219228302309	0.20837621211184	0.146199331763488	3122	1	HLA-DRA
GO:0045922	negative regulation of fatty acid metabolic process	1/63	39/18903	0.12219228302309	0.20837621211184	0.146199331763488	3638	1	INSIG1
GO:0051569	regulation of histone H3-K4 methylation	1/63	39/18903	0.12219228302309	0.20837621211184	0.146199331763488	1499	1	CTNNB1
GO:0060251	regulation of glial cell proliferation	1/63	39/18903	0.12219228302309	0.20837621211184	0.146199331763488	3569	1	IL6
GO:0071634	regulation of transforming growth factor beta production	1/63	39/18903	0.12219228302309	0.20837621211184	0.146199331763488	3091	1	HIF1A
GO:0090077	foam cell differentiation	1/63	39/18903	0.12219228302309	0.20837621211184	0.146199331763488	4792	1	NFKBIA
GO:0010631	epithelial cell migration	3/63	366/18903	0.12285008955537	0.209353497442289	0.146885007257854	3091/6781/56999	3	HIF1A/STC1/ADAMTS9
GO:0001936	regulation of endothelial cell proliferation	2/63	183/18903	0.124316445832091	0.210041534661735	0.147367742694361	3091/6347	2	HIF1A/CCL2
GO:0044000	movement in host	2/63	183/18903	0.124316445832091	0.210041534661735	0.147367742694361	972/3383	2	CD74/ICAM1
GO:0071692	protein localization to extracellular region	3/63	368/18903	0.124316475156002	0.210041534661735	0.147367742694361	3091/3569/90007	3	HIF1A/IL6/MIDN
GO:0090132	epithelium migration	3/63	369/18903	0.125052104559461	0.210041534661735	0.147367742694361	3091/6781/56999	3	HIF1A/STC1/ADAMTS9
GO:0006882	cellular zinc ion homeostasis	1/63	40/18903	0.125123892764903	0.210041534661735	0.147367742694361	4502	1	MT2A
GO:0010762	regulation of fibroblast migration	1/63	40/18903	0.125123892764903	0.210041534661735	0.147367742694361	9590	1	AKAP12
GO:0010863	positive regulation of phospholipase C activity	1/63	40/18903	0.125123892764903	0.210041534661735	0.147367742694361	6401	1	SELE
GO:0030201	heparan sulfate proteoglycan metabolic process	1/63	40/18903	0.125123892764903	0.210041534661735	0.147367742694361	1499	1	CTNNB1
GO:0032965	regulation of collagen biosynthetic process	1/63	40/18903	0.125123892764903	0.210041534661735	0.147367742694361	3569	1	IL6
GO:0035886	vascular associated smooth muscle cell differentiation	1/63	40/18903	0.125123892764903	0.210041534661735	0.147367742694361	6648	1	SOD2
GO:0042307	positive regulation of protein import into nucleus	1/63	40/18903	0.125123892764903	0.210041534661735	0.147367742694361	9531	1	BAG3
GO:0045823	positive regulation of heart contraction	1/63	40/18903	0.125123892764903	0.210041534661735	0.147367742694361	476	1	ATP1A1
GO:0045923	positive regulation of fatty acid metabolic process	1/63	40/18903	0.125123892764903	0.210041534661735	0.147367742694361	972	1	CD74
GO:0046627	negative regulation of insulin receptor signaling pathway	1/63	40/18903	0.125123892764903	0.210041534661735	0.147367742694361	9021	1	SOCS3
GO:0048246	macrophage chemotaxis	1/63	40/18903	0.125123892764903	0.210041534661735	0.147367742694361	6347	1	CCL2
GO:0048489	synaptic vesicle transport	1/63	40/18903	0.125123892764903	0.210041534661735	0.147367742694361	1499	1	CTNNB1
GO:0051294	establishment of spindle orientation	1/63	40/18903	0.125123892764903	0.210041534661735	0.147367742694361	2697	1	GJA1
GO:0090278	negative regulation of peptide hormone secretion	1/63	40/18903	0.125123892764903	0.210041534661735	0.147367742694361	90007	1	MIDN
GO:0140467	integrated stress response signaling	1/63	40/18903	0.125123892764903	0.210041534661735	0.147367742694361	1052	1	CEBPD
GO:1901998	toxin transport	1/63	40/18903	0.125123892764903	0.210041534661735	0.147367742694361	3301	1	DNAJA1
GO:1903115	regulation of actin filament-based movement	1/63	40/18903	0.125123892764903	0.210041534661735	0.147367742694361	6781	1	STC1
GO:2000758	positive regulation of peptidyl-lysine acetylation	1/63	40/18903	0.125123892764903	0.210041534661735	0.147367742694361	9188	1	DDX21
GO:0032640	tumor necrosis factor production	2/63	184/18903	0.125424101369611	0.210117257277497	0.147420870619625	3569/9590	2	IL6/AKAP12
GO:0032680	regulation of tumor necrosis factor production	2/63	184/18903	0.125424101369611	0.210117257277497	0.147420870619625	3569/9590	2	IL6/AKAP12
GO:0035725	sodium ion transmembrane transport	2/63	184/18903	0.125424101369611	0.210117257277497	0.147420870619625	476/2040	2	ATP1A1/STOM
GO:1905952	regulation of lipid localization	2/63	185/18903	0.126534180404911	0.211833306084373	0.148624871720787	3569/4792	2	IL6/NFKBIA
GO:0006109	regulation of carbohydrate metabolic process	2/63	186/18903	0.127646655186188	0.211923199377405	0.148687941968769	3091/90007	2	HIF1A/MIDN
GO:0018393	internal peptidyl-lysine acetylation	2/63	186/18903	0.127646655186188	0.211923199377405	0.148687941968769	6418/9188	2	SET/DDX21
GO:0034767	positive regulation of ion transmembrane transport	2/63	186/18903	0.127646655186188	0.211923199377405	0.148687941968769	6347/81671	2	CCL2/VMP1
GO:0043405	regulation of MAP kinase activity	2/63	186/18903	0.127646655186188	0.211923199377405	0.148687941968769	3301/10114	2	DNAJA1/HIPK3
GO:0006338	chromatin remodeling	3/63	373/18903	0.12801069199422	0.211923199377405	0.148687941968769	6418/9188/23135	3	SET/DDX21/KDM6B
GO:0001914	regulation of T cell mediated cytotoxicity	1/63	41/18903	0.128045866722163	0.211923199377405	0.148687941968769	3122	1	HLA-DRA
GO:0006458	'de novo' protein folding	1/63	41/18903	0.128045866722163	0.211923199377405	0.148687941968769	972	1	CD74
GO:0032733	positive regulation of interleukin-10 production	1/63	41/18903	0.128045866722163	0.211923199377405	0.148687941968769	3569	1	IL6
GO:0045124	regulation of bone resorption	1/63	41/18903	0.128045866722163	0.211923199377405	0.148687941968769	3569	1	IL6
GO:0046688	response to copper ion	1/63	41/18903	0.128045866722163	0.211923199377405	0.148687941968769	4502	1	MT2A
GO:0070050	neuron cellular homeostasis	1/63	41/18903	0.128045866722163	0.211923199377405	0.148687941968769	3569	1	IL6
GO:0070232	regulation of T cell apoptotic process	1/63	41/18903	0.128045866722163	0.211923199377405	0.148687941968769	3091	1	HIF1A
GO:0072210	metanephric nephron development	1/63	41/18903	0.128045866722163	0.211923199377405	0.148687941968769	1499	1	CTNNB1
GO:0072595	maintenance of protein localization in organelle	1/63	41/18903	0.128045866722163	0.211923199377405	0.148687941968769	3638	1	INSIG1
GO:0150077	regulation of neuroinflammatory response	1/63	41/18903	0.128045866722163	0.211923199377405	0.148687941968769	3569	1	IL6
GO:1903524	positive regulation of blood circulation	1/63	41/18903	0.128045866722163	0.211923199377405	0.148687941968769	476	1	ATP1A1
GO:2000008	regulation of protein localization to cell surface	1/63	41/18903	0.128045866722163	0.211923199377405	0.148687941968769	1499	1	CTNNB1
GO:0090130	tissue migration	3/63	374/18903	0.128754318926597	0.212680255240844	0.149219101740898	3091/6781/56999	3	HIF1A/STC1/ADAMTS9
GO:0030324	lung development	2/63	187/18903	0.128761498114246	0.212680255240844	0.149219101740898	998/1499	2	CDC42/CTNNB1
GO:0048469	cell maturation	2/63	187/18903	0.128761498114246	0.212680255240844	0.149219101740898	1499/3091	2	CTNNB1/HIF1A
GO:0006475	internal protein amino acid acetylation	2/63	188/18903	0.129878681741816	0.213098419847115	0.149512491208843	6418/9188	2	SET/DDX21
GO:0010721	negative regulation of cell development	2/63	188/18903	0.129878681741816	0.213098419847115	0.149512491208843	1499/3569	2	CTNNB1/IL6
GO:0030308	negative regulation of cell growth	2/63	188/18903	0.129878681741816	0.213098419847115	0.149512491208843	1026/2697	2	CDKN1A/GJA1
GO:0061138	morphogenesis of a branching epithelium	2/63	188/18903	0.129878681741816	0.213098419847115	0.149512491208843	1499/9021	2	CTNNB1/SOCS3
GO:1903169	regulation of calcium ion transmembrane transport	2/63	188/18903	0.129878681741816	0.213098419847115	0.149512491208843	7531/81671	2	YWHAE/VMP1
GO:0009167	purine ribonucleoside monophosphate metabolic process	1/63	42/18903	0.130958236057149	0.213098419847115	0.149512491208843	4860	1	PNP
GO:0010463	mesenchymal cell proliferation	1/63	42/18903	0.130958236057149	0.213098419847115	0.149512491208843	1499	1	CTNNB1
GO:0010591	regulation of lamellipodium assembly	1/63	42/18903	0.130958236057149	0.213098419847115	0.149512491208843	998	1	CDC42
GO:0014002	astrocyte development	1/63	42/18903	0.130958236057149	0.213098419847115	0.149512491208843	3569	1	IL6
GO:0034142	toll-like receptor 4 signaling pathway	1/63	42/18903	0.130958236057149	0.213098419847115	0.149512491208843	4792	1	NFKBIA
GO:0050892	intestinal absorption	1/63	42/18903	0.130958236057149	0.213098419847115	0.149512491208843	7357	1	UGCG
GO:0050999	regulation of nitric-oxide synthase activity	1/63	42/18903	0.130958236057149	0.213098419847115	0.149512491208843	3091	1	HIF1A
GO:0055069	zinc ion homeostasis	1/63	42/18903	0.130958236057149	0.213098419847115	0.149512491208843	4502	1	MT2A
GO:0071354	cellular response to interleukin-6	1/63	42/18903	0.130958236057149	0.213098419847115	0.149512491208843	3569	1	IL6
GO:0071604	transforming growth factor beta production	1/63	42/18903	0.130958236057149	0.213098419847115	0.149512491208843	3091	1	HIF1A
GO:0086091	regulation of heart rate by cardiac conduction	1/63	42/18903	0.130958236057149	0.213098419847115	0.149512491208843	7531	1	YWHAE
GO:1900077	negative regulation of cellular response to insulin stimulus	1/63	42/18903	0.130958236057149	0.213098419847115	0.149512491208843	9021	1	SOCS3
GO:1900274	regulation of phospholipase C activity	1/63	42/18903	0.130958236057149	0.213098419847115	0.149512491208843	6401	1	SELE
GO:2000403	positive regulation of lymphocyte migration	1/63	42/18903	0.130958236057149	0.213098419847115	0.149512491208843	4739	1	NEDD9
GO:0050767	regulation of neurogenesis	3/63	377/18903	0.130994632106852	0.213098419847115	0.149512491208843	1499/3091/3569	3	CTNNB1/HIF1A/IL6
GO:0001906	cell killing	2/63	189/18903	0.130998178772873	0.213098419847115	0.149512491208843	3122/3383	2	HLA-DRA/ICAM1
GO:0071706	tumor necrosis factor superfamily cytokine production	2/63	189/18903	0.130998178772873	0.213098419847115	0.149512491208843	3569/9590	2	IL6/AKAP12
GO:1903555	regulation of tumor necrosis factor superfamily cytokine production	2/63	189/18903	0.130998178772873	0.213098419847115	0.149512491208843	3569/9590	2	IL6/AKAP12
GO:0030323	respiratory tube development	2/63	191/18903	0.133244004613523	0.216189940953826	0.151681540714798	998/1499	2	CDC42/CTNNB1
GO:0002251	organ or tissue specific immune response	1/63	43/18903	0.133861031833004	0.216189940953826	0.151681540714798	3569	1	IL6
GO:0006356	regulation of transcription by RNA polymerase I	1/63	43/18903	0.133861031833004	0.216189940953826	0.151681540714798	9188	1	DDX21
GO:0007595	lactation	1/63	43/18903	0.133861031833004	0.216189940953826	0.151681540714798	3091	1	HIF1A
GO:0008608	attachment of spindle microtubules to kinetochore	1/63	43/18903	0.133861031833004	0.216189940953826	0.151681540714798	998	1	CDC42
GO:0009154	purine ribonucleotide catabolic process	1/63	43/18903	0.133861031833004	0.216189940953826	0.151681540714798	4860	1	PNP
GO:0042554	superoxide anion generation	1/63	43/18903	0.133861031833004	0.216189940953826	0.151681540714798	6648	1	SOD2
GO:0045622	regulation of T-helper cell differentiation	1/63	43/18903	0.133861031833004	0.216189940953826	0.151681540714798	3122	1	HLA-DRA
GO:0048713	regulation of oligodendrocyte differentiation	1/63	43/18903	0.133861031833004	0.216189940953826	0.151681540714798	1499	1	CTNNB1
GO:0051150	regulation of smooth muscle cell differentiation	1/63	43/18903	0.133861031833004	0.216189940953826	0.151681540714798	6648	1	SOD2
GO:0090114	COPII-coated vesicle budding	1/63	43/18903	0.133861031833004	0.216189940953826	0.151681540714798	3638	1	INSIG1
GO:0031099	regeneration	2/63	192/18903	0.134370279581225	0.216729086713582	0.152059812058731	1026/3569	2	CDKN1A/IL6
GO:0031334	positive regulation of protein-containing complex assembly	2/63	192/18903	0.134370279581225	0.216729086713582	0.152059812058731	1440/10602	2	CSF3/CDC42EP3
GO:0048839	inner ear development	2/63	193/18903	0.135498760267293	0.218293728017292	0.15315758378005	1052/3638	2	CEBPD/INSIG1
GO:0030900	forebrain development	3/63	383/18903	0.135517029048371	0.218293728017292	0.15315758378005	1499/3091/7531	3	CTNNB1/HIF1A/YWHAE
GO:1902903	regulation of supramolecular fiber organization	3/63	384/18903	0.13627608894643	0.218576868221033	0.153356238454511	998/1440/10602	3	CDC42/CSF3/CDC42EP3
GO:0009749	response to glucose	2/63	194/18903	0.136629420121842	0.218576868221033	0.153356238454511	3091/3383	2	HIF1A/ICAM1
GO:1901991	negative regulation of mitotic cell cycle phase transition	2/63	194/18903	0.136629420121842	0.218576868221033	0.153356238454511	1026/6347	2	CDKN1A/CCL2
GO:0000578	embryonic axis specification	1/63	44/18903	0.13675428501405	0.218576868221033	0.153356238454511	1499	1	CTNNB1
GO:0009126	purine nucleoside monophosphate metabolic process	1/63	44/18903	0.13675428501405	0.218576868221033	0.153356238454511	4860	1	PNP
GO:0009394	2'-deoxyribonucleotide metabolic process	1/63	44/18903	0.13675428501405	0.218576868221033	0.153356238454511	4860	1	PNP
GO:0014014	negative regulation of gliogenesis	1/63	44/18903	0.13675428501405	0.218576868221033	0.153356238454511	1499	1	CTNNB1
GO:0014911	positive regulation of smooth muscle cell migration	1/63	44/18903	0.13675428501405	0.218576868221033	0.153356238454511	9510	1	ADAMTS1
GO:0035329	hippo signaling	1/63	44/18903	0.13675428501405	0.218576868221033	0.153356238454511	57561	1	ARRDC3
GO:0072538	T-helper 17 type immune response	1/63	44/18903	0.13675428501405	0.218576868221033	0.153356238454511	3569	1	IL6
GO:1901020	negative regulation of calcium ion transmembrane transporter activity	1/63	44/18903	0.13675428501405	0.218576868221033	0.153356238454511	7531	1	YWHAE
GO:1903214	regulation of protein targeting to mitochondrion	1/63	44/18903	0.13675428501405	0.218576868221033	0.153356238454511	9531	1	BAG3
GO:0032872	regulation of stress-activated MAPK cascade	2/63	195/18903	0.137762232742218	0.220045557276031	0.154386688889486	3301/10114	2	DNAJA1/HIPK3
GO:0001825	blastocyst formation	1/63	45/18903	0.139638026466095	0.221609225046705	0.155483777567967	4071	1	TM4SF1
GO:0009262	deoxyribonucleotide metabolic process	1/63	45/18903	0.139638026466095	0.221609225046705	0.155483777567967	4860	1	PNP
GO:0010712	regulation of collagen metabolic process	1/63	45/18903	0.139638026466095	0.221609225046705	0.155483777567967	3569	1	IL6
GO:0019692	deoxyribose phosphate metabolic process	1/63	45/18903	0.139638026466095	0.221609225046705	0.155483777567967	4860	1	PNP
GO:0032781	positive regulation of ATP-dependent activity	1/63	45/18903	0.139638026466095	0.221609225046705	0.155483777567967	81671	1	VMP1
GO:0046427	positive regulation of receptor signaling pathway via JAK-STAT	1/63	45/18903	0.139638026466095	0.221609225046705	0.155483777567967	3569	1	IL6
GO:0060964	regulation of miRNA-mediated gene silencing	1/63	45/18903	0.139638026466095	0.221609225046705	0.155483777567967	3569	1	IL6
GO:0070741	response to interleukin-6	1/63	45/18903	0.139638026466095	0.221609225046705	0.155483777567967	3569	1	IL6
GO:1901021	positive regulation of calcium ion transmembrane transporter activity	1/63	45/18903	0.139638026466095	0.221609225046705	0.155483777567967	81671	1	VMP1
GO:2000516	positive regulation of CD4-positive, alpha-beta T cell activation	1/63	45/18903	0.139638026466095	0.221609225046705	0.155483777567967	3122	1	HLA-DRA
GO:0007626	locomotory behavior	2/63	197/18903	0.140034211402019	0.221810600239993	0.155625064898196	6648/57561	2	SOD2/ARRDC3
GO:0018394	peptidyl-lysine acetylation	2/63	197/18903	0.140034211402019	0.221810600239993	0.155625064898196	6418/9188	2	SET/DDX21
GO:2001257	regulation of cation channel activity	2/63	197/18903	0.140034211402019	0.221810600239993	0.155625064898196	2040/6347	2	STOM/CCL2
GO:0070302	regulation of stress-activated protein kinase signaling cascade	2/63	198/18903	0.141173325366354	0.223185724235611	0.156589868928434	3301/10114	2	DNAJA1/HIPK3
GO:0071248	cellular response to metal ion	2/63	198/18903	0.141173325366354	0.223185724235611	0.156589868928434	3727/4502	2	JUND/MT2A
GO:0071897	DNA biosynthetic process	2/63	198/18903	0.141173325366354	0.223185724235611	0.156589868928434	1026/1499	2	CDKN1A/CTNNB1
GO:0001935	endothelial cell proliferation	2/63	199/18903	0.142314487945025	0.223727993055979	0.156970331450381	3091/6347	2	HIF1A/CCL2
GO:0009746	response to hexose	2/63	199/18903	0.142314487945025	0.223727993055979	0.156970331450381	3091/3383	2	HIF1A/ICAM1
GO:0010677	negative regulation of cellular carbohydrate metabolic process	1/63	46/18903	0.142512286956742	0.223727993055979	0.156970331450381	90007	1	MIDN
GO:0021795	cerebral cortex cell migration	1/63	46/18903	0.142512286956742	0.223727993055979	0.156970331450381	1499	1	CTNNB1
GO:0032467	positive regulation of cytokinesis	1/63	46/18903	0.142512286956742	0.223727993055979	0.156970331450381	998	1	CDC42
GO:0042088	T-helper 1 type immune response	1/63	46/18903	0.142512286956742	0.223727993055979	0.156970331450381	3554	1	IL1R1
GO:0046596	regulation of viral entry into host cell	1/63	46/18903	0.142512286956742	0.223727993055979	0.156970331450381	972	1	CD74
GO:0048806	genitalia development	1/63	46/18903	0.142512286956742	0.223727993055979	0.156970331450381	1499	1	CTNNB1
GO:0070266	necroptotic process	1/63	46/18903	0.142512286956742	0.223727993055979	0.156970331450381	8531	1	YBX3
GO:0097178	ruffle assembly	1/63	46/18903	0.142512286956742	0.223727993055979	0.156970331450381	3383	1	ICAM1
GO:1904752	regulation of vascular associated smooth muscle cell migration	1/63	46/18903	0.142512286956742	0.223727993055979	0.156970331450381	9510	1	ADAMTS1
GO:0008154	actin polymerization or depolymerization	2/63	200/18903	0.143457673461676	0.225069149919874	0.157911303720221	1440/10602	2	CSF3/CDC42EP3
GO:0032271	regulation of protein polymerization	2/63	201/18903	0.144602856383256	0.225644979316415	0.158315312758157	1440/10602	2	CSF3/CDC42EP3
GO:0071900	regulation of protein serine/threonine kinase activity	3/63	395/18903	0.14472322146046	0.225644979316415	0.158315312758157	1026/3301/10114	3	CDKN1A/DNAJA1/HIPK3
GO:0001774	microglial cell activation	1/63	47/18903	0.145377097155699	0.225644979316415	0.158315312758157	3569	1	IL6
GO:0006110	regulation of glycolytic process	1/63	47/18903	0.145377097155699	0.225644979316415	0.158315312758157	3091	1	HIF1A
GO:0006984	ER-nucleus signaling pathway	1/63	47/18903	0.145377097155699	0.225644979316415	0.158315312758157	3638	1	INSIG1
GO:0008542	visual learning	1/63	47/18903	0.145377097155699	0.225644979316415	0.158315312758157	3091	1	HIF1A
GO:0030521	androgen receptor signaling pathway	1/63	47/18903	0.145377097155699	0.225644979316415	0.158315312758157	3301	1	DNAJA1
GO:0031018	endocrine pancreas development	1/63	47/18903	0.145377097155699	0.225644979316415	0.158315312758157	3569	1	IL6
GO:0045646	regulation of erythrocyte differentiation	1/63	47/18903	0.145377097155699	0.225644979316415	0.158315312758157	3091	1	HIF1A
GO:0051180	vitamin transport	1/63	47/18903	0.145377097155699	0.225644979316415	0.158315312758157	6515	1	SLC2A3
GO:0051972	regulation of telomerase activity	1/63	47/18903	0.145377097155699	0.225644979316415	0.158315312758157	1499	1	CTNNB1
GO:0060711	labyrinthine layer development	1/63	47/18903	0.145377097155699	0.225644979316415	0.158315312758157	9021	1	SOCS3
GO:0061383	trabecula morphogenesis	1/63	47/18903	0.145377097155699	0.225644979316415	0.158315312758157	9510	1	ADAMTS1
GO:0071470	cellular response to osmotic stress	1/63	47/18903	0.145377097155699	0.225644979316415	0.158315312758157	8531	1	YBX3
GO:0120163	negative regulation of cold-induced thermogenesis	1/63	47/18903	0.145377097155699	0.225644979316415	0.158315312758157	57561	1	ARRDC3
GO:1900368	regulation of post-transcriptional gene silencing by RNA	1/63	47/18903	0.145377097155699	0.225644979316415	0.158315312758157	3569	1	IL6
GO:1902895	positive regulation of miRNA transcription	1/63	47/18903	0.145377097155699	0.225644979316415	0.158315312758157	3091	1	HIF1A
GO:0098739	import across plasma membrane	2/63	202/18903	0.14575001131938	0.226081781525542	0.158621778599147	476/6515	2	ATP1A1/SLC2A3
GO:0001763	morphogenesis of a branching structure	2/63	203/18903	0.146899113021683	0.226659948605372	0.159027427784638	1499/9021	2	CTNNB1/SOCS3
GO:0051701	biological process involved in interaction with host	2/63	203/18903	0.146899113021683	0.226659948605372	0.159027427784638	972/3383	2	CD74/ICAM1
GO:0002673	regulation of acute inflammatory response	1/63	48/18903	0.148232487635079	0.226659948605372	0.159027427784638	3569	1	IL6
GO:0006195	purine nucleotide catabolic process	1/63	48/18903	0.148232487635079	0.226659948605372	0.159027427784638	4860	1	PNP
GO:0006953	acute-phase response	1/63	48/18903	0.148232487635079	0.226659948605372	0.159027427784638	3569	1	IL6
GO:0009299	mRNA transcription	1/63	48/18903	0.148232487635079	0.226659948605372	0.159027427784638	10114	1	HIPK3
GO:0031057	negative regulation of histone modification	1/63	48/18903	0.148232487635079	0.226659948605372	0.159027427784638	6418	1	SET
GO:0031641	regulation of myelination	1/63	48/18903	0.148232487635079	0.226659948605372	0.159027427784638	1499	1	CTNNB1
GO:0032527	protein exit from endoplasmic reticulum	1/63	48/18903	0.148232487635079	0.226659948605372	0.159027427784638	3638	1	INSIG1
GO:0032620	interleukin-17 production	1/63	48/18903	0.148232487635079	0.226659948605372	0.159027427784638	3569	1	IL6
GO:0032660	regulation of interleukin-17 production	1/63	48/18903	0.148232487635079	0.226659948605372	0.159027427784638	3569	1	IL6
GO:0035305	negative regulation of dephosphorylation	1/63	48/18903	0.148232487635079	0.226659948605372	0.159027427784638	7531	1	YWHAE
GO:0035850	epithelial cell differentiation involved in kidney development	1/63	48/18903	0.148232487635079	0.226659948605372	0.159027427784638	1499	1	CTNNB1
GO:0045581	negative regulation of T cell differentiation	1/63	48/18903	0.148232487635079	0.226659948605372	0.159027427784638	972	1	CD74
GO:0045776	negative regulation of blood pressure	1/63	48/18903	0.148232487635079	0.226659948605372	0.159027427784638	6648	1	SOD2
GO:0045981	positive regulation of nucleotide metabolic process	1/63	48/18903	0.148232487635079	0.226659948605372	0.159027427784638	3091	1	HIF1A
GO:0046850	regulation of bone remodeling	1/63	48/18903	0.148232487635079	0.226659948605372	0.159027427784638	3569	1	IL6
GO:0048483	autonomic nervous system development	1/63	48/18903	0.148232487635079	0.226659948605372	0.159027427784638	1499	1	CTNNB1
GO:0048538	thymus development	1/63	48/18903	0.148232487635079	0.226659948605372	0.159027427784638	1499	1	CTNNB1
GO:0060147	regulation of post-transcriptional gene silencing	1/63	48/18903	0.148232487635079	0.226659948605372	0.159027427784638	3569	1	IL6
GO:0061028	establishment of endothelial barrier	1/63	48/18903	0.148232487635079	0.226659948605372	0.159027427784638	3383	1	ICAM1
GO:1900544	positive regulation of purine nucleotide metabolic process	1/63	48/18903	0.148232487635079	0.226659948605372	0.159027427784638	3091	1	HIF1A
GO:1904738	vascular associated smooth muscle cell migration	1/63	48/18903	0.148232487635079	0.226659948605372	0.159027427784638	9510	1	ADAMTS1
GO:0003044	regulation of systemic arterial blood pressure mediated by a chemical signal	1/63	49/18903	0.151078488869711	0.229168168199544	0.160787225723508	6648	1	SOD2
GO:0009261	ribonucleotide catabolic process	1/63	49/18903	0.151078488869711	0.229168168199544	0.160787225723508	4860	1	PNP
GO:0032968	positive regulation of transcription elongation by RNA polymerase II	1/63	49/18903	0.151078488869711	0.229168168199544	0.160787225723508	1499	1	CTNNB1
GO:0034198	cellular response to amino acid starvation	1/63	49/18903	0.151078488869711	0.229168168199544	0.160787225723508	1026	1	CDKN1A
GO:0035987	endodermal cell differentiation	1/63	49/18903	0.151078488869711	0.229168168199544	0.160787225723508	1499	1	CTNNB1
GO:0042311	vasodilation	1/63	49/18903	0.151078488869711	0.229168168199544	0.160787225723508	6648	1	SOD2
GO:0043114	regulation of vascular permeability	1/63	49/18903	0.151078488869711	0.229168168199544	0.160787225723508	9590	1	AKAP12
GO:0043457	regulation of cellular respiration	1/63	49/18903	0.151078488869711	0.229168168199544	0.160787225723508	3091	1	HIF1A
GO:0045933	positive regulation of muscle contraction	1/63	49/18903	0.151078488869711	0.229168168199544	0.160787225723508	476	1	ATP1A1
GO:0061178	regulation of insulin secretion involved in cellular response to glucose stimulus	1/63	49/18903	0.151078488869711	0.229168168199544	0.160787225723508	3091	1	HIF1A
GO:1903426	regulation of reactive oxygen species biosynthetic process	1/63	49/18903	0.151078488869711	0.229168168199544	0.160787225723508	6648	1	SOD2
GO:1904894	positive regulation of receptor signaling pathway via STAT	1/63	49/18903	0.151078488869711	0.229168168199544	0.160787225723508	3569	1	IL6
GO:2000378	negative regulation of reactive oxygen species metabolic process	1/63	49/18903	0.151078488869711	0.229168168199544	0.160787225723508	3091	1	HIF1A
GO:0045786	negative regulation of cell cycle	3/63	405/18903	0.152551703390762	0.23126089514023	0.162255508869607	1026/1499/6347	3	CDKN1A/CTNNB1/CCL2
GO:0032869	cellular response to insulin stimulus	2/63	208/18903	0.152672949194354	0.231302794272991	0.162284905820195	3638/9021	2	INSIG1/SOCS3
GO:0030100	regulation of endocytosis	2/63	209/18903	0.153833209151101	0.231481612469703	0.162410366882191	998/6401	2	CDC42/SELE
GO:0002066	columnar/cuboidal epithelial cell development	1/63	50/18903	0.153915131237443	0.231481612469703	0.162410366882191	3091	1	HIF1A
GO:0002269	leukocyte activation involved in inflammatory response	1/63	50/18903	0.153915131237443	0.231481612469703	0.162410366882191	3569	1	IL6
GO:0006692	prostanoid metabolic process	1/63	50/18903	0.153915131237443	0.231481612469703	0.162410366882191	972	1	CD74
GO:0006693	prostaglandin metabolic process	1/63	50/18903	0.153915131237443	0.231481612469703	0.162410366882191	972	1	CD74
GO:0018198	peptidyl-cysteine modification	1/63	50/18903	0.153915131237443	0.231481612469703	0.162410366882191	135112	1	NCOA7
GO:0032964	collagen biosynthetic process	1/63	50/18903	0.153915131237443	0.231481612469703	0.162410366882191	3569	1	IL6
GO:0044818	mitotic G2/M transition checkpoint	1/63	50/18903	0.153915131237443	0.231481612469703	0.162410366882191	1026	1	CDKN1A
GO:0051646	mitochondrion localization	1/63	50/18903	0.153915131237443	0.231481612469703	0.162410366882191	3091	1	HIF1A
GO:0060966	regulation of gene silencing by RNA	1/63	50/18903	0.153915131237443	0.231481612469703	0.162410366882191	3569	1	IL6
GO:1902041	regulation of extrinsic apoptotic signaling pathway via death domain receptors	1/63	50/18903	0.153915131237443	0.231481612469703	0.162410366882191	3383	1	ICAM1
GO:1990573	potassium ion import across plasma membrane	1/63	50/18903	0.153915131237443	0.231481612469703	0.162410366882191	476	1	ATP1A1
GO:0031396	regulation of protein ubiquitination	2/63	210/18903	0.154995243058726	0.23296426131272	0.163450611677373	3301/57561	2	DNAJA1/ARRDC3
GO:0042692	muscle cell differentiation	3/63	409/18903	0.155721143571266	0.233038857787631	0.163502949488265	1499/6648/23135	3	CTNNB1/SOD2/KDM6B
GO:0060541	respiratory system development	2/63	211/18903	0.156159026782245	0.233038857787631	0.163502949488265	998/1499	2	CDC42/CTNNB1
GO:0043254	regulation of protein-containing complex assembly	3/63	410/18903	0.156516806596167	0.233038857787631	0.163502949488265	998/1440/10602	3	CDC42/CSF3/CDC42EP3
GO:0001913	T cell mediated cytotoxicity	1/63	51/18903	0.156742445019442	0.233038857787631	0.163502949488265	3122	1	HLA-DRA
GO:0022602	ovulation cycle process	1/63	51/18903	0.156742445019442	0.233038857787631	0.163502949488265	9510	1	ADAMTS1
GO:0030225	macrophage differentiation	1/63	51/18903	0.156742445019442	0.233038857787631	0.163502949488265	998	1	CDC42
GO:0030850	prostate gland development	1/63	51/18903	0.156742445019442	0.233038857787631	0.163502949488265	1499	1	CTNNB1
GO:0031062	positive regulation of histone methylation	1/63	51/18903	0.156742445019442	0.233038857787631	0.163502949488265	1499	1	CTNNB1
GO:0035315	hair cell differentiation	1/63	51/18903	0.156742445019442	0.233038857787631	0.163502949488265	1499	1	CTNNB1
GO:0043277	apoptotic cell clearance	1/63	51/18903	0.156742445019442	0.233038857787631	0.163502949488265	6347	1	CCL2
GO:0045197	establishment or maintenance of epithelial cell apical/basal polarity	1/63	51/18903	0.156742445019442	0.233038857787631	0.163502949488265	998	1	CDC42
GO:0050982	detection of mechanical stimulus	1/63	51/18903	0.156742445019442	0.233038857787631	0.163502949488265	1499	1	CTNNB1
GO:0051489	regulation of filopodium assembly	1/63	51/18903	0.156742445019442	0.233038857787631	0.163502949488265	998	1	CDC42
GO:0060688	regulation of morphogenesis of a branching structure	1/63	51/18903	0.156742445019442	0.233038857787631	0.163502949488265	1499	1	CTNNB1
GO:0101023	vascular endothelial cell proliferation	1/63	51/18903	0.156742445019442	0.233038857787631	0.163502949488265	6347	1	CCL2
GO:1901985	positive regulation of protein acetylation	1/63	51/18903	0.156742445019442	0.233038857787631	0.163502949488265	9188	1	DDX21
GO:1905562	regulation of vascular endothelial cell proliferation	1/63	51/18903	0.156742445019442	0.233038857787631	0.163502949488265	6347	1	CCL2
GO:1990928	response to amino acid starvation	1/63	51/18903	0.156742445019442	0.233038857787631	0.163502949488265	1026	1	CDKN1A
GO:0007033	vacuole organization	2/63	213/18903	0.158491747818222	0.235387401581878	0.165150716907859	9531/81671	2	BAG3/VMP1
GO:0002762	negative regulation of myeloid leukocyte differentiation	1/63	52/18903	0.159560460400504	0.235387401581878	0.165150716907859	1499	1	CTNNB1
GO:0006636	unsaturated fatty acid biosynthetic process	1/63	52/18903	0.159560460400504	0.235387401581878	0.165150716907859	972	1	CD74
GO:0010543	regulation of platelet activation	1/63	52/18903	0.159560460400504	0.235387401581878	0.165150716907859	3569	1	IL6
GO:0010939	regulation of necrotic cell death	1/63	52/18903	0.159560460400504	0.235387401581878	0.165150716907859	8531	1	YBX3
GO:0032007	negative regulation of TOR signaling	1/63	52/18903	0.159560460400504	0.235387401581878	0.165150716907859	3091	1	HIF1A
GO:0043392	negative regulation of DNA binding	1/63	52/18903	0.159560460400504	0.235387401581878	0.165150716907859	4792	1	NFKBIA
GO:0045912	negative regulation of carbohydrate metabolic process	1/63	52/18903	0.159560460400504	0.235387401581878	0.165150716907859	90007	1	MIDN
GO:0046622	positive regulation of organ growth	1/63	52/18903	0.159560460400504	0.235387401581878	0.165150716907859	8531	1	YBX3
GO:0051480	regulation of cytosolic calcium ion concentration	1/63	52/18903	0.159560460400504	0.235387401581878	0.165150716907859	7531	1	YWHAE
GO:0051496	positive regulation of stress fiber assembly	1/63	52/18903	0.159560460400504	0.235387401581878	0.165150716907859	998	1	CDC42
GO:0060612	adipose tissue development	1/63	52/18903	0.159560460400504	0.235387401581878	0.165150716907859	57561	1	ARRDC3
GO:0097479	synaptic vesicle localization	1/63	52/18903	0.159560460400504	0.235387401581878	0.165150716907859	1499	1	CTNNB1
GO:0018205	peptidyl-lysine modification	3/63	414/18903	0.159712445026955	0.235471033210982	0.165209393894859	1499/6418/9188	3	CTNNB1/SET/DDX21
GO:0002639	positive regulation of immunoglobulin production	1/63	53/18903	0.162369207469348	0.237404918140094	0.166566231517917	3569	1	IL6
GO:0006383	transcription by RNA polymerase III	1/63	53/18903	0.162369207469348	0.237404918140094	0.166566231517917	9188	1	DDX21
GO:0007632	visual behavior	1/63	53/18903	0.162369207469348	0.237404918140094	0.166566231517917	3091	1	HIF1A
GO:0010656	negative regulation of muscle cell apoptotic process	1/63	53/18903	0.162369207469348	0.237404918140094	0.166566231517917	9531	1	BAG3
GO:0010662	regulation of striated muscle cell apoptotic process	1/63	53/18903	0.162369207469348	0.237404918140094	0.166566231517917	9531	1	BAG3
GO:0010874	regulation of cholesterol efflux	1/63	53/18903	0.162369207469348	0.237404918140094	0.166566231517917	4792	1	NFKBIA
GO:0032210	regulation of telomere maintenance via telomerase	1/63	53/18903	0.162369207469348	0.237404918140094	0.166566231517917	1499	1	CTNNB1
GO:0045332	phospholipid translocation	1/63	53/18903	0.162369207469348	0.237404918140094	0.166566231517917	81671	1	VMP1
GO:0048260	positive regulation of receptor-mediated endocytosis	1/63	53/18903	0.162369207469348	0.237404918140094	0.166566231517917	6401	1	SELE
GO:0052372	modulation by symbiont of entry into host	1/63	53/18903	0.162369207469348	0.237404918140094	0.166566231517917	972	1	CD74
GO:0060071	Wnt signaling pathway, planar cell polarity pathway	1/63	53/18903	0.162369207469348	0.237404918140094	0.166566231517917	998	1	CDC42
GO:0071622	regulation of granulocyte chemotaxis	1/63	53/18903	0.162369207469348	0.237404918140094	0.166566231517917	972	1	CD74
GO:0097300	programmed necrotic cell death	1/63	53/18903	0.162369207469348	0.237404918140094	0.166566231517917	8531	1	YBX3
GO:2000677	regulation of transcription regulatory region DNA binding	1/63	53/18903	0.162369207469348	0.237404918140094	0.166566231517917	1499	1	CTNNB1
GO:0009952	anterior/posterior pattern specification	2/63	218/18903	0.164352508834401	0.239654666927158	0.168144683136608	1499/2114	2	CTNNB1/ETS2
GO:0042180	cellular ketone metabolic process	2/63	218/18903	0.164352508834401	0.239654666927158	0.168144683136608	972/3638	2	CD74/INSIG1
GO:0043491	protein kinase B signaling	2/63	218/18903	0.164352508834401	0.239654666927158	0.168144683136608	1440/6347	2	CSF3/CCL2
GO:0072330	monocarboxylic acid biosynthetic process	2/63	218/18903	0.164352508834401	0.239654666927158	0.168144683136608	972/3638	2	CD74/INSIG1
GO:0014009	glial cell proliferation	1/63	54/18903	0.16516871621892	0.239654666927158	0.168144683136608	3569	1	IL6
GO:0030857	negative regulation of epithelial cell differentiation	1/63	54/18903	0.16516871621892	0.239654666927158	0.168144683136608	1499	1	CTNNB1
GO:0032330	regulation of chondrocyte differentiation	1/63	54/18903	0.16516871621892	0.239654666927158	0.168144683136608	1499	1	CTNNB1
GO:0045744	negative regulation of G protein-coupled receptor signaling pathway	1/63	54/18903	0.16516871621892	0.239654666927158	0.168144683136608	57561	1	ARRDC3
GO:0051293	establishment of spindle localization	1/63	54/18903	0.16516871621892	0.239654666927158	0.168144683136608	2697	1	GJA1
GO:0061900	glial cell activation	1/63	54/18903	0.16516871621892	0.239654666927158	0.168144683136608	3569	1	IL6
GO:0072523	purine-containing compound catabolic process	1/63	54/18903	0.16516871621892	0.239654666927158	0.168144683136608	4860	1	PNP
GO:1902743	regulation of lamellipodium organization	1/63	54/18903	0.16516871621892	0.239654666927158	0.168144683136608	998	1	CDC42
GO:1904031	positive regulation of cyclin-dependent protein kinase activity	1/63	54/18903	0.16516871621892	0.239654666927158	0.168144683136608	1026	1	CDKN1A
GO:0043434	response to peptide hormone	3/63	421/18903	0.165353653368064	0.239782205089488	0.168234165491229	3638/3727/9021	3	INSIG1/JUND/SOCS3
GO:0001558	regulation of cell growth	3/63	422/18903	0.166164494713241	0.240816695857137	0.168959977028991	998/1026/2697	3	CDC42/CDKN1A/GJA1
GO:0043583	ear development	2/63	221/18903	0.167887890904684	0.241575512157671	0.169492371945594	1052/3638	2	CEBPD/INSIG1
GO:0002686	negative regulation of leukocyte migration	1/63	55/18903	0.167959016546693	0.241575512157671	0.169492371945594	6347	1	CCL2
GO:0003179	heart valve morphogenesis	1/63	55/18903	0.167959016546693	0.241575512157671	0.169492371945594	56999	1	ADAMTS9
GO:0003229	ventricular cardiac muscle tissue development	1/63	55/18903	0.167959016546693	0.241575512157671	0.169492371945594	56999	1	ADAMTS9
GO:0006414	translational elongation	1/63	55/18903	0.167959016546693	0.241575512157671	0.169492371945594	1984	1	EIF5A
GO:0010518	positive regulation of phospholipase activity	1/63	55/18903	0.167959016546693	0.241575512157671	0.169492371945594	6401	1	SELE
GO:0035088	establishment or maintenance of apical/basal cell polarity	1/63	55/18903	0.167959016546693	0.241575512157671	0.169492371945594	998	1	CDC42
GO:0043525	positive regulation of neuron apoptotic process	1/63	55/18903	0.167959016546693	0.241575512157671	0.169492371945594	1499	1	CTNNB1
GO:0055078	sodium ion homeostasis	1/63	55/18903	0.167959016546693	0.241575512157671	0.169492371945594	476	1	ATP1A1
GO:0061245	establishment or maintenance of bipolar cell polarity	1/63	55/18903	0.167959016546693	0.241575512157671	0.169492371945594	998	1	CDC42
GO:0071320	cellular response to cAMP	1/63	55/18903	0.167959016546693	0.241575512157671	0.169492371945594	6781	1	STC1
GO:0071385	cellular response to glucocorticoid stimulus	1/63	55/18903	0.167959016546693	0.241575512157671	0.169492371945594	6781	1	STC1
GO:1900087	positive regulation of G1/S transition of mitotic cell cycle	1/63	55/18903	0.167959016546693	0.241575512157671	0.169492371945594	9510	1	ADAMTS1
GO:0010810	regulation of cell-substrate adhesion	2/63	222/18903	0.169069368255999	0.243031069785092	0.17051360920831	998/4739	2	CDC42/NEDD9
GO:0071805	potassium ion transmembrane transport	2/63	223/18903	0.170252316265092	0.243450018250448	0.170807548641499	476/7531	2	ATP1A1/YWHAE
GO:0001836	release of cytochrome c from mitochondria	1/63	56/18903	0.170740138254968	0.243450018250448	0.170807548641499	6648	1	SOD2
GO:0009116	nucleoside metabolic process	1/63	56/18903	0.170740138254968	0.243450018250448	0.170807548641499	4860	1	PNP
GO:0010559	regulation of glycoprotein biosynthetic process	1/63	56/18903	0.170740138254968	0.243450018250448	0.170807548641499	1499	1	CTNNB1
GO:0021545	cranial nerve development	1/63	56/18903	0.170740138254968	0.243450018250448	0.170807548641499	1499	1	CTNNB1
GO:0042733	embryonic digit morphogenesis	1/63	56/18903	0.170740138254968	0.243450018250448	0.170807548641499	1499	1	CTNNB1
GO:0042908	xenobiotic transport	1/63	56/18903	0.170740138254968	0.243450018250448	0.170807548641499	2697	1	GJA1
GO:0043370	regulation of CD4-positive, alpha-beta T cell differentiation	1/63	56/18903	0.170740138254968	0.243450018250448	0.170807548641499	3122	1	HLA-DRA
GO:0043470	regulation of carbohydrate catabolic process	1/63	56/18903	0.170740138254968	0.243450018250448	0.170807548641499	3091	1	HIF1A
GO:0051438	regulation of ubiquitin-protein transferase activity	1/63	56/18903	0.170740138254968	0.243450018250448	0.170807548641499	57561	1	ARRDC3
GO:0060986	endocrine hormone secretion	1/63	56/18903	0.170740138254968	0.243450018250448	0.170807548641499	2697	1	GJA1
GO:0072348	sulfur compound transport	1/63	56/18903	0.170740138254968	0.243450018250448	0.170807548641499	2697	1	GJA1
GO:1903170	negative regulation of calcium ion transmembrane transport	1/63	56/18903	0.170740138254968	0.243450018250448	0.170807548641499	7531	1	YWHAE
GO:2000630	positive regulation of miRNA metabolic process	1/63	56/18903	0.170740138254968	0.243450018250448	0.170807548641499	3091	1	HIF1A
GO:0034655	nucleobase-containing compound catabolic process	3/63	428/18903	0.171054820579154	0.243758051701897	0.171023668726927	3569/4860/8531	3	IL6/PNP/YBX3
GO:0097191	extrinsic apoptotic signaling pathway	2/63	224/18903	0.17143671252231	0.244161450514483	0.171306698331105	3383/9531	2	ICAM1/BAG3
GO:0031331	positive regulation of cellular catabolic process	3/63	429/18903	0.171874018203473	0.244643259781556	0.171644741681494	3091/3569/9531	3	HIF1A/IL6/BAG3
GO:0007596	blood coagulation	2/63	225/18903	0.172622534746539	0.245567232791421	0.17229301259131	3043/3569	2	HBB/IL6
GO:0006749	glutathione metabolic process	1/63	57/18903	0.173512111051166	0.245701103958413	0.172386938260455	6648	1	SOD2
GO:0010658	striated muscle cell apoptotic process	1/63	57/18903	0.173512111051166	0.245701103958413	0.172386938260455	9531	1	BAG3
GO:0032768	regulation of monooxygenase activity	1/63	57/18903	0.173512111051166	0.245701103958413	0.172386938260455	3091	1	HIF1A
GO:0035196	miRNA processing	1/63	57/18903	0.173512111051166	0.245701103958413	0.172386938260455	3569	1	IL6
GO:0043388	positive regulation of DNA binding	1/63	57/18903	0.173512111051166	0.245701103958413	0.172386938260455	1499	1	CTNNB1
GO:0070231	T cell apoptotic process	1/63	57/18903	0.173512111051166	0.245701103958413	0.172386938260455	3091	1	HIF1A
GO:0090175	regulation of establishment of planar polarity	1/63	57/18903	0.173512111051166	0.245701103958413	0.172386938260455	998	1	CDC42
GO:1903053	regulation of extracellular matrix organization	1/63	57/18903	0.173512111051166	0.245701103958413	0.172386938260455	3569	1	IL6
GO:0050808	synapse organization	3/63	432/18903	0.174338564921447	0.246730007973022	0.173108830063076	998/1499/4739	3	CDC42/CTNNB1/NEDD9
GO:0001706	endoderm formation	1/63	58/18903	0.176274964548129	0.24776759806509	0.173836816125243	1499	1	CTNNB1
GO:0006695	cholesterol biosynthetic process	1/63	58/18903	0.176274964548129	0.24776759806509	0.173836816125243	3638	1	INSIG1
GO:0031529	ruffle organization	1/63	58/18903	0.176274964548129	0.24776759806509	0.173836816125243	3383	1	ICAM1
GO:0034204	lipid translocation	1/63	58/18903	0.176274964548129	0.24776759806509	0.173836816125243	81671	1	VMP1
GO:0045620	negative regulation of lymphocyte differentiation	1/63	58/18903	0.176274964548129	0.24776759806509	0.173836816125243	972	1	CD74
GO:0048010	vascular endothelial growth factor receptor signaling pathway	1/63	58/18903	0.176274964548129	0.24776759806509	0.173836816125243	3091	1	HIF1A
GO:0048599	oocyte development	1/63	58/18903	0.176274964548129	0.24776759806509	0.173836816125243	1499	1	CTNNB1
GO:0050732	negative regulation of peptidyl-tyrosine phosphorylation	1/63	58/18903	0.176274964548129	0.24776759806509	0.173836816125243	9021	1	SOCS3
GO:0060350	endochondral bone morphogenesis	1/63	58/18903	0.176274964548129	0.24776759806509	0.173836816125243	6781	1	STC1
GO:0060997	dendritic spine morphogenesis	1/63	58/18903	0.176274964548129	0.24776759806509	0.173836816125243	998	1	CDC42
GO:0061005	cell differentiation involved in kidney development	1/63	58/18903	0.176274964548129	0.24776759806509	0.173836816125243	1499	1	CTNNB1
GO:1902653	secondary alcohol biosynthetic process	1/63	58/18903	0.176274964548129	0.24776759806509	0.173836816125243	3638	1	INSIG1
GO:0071241	cellular response to inorganic substance	2/63	229/18903	0.177379642157548	0.249178564963787	0.174826767980301	3727/4502	2	JUND/MT2A
GO:0006473	protein acetylation	2/63	230/18903	0.178572264458261	0.249509299233716	0.175058815241189	6418/9188	2	SET/DDX21
GO:0008037	cell recognition	2/63	230/18903	0.178572264458261	0.249509299233716	0.175058815241189	3514/4739	2	IGKC/NEDD9
GO:0050817	coagulation	2/63	230/18903	0.178572264458261	0.249509299233716	0.175058815241189	3043/3569	2	HBB/IL6
GO:0001912	positive regulation of leukocyte mediated cytotoxicity	1/63	59/18903	0.179028728264418	0.249509299233716	0.175058815241189	3122	1	HLA-DRA
GO:0002090	regulation of receptor internalization	1/63	59/18903	0.179028728264418	0.249509299233716	0.175058815241189	6401	1	SELE
GO:0009161	ribonucleoside monophosphate metabolic process	1/63	59/18903	0.179028728264418	0.249509299233716	0.175058815241189	4860	1	PNP
GO:0035773	insulin secretion involved in cellular response to glucose stimulus	1/63	59/18903	0.179028728264418	0.249509299233716	0.175058815241189	3091	1	HIF1A
GO:0042306	regulation of protein import into nucleus	1/63	59/18903	0.179028728264418	0.249509299233716	0.175058815241189	9531	1	BAG3
GO:0043903	regulation of biological process involved in symbiotic interaction	1/63	59/18903	0.179028728264418	0.249509299233716	0.175058815241189	972	1	CD74
GO:0051289	protein homotetramerization	1/63	59/18903	0.179028728264418	0.249509299233716	0.175058815241189	6648	1	SOD2
GO:0051653	spindle localization	1/63	59/18903	0.179028728264418	0.249509299233716	0.175058815241189	2697	1	GJA1
GO:0061098	positive regulation of protein tyrosine kinase activity	1/63	59/18903	0.179028728264418	0.249509299233716	0.175058815241189	4739	1	NEDD9
GO:0071709	membrane assembly	1/63	59/18903	0.179028728264418	0.249509299233716	0.175058815241189	7357	1	UGCG
GO:0097352	autophagosome maturation	1/63	59/18903	0.179028728264418	0.249509299233716	0.175058815241189	81671	1	VMP1
GO:0007599	hemostasis	2/63	231/18903	0.179766181706081	0.250395848362868	0.175680829092693	3043/3569	2	HBB/IL6
GO:0001658	branching involved in ureteric bud morphogenesis	1/63	60/18903	0.181773431624604	0.251913712587996	0.176745781436209	1499	1	CTNNB1
GO:0002753	cytoplasmic pattern recognition receptor signaling pathway	1/63	60/18903	0.181773431624604	0.251913712587996	0.176745781436209	4792	1	NFKBIA
GO:0002886	regulation of myeloid leukocyte mediated immunity	1/63	60/18903	0.181773431624604	0.251913712587996	0.176745781436209	9188	1	DDX21
GO:0022029	telencephalon cell migration	1/63	60/18903	0.181773431624604	0.251913712587996	0.176745781436209	1499	1	CTNNB1
GO:0032786	positive regulation of DNA-templated transcription, elongation	1/63	60/18903	0.181773431624604	0.251913712587996	0.176745781436209	1499	1	CTNNB1
GO:0051353	positive regulation of oxidoreductase activity	1/63	60/18903	0.181773431624604	0.251913712587996	0.176745781436209	3091	1	HIF1A
GO:1903670	regulation of sprouting angiogenesis	1/63	60/18903	0.181773431624604	0.251913712587996	0.176745781436209	56999	1	ADAMTS9
GO:1905517	macrophage migration	1/63	60/18903	0.181773431624604	0.251913712587996	0.176745781436209	6347	1	CCL2
GO:2000649	regulation of sodium ion transmembrane transporter activity	1/63	60/18903	0.181773431624604	0.251913712587996	0.176745781436209	2040	1	STOM
GO:0008406	gonad development	2/63	233/18903	0.182157815576704	0.252304911597553	0.177020251507453	8531/9510	2	YBX3/ADAMTS1
GO:0046456	icosanoid biosynthetic process	1/63	61/18903	0.184509103959564	0.254705025633566	0.178704201247516	972	1	CD74
GO:0048255	mRNA stabilization	1/63	61/18903	0.184509103959564	0.254705025633566	0.178704201247516	8531	1	YBX3
GO:0060135	maternal process involved in female pregnancy	1/63	61/18903	0.184509103959564	0.254705025633566	0.178704201247516	6781	1	STC1
GO:0070918	small regulatory ncRNA processing	1/63	61/18903	0.184509103959564	0.254705025633566	0.178704201247516	3569	1	IL6
GO:1902893	regulation of miRNA transcription	1/63	61/18903	0.184509103959564	0.254705025633566	0.178704201247516	3091	1	HIF1A
GO:1904356	regulation of telomere maintenance via telomere lengthening	1/63	61/18903	0.184509103959564	0.254705025633566	0.178704201247516	1499	1	CTNNB1
GO:0034764	positive regulation of transmembrane transport	2/63	237/18903	0.186955689461867	0.256463192242928	0.179937752720655	6347/81671	2	CCL2/VMP1
GO:0000381	regulation of alternative mRNA splicing, via spliceosome	1/63	62/18903	0.187235774506775	0.256463192242928	0.179937752720655	9589	1	WTAP
GO:0006360	transcription by RNA polymerase I	1/63	62/18903	0.187235774506775	0.256463192242928	0.179937752720655	9188	1	DDX21
GO:0006687	glycosphingolipid metabolic process	1/63	62/18903	0.187235774506775	0.256463192242928	0.179937752720655	7357	1	UGCG
GO:0006767	water-soluble vitamin metabolic process	1/63	62/18903	0.187235774506775	0.256463192242928	0.179937752720655	6515	1	SLC2A3
GO:0009994	oocyte differentiation	1/63	62/18903	0.187235774506775	0.256463192242928	0.179937752720655	1499	1	CTNNB1
GO:0030166	proteoglycan biosynthetic process	1/63	62/18903	0.187235774506775	0.256463192242928	0.179937752720655	1499	1	CTNNB1
GO:0032233	positive regulation of actin filament bundle assembly	1/63	62/18903	0.187235774506775	0.256463192242928	0.179937752720655	998	1	CDC42
GO:0035904	aorta development	1/63	62/18903	0.187235774506775	0.256463192242928	0.179937752720655	56999	1	ADAMTS9
GO:0061614	miRNA transcription	1/63	62/18903	0.187235774506775	0.256463192242928	0.179937752720655	3091	1	HIF1A
GO:0099601	regulation of neurotransmitter receptor activity	1/63	62/18903	0.187235774506775	0.256463192242928	0.179937752720655	6347	1	CCL2
GO:1903018	regulation of glycoprotein metabolic process	1/63	62/18903	0.187235774506775	0.256463192242928	0.179937752720655	1499	1	CTNNB1
GO:1903409	reactive oxygen species biosynthetic process	1/63	62/18903	0.187235774506775	0.256463192242928	0.179937752720655	6648	1	SOD2
GO:1904036	negative regulation of epithelial cell apoptotic process	1/63	62/18903	0.187235774506775	0.256463192242928	0.179937752720655	3383	1	ICAM1
GO:0007160	cell-matrix adhesion	2/63	238/18903	0.188158079108075	0.257441092733142	0.180623859818733	1499/56999	2	CTNNB1/ADAMTS9
GO:0045137	development of primary sexual characteristics	2/63	238/18903	0.188158079108075	0.257441092733142	0.180623859818733	8531/9510	2	YBX3/ADAMTS1
GO:0002683	negative regulation of immune system process	3/63	449/18903	0.188492537854488	0.257755982865766	0.180844790636613	972/1499/6347	3	CD74/CTNNB1/CCL2
GO:0051403	stress-activated MAPK cascade	2/63	239/18903	0.189361595959326	0.258466426391303	0.18134324661504	3301/10114	2	DNAJA1/HIPK3
GO:0007062	sister chromatid cohesion	1/63	63/18903	0.189953472410606	0.258466426391303	0.18134324661504	1499	1	CTNNB1
GO:0021885	forebrain cell migration	1/63	63/18903	0.189953472410606	0.258466426391303	0.18134324661504	1499	1	CTNNB1
GO:0032623	interleukin-2 production	1/63	63/18903	0.189953472410606	0.258466426391303	0.18134324661504	4860	1	PNP
GO:0032663	regulation of interleukin-2 production	1/63	63/18903	0.189953472410606	0.258466426391303	0.18134324661504	4860	1	PNP
GO:0032731	positive regulation of interleukin-1 beta production	1/63	63/18903	0.189953472410606	0.258466426391303	0.18134324661504	3569	1	IL6
GO:0044091	membrane biogenesis	1/63	63/18903	0.189953472410606	0.258466426391303	0.18134324661504	7357	1	UGCG
GO:0097035	regulation of membrane lipid distribution	1/63	63/18903	0.189953472410606	0.258466426391303	0.18134324661504	81671	1	VMP1
GO:2001244	positive regulation of intrinsic apoptotic signaling pathway	1/63	63/18903	0.189953472410606	0.258466426391303	0.18134324661504	1984	1	EIF5A
GO:0045333	cellular respiration	2/63	240/18903	0.190566219593765	0.259157473096419	0.181828093543974	3091/6648	2	HIF1A/SOD2
GO:0042445	hormone metabolic process	2/63	241/18903	0.191771929709002	0.260639432557582	0.182867854660307	476/3091	2	ATP1A1/HIF1A
GO:1901987	regulation of cell cycle phase transition	3/63	453/18903	0.191866907253032	0.260639432557582	0.182867854660307	1026/6347/9510	3	CDKN1A/CCL2/ADAMTS1
GO:0001947	heart looping	1/63	64/18903	0.192662226722608	0.260859376565241	0.183022170100727	3091	1	HIF1A
GO:0010972	negative regulation of G2/M transition of mitotic cell cycle	1/63	64/18903	0.192662226722608	0.260859376565241	0.183022170100727	1026	1	CDKN1A
GO:0016925	protein sumoylation	1/63	64/18903	0.192662226722608	0.260859376565241	0.183022170100727	1499	1	CTNNB1
GO:0050891	multicellular organismal water homeostasis	1/63	64/18903	0.192662226722608	0.260859376565241	0.183022170100727	7357	1	UGCG
GO:0071384	cellular response to corticosteroid stimulus	1/63	64/18903	0.192662226722608	0.260859376565241	0.183022170100727	6781	1	STC1
GO:0098930	axonal transport	1/63	64/18903	0.192662226722608	0.260859376565241	0.183022170100727	3091	1	HIF1A
GO:0065004	protein-DNA complex assembly	2/63	242/18903	0.192978706121565	0.261144787966258	0.183222418275332	6418/6925	2	SET/TCF4
GO:0003012	muscle system process	3/63	455/18903	0.193560044186353	0.261788105738631	0.183673777993791	476/2697/6781	3	ATP1A1/GJA1/STC1
GO:0051960	regulation of nervous system development	3/63	456/18903	0.194408075257404	0.262791222079347	0.184377576844953	1499/3091/3569	3	CTNNB1/HIF1A/IL6
GO:0003170	heart valve development	1/63	65/18903	0.19536206640181	0.263073387508922	0.184575547605783	56999	1	ADAMTS9
GO:0015800	acidic amino acid transport	1/63	65/18903	0.19536206640181	0.263073387508922	0.184575547605783	2697	1	GJA1
GO:0016126	sterol biosynthetic process	1/63	65/18903	0.19536206640181	0.263073387508922	0.184575547605783	3638	1	INSIG1
GO:0031100	animal organ regeneration	1/63	65/18903	0.19536206640181	0.263073387508922	0.184575547605783	3569	1	IL6
GO:0032507	maintenance of protein location in cell	1/63	65/18903	0.19536206640181	0.263073387508922	0.184575547605783	3638	1	INSIG1
GO:0032613	interleukin-10 production	1/63	65/18903	0.19536206640181	0.263073387508922	0.184575547605783	3569	1	IL6
GO:0032653	regulation of interleukin-10 production	1/63	65/18903	0.19536206640181	0.263073387508922	0.184575547605783	3569	1	IL6
GO:0031098	stress-activated protein kinase signaling cascade	2/63	246/18903	0.197816075207244	0.265827818141426	0.186508090259187	3301/10114	2	DNAJA1/HIPK3
GO:0006879	cellular iron ion homeostasis	1/63	66/18903	0.198053	0.265827818141426	0.186508090259187	3091	1	HIF1A
GO:0010517	regulation of phospholipase activity	1/63	66/18903	0.198053	0.265827818141426	0.186508090259187	6401	1	SELE
GO:0031343	positive regulation of cell killing	1/63	66/18903	0.198053	0.265827818141426	0.186508090259187	3122	1	HLA-DRA
GO:0060675	ureteric bud morphogenesis	1/63	66/18903	0.198053	0.265827818141426	0.186508090259187	1499	1	CTNNB1
GO:1902750	negative regulation of cell cycle G2/M phase transition	1/63	66/18903	0.198053	0.265827818141426	0.186508090259187	1026	1	CDKN1A
GO:0006813	potassium ion transport	2/63	247/18903	0.199027884478391	0.266846393134077	0.187222735092047	476/7531	2	ATP1A1/YWHAE
GO:0051259	protein complex oligomerization	2/63	247/18903	0.199027884478391	0.266846393134077	0.187222735092047	972/6648	2	CD74/SOD2
GO:0005996	monosaccharide metabolic process	2/63	248/18903	0.200240641412897	0.267972163529274	0.188012589547259	6515/90007	2	SLC2A3/MIDN
GO:0007188	adenylate cyclase-modulating G protein-coupled receptor signaling pathway	2/63	248/18903	0.200240641412897	0.267972163529274	0.188012589547259	9590/57561	2	AKAP12/ARRDC3
GO:0007187	G protein-coupled receptor signaling pathway, coupled to cyclic nucleotide second messenger	1/63	67/18903	0.200735117237024	0.267972163529274	0.188012589547259	6347	1	CCL2
GO:0032206	positive regulation of telomere maintenance	1/63	67/18903	0.200735117237024	0.267972163529274	0.188012589547259	1499	1	CTNNB1
GO:0042531	positive regulation of tyrosine phosphorylation of STAT protein	1/63	67/18903	0.200735117237024	0.267972163529274	0.188012589547259	3569	1	IL6
GO:0043954	cellular component maintenance	1/63	67/18903	0.200735117237024	0.267972163529274	0.188012589547259	4739	1	NEDD9
GO:0045576	mast cell activation	1/63	67/18903	0.200735117237024	0.267972163529274	0.188012589547259	10397	1	NDRG1
GO:0072171	mesonephric tubule morphogenesis	1/63	67/18903	0.200735117237024	0.267972163529274	0.188012589547259	1499	1	CTNNB1
GO:0071695	anatomical structure maturation	2/63	250/18903	0.202668920921786	0.270372308465831	0.189696560967528	1499/3091	2	CTNNB1/HIF1A
GO:0032024	positive regulation of insulin secretion	1/63	68/18903	0.203408385851064	0.270372308465831	0.189696560967528	3091	1	HIF1A
GO:0038034	signal transduction in absence of ligand	1/63	68/18903	0.203408385851064	0.270372308465831	0.189696560967528	9531	1	BAG3
GO:0046513	ceramide biosynthetic process	1/63	68/18903	0.203408385851064	0.270372308465831	0.189696560967528	7357	1	UGCG
GO:0046854	phosphatidylinositol phosphate biosynthetic process	1/63	68/18903	0.203408385851064	0.270372308465831	0.189696560967528	9021	1	SOCS3
GO:0060193	positive regulation of lipase activity	1/63	68/18903	0.203408385851064	0.270372308465831	0.189696560967528	6401	1	SELE
GO:0097192	extrinsic apoptotic signaling pathway in absence of ligand	1/63	68/18903	0.203408385851064	0.270372308465831	0.189696560967528	9531	1	BAG3
GO:1902808	positive regulation of cell cycle G1/S phase transition	1/63	68/18903	0.203408385851064	0.270372308465831	0.189696560967528	9510	1	ADAMTS1
GO:0046700	heterocycle catabolic process	3/63	468/18903	0.204657683509437	0.27188663223216	0.190759029281292	3569/4860/8531	3	IL6/PNP/YBX3
GO:0098657	import into cell	2/63	252/18903	0.205100760176492	0.272011765002467	0.190846823983072	476/6515	2	ATP1A1/SLC2A3
GO:0007004	telomere maintenance via telomerase	1/63	69/18903	0.206072854748935	0.272011765002467	0.190846823983072	1499	1	CTNNB1
GO:0014015	positive regulation of gliogenesis	1/63	69/18903	0.206072854748935	0.272011765002467	0.190846823983072	3569	1	IL6
GO:0030104	water homeostasis	1/63	69/18903	0.206072854748935	0.272011765002467	0.190846823983072	7357	1	UGCG
GO:0030858	positive regulation of epithelial cell differentiation	1/63	69/18903	0.206072854748935	0.272011765002467	0.190846823983072	1499	1	CTNNB1
GO:0034394	protein localization to cell surface	1/63	69/18903	0.206072854748935	0.272011765002467	0.190846823983072	1499	1	CTNNB1
GO:0046847	filopodium assembly	1/63	69/18903	0.206072854748935	0.272011765002467	0.190846823983072	998	1	CDC42
GO:0048645	animal organ formation	1/63	69/18903	0.206072854748935	0.272011765002467	0.190846823983072	1499	1	CTNNB1
GO:0050922	negative regulation of chemotaxis	1/63	69/18903	0.206072854748935	0.272011765002467	0.190846823983072	6347	1	CCL2
GO:0061180	mammary gland epithelium development	1/63	69/18903	0.206072854748935	0.272011765002467	0.190846823983072	3091	1	HIF1A
GO:0061371	determination of heart left/right asymmetry	1/63	69/18903	0.206072854748935	0.272011765002467	0.190846823983072	3091	1	HIF1A
GO:1902305	regulation of sodium ion transmembrane transport	1/63	69/18903	0.206072854748935	0.272011765002467	0.190846823983072	2040	1	STOM
GO:0003143	embryonic heart tube morphogenesis	1/63	70/18903	0.208728552431361	0.274671599762547	0.192712997000539	3091	1	HIF1A
GO:0043489	RNA stabilization	1/63	70/18903	0.208728552431361	0.274671599762547	0.192712997000539	8531	1	YBX3
GO:0051881	regulation of mitochondrial membrane potential	1/63	70/18903	0.208728552431361	0.274671599762547	0.192712997000539	6648	1	SOD2
GO:1901016	regulation of potassium ion transmembrane transporter activity	1/63	70/18903	0.208728552431361	0.274671599762547	0.192712997000539	7531	1	YWHAE
GO:1902373	negative regulation of mRNA catabolic process	1/63	70/18903	0.208728552431361	0.274671599762547	0.192712997000539	8531	1	YBX3
GO:0006814	sodium ion transport	2/63	255/18903	0.208754862142478	0.274671599762547	0.192712997000539	476/2040	2	ATP1A1/STOM
GO:0044772	mitotic cell cycle phase transition	3/63	473/18903	0.208966425512607	0.27480363887262	0.192805637275854	1026/6347/9510	3	CDKN1A/CCL2/ADAMTS1
GO:0031667	response to nutrient levels	3/63	474/18903	0.209830732855199	0.275646858524826	0.193397250629572	1026/6648/6781	3	CDKN1A/SOD2/STC1
GO:0044270	cellular nitrogen compound catabolic process	3/63	474/18903	0.209830732855199	0.275646858524826	0.193397250629572	3569/4860/8531	3	IL6/PNP/YBX3
GO:0090257	regulation of muscle system process	2/63	256/18903	0.209974512761891	0.275689171644332	0.193426938038388	476/6781	2	ATP1A1/STC1
GO:0003208	cardiac ventricle morphogenesis	1/63	71/18903	0.21137550730827	0.276940020444716	0.19430454905214	3091	1	HIF1A
GO:0009988	cell-cell recognition	1/63	71/18903	0.21137550730827	0.276940020444716	0.19430454905214	4739	1	NEDD9
GO:0033344	cholesterol efflux	1/63	71/18903	0.21137550730827	0.276940020444716	0.19430454905214	4792	1	NFKBIA
GO:0061077	chaperone-mediated protein folding	1/63	71/18903	0.21137550730827	0.276940020444716	0.19430454905214	972	1	CD74
GO:0009247	glycolipid biosynthetic process	1/63	72/18903	0.214013747699072	0.279359730884525	0.196002247871866	7357	1	UGCG
GO:0035567	non-canonical Wnt signaling pathway	1/63	72/18903	0.214013747699072	0.279359730884525	0.196002247871866	998	1	CDC42
GO:0042698	ovulation cycle	1/63	72/18903	0.214013747699072	0.279359730884525	0.196002247871866	9510	1	ADAMTS1
GO:0046626	regulation of insulin receptor signaling pathway	1/63	72/18903	0.214013747699072	0.279359730884525	0.196002247871866	9021	1	SOCS3
GO:0050709	negative regulation of protein secretion	1/63	72/18903	0.214013747699072	0.279359730884525	0.196002247871866	90007	1	MIDN
GO:0070265	necrotic cell death	1/63	72/18903	0.214013747699072	0.279359730884525	0.196002247871866	8531	1	YBX3
GO:1900076	regulation of cellular response to insulin stimulus	1/63	72/18903	0.214013747699072	0.279359730884525	0.196002247871866	9021	1	SOCS3
GO:0090068	positive regulation of cell cycle process	2/63	260/18903	0.214860706749375	0.280317215616529	0.196674031021075	998/9510	2	CDC42/ADAMTS1
GO:0045927	positive regulation of growth	2/63	261/18903	0.216084062178451	0.281158402746431	0.197264218331965	998/8531	2	CDC42/YBX3
GO:0030032	lamellipodium assembly	1/63	73/18903	0.216643301832944	0.281158402746431	0.197264218331965	998	1	CDC42
GO:0042246	tissue regeneration	1/63	73/18903	0.216643301832944	0.281158402746431	0.197264218331965	1026	1	CDKN1A
GO:0043462	regulation of ATP-dependent activity	1/63	73/18903	0.216643301832944	0.281158402746431	0.197264218331965	81671	1	VMP1
GO:0050795	regulation of behavior	1/63	73/18903	0.216643301832944	0.281158402746431	0.197264218331965	57561	1	ARRDC3
GO:0061035	regulation of cartilage development	1/63	73/18903	0.216643301832944	0.281158402746431	0.197264218331965	1499	1	CTNNB1
GO:0071260	cellular response to mechanical stimulus	1/63	73/18903	0.216643301832944	0.281158402746431	0.197264218331965	9531	1	BAG3
GO:0071677	positive regulation of mononuclear cell migration	1/63	73/18903	0.216643301832944	0.281158402746431	0.197264218331965	4739	1	NEDD9
GO:0150076	neuroinflammatory response	1/63	73/18903	0.216643301832944	0.281158402746431	0.197264218331965	3569	1	IL6
GO:1903578	regulation of ATP metabolic process	1/63	73/18903	0.216643301832944	0.281158402746431	0.197264218331965	3091	1	HIF1A
GO:0001736	establishment of planar polarity	1/63	74/18903	0.219264197849117	0.28336915945877	0.198815312627998	998	1	CDC42
GO:0006801	superoxide metabolic process	1/63	74/18903	0.219264197849117	0.28336915945877	0.198815312627998	6648	1	SOD2
GO:0007164	establishment of tissue polarity	1/63	74/18903	0.219264197849117	0.28336915945877	0.198815312627998	998	1	CDC42
GO:0032732	positive regulation of interleukin-1 production	1/63	74/18903	0.219264197849117	0.28336915945877	0.198815312627998	3569	1	IL6
GO:0050766	positive regulation of phagocytosis	1/63	74/18903	0.219264197849117	0.28336915945877	0.198815312627998	6347	1	CCL2
GO:0070988	demethylation	1/63	74/18903	0.219264197849117	0.28336915945877	0.198815312627998	23135	1	KDM6B
GO:2000573	positive regulation of DNA biosynthetic process	1/63	74/18903	0.219264197849117	0.28336915945877	0.198815312627998	1499	1	CTNNB1
GO:2000628	regulation of miRNA metabolic process	1/63	74/18903	0.219264197849117	0.28336915945877	0.198815312627998	3091	1	HIF1A
GO:0006417	regulation of translation	3/63	486/18903	0.22026564906606	0.284514594271947	0.199618963882467	1984/3569/8531	3	EIF5A/IL6/YBX3
GO:0006278	RNA-templated DNA biosynthetic process	1/63	75/18903	0.221876463797149	0.285699188141092	0.200450089615701	1499	1	CTNNB1
GO:0043536	positive regulation of blood vessel endothelial cell migration	1/63	75/18903	0.221876463797149	0.285699188141092	0.200450089615701	3091	1	HIF1A
GO:0046323	glucose import	1/63	75/18903	0.221876463797149	0.285699188141092	0.200450089615701	6515	1	SLC2A3
GO:0051568	histone H3-K4 methylation	1/63	75/18903	0.221876463797149	0.285699188141092	0.200450089615701	1499	1	CTNNB1
GO:0071479	cellular response to ionizing radiation	1/63	75/18903	0.221876463797149	0.285699188141092	0.200450089615701	1026	1	CDKN1A
GO:0072078	nephron tubule morphogenesis	1/63	75/18903	0.221876463797149	0.285699188141092	0.200450089615701	1499	1	CTNNB1
GO:0030522	intracellular receptor signaling pathway	2/63	266/18903	0.222210786400128	0.285980652705581	0.200647568640905	3301/4792	2	DNAJA1/NFKBIA
GO:0019439	aromatic compound catabolic process	3/63	489/18903	0.2228917765982	0.286707745952188	0.20115770626989	3569/4860/8531	3	IL6/PNP/YBX3
GO:0001937	negative regulation of endothelial cell proliferation	1/63	76/18903	0.224480127637216	0.287851787956181	0.201960380312182	6347	1	CCL2
GO:0002637	regulation of immunoglobulin production	1/63	76/18903	0.224480127637216	0.287851787956181	0.201960380312182	3569	1	IL6
GO:0009166	nucleotide catabolic process	1/63	76/18903	0.224480127637216	0.287851787956181	0.201960380312182	4860	1	PNP
GO:0009880	embryonic pattern specification	1/63	76/18903	0.224480127637216	0.287851787956181	0.201960380312182	1499	1	CTNNB1
GO:0010822	positive regulation of mitochondrion organization	1/63	76/18903	0.224480127637216	0.287851787956181	0.201960380312182	3091	1	HIF1A
GO:0021536	diencephalon development	1/63	76/18903	0.224480127637216	0.287851787956181	0.201960380312182	1499	1	CTNNB1
GO:0032868	response to insulin	2/63	269/18903	0.225894147086602	0.289514749715245	0.203127134882962	3638/9021	2	INSIG1/SOCS3
GO:0008088	axo-dendritic transport	1/63	77/18903	0.227075217240384	0.290576313723972	0.203871941342044	3091	1	HIF1A
GO:0009123	nucleoside monophosphate metabolic process	1/63	77/18903	0.227075217240384	0.290576313723972	0.203871941342044	4860	1	PNP
GO:0072088	nephron epithelium morphogenesis	1/63	77/18903	0.227075217240384	0.290576313723972	0.203871941342044	1499	1	CTNNB1
GO:0043543	protein acylation	2/63	272/18903	0.229582433963929	0.292975844047992	0.205555481542543	6418/9188	2	SET/DDX21
GO:1901988	negative regulation of cell cycle phase transition	2/63	272/18903	0.229582433963929	0.292975844047992	0.205555481542543	1026/6347	2	CDKN1A/CCL2
GO:0045913	positive regulation of carbohydrate metabolic process	1/63	78/18903	0.229661760388895	0.292975844047992	0.205555481542543	3091	1	HIF1A
GO:0051966	regulation of synaptic transmission, glutamatergic	1/63	78/18903	0.229661760388895	0.292975844047992	0.205555481542543	6347	1	CCL2
GO:0055117	regulation of cardiac muscle contraction	1/63	78/18903	0.229661760388895	0.292975844047992	0.205555481542543	6781	1	STC1
GO:0070972	protein localization to endoplasmic reticulum	1/63	78/18903	0.229661760388895	0.292975844047992	0.205555481542543	3638	1	INSIG1
GO:0044089	positive regulation of cellular component biogenesis	3/63	498/18903	0.230808920993272	0.294140599944421	0.206372688708369	998/1440/10602	3	CDC42/CSF3/CDC42EP3
GO:0007611	learning or memory	2/63	273/18903	0.230812878709928	0.294140599944421	0.206372688708369	3091/4739	2	HIF1A/NEDD9
GO:0007193	adenylate cyclase-inhibiting G protein-coupled receptor signaling pathway	1/63	79/18903	0.232239784776438	0.295197792274989	0.2071144279439	9590	1	AKAP12
GO:0048844	artery morphogenesis	1/63	79/18903	0.232239784776438	0.295197792274989	0.2071144279439	56999	1	ADAMTS9
GO:0061333	renal tubule morphogenesis	1/63	79/18903	0.232239784776438	0.295197792274989	0.2071144279439	1499	1	CTNNB1
GO:0072524	pyridine-containing compound metabolic process	1/63	79/18903	0.232239784776438	0.295197792274989	0.2071144279439	4860	1	PNP
GO:2000514	regulation of CD4-positive, alpha-beta T cell activation	1/63	79/18903	0.232239784776438	0.295197792274989	0.2071144279439	3122	1	HLA-DRA
GO:0001895	retina homeostasis	1/63	80/18903	0.234809318008434	0.297851039424456	0.208975979012153	3514	1	IGKC
GO:0014068	positive regulation of phosphatidylinositol 3-kinase signaling	1/63	80/18903	0.234809318008434	0.297851039424456	0.208975979012153	1440	1	CSF3
GO:0072028	nephron morphogenesis	1/63	80/18903	0.234809318008434	0.297851039424456	0.208975979012153	1499	1	CTNNB1
GO:2001259	positive regulation of cation channel activity	1/63	80/18903	0.234809318008434	0.297851039424456	0.208975979012153	6347	1	CCL2
GO:0071824	protein-DNA complex subunit organization	2/63	277/18903	0.235739293183888	0.298877267038167	0.209695993018748	6418/6925	2	SET/TCF4
GO:0000380	alternative mRNA splicing, via spliceosome	1/63	81/18903	0.237370387602306	0.299561914078294	0.210176349863447	9589	1	WTAP
GO:0001570	vasculogenesis	1/63	81/18903	0.237370387602306	0.299561914078294	0.210176349863447	1499	1	CTNNB1
GO:0007422	peripheral nervous system development	1/63	81/18903	0.237370387602306	0.299561914078294	0.210176349863447	10397	1	NDRG1
GO:0010833	telomere maintenance via telomere lengthening	1/63	81/18903	0.237370387602306	0.299561914078294	0.210176349863447	1499	1	CTNNB1
GO:0031060	regulation of histone methylation	1/63	81/18903	0.237370387602306	0.299561914078294	0.210176349863447	1499	1	CTNNB1
GO:0032371	regulation of sterol transport	1/63	81/18903	0.237370387602306	0.299561914078294	0.210176349863447	4792	1	NFKBIA
GO:0032374	regulation of cholesterol transport	1/63	81/18903	0.237370387602306	0.299561914078294	0.210176349863447	4792	1	NFKBIA
GO:0044773	mitotic DNA damage checkpoint signaling	1/63	81/18903	0.237370387602306	0.299561914078294	0.210176349863447	1026	1	CDKN1A
GO:1901657	glycosyl compound metabolic process	1/63	81/18903	0.237370387602306	0.299561914078294	0.210176349863447	4860	1	PNP
GO:0021766	hippocampus development	1/63	82/18903	0.239923020987763	0.302012116587245	0.211895442296616	7531	1	YWHAE
GO:0048708	astrocyte differentiation	1/63	82/18903	0.239923020987763	0.302012116587245	0.211895442296616	3569	1	IL6
GO:0051149	positive regulation of muscle cell differentiation	1/63	82/18903	0.239923020987763	0.302012116587245	0.211895442296616	6648	1	SOD2
GO:1902369	negative regulation of RNA catabolic process	1/63	82/18903	0.239923020987763	0.302012116587245	0.211895442296616	8531	1	YBX3
GO:2001021	negative regulation of response to DNA damage stimulus	1/63	82/18903	0.239923020987763	0.302012116587245	0.211895442296616	972	1	CD74
GO:0051258	protein polymerization	2/63	281/18903	0.240672340840189	0.302801096851379	0.212449000623749	1440/10602	2	CSF3/CDC42EP3
GO:0098742	cell-cell adhesion via plasma-membrane adhesion molecules	2/63	282/18903	0.241906518629074	0.304130235354292	0.213381540662642	3383/6401	2	ICAM1/SELE
GO:0006096	glycolytic process	1/63	83/18903	0.242467245507064	0.304130235354292	0.213381540662642	3091	1	HIF1A
GO:0006900	vesicle budding from membrane	1/63	83/18903	0.242467245507064	0.304130235354292	0.213381540662642	3638	1	INSIG1
GO:0007492	endoderm development	1/63	83/18903	0.242467245507064	0.304130235354292	0.213381540662642	1499	1	CTNNB1
GO:0030500	regulation of bone mineralization	1/63	83/18903	0.242467245507064	0.304130235354292	0.213381540662642	3091	1	HIF1A
GO:0061912	selective autophagy	1/63	83/18903	0.242467245507064	0.304130235354292	0.213381540662642	9531	1	BAG3
GO:0043547	positive regulation of GTPase activity	2/63	283/18903	0.243141031114175	0.304820643268963	0.213865939408287	4739/6347	2	NEDD9/CCL2
GO:0006874	cellular calcium ion homeostasis	2/63	284/18903	0.244375862640313	0.306213365407816	0.214843090513823	6781/7531	2	STC1/YWHAE
GO:0006757	ATP generation from ADP	1/63	84/18903	0.245003088415303	0.30622287884381	0.214849765258368	3091	1	HIF1A
GO:0021675	nerve development	1/63	84/18903	0.245003088415303	0.30622287884381	0.214849765258368	1499	1	CTNNB1
GO:0031397	negative regulation of protein ubiquitination	1/63	84/18903	0.245003088415303	0.30622287884381	0.214849765258368	3301	1	DNAJA1
GO:0097194	execution phase of apoptosis	1/63	84/18903	0.245003088415303	0.30622287884381	0.214849765258368	3569	1	IL6
GO:0140056	organelle localization by membrane tethering	1/63	84/18903	0.245003088415303	0.30622287884381	0.214849765258368	81671	1	VMP1
GO:0006260	DNA replication	2/63	286/18903	0.246846420681357	0.308370831902747	0.216356795733168	6418/9188	2	SET/DDX21
GO:0008306	associative learning	1/63	85/18903	0.247530576880675	0.308601440702396	0.216518593723762	3091	1	HIF1A
GO:0034103	regulation of tissue remodeling	1/63	85/18903	0.247530576880675	0.308601440702396	0.216518593723762	3569	1	IL6
GO:0044774	mitotic DNA integrity checkpoint signaling	1/63	85/18903	0.247530576880675	0.308601440702396	0.216518593723762	1026	1	CDKN1A
GO:1901292	nucleoside phosphate catabolic process	1/63	85/18903	0.247530576880675	0.308601440702396	0.216518593723762	4860	1	PNP
GO:0002088	lens development in camera-type eye	1/63	86/18903	0.250049737984752	0.311114251037423	0.218281612583286	1499	1	CTNNB1
GO:0006970	response to osmotic stress	1/63	86/18903	0.250049737984752	0.311114251037423	0.218281612583286	8531	1	YBX3
GO:0032092	positive regulation of protein binding	1/63	86/18903	0.250049737984752	0.311114251037423	0.218281612583286	1440	1	CSF3
GO:0034243	regulation of transcription elongation by RNA polymerase II	1/63	86/18903	0.250049737984752	0.311114251037423	0.218281612583286	1499	1	CTNNB1
GO:0008543	fibroblast growth factor receptor signaling pathway	1/63	87/18903	0.252560598722752	0.312977552379098	0.219588927887015	1499	1	CTNNB1
GO:0010232	vascular transport	1/63	87/18903	0.252560598722752	0.312977552379098	0.219588927887015	6515	1	SLC2A3
GO:0014910	regulation of smooth muscle cell migration	1/63	87/18903	0.252560598722752	0.312977552379098	0.219588927887015	9510	1	ADAMTS1
GO:0071277	cellular response to calcium ion	1/63	87/18903	0.252560598722752	0.312977552379098	0.219588927887015	3727	1	JUND
GO:0099175	regulation of postsynapse organization	1/63	87/18903	0.252560598722752	0.312977552379098	0.219588927887015	4739	1	NEDD9
GO:0150104	transport across blood-brain barrier	1/63	87/18903	0.252560598722752	0.312977552379098	0.219588927887015	6515	1	SLC2A3
GO:1900182	positive regulation of protein localization to nucleus	1/63	87/18903	0.252560598722752	0.312977552379098	0.219588927887015	9531	1	BAG3
GO:2000243	positive regulation of reproductive process	1/63	87/18903	0.252560598722752	0.312977552379098	0.219588927887015	1499	1	CTNNB1
GO:0002312	B cell activation involved in immune response	1/63	88/18903	0.255063186003815	0.315288210412919	0.221210114187769	3569	1	IL6
GO:0032370	positive regulation of lipid transport	1/63	88/18903	0.255063186003815	0.315288210412919	0.221210114187769	4792	1	NFKBIA
GO:0033627	cell adhesion mediated by integrin	1/63	88/18903	0.255063186003815	0.315288210412919	0.221210114187769	3383	1	ICAM1
GO:0035023	regulation of Rho protein signal transduction	1/63	88/18903	0.255063186003815	0.315288210412919	0.221210114187769	56882	1	CDC42SE1
GO:0046889	positive regulation of lipid biosynthetic process	1/63	88/18903	0.255063186003815	0.315288210412919	0.221210114187769	972	1	CD74
[truncated: 472 more rows]

## Sheet: EC2.go
ID	Description	GeneRatio	BgRatio	pvalue	p.adjust	qvalue	geneID	Count	symbolList
GO:0051216	cartilage development	10/34	201/18903	1.55017540532849e-12	2.48183082393091e-09	1.5012224977918e-09	633/652/1490/1906/2202/3491/4256/4969/7076/23213	10	BGN/BMP4/CCN2/EDN1/EFEMP1/CCN1/MGP/OGN/TIMP1/SULF1
GO:0061448	connective tissue development	10/34	274/18903	3.35430910108243e-11	2.68512443541648e-08	1.62419177526097e-08	633/652/1490/1906/2202/3491/4256/4969/7076/23213	10	BGN/BMP4/CCN2/EDN1/EFEMP1/CCN1/MGP/OGN/TIMP1/SULF1
GO:0042060	wound healing	8/34	442/18903	8.93005077503279e-07	0.000369295151994189	0.000223381136680794	857/1906/2153/2335/3315/3491/7076/7450	8	CAV1/EDN1/F5/FN1/HSPB1/CCN1/TIMP1/VWF
GO:0030198	extracellular matrix organization	7/34	318/18903	1.30004920297521e-06	0.000369295151994189	0.000223381136680794	857/1295/1490/2006/3491/23213/83872	7	CAV1/COL8A1/CCN2/ELN/CCN1/SULF1/HMCN1
GO:0043062	extracellular structure organization	7/34	319/18903	1.32754147864792e-06	0.000369295151994189	0.000223381136680794	857/1295/1490/2006/3491/23213/83872	7	CAV1/COL8A1/CCN2/ELN/CCN1/SULF1/HMCN1
GO:0045229	external encapsulating structure organization	7/34	321/18903	1.38399182508753e-06	0.000369295151994189	0.000223381136680794	857/1295/1490/2006/3491/23213/83872	7	CAV1/COL8A1/CCN2/ELN/CCN1/SULF1/HMCN1
GO:0007596	blood coagulation	6/34	225/18903	2.70788943454e-06	0.000560783856468603	0.00033920980173649	857/1906/2153/2335/3315/7450	6	CAV1/EDN1/F5/FN1/HSPB1/VWF
GO:0050817	coagulation	6/34	230/18903	3.07447856818174e-06	0.000560783856468603	0.00033920980173649	857/1906/2153/2335/3315/7450	6	CAV1/EDN1/F5/FN1/HSPB1/VWF
GO:0007599	hemostasis	6/34	231/18903	3.15243891831195e-06	0.000560783856468603	0.00033920980173649	857/1906/2153/2335/3315/7450	6	CAV1/EDN1/F5/FN1/HSPB1/VWF
GO:0045428	regulation of nitric oxide biosynthetic process	4/34	62/18903	4.51890641858072e-06	0.000723476917614774	0.000437620411062554	857/1191/1906/5740	4	CAV1/CLU/EDN1/PTGIS
GO:0080164	regulation of nitric oxide metabolic process	4/34	65/18903	5.4636072224673e-06	0.000795203196651832	0.000481006568867935	857/1191/1906/5740	4	CAV1/CLU/EDN1/PTGIS
GO:0061035	regulation of cartilage development	4/34	73/18903	8.69467732315728e-06	0.00115144065263094	0.000696489299727448	652/1490/2202/3491	4	BMP4/CCN2/EFEMP1/CCN1
GO:0001503	ossification	7/34	429/18903	9.34961179525432e-06	0.00115144065263094	0.000696489299727448	652/1490/3486/3491/4256/4958/51232	7	BMP4/CCN2/IGFBP3/CCN1/MGP/OMD/CRIM1
GO:0006809	nitric oxide biosynthetic process	4/34	76/18903	1.02097871411331e-05	0.00116756208663957	0.000706240915025746	857/1191/1906/5740	4	CAV1/CLU/EDN1/PTGIS
GO:0090092	regulation of transmembrane receptor protein serine/threonine kinase signaling pathway	6/34	290/18903	1.16001961065712e-05	0.0012213262854533	0.000738762078054531	652/857/3491/8425/23213/51232	6	BMP4/CAV1/CCN1/LTBP4/SULF1/CRIM1
GO:0046209	nitric oxide metabolic process	4/34	82/18903	1.38132036861668e-05	0.0012213262854533	0.000738762078054531	857/1191/1906/5740	4	CAV1/CLU/EDN1/PTGIS
GO:0048660	regulation of smooth muscle cell proliferation	5/34	175/18903	1.43760975705995e-05	0.0012213262854533	0.000738762078054531	652/1906/2006/3486/4969	5	BMP4/EDN1/ELN/IGFBP3/OGN
GO:0030500	regulation of bone mineralization	4/34	83/18903	1.44941907705264e-05	0.0012213262854533	0.000738762078054531	652/3491/4256/4958	4	BMP4/CCN1/MGP/OMD
GO:2001057	reactive nitrogen species metabolic process	4/34	83/18903	1.44941907705264e-05	0.0012213262854533	0.000738762078054531	857/1191/1906/5740	4	CAV1/CLU/EDN1/PTGIS
GO:0048659	smooth muscle cell proliferation	5/34	179/18903	1.60344577241908e-05	0.00128355834082147	0.000776405321381871	652/1906/2006/3486/4969	5	BMP4/EDN1/ELN/IGFBP3/OGN
GO:0090287	regulation of cellular response to growth factor stimulus	6/34	338/18903	2.75526323557449e-05	0.0021005602095975	0.00127059758232007	652/857/3491/8425/23213/51232	6	BMP4/CAV1/CCN1/LTBP4/SULF1/CRIM1
GO:0070167	regulation of biomineral tissue development	4/34	103/18903	3.39983759778988e-05	0.00247415454275527	0.00149657922964913	652/3491/4256/4958	4	BMP4/CCN1/MGP/OMD
GO:0110149	regulation of biomineralization	4/34	105/18903	3.66654321908027e-05	0.002552232910325	0.00154380767119169	652/3491/4256/4958	4	BMP4/CCN1/MGP/OMD
GO:0031589	cell-substrate adhesion	6/34	369/18903	4.5002779240978e-05	0.00291948520100996	0.00176595311149555	1295/1490/2335/3491/7450/22998	6	COL8A1/CCN2/FN1/CCN1/VWF/LIMCH1
GO:0030510	regulation of BMP signaling pathway	4/34	111/18903	4.5588463476108e-05	0.00291948520100996	0.00176595311149555	652/3491/23213/51232	4	BMP4/CCN1/SULF1/CRIM1
GO:0002062	chondrocyte differentiation	4/34	114/18903	5.06010524726774e-05	0.0031158571157214	0.00188473555768677	652/1490/2202/23213	4	BMP4/CCN2/EFEMP1/SULF1
GO:0030513	positive regulation of BMP signaling pathway	3/34	41/18903	5.40851269060348e-05	0.00320704771024303	0.00193989539000203	652/3491/23213	3	BMP4/CCN1/SULF1
GO:0007178	transmembrane receptor protein serine/threonine kinase signaling pathway	6/34	390/18903	6.12012022271348e-05	0.00337872844019458	0.00204374250631448	652/857/3491/8425/23213/51232	6	BMP4/CAV1/CCN1/LTBP4/SULF1/CRIM1
GO:0050878	regulation of body fluid levels	6/34	390/18903	6.12012022271348e-05	0.00337872844019458	0.00204374250631448	857/1906/2153/2335/3315/7450	6	CAV1/EDN1/F5/FN1/HSPB1/VWF
GO:0030278	regulation of ossification	4/34	122/18903	6.59323947471035e-05	0.00351508183600279	0.00212622064441472	652/3491/4256/4958	4	BMP4/CCN1/MGP/OMD
GO:0030282	bone mineralization	4/34	123/18903	6.80621717152321e-05	0.00351508183600279	0.00212622064441472	652/3491/4256/4958	4	BMP4/CCN1/MGP/OMD
GO:0033002	muscle cell proliferation	5/34	247/18903	7.46801111512055e-05	0.00370831994021728	0.00224310749531536	652/1906/2006/3486/4969	5	BMP4/EDN1/ELN/IGFBP3/OGN
GO:0032970	regulation of actin filament-based process	6/34	406/18903	7.64363260631919e-05	0.00370831994021728	0.00224310749531536	388/857/1490/1906/2006/22998	6	RHOB/CAV1/CCN2/EDN1/ELN/LIMCH1
GO:0010595	positive regulation of endothelial cell migration	4/34	131/18903	8.69519290239828e-05	0.00409441289315872	0.00247664937158093	388/652/1906/3315	4	RHOB/BMP4/EDN1/HSPB1
GO:0003007	heart morphogenesis	5/34	258/18903	9.17178444775728e-05	0.0041954362573884	0.00253775689983059	652/1363/1906/2006/3491	5	BMP4/CPE/EDN1/ELN/CCN1
GO:0032330	regulation of chondrocyte differentiation	3/34	54/18903	0.00012385263429449	0.00550800187515217	0.00333170829096288	652/1490/2202	3	BMP4/CCN2/EFEMP1
GO:0003179	heart valve morphogenesis	3/34	55/18903	0.000130837164821144	0.0056471370828691	0.00341586910565079	652/2006/3491	3	BMP4/ELN/CCN1
GO:0003253	cardiac neural crest cell migration involved in outflow tract morphogenesis	2/34	10/18903	0.000140037579699981	0.0056471370828691	0.00341586910565079	652/1906	2	BMP4/EDN1
GO:0061626	pharyngeal arch artery morphogenesis	2/34	10/18903	0.000140037579699981	0.0056471370828691	0.00341586910565079	652/1906	2	BMP4/EDN1
GO:0007015	actin filament organization	6/34	454/18903	0.000141090245668185	0.0056471370828691	0.00341586910565079	388/800/1490/2006/22998/83872	6	RHOB/CALD1/CCN2/ELN/LIMCH1/HMCN1
GO:0052547	regulation of peptidase activity	6/34	459/18903	0.000149766235604883	0.00584818885861993	0.00353748233007682	857/1490/2335/3491/7076/51232	6	CAV1/CCN2/FN1/CCN1/TIMP1/CRIM1
GO:0001755	neural crest cell migration	3/34	59/18903	0.000161331811920138	0.00614981502105098	0.00371993150292048	652/1906/2335	3	BMP4/EDN1/FN1
GO:0060601	lateral sprouting from an epithelium	2/34	11/18903	0.000170964016239407	0.00636542767440209	0.00385035238531834	652/23213	2	BMP4/SULF1
GO:0090497	mesenchymal cell migration	3/34	61/18903	0.000178168758610452	0.00648291323943939	0.00392141765362717	652/1906/2335	3	BMP4/EDN1/FN1
GO:0051017	actin filament bundle assembly	4/34	160/18903	0.000188086831967997	0.00669171151068361	0.0040477166177908	800/1490/2006/22998	4	CALD1/CCN2/ELN/LIMCH1
GO:0061309	cardiac neural crest cell development involved in outflow tract morphogenesis	2/34	12/18903	0.000204925473599501	0.00704282057826693	0.00426009726289857	652/1906	2	BMP4/EDN1
GO:0061572	actin filament bundle organization	4/34	164/18903	0.000206753633465675	0.00704282057826693	0.00426009726289857	800/1490/2006/22998	4	CALD1/CCN2/ELN/LIMCH1
GO:0003170	heart valve development	3/34	65/18903	0.00021517867010666	0.00709580637529326	0.00429214758228068	652/2006/3491	3	BMP4/ELN/CCN1
GO:0001667	ameboidal-type cell migration	6/34	492/18903	0.000218234601486509	0.00709580637529326	0.00429214758228068	388/652/1906/2335/3315/7076	6	RHOB/BMP4/EDN1/FN1/HSPB1/TIMP1
GO:0030509	BMP signaling pathway	4/34	167/18903	0.000221605445824274	0.00709580637529326	0.00429214758228068	652/3491/23213/51232	4	BMP4/CCN1/SULF1/CRIM1
GO:0031214	biomineral tissue development	4/34	174/18903	0.00025923394019419	0.00813791251472348	0.00492250206354292	652/3491/4256/4958	4	BMP4/CCN1/MGP/OMD
GO:0010634	positive regulation of epithelial cell migration	4/34	176/18903	0.000270779843996173	0.00817959491014855	0.00494771512366394	388/652/1906/3315	4	RHOB/BMP4/EDN1/HSPB1
GO:1902905	positive regulation of supramolecular fiber organization	4/34	176/18903	0.000270779843996173	0.00817959491014855	0.00494771512366394	1191/1490/1906/22998	4	CLU/CCN2/EDN1/LIMCH1
GO:0071772	response to BMP	4/34	178/18903	0.000282691397630807	0.00822888959285314	0.00497753274297307	652/3491/23213/51232	4	BMP4/CCN1/SULF1/CRIM1
GO:0071773	cellular response to BMP stimulus	4/34	178/18903	0.000282691397630807	0.00822888959285314	0.00497753274297307	652/3491/23213/51232	4	BMP4/CCN1/SULF1/CRIM1
GO:0110148	biomineralization	4/34	181/18903	0.000301259178695466	0.00861278473377575	0.00520974519548551	652/3491/4256/4958	4	BMP4/CCN1/MGP/OMD
GO:0060572	morphogenesis of an epithelial bud	2/34	15/18903	0.000324916361367104	0.00869470621816544	0.0052592982811481	652/23213	2	BMP4/SULF1
GO:0061307	cardiac neural crest cell differentiation involved in heart development	2/34	15/18903	0.000324916361367104	0.00869470621816544	0.0052592982811481	652/1906	2	BMP4/EDN1
GO:0061308	cardiac neural crest cell development involved in heart development	2/34	15/18903	0.000324916361367104	0.00869470621816544	0.0052592982811481	652/1906	2	BMP4/EDN1
GO:2000242	negative regulation of reproductive process	3/34	75/18903	0.00032858668681886	0.00869470621816544	0.0052592982811481	652/7076/23213	3	BMP4/TIMP1/SULF1
GO:0070371	ERK1 and ERK2 cascade	5/34	340/18903	0.000331278625426666	0.00869470621816544	0.0052592982811481	652/1490/1906/2335/3491	5	BMP4/CCN2/EDN1/FN1/CCN1
GO:0006936	muscle contraction	5/34	351/18903	0.000383364754679302	0.00989946729421875	0.00598804031078027	800/857/1490/1906/23213	5	CALD1/CAV1/CCN2/EDN1/SULF1
GO:0010952	positive regulation of peptidase activity	4/34	194/18903	0.00039196746183237	0.00994013765433972	0.0060126412058204	857/1490/2335/3491	4	CAV1/CCN2/FN1/CCN1
GO:0003151	outflow tract morphogenesis	3/34	80/18903	0.00039735715794987	0.00994013765433972	0.0060126412058204	652/1906/2006	3	BMP4/EDN1/ELN
GO:0042481	regulation of odontogenesis	2/34	17/18903	0.000419895887628694	0.0100336315834857	0.00606919429094106	652/1906	2	BMP4/EDN1
GO:0045019	negative regulation of nitric oxide biosynthetic process	2/34	17/18903	0.000419895887628694	0.0100336315834857	0.00606919429094106	857/5740	2	CAV1/PTGIS
GO:1904406	negative regulation of nitric oxide metabolic process	2/34	17/18903	0.000419895887628694	0.0100336315834857	0.00606919429094106	857/5740	2	CAV1/PTGIS
GO:0007492	endoderm development	3/34	83/18903	0.000442738959784564	0.0101567362673505	0.00614365848053021	652/1295/2335	3	BMP4/COL8A1/FN1
GO:0014032	neural crest cell development	3/34	83/18903	0.000442738959784564	0.0101567362673505	0.00614365848053021	652/1906/2335	3	BMP4/EDN1/FN1
GO:0032956	regulation of actin cytoskeleton organization	5/34	365/18903	0.000458376554962903	0.0101567362673505	0.00614365848053021	388/1490/1906/2006/22998	5	RHOB/CCN2/EDN1/ELN/LIMCH1
GO:0003159	morphogenesis of an endothelium	2/34	18/18903	0.000471850516206631	0.0101567362673505	0.00614365848053021	388/652	2	RHOB/BMP4
GO:0061154	endothelial tube morphogenesis	2/34	18/18903	0.000471850516206631	0.0101567362673505	0.00614365848053021	388/652	2	RHOB/BMP4
GO:0086103	G protein-coupled receptor signaling pathway involved in heart process	2/34	18/18903	0.000471850516206631	0.0101567362673505	0.00614365848053021	857/1906	2	CAV1/EDN1
GO:0031032	actomyosin structure organization	4/34	204/18903	0.00047393995800428	0.0101567362673505	0.00614365848053021	1490/1906/2006/22998	4	CCN2/EDN1/ELN/LIMCH1
GO:0030336	negative regulation of cell migration	5/34	368/18903	0.000475799637758454	0.0101567362673505	0.00614365848053021	388/3486/7076/22998/23213	5	RHOB/IGFBP3/TIMP1/LIMCH1/SULF1
GO:0045862	positive regulation of proteolysis	5/34	372/18903	0.000499804095547411	0.0105287678548869	0.0063686948463105	857/1191/1490/2335/3491	5	CAV1/CLU/CCN2/FN1/CCN1
GO:0001502	cartilage condensation	2/34	19/18903	0.000526768085477096	0.0109526714915433	0.00662510784195391	1490/4256	2	CCN2/MGP
GO:0048864	stem cell development	3/34	89/18903	0.000543208002148573	0.0111496924543572	0.00674428288767459	652/1906/2335	3	BMP4/EDN1/FN1
GO:2000146	negative regulation of cell motility	5/34	383/18903	0.000570545483864913	0.0115538479696758	0.00698875053887487	388/3486/7076/22998/23213	5	RHOB/IGFBP3/TIMP1/LIMCH1/SULF1
GO:1902903	regulation of supramolecular fiber organization	5/34	384/18903	0.000577331566254881	0.0115538479696758	0.00698875053887487	1191/1490/1906/2006/22998	5	CLU/CCN2/EDN1/ELN/LIMCH1
GO:0060973	cell migration involved in heart development	2/34	21/18903	0.000645451289000576	0.0127153721418757	0.00769133920939256	652/1906	2	BMP4/EDN1
GO:0010810	regulation of cell-substrate adhesion	4/34	222/18903	0.000651255787404	0.0127153721418757	0.00769133920939256	1295/2335/3491/22998	4	COL8A1/FN1/CCN1/LIMCH1
GO:0014033	neural crest cell differentiation	3/34	96/18903	0.000677592603889574	0.013070189865388	0.00790596316523029	652/1906/2335	3	BMP4/EDN1/FN1
GO:0098743	cell aggregation	2/34	22/18903	0.00070919660773556	0.0135169496307694	0.00817620149269067	1490/4256	2	CCN2/MGP
GO:0010594	regulation of endothelial cell migration	4/34	230/18903	0.000743463868244461	0.014003360624228	0.00847042425739819	388/652/1906/3315	4	RHOB/BMP4/EDN1/HSPB1
GO:0060348	bone development	4/34	233/18903	0.000780312034722878	0.0145265065998992	0.00878686746566766	633/652/4969/23213	4	BGN/BMP4/OGN/SULF1
GO:0060571	morphogenesis of an epithelial fold	2/34	24/18903	0.000845444078883464	0.0153920729941098	0.0093104356846583	652/23213	2	BMP4/SULF1
GO:0110020	regulation of actomyosin structure organization	3/34	104/18903	0.000855179368912992	0.0153920729941098	0.0093104356846583	1490/1906/22998	3	CCN2/EDN1/LIMCH1
GO:0040013	negative regulation of locomotion	5/34	419/18903	0.000855649279497673	0.0153920729941098	0.0093104356846583	388/3486/7076/22998/23213	5	RHOB/IGFBP3/TIMP1/LIMCH1/SULF1
GO:0032331	negative regulation of chondrocyte differentiation	2/34	25/18903	0.000917926066375366	0.0163288848029662	0.00987709919374663	652/2202	2	BMP4/EFEMP1
GO:0001649	osteoblast differentiation	4/34	246/18903	0.000955052475196782	0.0167397215344362	0.0101256082130782	652/3486/3491/51232	4	BMP4/IGFBP3/CCN1/CRIM1
GO:0030038	contractile actin filament bundle assembly	3/34	109/18903	0.000979848848993316	0.0167397215344362	0.0101256082130782	1490/2006/22998	3	CCN2/ELN/LIMCH1
GO:0043149	stress fiber assembly	3/34	109/18903	0.000979848848993316	0.0167397215344362	0.0101256082130782	1490/2006/22998	3	CCN2/ELN/LIMCH1
GO:0060384	innervation	2/34	26/18903	0.000993300153511206	0.0167397215344362	0.0101256082130782	1906/23213	2	EDN1/SULF1
GO:0060740	prostate gland epithelium morphogenesis	2/34	26/18903	0.000993300153511206	0.0167397215344362	0.0101256082130782	652/23213	2	BMP4/SULF1
GO:0048762	mesenchymal cell differentiation	4/34	252/18903	0.00104433991551939	0.0174165437994432	0.0105350079197132	652/1906/2335/6275	4	BMP4/EDN1/FN1/S100A4
GO:0032967	positive regulation of collagen biosynthetic process	2/34	27/18903	0.00107155632021979	0.0175861964118201	0.0106376282579141	652/1490	2	BMP4/CCN2
GO:0006939	smooth muscle contraction	3/34	113/18903	0.00108746623658351	0.0175861964118201	0.0106376282579141	857/1906/23213	3	CAV1/EDN1/SULF1
GO:0007229	integrin-mediated signaling pathway	3/34	113/18903	0.00108746623658351	0.0175861964118201	0.0106376282579141	1490/2335/7076	3	CCN2/FN1/TIMP1
GO:0010714	positive regulation of collagen metabolic process	2/34	28/18903	0.00115268457129019	0.0182717623627286	0.0110523168899111	652/1490	2	BMP4/CCN2
GO:0060512	prostate gland morphogenesis	2/34	28/18903	0.00115268457129019	0.0182717623627286	0.0110523168899111	652/23213	2	BMP4/SULF1
GO:0003012	muscle system process	5/34	455/18903	0.00123610218364362	0.019032140280897	0.0115122581665573	800/857/1490/1906/23213	5	CALD1/CAV1/CCN2/EDN1/SULF1
GO:0003156	regulation of animal organ formation	2/34	29/18903	0.00123667493631888	0.019032140280897	0.0115122581665573	652/23213	2	BMP4/SULF1
GO:0060037	pharyngeal system development	2/34	29/18903	0.00123667493631888	0.019032140280897	0.0115122581665573	652/1906	2	BMP4/EDN1
GO:0016055	Wnt signaling pathway	5/34	456/18903	0.00124820407838488	0.019032140280897	0.0115122581665573	857/1363/1906/23213/27123	5	CAV1/CPE/EDN1/SULF1/DKK2
GO:0198738	cell-cell signaling by wnt	5/34	458/18903	0.00127267197657625	0.0192221493820621	0.0116271918416103	857/1363/1906/23213/27123	5	CAV1/CPE/EDN1/SULF1/DKK2
GO:0090100	positive regulation of transmembrane receptor protein serine/threonine kinase signaling pathway	3/34	121/18903	0.00132450500378262	0.0198180608509904	0.0119876498128875	652/3491/23213	3	BMP4/CCN1/SULF1
GO:0090596	sensory organ morphogenesis	4/34	272/18903	0.00138445556570165	0.0203934794511568	0.0123357119530979	652/1295/1906/2202	4	BMP4/COL8A1/EDN1/EFEMP1
GO:0022612	gland morphogenesis	3/34	123/18903	0.0013884380138514	0.0203934794511568	0.0123357119530979	652/857/23213	3	BMP4/CAV1/SULF1
GO:0003014	renal system process	3/34	125/18903	0.00145428406342863	0.0204292943286354	0.0123573758390115	652/1906/23213	3	BMP4/EDN1/SULF1
GO:0010811	positive regulation of cell-substrate adhesion	3/34	125/18903	0.00145428406342863	0.0204292943286354	0.0123573758390115	1295/2335/3491	3	COL8A1/FN1/CCN1
GO:0003206	cardiac chamber morphogenesis	3/34	126/18903	0.00148793116498351	0.0204292943286354	0.0123573758390115	652/1363/3491	3	BMP4/CPE/CCN1
GO:0003231	cardiac ventricle development	3/34	126/18903	0.00148793116498351	0.0204292943286354	0.0123573758390115	652/1363/3491	3	BMP4/CPE/CCN1
GO:0001516	prostaglandin biosynthetic process	2/34	32/18903	0.00150571938212304	0.0204292943286354	0.0123573758390115	1906/5740	2	EDN1/PTGIS
GO:0003180	aortic valve morphogenesis	2/34	32/18903	0.00150571938212304	0.0204292943286354	0.0123573758390115	652/2006	2	BMP4/ELN
GO:0046457	prostanoid biosynthetic process	2/34	32/18903	0.00150571938212304	0.0204292943286354	0.0123573758390115	1906/5740	2	EDN1/PTGIS
GO:0061036	positive regulation of cartilage development	2/34	32/18903	0.00150571938212304	0.0204292943286354	0.0123573758390115	652/3491	2	BMP4/CCN1
GO:0061037	negative regulation of cartilage development	2/34	32/18903	0.00150571938212304	0.0204292943286354	0.0123573758390115	652/2202	2	BMP4/EFEMP1
GO:0001704	formation of primary germ layer	3/34	127/18903	0.00152206451587618	0.0204775234446871	0.0123865489129243	652/1295/2335	3	BMP4/COL8A1/FN1
GO:0043542	endothelial cell migration	4/34	281/18903	0.00156022654047027	0.0208160224274408	0.0125913019055495	388/652/1906/3315	4	RHOB/BMP4/EDN1/HSPB1
GO:0050673	epithelial cell proliferation	5/34	481/18903	0.00158036628289879	0.0208891191000515	0.0126355169940152	652/857/1295/3486/23213	5	BMP4/CAV1/COL8A1/IGFBP3/SULF1
GO:2000027	regulation of animal organ morphogenesis	3/34	129/18903	0.00159180045609387	0.0208891191000515	0.0126355169940152	652/1906/23213	3	BMP4/EDN1/SULF1
GO:0110110	positive regulation of animal organ morphogenesis	2/34	34/18903	0.00169921123659103	0.0221173755266849	0.013378471011243	652/1906	2	BMP4/EDN1
GO:0030168	platelet activation	3/34	133/18903	0.00173722175866064	0.0224297744807716	0.0135674364852953	2335/3315/7450	3	FN1/HSPB1/VWF
GO:0010632	regulation of epithelial cell migration	4/34	292/18903	0.00179554526129702	0.0229973437066922	0.0139107506559432	388/652/1906/3315	4	RHOB/BMP4/EDN1/HSPB1
GO:0018149	peptide cross-linking	2/34	36/18903	0.00190391435367752	0.0240013140176198	0.0145180373425887	633/2335	2	BGN/FN1
GO:0071711	basement membrane organization	2/34	36/18903	0.00190391435367752	0.0240013140176198	0.0145180373425887	857/83872	2	CAV1/HMCN1
GO:0003176	aortic valve development	2/34	37/18903	0.00201044565536678	0.0249513449166064	0.0150926968823945	652/2006	2	BMP4/ELN
GO:0051385	response to mineralocorticoid	2/34	37/18903	0.00201044565536678	0.0249513449166064	0.0150926968823945	1490/1906	2	CCN2/EDN1
GO:0045667	regulation of osteoblast differentiation	3/34	141/18903	0.00205242749137032	0.0252764339514145	0.0152893383972526	652/3491/51232	3	BMP4/CCN1/CRIM1
GO:0048009	insulin-like growth factor receptor signaling pathway	2/34	38/18903	0.00211975044504218	0.0259062630726147	0.0156703126511756	3486/51232	2	IGFBP3/CRIM1
GO:0030177	positive regulation of Wnt signaling pathway	3/34	144/18903	0.00217920682148741	0.0264311372818284	0.0159878012421724	857/23213/27123	3	CAV1/SULF1/DKK2
GO:0036293	response to decreased oxygen levels	4/34	309/18903	0.00220620729789476	0.0265574276987181	0.0160641924342159	857/1490/1906/5740	4	CAV1/CCN2/EDN1/PTGIS
GO:0060485	mesenchyme development	4/34	313/18903	0.00231152890418152	0.0276175953402583	0.0167054720490731	652/1906/2335/6275	4	BMP4/EDN1/FN1/S100A4
GO:0032965	regulation of collagen biosynthetic process	2/34	40/18903	0.00234664161172338	0.0276248030909495	0.0167098319101046	652/1490	2	BMP4/CCN2
GO:0045823	positive regulation of heart contraction	2/34	40/18903	0.00234664161172338	0.0276248030909495	0.0167098319101046	1490/1906	2	CCN2/EDN1
GO:0070372	regulation of ERK1 and ERK2 cascade	4/34	315/18903	0.00236547301928802	0.0276432284954753	0.0167209771628504	652/1490/2335/3491	4	BMP4/CCN2/FN1/CCN1
GO:1903524	positive regulation of blood circulation	2/34	41/18903	0.00246420861094479	0.028382719324623	0.0171682841504673	1490/1906	2	CCN2/EDN1
GO:1905314	semi-lunar valve development	2/34	41/18903	0.00246420861094479	0.028382719324623	0.0171682841504673	652/2006	2	BMP4/ELN
GO:0045429	positive regulation of nitric oxide biosynthetic process	2/34	42/18903	0.00258451034248028	0.029555721845078	0.0178778159028711	1191/1906	2	CLU/EDN1
GO:1904407	positive regulation of nitric oxide metabolic process	2/34	44/18903	0.00283327951214118	0.0321707836804116	0.019459627854945	1191/1906	2	CLU/EDN1
GO:0048592	eye morphogenesis	3/34	159/18903	0.00288600582247365	0.0325386994491572	0.0196821746232451	652/1295/2202	3	BMP4/COL8A1/EFEMP1
GO:0010712	regulation of collagen metabolic process	2/34	45/18903	0.00296172776510526	0.0329286538328717	0.0199180522214681	652/1490	2	BMP4/CCN2
GO:0030501	positive regulation of bone mineralization	2/34	45/18903	0.00296172776510526	0.0329286538328717	0.0199180522214681	652/3491	2	BMP4/CCN1
GO:0070482	response to oxygen levels	4/34	337/18903	0.00301750356738148	0.0333174014577775	0.0201531998692629	857/1490/1906/5740	4	CAV1/CCN2/EDN1/PTGIS
GO:0001933	negative regulation of protein phosphorylation	4/34	338/18903	0.00304978003595665	0.0334431358737439	0.0202292547446296	652/857/3315/3486	4	BMP4/CAV1/HSPB1/IGFBP3
GO:0048545	response to steroid hormone	4/34	339/18903	0.0030822929234916	0.0334573559480629	0.020237856255773	652/857/1490/1906	4	BMP4/CAV1/CCN2/EDN1
GO:0060443	mammary gland morphogenesis	2/34	46/18903	0.00309287237995835	0.0334573559480629	0.020237856255773	652/857	2	BMP4/CAV1
GO:0062197	cellular response to chemical stress	4/34	345/18903	0.00328238333258939	0.0352690987615813	0.0213337524972253	388/857/1906/3315	4	RHOB/CAV1/EDN1/HSPB1
GO:0003205	cardiac chamber development	3/34	167/18903	0.00331439566919682	0.035375649775894	0.0213982036186742	652/1363/3491	3	BMP4/CPE/CCN1
GO:0045765	regulation of angiogenesis	4/34	349/18903	0.00342061427162051	0.0358629970349277	0.0216929927164821	388/3315/5740/23213	4	RHOB/HSPB1/PTGIS/SULF1
GO:0001837	epithelial to mesenchymal transition	3/34	169/18903	0.00342725705580508	0.0358629970349277	0.0216929927164821	652/1906/6275	3	BMP4/EDN1/S100A4
GO:0007568	aging	3/34	169/18903	0.00342725705580508	0.0358629970349277	0.0216929927164821	1490/1906/7076	3	CCN2/EDN1/TIMP1
GO:0035987	endodermal cell differentiation	2/34	49/18903	0.00350238918694967	0.0361762908922995	0.0218824995042017	1295/2335	2	COL8A1/FN1
GO:0045933	positive regulation of muscle contraction	2/34	49/18903	0.00350238918694967	0.0361762908922995	0.0218824995042017	1490/1906	2	CCN2/EDN1
GO:2001242	regulation of intrinsic apoptotic signaling pathway	3/34	172/18903	0.00360093633506643	0.0364650179946294	0.0220571462277255	857/1191/3315	3	CAV1/CLU/HSPB1
GO:1901342	regulation of vasculature development	4/34	355/18903	0.0036353532206842	0.0364650179946294	0.0220571462277255	388/3315/5740/23213	4	RHOB/HSPB1/PTGIS/SULF1
GO:0006692	prostanoid metabolic process	2/34	50/18903	0.00364422415936334	0.0364650179946294	0.0220571462277255	1906/5740	2	EDN1/PTGIS
GO:0006693	prostaglandin metabolic process	2/34	50/18903	0.00364422415936334	0.0364650179946294	0.0220571462277255	1906/5740	2	EDN1/PTGIS
GO:0032964	collagen biosynthetic process	2/34	50/18903	0.00364422415936334	0.0364650179946294	0.0220571462277255	652/1490	2	BMP4/CCN2
GO:0006937	regulation of muscle contraction	3/34	174/18903	0.00371966973306136	0.0369861074140413	0.0223723454557467	857/1490/1906	3	CAV1/CCN2/EDN1
GO:0071453	cellular response to oxygen levels	3/34	175/18903	0.00377992627010846	0.0369861074140413	0.0223723454557467	857/1906/5740	3	CAV1/EDN1/PTGIS
GO:0030850	prostate gland development	2/34	51/18903	0.00378870806739711	0.0369861074140413	0.0223723454557467	652/23213	2	BMP4/SULF1
GO:0060688	regulation of morphogenesis of a branching structure	2/34	51/18903	0.00378870806739711	0.0369861074140413	0.0223723454557467	652/23213	2	BMP4/SULF1
GO:0050680	negative regulation of epithelial cell proliferation	3/34	176/18903	0.00384077852027226	0.0372671903694296	0.0225423683486474	652/857/23213	3	BMP4/CAV1/SULF1
GO:0006636	unsaturated fatty acid biosynthetic process	2/34	52/18903	0.0039358314968571	0.037732133092624	0.0228236052764483	1906/5740	2	EDN1/PTGIS
GO:0051496	positive regulation of stress fiber assembly	2/34	52/18903	0.0039358314968571	0.037732133092624	0.0228236052764483	1490/22998	2	CCN2/LIMCH1
GO:0010631	epithelial cell migration	4/34	366/18903	0.00405263418642523	0.0386206388837309	0.0233610491949324	388/652/1906/3315	4	RHOB/BMP4/EDN1/HSPB1
GO:0051155	positive regulation of striated muscle cell differentiation	2/34	53/18903	0.004085585057118	0.0387042702748279	0.0234116365776927	652/1906	2	BMP4/EDN1
GO:0090132	epithelium migration	4/34	369/18903	0.00417185413180518	0.0392890497942358	0.0237653609985187	388/652/1906/3315	4	RHOB/BMP4/EDN1/HSPB1
GO:0045778	positive regulation of ossification	2/34	54/18903	0.00423795938107274	0.039678204497646	0.0240007548820371	652/3491	2	BMP4/CCN1
GO:0001936	regulation of endothelial cell proliferation	3/34	183/18903	0.00428357761015442	0.039872138103821	0.024118062431714	652/857/23213	3	BMP4/CAV1/SULF1
GO:0090130	tissue migration	4/34	374/18903	0.00437581701422261	0.0401891722586095	0.024309831669628	388/652/1906/3315	4	RHOB/BMP4/EDN1/HSPB1
GO:2001233	regulation of apoptotic signaling pathway	4/34	374/18903	0.00437581701422261	0.0401891722586095	0.024309831669628	652/857/1191/3315	4	BMP4/CAV1/CLU/HSPB1
GO:0070169	positive regulation of biomineral tissue development	2/34	55/18903	0.00439294512508224	0.0401891722586095	0.024309831669628	652/3491	2	BMP4/CCN1
GO:0043405	regulation of MAP kinase activity	3/34	186/18903	0.0044824645569455	0.0407005770013918	0.0246191727810122	652/857/1906	3	BMP4/CAV1/EDN1
GO:0045766	positive regulation of angiogenesis	3/34	187/18903	0.0045499884199047	0.0407005770013918	0.0246191727810122	388/3315/5740	3	RHOB/HSPB1/PTGIS
GO:1904018	positive regulation of vasculature development	3/34	187/18903	0.0045499884199047	0.0407005770013918	0.0246191727810122	388/3315/5740	3	RHOB/HSPB1/PTGIS
GO:0110151	positive regulation of biomineralization	2/34	56/18903	0.00455053296892513	0.0407005770013918	0.0246191727810122	652/3491	2	BMP4/CCN1
GO:0061138	morphogenesis of a branching epithelium	3/34	188/18903	0.00461812921920531	0.0410756937774872	0.024846075331397	652/1906/23213	3	BMP4/EDN1/SULF1
GO:0042326	negative regulation of phosphorylation	4/34	381/18903	0.00467258908737374	0.0413304703253335	0.0250001858702172	652/857/3315/3486	4	BMP4/CAV1/HSPB1/IGFBP3
GO:0001706	endoderm formation	2/34	58/18903	0.00487347779201411	0.042636272923577	0.0257900464115788	1295/2335	2	COL8A1/FN1
GO:0048010	vascular endothelial growth factor receptor signaling pathway	2/34	58/18903	0.00487347779201411	0.042636272923577	0.0257900464115788	3315/23213	2	HSPB1/SULF1
GO:0051495	positive regulation of cytoskeleton organization	3/34	195/18903	0.00511252812164981	0.0444845517541377	0.0269080427455253	1490/1906/22998	3	CCN2/EDN1/LIMCH1
GO:0007369	gastrulation	3/34	196/18903	0.00518566360788401	0.0448169802569471	0.0271091237952539	652/1295/2335	3	BMP4/COL8A1/FN1
GO:0043407	negative regulation of MAP kinase activity	2/34	60/18903	0.00520671975502321	0.0448169802569471	0.0271091237952539	652/857	2	BMP4/CAV1
GO:0046456	icosanoid biosynthetic process	2/34	61/18903	0.00537717911083382	0.0460367045799195	0.0278469168700654	1906/5740	2	EDN1/PTGIS
GO:0001935	endothelial cell proliferation	3/34	199/18903	0.00540886544228559	0.0460616679420172	0.0278620168359616	652/857/23213	3	BMP4/CAV1/SULF1
GO:0032233	positive regulation of actin filament bundle assembly	2/34	62/18903	0.00555018513412455	0.0470150603160498	0.0284387096819526	1490/22998	2	CCN2/LIMCH1
GO:0001763	morphogenesis of a branching structure	3/34	203/18903	0.00571538087557736	0.0479941968386876	0.0290309747799682	652/1906/23213	3	BMP4/EDN1/SULF1
GO:0070542	response to fatty acid	2/34	63/18903	0.00572572866720134	0.0479941968386876	0.0290309747799682	1490/1906	2	CCN2/EDN1
GO:1901654	response to ketone	3/34	205/18903	0.00587248537962058	0.048967964024857	0.0296199920463319	857/1906/2153	3	CAV1/EDN1/F5
GO:0019229	regulation of vasoconstriction	2/34	64/18903	0.00590380057538982	0.0489740140994772	0.029623651646352	857/1906	2	CAV1/EDN1
GO:2000241	regulation of reproductive process	3/34	206/18903	0.00595200445027243	0.0491193769324029	0.0297115794587663	652/7076/23213	3	BMP4/TIMP1/SULF1
GO:0006940	regulation of smooth muscle contraction	2/34	65/18903	0.00608439174698611	0.0496995468720651	0.0300625156134652	857/1906	2	CAV1/EDN1
GO:1905330	regulation of morphogenesis of an epithelium	2/34	65/18903	0.00608439174698611	0.0496995468720651	0.0300625156134652	652/23213	2	BMP4/SULF1
GO:0008016	regulation of heart contraction	3/34	214/18903	0.00661154736798775	0.0535344250971706	0.0323821763301863	857/1490/1906	3	CAV1/CCN2/EDN1
GO:0043434	response to peptide hormone	4/34	421/18903	0.00663260768581224	0.0535344250971706	0.0323821763301863	857/1490/1906/7076	4	CAV1/CCN2/EDN1/TIMP1
GO:0001558	regulation of cell growth	4/34	422/18903	0.00668762337253848	0.0535344250971706	0.0323821763301863	1906/2335/3486/8425	4	EDN1/FN1/IGFBP3/LTBP4
GO:0060537	muscle tissue development	4/34	422/18903	0.00668762337253848	0.0535344250971706	0.0323821763301863	652/857/1906/2006	4	BMP4/CAV1/EDN1/ELN
GO:0006469	negative regulation of protein kinase activity	3/34	216/18903	0.00678298074476197	0.0538800984382579	0.0325912689853035	652/857/3315	3	BMP4/CAV1/HSPB1
GO:0032835	glomerulus development	2/34	69/18903	0.00683176763458236	0.0538800984382579	0.0325912689853035	652/23213	2	BMP4/SULF1
GO:0048645	animal organ formation	2/34	69/18903	0.00683176763458236	0.0538800984382579	0.0325912689853035	652/23213	2	BMP4/SULF1
GO:0052548	regulation of endopeptidase activity	4/34	428/18903	0.00702412626794231	0.054862124957767	0.0331852821993791	1490/3491/7076/51232	4	CCN2/CCN1/TIMP1/CRIM1
GO:0030193	regulation of blood coagulation	2/34	70/18903	0.00702481924818378	0.054862124957767	0.0331852821993791	857/1906	2	CAV1/EDN1
GO:0061077	chaperone-mediated protein folding	2/34	71/18903	0.00722033593459872	0.0558442407308819	0.0337793494016314	1191/3315	2	CLU/HSPB1
GO:0070527	platelet aggregation	2/34	71/18903	0.00722033593459872	0.0558442407308819	0.0337793494016314	2335/3315	2	FN1/HSPB1
GO:0006457	protein folding	3/34	223/18903	0.00740385745833521	0.0565557728343374	0.0342097445725306	1191/3315/8425	3	CLU/HSPB1/LTBP4
GO:0060411	cardiac septum morphogenesis	2/34	72/18903	0.00741830874154332	0.0565557728343374	0.0342097445725306	652/3491	2	BMP4/CCN1
GO:1900046	regulation of hemostasis	2/34	72/18903	0.00741830874154332	0.0565557728343374	0.0342097445725306	857/1906	2	CAV1/EDN1
GO:0002067	glandular epithelial cell differentiation	2/34	73/18903	0.00761872873931304	0.0574420221109881	0.0347458235590315	652/857	2	BMP4/CAV1
GO:0045936	negative regulation of phosphate metabolic process	4/34	440/18903	0.00773058600751746	0.0574420221109881	0.0347458235590315	652/857/3315/3486	4	BMP4/CAV1/HSPB1/IGFBP3
GO:0048705	skeletal system morphogenesis	3/34	227/18903	0.00777333212297752	0.0574420221109881	0.0347458235590315	652/1490/4256	3	BMP4/CCN2/MGP
GO:0010563	negative regulation of phosphorus metabolic process	4/34	441/18903	0.0077915004527036	0.0574420221109881	0.0347458235590315	652/857/3315/3486	4	BMP4/CAV1/HSPB1/IGFBP3
GO:0048732	gland development	4/34	441/18903	0.0077915004527036	0.0574420221109881	0.0347458235590315	652/857/1906/23213	4	BMP4/CAV1/EDN1/SULF1
GO:0003281	ventricular septum development	2/34	74/18903	0.00782158702073417	0.0574420221109881	0.0347458235590315	652/3491	2	BMP4/CCN1
GO:0007585	respiratory gaseous exchange by respiratory system	2/34	74/18903	0.00782158702073417	0.0574420221109881	0.0347458235590315	1906/2006	2	EDN1/ELN
GO:0048662	negative regulation of smooth muscle cell proliferation	2/34	74/18903	0.00782158702073417	0.0574420221109881	0.0347458235590315	3486/4969	2	IGFBP3/OGN
GO:0045661	regulation of myoblast differentiation	2/34	75/18903	0.0080268747011154	0.0581494407080803	0.0351737305312034	652/3486	2	BMP4/IGFBP3
GO:0045669	positive regulation of osteoblast differentiation	2/34	75/18903	0.0080268747011154	0.0581494407080803	0.0351737305312034	652/3491	2	BMP4/CCN1
GO:0050818	regulation of coagulation	2/34	75/18903	0.0080268747011154	0.0581494407080803	0.0351737305312034	857/1906	2	CAV1/EDN1
GO:0001937	negative regulation of endothelial cell proliferation	2/34	76/18903	0.00823458291819968	0.0593854380722418	0.0359213669262385	857/23213	2	CAV1/SULF1
GO:0048568	embryonic organ development	4/34	449/18903	0.0082903064397166	0.059399062272721	0.0359296080021719	652/1906/2202/3491	4	BMP4/EDN1/EFEMP1/CCN1
GO:0060560	developmental growth involved in morphogenesis	3/34	233/18903	0.00834777577224374	0.059399062272721	0.0359296080021719	652/1906/2335	3	BMP4/EDN1/FN1
GO:2001234	negative regulation of apoptotic signaling pathway	3/34	233/18903	0.00834777577224374	0.059399062272721	0.0359296080021719	652/1191/3315	3	BMP4/CLU/HSPB1
GO:0010827	regulation of glucose transmembrane transport	2/34	77/18903	0.00844470283211587	0.0598228727177766	0.0361859646276041	1906/55600	2	EDN1/ITLN1
GO:0072593	reactive oxygen species metabolic process	3/34	235/18903	0.00854468840214397	0.0602645204045485	0.0364531107348595	1490/1906/3491	3	CCN2/EDN1/CCN1
GO:0051090	regulation of DNA-binding transcription factor activity	4/34	454/18903	0.00861253772490726	0.0604766355156865	0.0365814160060696	857/1191/1906/5740	4	CAV1/CLU/EDN1/PTGIS
GO:0055117	regulation of cardiac muscle contraction	2/34	78/18903	0.00865722562533077	0.0605249704198889	0.036610653069659	857/1490	2	CAV1/CCN2
GO:0034764	positive regulation of transmembrane transport	3/34	237/18903	0.00874433131330286	0.0608681497069473	0.0368182371086436	857/1906/55600	3	CAV1/EDN1/ITLN1
GO:0007160	cell-matrix adhesion	3/34	238/18903	0.00884517927652615	0.0612254316666566	0.0370343516442514	1490/2335/22998	3	CCN2/FN1/LIMCH1
GO:0048844	artery morphogenesis	2/34	79/18903	0.00887214250260109	0.0612254316666566	0.0370343516442514	652/1906	2	BMP4/EDN1
GO:0033673	negative regulation of kinase activity	3/34	240/18903	0.00904893342110008	0.0621774352239538	0.0376102044156859	652/857/3315	3	BMP4/CAV1/HSPB1
GO:0051149	positive regulation of muscle cell differentiation	2/34	82/18903	0.00953117001965437	0.0649336306445389	0.0392773859712521	652/1906	2	BMP4/EDN1
GO:1905897	regulation of response to endoplasmic reticulum stress	2/34	82/18903	0.00953117001965437	0.0649336306445389	0.0392773859712521	857/1191	2	CAV1/CLU
GO:0042310	vasoconstriction	2/34	83/18903	0.00975557572483635	0.0659015896011097	0.0398628899260468	857/1906	2	CAV1/EDN1
GO:0055013	cardiac muscle cell development	2/34	83/18903	0.00975557572483635	0.0659015896011097	0.0398628899260468	652/1906	2	BMP4/EDN1
GO:0048863	stem cell differentiation	3/34	248/18903	0.00989154005800455	0.0665393093817869	0.0402486371223538	652/1906/2335	3	BMP4/EDN1/FN1
GO:0021675	nerve development	2/34	84/18903	0.00998233187053215	0.0665904721863415	0.0402795847407438	1906/23213	2	EDN1/SULF1
GO:0051899	membrane depolarization	2/34	84/18903	0.00998233187053215	0.0665904721863415	0.0402795847407438	857/1906	2	CAV1/EDN1
GO:0060047	heart contraction	3/34	250/18903	0.0101091278900269	0.0671564885972325	0.0406219596367099	857/1490/1906	3	CAV1/CCN2/EDN1
GO:0032092	positive regulation of protein binding	2/34	86/18903	0.0104428608553949	0.0690868604524264	0.0417896128184571	652/857	2	BMP4/CAV1
GO:0008543	fibroblast growth factor receptor signaling pathway	2/34	87/18903	0.0106766164353706	0.0700531036011692	0.0423740789066542	1490/23213	2	CCN2/SULF1
GO:0048145	regulation of fibroblast proliferation	2/34	87/18903	0.0106766164353706	0.0700531036011692	0.0423740789066542	857/2335	2	CAV1/FN1
GO:0045785	positive regulation of cell adhesion	4/34	484/18903	0.0107201813755693	0.0700531036011692	0.0423740789066542	857/1295/2335/3491	4	CAV1/COL8A1/FN1/CCN1
GO:0090257	regulation of muscle system process	3/34	256/18903	0.0107786554720442	0.0701488919135885	0.0424320198300414	857/1490/1906	3	CAV1/CCN2/EDN1
GO:0032370	positive regulation of lipid transport	2/34	88/18903	0.0109126879373834	0.0707336574402865	0.0427857357868855	857/1906	2	CAV1/EDN1
GO:0007589	body fluid secretion	2/34	89/18903	0.0111510667864692	0.0719873303432952	0.0435440638520869	857/1906	2	CAV1/EDN1
GO:0003015	heart process	3/34	261/18903	0.0113559062847915	0.0725047632055282	0.0438570512831362	857/1490/1906	3	CAV1/CCN2/EDN1
GO:0006029	proteoglycan metabolic process	2/34	90/18903	0.0113917444294323	0.0725047632055282	0.0438570512831362	633/23213	2	BGN/SULF1
GO:0055006	cardiac cell development	2/34	90/18903	0.0113917444294323	0.0725047632055282	0.0438570512831362	652/1906	2	BMP4/EDN1
GO:0016049	cell growth	4/34	493/18903	0.0114123674751987	0.0725047632055282	0.0438570512831362	1906/2335/3486/8425	4	EDN1/FN1/IGFBP3/LTBP4
GO:1903522	regulation of blood circulation	3/34	263/18903	0.0115917469952415	0.0733533080607972	0.0443703234267619	857/1490/1906	3	CAV1/CCN2/EDN1
GO:0043410	positive regulation of MAPK cascade	4/34	496/18903	0.0116493934845436	0.0734278699557258	0.0444154248063827	652/1490/1906/3486	4	BMP4/CCN2/EDN1/IGFBP3
GO:0044089	positive regulation of cellular component biogenesis	4/34	498/18903	0.0118091738224943	0.0741430874110327	0.0448480491917223	857/1191/1490/22998	4	CAV1/CLU/CCN2/LIMCH1
GO:0009791	post-embryonic development	2/34	92/18903	0.0118799619927652	0.0742961685563168	0.0449406456963157	652/2202	2	BMP4/EFEMP1
GO:0051091	positive regulation of DNA-binding transcription factor activity	3/34	266/18903	0.0119508207217437	0.0744484979591894	0.0450327874831219	857/1191/1906	3	CAV1/CLU/EDN1
GO:0070301	cellular response to hydrogen peroxide	2/34	93/18903	0.0121274849151617	0.0752562145316818	0.0455213632066454	388/1906	2	RHOB/EDN1
GO:0009953	dorsal/ventral pattern formation	2/34	94/18903	0.0123772726353954	0.0759234233305291	0.0459249478707958	652/1906	2	BMP4/EDN1
GO:0032436	positive regulation of proteasomal ubiquitin-dependent protein catabolic process	2/34	94/18903	0.0123772726353954	0.0759234233305291	0.0459249478707958	857/1191	2	CAV1/CLU
GO:0051492	regulation of stress fiber assembly	2/34	94/18903	0.0123772726353954	0.0759234233305291	0.0459249478707958	1490/22998	2	CCN2/LIMCH1
GO:0071560	cellular response to transforming growth factor beta stimulus	3/34	271/18903	0.0125634931233793	0.0765891517051616	0.04632763704839	857/1906/8425	3	CAV1/EDN1/LTBP4
GO:0007044	cell-substrate junction assembly	2/34	95/18903	0.0126293167084089	0.0765891517051616	0.04632763704839	2335/22998	2	FN1/LIMCH1
GO:0034109	homotypic cell-cell adhesion	2/34	95/18903	0.0126293167084089	0.0765891517051616	0.04632763704839	2335/3315	2	FN1/HSPB1
GO:0051153	regulation of striated muscle cell differentiation	2/34	96/18903	0.0128836087106327	0.077836443568766	0.0470821053179031	652/1906	2	BMP4/EDN1
GO:0006942	regulation of striated muscle contraction	2/34	97/18903	0.0131401402399391	0.0790878365569268	0.047839054296573	857/1490	2	CAV1/CCN2
GO:0051348	negative regulation of transferase activity	3/34	276/18903	0.0131940113627885	0.0791146524038369	0.047855274802939	652/857/3315	3	BMP4/CAV1/HSPB1
GO:0071559	response to transforming growth factor beta	3/34	277/18903	0.0133222637962455	0.0795856132007055	0.0481401519738644	857/1906/8425	3	CAV1/EDN1/LTBP4
GO:0048661	positive regulation of smooth muscle cell proliferation	2/34	98/18903	0.0133989029155957	0.0797458868694006	0.0482370991287344	652/1906	2	BMP4/EDN1
GO:0110053	regulation of actin filament organization	3/34	278/18903	0.0134512339665913	0.0797608354833802	0.0482461413226666	1490/2006/22998	3	CCN2/ELN/LIMCH1
GO:0150115	cell-substrate junction organization	2/34	101/18903	0.0141884943333053	0.0835138949544921	0.0505163110938116	2335/22998	2	FN1/LIMCH1
GO:2001243	negative regulation of intrinsic apoptotic signaling pathway	2/34	101/18903	0.0141884943333053	0.0835138949544921	0.0505163110938116	1191/3315	2	CLU/HSPB1
GO:0048144	fibroblast proliferation	2/34	103/18903	0.0147258916553677	0.0860496226165485	0.0520501349861762	857/2335	2	CAV1/FN1
GO:0007249	I-kappaB kinase/NF-kappaB signaling	3/34	288/18903	0.0147805410490636	0.0860496226165485	0.0520501349861762	1906/3315/6275	3	EDN1/HSPB1/S100A4
GO:0034599	cellular response to oxidative stress	3/34	288/18903	0.0147805410490636	0.0860496226165485	0.0520501349861762	388/1906/3315	3	RHOB/EDN1/HSPB1
GO:0070252	actin-mediated cell contraction	2/34	104/18903	0.0149978664060825	0.0869984931744136	0.0526240926529212	857/22998	2	CAV1/LIMCH1
GO:0046879	hormone secretion	3/34	291/18903	0.0151934254786567	0.0878147082719474	0.0531178090076542	1363/1906/8425	3	CPE/EDN1/LTBP4
GO:0032760	positive regulation of tumor necrosis factor production	2/34	105/18903	0.0152720142332253	0.0879514200985388	0.0532005039551962	1191/3315	2	CLU/HSPB1
GO:0048562	embryonic organ morphogenesis	3/34	294/18903	0.0156128386803807	0.0895360454590314	0.0541590202322949	652/1906/2202	3	BMP4/EDN1/EFEMP1
GO:0002027	regulation of heart rate	2/34	107/18903	0.0158267962928831	0.0895360454590314	0.0541590202322949	857/1906	2	CAV1/EDN1
GO:0003279	cardiac septum development	2/34	107/18903	0.0158267962928831	0.0895360454590314	0.0541590202322949	652/3491	2	BMP4/CCN1
GO:0032963	collagen metabolic process	2/34	107/18903	0.0158267962928831	0.0895360454590314	0.0541590202322949	652/1490	2	BMP4/CCN2
GO:0060840	artery development	2/34	107/18903	0.0158267962928831	0.0895360454590314	0.0541590202322949	652/1906	2	BMP4/EDN1
GO:0001666	response to hypoxia	3/34	296/18903	0.0158960808538745	0.0896113572079332	0.0542045751874148	857/1906/5740	3	CAV1/EDN1/PTGIS
GO:0032231	regulation of actin filament bundle assembly	2/34	108/18903	0.0161074141658546	0.0898535542840876	0.0543510765911835	1490/22998	2	CCN2/LIMCH1
GO:0051341	regulation of oxidoreductase activity	2/34	108/18903	0.0161074141658546	0.0898535542840876	0.0543510765911835	857/1906	2	CAV1/EDN1
GO:0090263	positive regulation of canonical Wnt signaling pathway	2/34	108/18903	0.0161074141658546	0.0898535542840876	0.0543510765911835	857/27123	2	CAV1/DKK2
GO:0097193	intrinsic apoptotic signaling pathway	3/34	298/18903	0.0161822339026411	0.0899574877712794	0.0544139444094658	857/1191/3315	3	CAV1/CLU/HSPB1
GO:1903557	positive regulation of tumor necrosis factor superfamily cytokine production	2/34	109/18903	0.0163901723960763	0.0906132173209727	0.0548105854467898	1191/3315	2	CLU/HSPB1
GO:0009914	hormone transport	3/34	300/18903	0.0164713012420716	0.0906132173209727	0.0548105854467898	1363/1906/8425	3	CPE/EDN1/LTBP4
GO:2000060	positive regulation of ubiquitin-dependent protein catabolic process	2/34	110/18903	0.016675062855985	0.0906132173209727	0.0548105854467898	857/1191	2	CAV1/CLU
GO:0071347	cellular response to interleukin-1	2/34	111/18903	0.0169620774388198	0.0906132173209727	0.0548105854467898	1906/5740	2	EDN1/PTGIS
GO:0045445	myoblast differentiation	2/34	112/18903	0.0172512080585767	0.0906132173209727	0.0548105854467898	652/3486	2	BMP4/IGFBP3
GO:1904659	glucose transmembrane transport	2/34	113/18903	0.017542446649964	0.0906132173209727	0.0548105854467898	1906/55600	2	EDN1/ITLN1
GO:1905954	positive regulation of lipid localization	2/34	113/18903	0.017542446649964	0.0906132173209727	0.0548105854467898	857/1906	2	CAV1/EDN1
GO:0044344	cellular response to fibroblast growth factor stimulus	2/34	114/18903	0.0178357851683573	0.0906132173209727	0.0548105854467898	1490/23213	2	CCN2/SULF1
GO:0001765	membrane raft assembly	1/34	10/18903	0.0178458910808931	0.0906132173209727	0.0548105854467898	857	1	CAV1
GO:0001821	histamine secretion	1/34	10/18903	0.0178458910808931	0.0906132173209727	0.0548105854467898	1906	1	EDN1
GO:0003129	heart induction	1/34	10/18903	0.0178458910808931	0.0906132173209727	0.0548105854467898	652	1	BMP4
GO:0014824	artery smooth muscle contraction	1/34	10/18903	0.0178458910808931	0.0906132173209727	0.0548105854467898	1906	1	EDN1
GO:0033085	negative regulation of T cell differentiation in thymus	1/34	10/18903	0.0178458910808931	0.0906132173209727	0.0548105854467898	652	1	BMP4
GO:0033483	gas homeostasis	1/34	10/18903	0.0178458910808931	0.0906132173209727	0.0548105854467898	857	1	CAV1
GO:0034356	NAD biosynthesis via nicotinamide riboside salvage pathway	1/34	10/18903	0.0178458910808931	0.0906132173209727	0.0548105854467898	5740	1	PTGIS
GO:0035860	glial cell-derived neurotrophic factor receptor signaling pathway	1/34	10/18903	0.0178458910808931	0.0906132173209727	0.0548105854467898	23213	1	SULF1
GO:0042045	epithelial fluid transport	1/34	10/18903	0.0178458910808931	0.0906132173209727	0.0548105854467898	1906	1	EDN1
GO:0048865	stem cell fate commitment	1/34	10/18903	0.0178458910808931	0.0906132173209727	0.0548105854467898	1906	1	EDN1
GO:0060452	positive regulation of cardiac muscle contraction	1/34	10/18903	0.0178458910808931	0.0906132173209727	0.0548105854467898	1490	1	CCN2
GO:0060502	epithelial cell proliferation involved in lung morphogenesis	1/34	10/18903	0.0178458910808931	0.0906132173209727	0.0548105854467898	652	1	BMP4
GO:0070099	regulation of chemokine-mediated signaling pathway	1/34	10/18903	0.0178458910808931	0.0906132173209727	0.0548105854467898	1906	1	EDN1
GO:0070294	renal sodium ion absorption	1/34	10/18903	0.0178458910808931	0.0906132173209727	0.0548105854467898	1906	1	EDN1
GO:0098903	regulation of membrane repolarization during action potential	1/34	10/18903	0.0178458910808931	0.0906132173209727	0.0548105854467898	857	1	CAV1
GO:1903596	regulation of gap junction assembly	1/34	10/18903	0.0178458910808931	0.0906132173209727	0.0548105854467898	857	1	CAV1
GO:1905383	protein localization to presynapse	1/34	10/18903	0.0178458910808931	0.0906132173209727	0.0548105854467898	3315	1	HSPB1
GO:0060070	canonical Wnt signaling pathway	3/34	310/18903	0.0179604617152045	0.0906132173209727	0.0548105854467898	857/1906/27123	3	CAV1/EDN1/DKK2
GO:0033559	unsaturated fatty acid metabolic process	2/34	115/18903	0.0181312155897549	0.0906132173209727	0.0548105854467898	1906/5740	2	EDN1/PTGIS
GO:0002065	columnar/cuboidal epithelial cell differentiation	2/34	116/18903	0.0184287299107332	0.0906132173209727	0.0548105854467898	652/857	2	BMP4/CAV1
GO:0008645	hexose transmembrane transport	2/34	116/18903	0.0184287299107332	0.0906132173209727	0.0548105854467898	1906/55600	2	EDN1/ITLN1
GO:0007088	regulation of mitotic nuclear division	2/34	118/18903	0.0190299783403588	0.0906132173209727	0.0548105854467898	652/1906	2	BMP4/EDN1
GO:0043200	response to amino acid	2/34	118/18903	0.0190299783403588	0.0906132173209727	0.0548105854467898	1490/1906	2	CCN2/EDN1
GO:1901800	positive regulation of proteasomal protein catabolic process	2/34	118/18903	0.0190299783403588	0.0906132173209727	0.0548105854467898	857/1191	2	CAV1/CLU
GO:0015749	monosaccharide transmembrane transport	2/34	119/18903	0.0193336965446476	0.0906132173209727	0.0548105854467898	1906/55600	2	EDN1/ITLN1
GO:0003139	secondary heart field specification	1/34	11/18903	0.0196133837873583	0.0906132173209727	0.0548105854467898	652	1	BMP4
GO:0003357	noradrenergic neuron differentiation	1/34	11/18903	0.0196133837873583	0.0906132173209727	0.0548105854467898	1906	1	EDN1
GO:0014820	tonic smooth muscle contraction	1/34	11/18903	0.0196133837873583	0.0906132173209727	0.0548105854467898	1906	1	EDN1
GO:0014831	gastro-intestinal system smooth muscle contraction	1/34	11/18903	0.0196133837873583	0.0906132173209727	0.0548105854467898	23213	1	SULF1
GO:0019065	receptor-mediated endocytosis of virus by host cell	1/34	11/18903	0.0196133837873583	0.0906132173209727	0.0548105854467898	857	1	CAV1
GO:0032836	glomerular basement membrane development	1/34	11/18903	0.0196133837873583	0.0906132173209727	0.0548105854467898	23213	1	SULF1
GO:0042487	regulation of odontogenesis of dentin-containing tooth	1/34	11/18903	0.0196133837873583	0.0906132173209727	0.0548105854467898	652	1	BMP4
GO:0044857	plasma membrane raft organization	1/34	11/18903	0.0196133837873583	0.0906132173209727	0.0548105854467898	857	1	CAV1
GO:0045793	positive regulation of cell size	1/34	11/18903	0.0196133837873583	0.0906132173209727	0.0548105854467898	1906	1	EDN1
GO:0048563	post-embryonic animal organ morphogenesis	1/34	11/18903	0.0196133837873583	0.0906132173209727	0.0548105854467898	2202	1	EFEMP1
GO:0060272	embryonic skeletal joint morphogenesis	1/34	11/18903	0.0196133837873583	0.0906132173209727	0.0548105854467898	652	1	BMP4
GO:0060433	bronchus development	1/34	11/18903	0.0196133837873583	0.0906132173209727	0.0548105854467898	652	1	BMP4
GO:0060439	trachea morphogenesis	1/34	11/18903	0.0196133837873583	0.0906132173209727	0.0548105854467898	652	1	BMP4
GO:0071492	cellular response to UV-A	1/34	11/18903	0.0196133837873583	0.0906132173209727	0.0548105854467898	7076	1	TIMP1
GO:0072124	regulation of glomerular mesangial cell proliferation	1/34	11/18903	0.0196133837873583	0.0906132173209727	0.0548105854467898	652	1	BMP4
GO:0072205	metanephric collecting duct development	1/34	11/18903	0.0196133837873583	0.0906132173209727	0.0548105854467898	652	1	BMP4
GO:0072584	caveolin-mediated endocytosis	1/34	11/18903	0.0196133837873583	0.0906132173209727	0.0548105854467898	857	1	CAV1
GO:0086100	endothelin receptor signaling pathway	1/34	11/18903	0.0196133837873583	0.0906132173209727	0.0548105854467898	1906	1	EDN1
GO:0090184	positive regulation of kidney development	1/34	11/18903	0.0196133837873583	0.0906132173209727	0.0548105854467898	652	1	BMP4
GO:0090527	actin filament reorganization	1/34	11/18903	0.0196133837873583	0.0906132173209727	0.0548105854467898	83872	1	HMCN1
GO:1901844	regulation of cell communication by electrical coupling involved in cardiac conduction	1/34	11/18903	0.0196133837873583	0.0906132173209727	0.0548105854467898	857	1	CAV1
GO:1904238	pericyte cell differentiation	1/34	11/18903	0.0196133837873583	0.0906132173209727	0.0548105854467898	652	1	BMP4
GO:2000727	positive regulation of cardiac muscle cell differentiation	1/34	11/18903	0.0196133837873583	0.0906132173209727	0.0548105854467898	652	1	BMP4
GO:2000826	regulation of heart morphogenesis	1/34	11/18903	0.0196133837873583	0.0906132173209727	0.0548105854467898	652	1	BMP4
GO:0071774	response to fibroblast growth factor	2/34	120/18903	0.0196394668397111	0.0906132173209727	0.0548105854467898	1490/23213	2	CCN2/SULF1
GO:0090288	negative regulation of cellular response to growth factor stimulus	2/34	120/18903	0.0196394668397111	0.0906132173209727	0.0548105854467898	23213/51232	2	SULF1/CRIM1
GO:0030301	cholesterol transport	2/34	121/18903	0.0199472813243486	0.0917689580467877	0.0555096757967354	857/1191	2	CAV1/CLU
GO:0048675	axon extension	2/34	122/18903	0.0202571321176708	0.0920049471259753	0.0556524220756089	1906/2335	2	EDN1/FN1
GO:0071901	negative regulation of protein serine/threonine kinase activity	2/34	122/18903	0.0202571321176708	0.0920049471259753	0.0556524220756089	652/857	2	BMP4/CAV1
GO:0055007	cardiac muscle cell differentiation	2/34	124/18903	0.0208829112081073	0.0920049471259753	0.0556524220756089	652/1906	2	BMP4/EDN1
GO:0043280	positive regulation of cysteine-type endopeptidase activity involved in apoptotic process	2/34	125/18903	0.0211988238446061	0.0920049471259753	0.0556524220756089	1490/3491	2	CCN2/CCN1
GO:0003163	sinoatrial node development	1/34	12/18903	0.0213777890886089	0.0920049471259753	0.0556524220756089	652	1	BMP4
GO:0003337	mesenchymal to epithelial transition involved in metanephros morphogenesis	1/34	12/18903	0.0213777890886089	0.0920049471259753	0.0556524220756089	652	1	BMP4
GO:0031953	negative regulation of protein autophosphorylation	1/34	12/18903	0.0213777890886089	0.0920049471259753	0.0556524220756089	857	1	CAV1
GO:0033083	regulation of immature T cell proliferation	1/34	12/18903	0.0213777890886089	0.0920049471259753	0.0556524220756089	652	1	BMP4
GO:0033084	regulation of immature T cell proliferation in thymus	1/34	12/18903	0.0213777890886089	0.0920049471259753	0.0556524220756089	652	1	BMP4
GO:0035815	positive regulation of renal sodium excretion	1/34	12/18903	0.0213777890886089	0.0920049471259753	0.0556524220756089	1906	1	EDN1
GO:0036295	cellular response to increased oxygen levels	1/34	12/18903	0.0213777890886089	0.0920049471259753	0.0556524220756089	857	1	CAV1
GO:0048548	regulation of pinocytosis	1/34	12/18903	0.0213777890886089	0.0920049471259753	0.0556524220756089	857	1	CAV1
GO:0051001	negative regulation of nitric-oxide synthase activity	1/34	12/18903	0.0213777890886089	0.0920049471259753	0.0556524220756089	857	1	CAV1
GO:0060442	branching involved in prostate gland morphogenesis	1/34	12/18903	0.0213777890886089	0.0920049471259753	0.0556524220756089	652	1	BMP4
GO:0061517	macrophage proliferation	1/34	12/18903	0.0213777890886089	0.0920049471259753	0.0556524220756089	1191	1	CLU
GO:0071372	cellular response to follicle-stimulating hormone stimulus	1/34	12/18903	0.0213777890886089	0.0920049471259753	0.0556524220756089	1906	1	EDN1
GO:0071635	negative regulation of transforming growth factor beta production	1/34	12/18903	0.0213777890886089	0.0920049471259753	0.0556524220756089	2335	1	FN1
GO:0072015	podocyte development	1/34	12/18903	0.0213777890886089	0.0920049471259753	0.0556524220756089	652	1	BMP4
GO:0072110	glomerular mesangial cell proliferation	1/34	12/18903	0.0213777890886089	0.0920049471259753	0.0556524220756089	652	1	BMP4
GO:0072178	nephric duct morphogenesis	1/34	12/18903	0.0213777890886089	0.0920049471259753	0.0556524220756089	652	1	BMP4
GO:0098911	regulation of ventricular cardiac muscle cell action potential	1/34	12/18903	0.0213777890886089	0.0920049471259753	0.0556524220756089	857	1	CAV1
GO:1901142	insulin metabolic process	1/34	12/18903	0.0213777890886089	0.0920049471259753	0.0556524220756089	1363	1	CPE
GO:1903800	positive regulation of miRNA maturation	1/34	12/18903	0.0213777890886089	0.0920049471259753	0.0556524220756089	652	1	BMP4
GO:2000303	regulation of ceramide biosynthetic process	1/34	12/18903	0.0213777890886089	0.0920049471259753	0.0556524220756089	3491	1	CCN1
GO:0048638	regulation of developmental growth	3/34	332/18903	0.0214949586301694	0.09210776227546	0.0557146134280701	652/1906/2335	3	BMP4/EDN1/FN1
GO:0006690	icosanoid metabolic process	2/34	126/18903	0.021516741468471	0.09210776227546	0.0557146134280701	1906/5740	2	EDN1/PTGIS
GO:0060249	anatomical structure homeostasis	3/34	333/18903	0.0216640878489173	0.0921535289935217	0.0557422970341168	857/1490/3315	3	CAV1/CCN2/HSPB1
GO:0060562	epithelial tube morphogenesis	3/34	335/18903	0.0220045600602675	0.0921535289935217	0.0557422970341168	388/652/1906	3	RHOB/BMP4/EDN1
GO:0048706	embryonic skeletal system development	2/34	128/18903	0.02215856057839	0.0921535289935217	0.0557422970341168	652/23213	2	BMP4/SULF1
GO:0030111	regulation of Wnt signaling pathway	3/34	336/18903	0.0221759032801539	0.0921535289935217	0.0557422970341168	857/23213/27123	3	CAV1/SULF1/DKK2
GO:0007041	lysosomal transport	2/34	129/18903	0.0224824465645678	0.0921535289935217	0.0557422970341168	388/1191	2	RHOB/CLU
GO:0048593	camera-type eye morphogenesis	2/34	129/18903	0.0224824465645678	0.0921535289935217	0.0557422970341168	652/1295	2	BMP4/COL8A1
GO:0032874	positive regulation of stress-activated MAPK cascade	2/34	130/18903	0.0228083065382723	0.0921535289935217	0.0557422970341168	652/1490	2	BMP4/CCN2
GO:0042542	response to hydrogen peroxide	2/34	130/18903	0.0228083065382723	0.0921535289935217	0.0557422970341168	388/1906	2	RHOB/EDN1
GO:0043010	camera-type eye development	3/34	340/18903	0.0228686592095803	0.0921535289935217	0.0557422970341168	652/1295/2202	3	BMP4/COL8A1/EFEMP1
GO:0003096	renal sodium ion transport	1/34	13/18903	0.0231391122144883	0.0921535289935217	0.0557422970341168	1906	1	EDN1
GO:0010524	positive regulation of calcium ion transport into cytosol	1/34	13/18903	0.0231391122144883	0.0921535289935217	0.0557422970341168	857	1	CAV1
GO:0021978	telencephalon regionalization	1/34	13/18903	0.0231391122144883	0.0921535289935217	0.0557422970341168	652	1	BMP4
GO:0033079	immature T cell proliferation	1/34	13/18903	0.0231391122144883	0.0921535289935217	0.0557422970341168	652	1	BMP4
GO:0033080	immature T cell proliferation in thymus	1/34	13/18903	0.0231391122144883	0.0921535289935217	0.0557422970341168	652	1	BMP4
GO:0033690	positive regulation of osteoblast proliferation	1/34	13/18903	0.0231391122144883	0.0921535289935217	0.0557422970341168	3491	1	CCN1
GO:0035810	positive regulation of urine volume	1/34	13/18903	0.0231391122144883	0.0921535289935217	0.0557422970341168	1906	1	EDN1
GO:0043568	positive regulation of insulin-like growth factor receptor signaling pathway	1/34	13/18903	0.0231391122144883	0.0921535289935217	0.0557422970341168	3486	1	IGFBP3
GO:0051608	histamine transport	1/34	13/18903	0.0231391122144883	0.0921535289935217	0.0557422970341168	1906	1	EDN1
GO:0070243	regulation of thymocyte apoptotic process	1/34	13/18903	0.0231391122144883	0.0921535289935217	0.0557422970341168	652	1	BMP4
GO:0071389	cellular response to mineralocorticoid stimulus	1/34	13/18903	0.0231391122144883	0.0921535289935217	0.0557422970341168	1906	1	EDN1
GO:0072310	glomerular epithelial cell development	1/34	13/18903	0.0231391122144883	0.0921535289935217	0.0557422970341168	652	1	BMP4
GO:0075509	endocytosis involved in viral entry into host cell	1/34	13/18903	0.0231391122144883	0.0921535289935217	0.0557422970341168	857	1	CAV1
GO:0090153	regulation of sphingolipid biosynthetic process	1/34	13/18903	0.0231391122144883	0.0921535289935217	0.0557422970341168	3491	1	CCN1
GO:0098840	protein transport along microtubule	1/34	13/18903	0.0231391122144883	0.0921535289935217	0.0557422970341168	3315	1	HSPB1
GO:0099118	microtubule-based protein transport	1/34	13/18903	0.0231391122144883	0.0921535289935217	0.0557422970341168	3315	1	HSPB1
GO:1901862	negative regulation of muscle tissue development	1/34	13/18903	0.0231391122144883	0.0921535289935217	0.0557422970341168	652	1	BMP4
GO:1905038	regulation of membrane lipid metabolic process	1/34	13/18903	0.0231391122144883	0.0921535289935217	0.0557422970341168	3491	1	CCN1
GO:1905907	negative regulation of amyloid fibril formation	1/34	13/18903	0.0231391122144883	0.0921535289935217	0.0557422970341168	1191	1	CLU
GO:0034219	carbohydrate transmembrane transport	2/34	132/18903	0.0234659176679143	0.0929924113523041	0.0562497244775435	1906/55600	2	EDN1/ITLN1
GO:0070304	positive regulation of stress-activated protein kinase signaling cascade	2/34	132/18903	0.0234659176679143	0.0929924113523041	0.0562497244775435	652/1490	2	BMP4/CCN2
GO:0070588	calcium ion transmembrane transport	3/34	345/18903	0.0237512216078754	0.09384247100197	0.0567639128977365	857/1490/1906	3	CAV1/CCN2/EDN1
GO:0001101	response to acid chemical	2/34	133/18903	0.0237976534833228	0.09384247100197	0.0567639128977365	1490/1906	2	CCN2/EDN1
GO:0030048	actin filament-based movement	2/34	134/18903	0.0241313326051135	0.0944565658208486	0.0571353697065523	857/22998	2	CAV1/LIMCH1
GO:0007517	muscle organ development	3/34	348/18903	0.0242896241208046	0.0944565658208486	0.0571353697065523	652/857/2006	3	BMP4/CAV1/ELN
GO:0015918	sterol transport	2/34	135/18903	0.0244669474124721	0.0944565658208486	0.0571353697065523	857/1191	2	CAV1/CLU
GO:0035270	endocrine system development	2/34	135/18903	0.0244669474124721	0.0944565658208486	0.0571353697065523	652/1906	2	BMP4/EDN1
GO:0042476	odontogenesis	2/34	135/18903	0.0244669474124721	0.0944565658208486	0.0571353697065523	652/1906	2	BMP4/EDN1
GO:0007498	mesoderm development	2/34	136/18903	0.0248044903042873	0.0944565658208486	0.0571353697065523	652/660	2	BMP4/BMX
GO:1903052	positive regulation of proteolysis involved in protein catabolic process	2/34	136/18903	0.0248044903042873	0.0944565658208486	0.0571353697065523	857/1191	2	CAV1/CLU
GO:0032306	regulation of prostaglandin secretion	1/34	14/18903	0.0248973583862574	0.0944565658208486	0.0571353697065523	1906	1	EDN1
GO:0032308	positive regulation of prostaglandin secretion	1/34	14/18903	0.0248973583862574	0.0944565658208486	0.0571353697065523	1906	1	EDN1
GO:0042117	monocyte activation	1/34	14/18903	0.0248973583862574	0.0944565658208486	0.0571353697065523	2335	1	FN1
GO:0070141	response to UV-A	1/34	14/18903	0.0248973583862574	0.0944565658208486	0.0571353697065523	7076	1	TIMP1
GO:0070278	extracellular matrix constituent secretion	1/34	14/18903	0.0248973583862574	0.0944565658208486	0.0571353697065523	1490	1	CCN2
GO:1902287	semaphorin-plexin signaling pathway involved in axon guidance	1/34	14/18903	0.0248973583862574	0.0944565658208486	0.0571353697065523	1906	1	EDN1
GO:1902947	regulation of tau-protein kinase activity	1/34	14/18903	0.0248973583862574	0.0944565658208486	0.0571353697065523	1191	1	CLU
GO:1904294	positive regulation of ERAD pathway	1/34	14/18903	0.0248973583862574	0.0944565658208486	0.0571353697065523	857	1	CAV1
GO:1905049	negative regulation of metallopeptidase activity	1/34	14/18903	0.0248973583862574	0.0944565658208486	0.0571353697065523	7076	1	TIMP1
GO:0061041	regulation of wound healing	2/34	137/18903	0.0251439536991074	0.095166595442721	0.0575648560487218	857/1906	2	CAV1/EDN1
GO:0030879	mammary gland development	2/34	138/18903	0.0254853300350979	0.0958429501481535	0.0579739729355345	652/857	2	BMP4/CAV1
GO:0003158	endothelium development	2/34	139/18903	0.0258286117699984	0.0958429501481535	0.0579739729355345	388/652	2	RHOB/BMP4
GO:0060048	cardiac muscle contraction	2/34	140/18903	0.0261737913810806	0.0958429501481535	0.0579739729355345	857/1490	2	CAV1/CCN2
GO:0032434	regulation of proteasomal ubiquitin-dependent protein catabolic process	2/34	141/18903	0.0265208613651052	0.0958429501481535	0.0579739729355345	857/1191	2	CAV1/CLU
GO:0070555	response to interleukin-1	2/34	141/18903	0.0265208613651052	0.0958429501481535	0.0579739729355345	1906/5740	2	EDN1/PTGIS
GO:0090090	negative regulation of canonical Wnt signaling pathway	2/34	141/18903	0.0265208613651052	0.0958429501481535	0.0579739729355345	857/27123	2	CAV1/DKK2
GO:0003214	cardiac left ventricle morphogenesis	1/34	15/18903	0.0266525328166058	0.0958429501481535	0.0579739729355345	1363	1	CPE
GO:0007567	parturition	1/34	15/18903	0.0266525328166058	0.0958429501481535	0.0579739729355345	1906	1	EDN1
GO:0009886	post-embryonic animal morphogenesis	1/34	15/18903	0.0266525328166058	0.0958429501481535	0.0579739729355345	2202	1	EFEMP1
GO:0010649	regulation of cell communication by electrical coupling	1/34	15/18903	0.0266525328166058	0.0958429501481535	0.0579739729355345	857	1	CAV1
GO:0014029	neural crest formation	1/34	15/18903	0.0266525328166058	0.0958429501481535	0.0579739729355345	1906	1	EDN1
GO:0034392	negative regulation of smooth muscle cell apoptotic process	1/34	15/18903	0.0266525328166058	0.0958429501481535	0.0579739729355345	1906	1	EDN1
GO:0035358	regulation of peroxisome proliferator activated receptor signaling pathway	1/34	15/18903	0.0266525328166058	0.0958429501481535	0.0579739729355345	5740	1	PTGIS
GO:0038166	angiotensin-activated signaling pathway	1/34	15/18903	0.0266525328166058	0.0958429501481535	0.0579739729355345	857	1	CAV1
GO:0042532	negative regulation of tyrosine phosphorylation of STAT protein	1/34	15/18903	0.0266525328166058	0.0958429501481535	0.0579739729355345	857	1	CAV1
GO:0045989	positive regulation of striated muscle contraction	1/34	15/18903	0.0266525328166058	0.0958429501481535	0.0579739729355345	1490	1	CCN2
GO:0060413	atrial septum morphogenesis	1/34	15/18903	0.0266525328166058	0.0958429501481535	0.0579739729355345	3491	1	CCN1
GO:0070207	protein homotrimerization	1/34	15/18903	0.0266525328166058	0.0958429501481535	0.0579739729355345	55600	1	ITLN1
GO:0072283	metanephric renal vesicle morphogenesis	1/34	15/18903	0.0266525328166058	0.0958429501481535	0.0579739729355345	652	1	BMP4
GO:0072498	embryonic skeletal joint development	1/34	15/18903	0.0266525328166058	0.0958429501481535	0.0579739729355345	652	1	BMP4
GO:1901722	regulation of cell proliferation involved in kidney development	1/34	15/18903	0.0266525328166058	0.0958429501481535	0.0579739729355345	652	1	BMP4
GO:2001028	positive regulation of endothelial cell chemotaxis	1/34	15/18903	0.0266525328166058	0.0958429501481535	0.0579739729355345	3315	1	HSPB1
GO:0042176	regulation of protein catabolic process	3/34	361/18903	0.0266995351443326	0.0958429501481535	0.0579739729355345	857/1191/7076	3	CAV1/CLU/TIMP1
GO:2001056	positive regulation of cysteine-type endopeptidase activity	2/34	143/18903	0.0272206425362161	0.0974949635357539	0.0589732512264661	1490/3491	2	CCN2/CCN1
GO:0050921	positive regulation of chemotaxis	2/34	144/18903	0.0275733388138884	0.0985377576808823	0.0596040218721271	1906/3315	2	EDN1/HSPB1
GO:0032535	regulation of cellular component size	3/34	367/18903	0.0278538936499091	0.0991409333228162	0.0599688738334534	1906/2006/2335	3	EDN1/ELN/FN1
GO:0014065	phosphatidylinositol 3-kinase signaling	2/34	145/18903	0.0279278956455903	0.0991409333228162	0.0599688738334534	1906/2335	2	EDN1/FN1
GO:0051783	regulation of nuclear division	2/34	145/18903	0.0279278956455903	0.0991409333228162	0.0599688738334534	652/1906	2	BMP4/EDN1
GO:0061684	chaperone-mediated autophagy	1/34	16/18903	0.0284046407096725	0.0996885668363791	0.0603001291886445	1191	1	CLU
GO:0072044	collecting duct development	1/34	16/18903	0.0284046407096725	0.0996885668363791	0.0603001291886445	652	1	BMP4
GO:0072176	nephric duct development	1/34	16/18903	0.0284046407096725	0.0996885668363791	0.0603001291886445	652	1	BMP4
GO:1902285	semaphorin-plexin signaling pathway involved in neuron projection guidance	1/34	16/18903	0.0284046407096725	0.0996885668363791	0.0603001291886445	1906	1	EDN1
GO:1905906	regulation of amyloid fibril formation	1/34	16/18903	0.0284046407096725	0.0996885668363791	0.0603001291886445	1191	1	CLU
GO:0017015	regulation of transforming growth factor beta receptor signaling pathway	2/34	147/18903	0.0286425613646061	0.0996885668363791	0.0603001291886445	857/8425	2	CAV1/LTBP4
GO:0035296	regulation of tube diameter	2/34	147/18903	0.0286425613646061	0.0996885668363791	0.0603001291886445	857/1906	2	CAV1/EDN1
GO:0051592	response to calcium ion	2/34	147/18903	0.0286425613646061	0.0996885668363791	0.0603001291886445	857/1906	2	CAV1/EDN1
GO:0097746	blood vessel diameter maintenance	2/34	147/18903	0.0286425613646061	0.0996885668363791	0.0603001291886445	857/1906	2	CAV1/EDN1
GO:0035150	regulation of tube size	2/34	148/18903	0.0290026554967286	0.100722888178444	0.060925774761937	857/1906	2	CAV1/EDN1
GO:0034614	cellular response to reactive oxygen species	2/34	150/18903	0.0297283295619265	0.102063537642582	0.0617367136534244	388/1906	2	RHOB/EDN1
GO:1903844	regulation of cellular response to transforming growth factor beta stimulus	2/34	150/18903	0.0297283295619265	0.102063537642582	0.0617367136534244	857/8425	2	CAV1/LTBP4
GO:0071456	cellular response to hypoxia	2/34	151/18903	0.0300938948545969	0.102063537642582	0.0617367136534244	1906/5740	2	EDN1/PTGIS
GO:0003184	pulmonary valve morphogenesis	1/34	17/18903	0.0301536872610503	0.102063537642582	0.0617367136534244	652	1	BMP4
GO:0016202	regulation of striated muscle tissue development	1/34	17/18903	0.0301536872610503	0.102063537642582	0.0617367136534244	652	1	BMP4
GO:0070206	protein trimerization	1/34	17/18903	0.0301536872610503	0.102063537642582	0.0617367136534244	55600	1	ITLN1
GO:0072109	glomerular mesangium development	1/34	17/18903	0.0301536872610503	0.102063537642582	0.0617367136534244	652	1	BMP4
GO:0072189	ureter development	1/34	17/18903	0.0301536872610503	0.102063537642582	0.0617367136534244	652	1	BMP4
GO:0072378	blood coagulation, fibrin clot formation	1/34	17/18903	0.0301536872610503	0.102063537642582	0.0617367136534244	2335	1	FN1
GO:0090083	regulation of inclusion body assembly	1/34	17/18903	0.0301536872610503	0.102063537642582	0.0617367136534244	1191	1	CLU
GO:0090594	inflammatory response to wounding	1/34	17/18903	0.0301536872610503	0.102063537642582	0.0617367136534244	7076	1	TIMP1
GO:1901163	regulation of trophoblast cell migration	1/34	17/18903	0.0301536872610503	0.102063537642582	0.0617367136534244	7076	1	TIMP1
GO:0018108	peptidyl-tyrosine phosphorylation	3/34	380/18903	0.0304460632390939	0.102504788030441	0.0620036194404852	660/857/2202	3	BMX/CAV1/EFEMP1
GO:0072006	nephron development	2/34	152/18903	0.030461269258784	0.102504788030441	0.0620036194404852	652/23213	2	BMP4/SULF1
GO:0016331	morphogenesis of embryonic epithelium	2/34	153/18903	0.0308304455018313	0.102504788030441	0.0620036194404852	652/23213	2	BMP4/SULF1
GO:0018212	peptidyl-tyrosine modification	3/34	382/18903	0.0308559012689537	0.102504788030441	0.0620036194404852	660/857/2202	3	BMX/CAV1/EFEMP1
GO:0008360	regulation of cell shape	2/34	154/18903	0.0312014163300264	0.102504788030441	0.0620036194404852	388/2335	2	RHOB/FN1
GO:0051092	positive regulation of NF-kappaB transcription factor activity	2/34	154/18903	0.0312014163300264	0.102504788030441	0.0620036194404852	857/1191	2	CAV1/CLU
GO:0032368	regulation of lipid transport	2/34	155/18903	0.0315741745085591	0.102504788030441	0.0620036194404852	857/1906	2	CAV1/EDN1
GO:2001236	regulation of extrinsic apoptotic signaling pathway	2/34	155/18903	0.0315741745085591	0.102504788030441	0.0620036194404852	652/857	2	BMP4/CAV1
GO:0001710	mesodermal cell fate commitment	1/34	18/18903	0.0318996776578061	0.102504788030441	0.0620036194404852	652	1	BMP4
GO:0003128	heart field specification	1/34	18/18903	0.0318996776578061	0.102504788030441	0.0620036194404852	652	1	BMP4
GO:0010522	regulation of calcium ion transport into cytosol	1/34	18/18903	0.0318996776578061	0.102504788030441	0.0620036194404852	857	1	CAV1
GO:0016264	gap junction assembly	1/34	18/18903	0.0318996776578061	0.102504788030441	0.0620036194404852	857	1	CAV1
GO:0032310	prostaglandin secretion	1/34	18/18903	0.0318996776578061	0.102504788030441	0.0620036194404852	1906	1	EDN1
GO:0032354	response to follicle-stimulating hormone	1/34	18/18903	0.0318996776578061	0.102504788030441	0.0620036194404852	1906	1	EDN1
GO:0032769	negative regulation of monooxygenase activity	1/34	18/18903	0.0318996776578061	0.102504788030441	0.0620036194404852	857	1	CAV1
GO:0034138	toll-like receptor 3 signaling pathway	1/34	18/18903	0.0318996776578061	0.102504788030441	0.0620036194404852	857	1	CAV1
GO:0043217	myelin maintenance	1/34	18/18903	0.0318996776578061	0.102504788030441	0.0620036194404852	1191	1	CLU
GO:0048569	post-embryonic animal organ development	1/34	18/18903	0.0318996776578061	0.102504788030441	0.0620036194404852	2202	1	EFEMP1
GO:0060391	positive regulation of SMAD protein signal transduction	1/34	18/18903	0.0318996776578061	0.102504788030441	0.0620036194404852	652	1	BMP4
GO:0060602	branch elongation of an epithelium	1/34	18/18903	0.0318996776578061	0.102504788030441	0.0620036194404852	652	1	BMP4
GO:0061450	trophoblast cell migration	1/34	18/18903	0.0318996776578061	0.102504788030441	0.0620036194404852	7076	1	TIMP1
GO:0071360	cellular response to exogenous dsRNA	1/34	18/18903	0.0318996776578061	0.102504788030441	0.0620036194404852	857	1	CAV1
GO:0072077	renal vesicle morphogenesis	1/34	18/18903	0.0318996776578061	0.102504788030441	0.0620036194404852	652	1	BMP4
GO:0097094	craniofacial suture morphogenesis	1/34	18/18903	0.0318996776578061	0.102504788030441	0.0620036194404852	652	1	BMP4
GO:2000811	negative regulation of anoikis	1/34	18/18903	0.0318996776578061	0.102504788030441	0.0620036194404852	857	1	CAV1
GO:0008643	carbohydrate transport	2/34	156/18903	0.0319487128214805	0.102504788030441	0.0620036194404852	1906/55600	2	EDN1/ITLN1
GO:0001654	eye development	3/34	388/18903	0.03210304887275	0.102793962490545	0.0621785367640632	652/1295/2202	3	BMP4/COL8A1/EFEMP1
GO:0048754	branching morphogenesis of an epithelial tube	2/34	157/18903	0.0323250240716612	0.103298130815827	0.0624835006742899	652/1906	2	BMP4/EDN1
GO:0090101	negative regulation of transmembrane receptor protein serine/threonine kinase signaling pathway	2/34	158/18903	0.0327031010807508	0.104298137112116	0.0630883895875251	857/51232	2	CAV1/CRIM1
GO:0150063	visual system development	3/34	392/18903	0.0329491554601473	0.104383391361752	0.0631399586132426	652/1295/2202	3	BMP4/COL8A1/EFEMP1
GO:0035051	cardiocyte differentiation	2/34	159/18903	0.0330829366891365	0.104383391361752	0.0631399586132426	652/1906	2	BMP4/EDN1
GO:0036294	cellular response to decreased oxygen levels	2/34	159/18903	0.0330829366891365	0.104383391361752	0.0631399586132426	1906/5740	2	EDN1/PTGIS
GO:0051147	regulation of muscle cell differentiation	2/34	160/18903	0.0334645237559021	0.104383391361752	0.0631399586132426	652/1906	2	BMP4/EDN1
GO:0071900	regulation of protein serine/threonine kinase activity	3/34	395/18903	0.0335914274168213	0.104383391361752	0.0631399586132426	652/857/1906	3	BMP4/CAV1/EDN1
GO:0035813	regulation of renal sodium excretion	1/34	19/18903	0.0336426170784908	0.104383391361752	0.0631399586132426	1906	1	EDN1
GO:0045603	positive regulation of endothelial cell differentiation	1/34	19/18903	0.0336426170784908	0.104383391361752	0.0631399586132426	652	1	BMP4
GO:0060438	trachea development	1/34	19/18903	0.0336426170784908	0.104383391361752	0.0631399586132426	652	1	BMP4
GO:0070242	thymocyte apoptotic process	1/34	19/18903	0.0336426170784908	0.104383391361752	0.0631399586132426	652	1	BMP4
GO:0072074	kidney mesenchyme development	1/34	19/18903	0.0336426170784908	0.104383391361752	0.0631399586132426	652	1	BMP4
GO:0072087	renal vesicle development	1/34	19/18903	0.0336426170784908	0.104383391361752	0.0631399586132426	652	1	BMP4
GO:1902176	negative regulation of oxidative stress-induced intrinsic apoptotic signaling pathway	1/34	19/18903	0.0336426170784908	0.104383391361752	0.0631399586132426	3315	1	HSPB1
GO:1902894	negative regulation of miRNA transcription	1/34	19/18903	0.0336426170784908	0.104383391361752	0.0631399586132426	652	1	BMP4
GO:2000136	regulation of cell proliferation involved in heart morphogenesis	1/34	19/18903	0.0336426170784908	0.104383391361752	0.0631399586132426	652	1	BMP4
GO:0007034	vacuolar transport	2/34	162/18903	0.034232923794147	0.105144657182776	0.0636004369691009	388/1191	2	RHOB/CLU
GO:0048880	sensory system development	3/34	398/18903	0.0342402837054903	0.105144657182776	0.0636004369691009	652/1295/2202	3	BMP4/COL8A1/EFEMP1
GO:0035966	response to topologically incorrect protein	2/34	163/18903	0.0346197225769097	0.105144657182776	0.0636004369691009	1191/3315	2	CLU/HSPB1
GO:0006631	fatty acid metabolic process	3/34	400/18903	0.0346765083663458	0.105144657182776	0.0636004369691009	857/1906/5740	3	CAV1/EDN1/PTGIS
GO:0006633	fatty acid biosynthetic process	2/34	164/18903	0.0350082444405379	0.105144657182776	0.0636004369691009	1906/5740	2	EDN1/PTGIS
GO:0007519	skeletal muscle tissue development	2/34	164/18903	0.0350082444405379	0.105144657182776	0.0636004369691009	857/2006	2	CAV1/ELN
GO:0030856	regulation of epithelial cell differentiation	2/34	164/18903	0.0350082444405379	0.105144657182776	0.0636004369691009	652/857	2	BMP4/CAV1
GO:0015732	prostaglandin transport	1/34	20/18903	0.0353825106931553	0.105144657182776	0.0636004369691009	1906	1	EDN1
GO:0042474	middle ear morphogenesis	1/34	20/18903	0.0353825106931553	0.105144657182776	0.0636004369691009	1906	1	EDN1
GO:0043691	reverse cholesterol transport	1/34	20/18903	0.0353825106931553	0.105144657182776	0.0636004369691009	1191	1	CLU
GO:0055093	response to hyperoxia	1/34	20/18903	0.0353825106931553	0.105144657182776	0.0636004369691009	857	1	CAV1
GO:0060231	mesenchymal to epithelial transition	1/34	20/18903	0.0353825106931553	0.105144657182776	0.0636004369691009	652	1	BMP4
GO:0060716	labyrinthine layer blood vessel development	1/34	20/18903	0.0353825106931553	0.105144657182776	0.0636004369691009	3491	1	CCN1
GO:0061323	cell proliferation involved in heart morphogenesis	1/34	20/18903	0.0353825106931553	0.105144657182776	0.0636004369691009	652	1	BMP4
GO:0071371	cellular response to gonadotropin stimulus	1/34	20/18903	0.0353825106931553	0.105144657182776	0.0636004369691009	1906	1	EDN1
GO:0072376	protein activation cascade	1/34	20/18903	0.0353825106931553	0.105144657182776	0.0636004369691009	2335	1	FN1
GO:0097709	connective tissue replacement	1/34	20/18903	0.0353825106931553	0.105144657182776	0.0636004369691009	7076	1	TIMP1
GO:1900221	regulation of amyloid-beta clearance	1/34	20/18903	0.0353825106931553	0.105144657182776	0.0636004369691009	1191	1	CLU
GO:1902004	positive regulation of amyloid-beta formation	1/34	20/18903	0.0353825106931553	0.105144657182776	0.0636004369691009	1191	1	CLU
GO:1904292	regulation of ERAD pathway	1/34	20/18903	0.0353825106931553	0.105144657182776	0.0636004369691009	857	1	CAV1
GO:1905209	positive regulation of cardiocyte differentiation	1/34	20/18903	0.0353825106931553	0.105144657182776	0.0636004369691009	652	1	BMP4
GO:2000629	negative regulation of miRNA metabolic process	1/34	20/18903	0.0353825106931553	0.105144657182776	0.0636004369691009	652	1	BMP4
GO:0031960	response to corticosteroid	2/34	165/18903	0.0353984823369871	0.105144657182776	0.0636004369691009	1490/1906	2	CCN2/EDN1
GO:0007009	plasma membrane organization	2/34	166/18903	0.0357904292366651	0.106111994829446	0.0641855651027912	857/1191	2	CAV1/CLU
GO:0001959	regulation of cytokine-mediated signaling pathway	2/34	167/18903	0.036184078128392	0.106883227091431	0.0646520720103333	857/1906	2	CAV1/EDN1
GO:0030307	positive regulation of cell growth	2/34	167/18903	0.036184078128392	0.106883227091431	0.0646520720103333	1906/2335	2	EDN1/FN1
GO:0048639	positive regulation of developmental growth	2/34	168/18903	0.0365794220193594	0.107077659864943	0.0647696814988974	1906/2335	2	EDN1/FN1
GO:0002089	lens morphogenesis in camera-type eye	1/34	21/18903	0.0371193636633627	0.107077659864943	0.0647696814988974	652	1	BMP4
GO:0003177	pulmonary valve development	1/34	21/18903	0.0371193636633627	0.107077659864943	0.0647696814988974	652	1	BMP4
GO:0032305	positive regulation of icosanoid secretion	1/34	21/18903	0.0371193636633627	0.107077659864943	0.0647696814988974	1906	1	EDN1
GO:0035812	renal sodium excretion	1/34	21/18903	0.0371193636633627	0.107077659864943	0.0647696814988974	1906	1	EDN1
GO:0038083	peptidyl-tyrosine autophosphorylation	1/34	21/18903	0.0371193636633627	0.107077659864943	0.0647696814988974	857	1	CAV1
GO:0060353	regulation of cell adhesion molecule production	1/34	21/18903	0.0371193636633627	0.107077659864943	0.0647696814988974	857	1	CAV1
GO:0060546	negative regulation of necroptotic process	1/34	21/18903	0.0371193636633627	0.107077659864943	0.0647696814988974	857	1	CAV1
GO:0061050	regulation of cell growth involved in cardiac muscle cell development	1/34	21/18903	0.0371193636633627	0.107077659864943	0.0647696814988974	1906	1	EDN1
GO:0090189	regulation of branching involved in ureteric bud morphogenesis	1/34	21/18903	0.0371193636633627	0.107077659864943	0.0647696814988974	652	1	BMP4
GO:0090201	negative regulation of release of cytochrome c from mitochondria	1/34	21/18903	0.0371193636633627	0.107077659864943	0.0647696814988974	1191	1	CLU
GO:1903817	negative regulation of voltage-gated potassium channel activity	1/34	21/18903	0.0371193636633627	0.107077659864943	0.0647696814988974	857	1	CAV1
GO:2000725	regulation of cardiac muscle cell differentiation	1/34	21/18903	0.0371193636633627	0.107077659864943	0.0647696814988974	652	1	BMP4
GO:0034250	positive regulation of cellular amide metabolic process	2/34	170/18903	0.0373751669194	0.107428442078922	0.0649818644351281	1191/3491	2	CLU/CCN1
GO:2000058	regulation of ubiquitin-dependent protein catabolic process	2/34	170/18903	0.0373751669194	0.107428442078922	0.0649818644351281	857/1191	2	CAV1/CLU
GO:1904064	positive regulation of cation transmembrane transport	2/34	171/18903	0.0377755540343533	0.107989087165595	0.0653209902970822	857/1906	2	CAV1/EDN1
GO:0050678	regulation of epithelial cell proliferation	3/34	414/18903	0.0378116821256688	0.107989087165595	0.0653209902970822	652/857/23213	3	BMP4/CAV1/SULF1
GO:1903034	regulation of response to wounding	2/34	172/18903	0.0381776083602273	0.107989087165595	0.0653209902970822	857/1906	2	CAV1/EDN1
GO:1990138	neuron projection extension	2/34	172/18903	0.0381776083602273	0.107989087165595	0.0653209902970822	1906/2335	2	EDN1/FN1
GO:0003228	atrial cardiac muscle tissue development	1/34	22/18903	0.0388531811422025	0.107989087165595	0.0653209902970822	652	1	BMP4
GO:0006907	pinocytosis	1/34	22/18903	0.0388531811422025	0.107989087165595	0.0653209902970822	857	1	CAV1
GO:0032303	regulation of icosanoid secretion	1/34	22/18903	0.0388531811422025	0.107989087165595	0.0653209902970822	1906	1	EDN1
GO:0035809	regulation of urine volume	1/34	22/18903	0.0388531811422025	0.107989087165595	0.0653209902970822	1906	1	EDN1
GO:0044062	regulation of excretion	1/34	22/18903	0.0388531811422025	0.107989087165595	0.0653209902970822	1906	1	EDN1
GO:0044321	response to leptin	1/34	22/18903	0.0388531811422025	0.107989087165595	0.0653209902970822	1906	1	EDN1
GO:0048634	regulation of muscle organ development	1/34	22/18903	0.0388531811422025	0.107989087165595	0.0653209902970822	652	1	BMP4
GO:0051767	nitric-oxide synthase biosynthetic process	1/34	22/18903	0.0388531811422025	0.107989087165595	0.0653209902970822	1906	1	EDN1
GO:0051769	regulation of nitric-oxide synthase biosynthetic process	1/34	22/18903	0.0388531811422025	0.107989087165595	0.0653209902970822	1906	1	EDN1
GO:0060713	labyrinthine layer morphogenesis	1/34	22/18903	0.0388531811422025	0.107989087165595	0.0653209902970822	3491	1	CCN1
GO:0061318	renal filtration cell differentiation	1/34	22/18903	0.0388531811422025	0.107989087165595	0.0653209902970822	652	1	BMP4
GO:0062099	negative regulation of programmed necrotic cell death	1/34	22/18903	0.0388531811422025	0.107989087165595	0.0653209902970822	857	1	CAV1
GO:0072111	cell proliferation involved in kidney development	1/34	22/18903	0.0388531811422025	0.107989087165595	0.0653209902970822	652	1	BMP4
GO:0072112	podocyte differentiation	1/34	22/18903	0.0388531811422025	0.107989087165595	0.0653209902970822	652	1	BMP4
GO:2001044	regulation of integrin-mediated signaling pathway	1/34	22/18903	0.0388531811422025	0.107989087165595	0.0653209902970822	7076	1	TIMP1
GO:0010950	positive regulation of endopeptidase activity	2/34	174/18903	0.0389866910566607	0.107989087165595	0.0653209902970822	1490/3491	2	CCN2/CCN1
GO:0030178	negative regulation of Wnt signaling pathway	2/34	174/18903	0.0389866910566607	0.107989087165595	0.0653209902970822	857/27123	2	CAV1/DKK2
GO:0006875	cellular metal ion homeostasis	3/34	420/18903	0.0391988759738498	0.10820241454161	0.0654500288492592	857/1906/2512	3	CAV1/EDN1/FTL
GO:0045860	positive regulation of protein kinase activity	3/34	420/18903	0.0391988759738498	0.10820241454161	0.0654500288492592	1191/1906/3491	3	CLU/EDN1/CCN1
GO:0010469	regulation of signaling receptor activity	2/34	175/18903	0.0393937056784706	0.108553051275786	0.0656621237869244	1906/27123	2	EDN1/DKK2
GO:0060538	skeletal muscle organ development	2/34	176/18903	0.0398023600136223	0.109490684504827	0.0662292841608473	857/2006	2	CAV1/ELN
GO:0051099	positive regulation of binding	2/34	177/18903	0.0402126472328509	0.109969285784972	0.0665187829462996	652/857	2	BMP4/CAV1
GO:0003283	atrial septum development	1/34	23/18903	0.0405839682743018	0.109969285784972	0.0665187829462996	3491	1	CCN1
GO:0014821	phasic smooth muscle contraction	1/34	23/18903	0.0405839682743018	0.109969285784972	0.0665187829462996	1906	1	EDN1
GO:0021904	dorsal/ventral neural tube patterning	1/34	23/18903	0.0405839682743018	0.109969285784972	0.0665187829462996	652	1	BMP4
GO:0046794	transport of virus	1/34	23/18903	0.0405839682743018	0.109969285784972	0.0665187829462996	857	1	CAV1
GO:0051131	chaperone-mediated protein complex assembly	1/34	23/18903	0.0405839682743018	0.109969285784972	0.0665187829462996	1191	1	CLU
GO:0071359	cellular response to dsRNA	1/34	23/18903	0.0405839682743018	0.109969285784972	0.0665187829462996	857	1	CAV1
GO:0072311	glomerular epithelial cell differentiation	1/34	23/18903	0.0405839682743018	0.109969285784972	0.0665187829462996	652	1	BMP4
GO:0048015	phosphatidylinositol-mediated signaling	2/34	178/18903	0.040624560524864	0.109969285784972	0.0665187829462996	1906/2335	2	EDN1/FN1
GO:0048771	tissue remodeling	2/34	179/18903	0.0410380930963025	0.109969285784972	0.0665187829462996	857/7076	2	CAV1/TIMP1
GO:0060759	regulation of response to cytokine stimulus	2/34	179/18903	0.0410380930963025	0.109969285784972	0.0665187829462996	857/1906	2	CAV1/EDN1
GO:0034329	cell junction assembly	3/34	430/18903	0.041568591085078	0.109969285784972	0.0665187829462996	857/2335/22998	3	CAV1/FN1/LIMCH1
GO:0006941	striated muscle contraction	2/34	181/18903	0.041869988993449	0.109969285784972	0.0665187829462996	857/1490	2	CAV1/CCN2
GO:0043409	negative regulation of MAPK cascade	2/34	181/18903	0.041869988993449	0.109969285784972	0.0665187829462996	652/857	2	BMP4/CAV1
GO:0048017	inositol lipid-mediated signaling	2/34	182/18903	0.0422883388217503	0.109969285784972	0.0665187829462996	1906/2335	2	EDN1/FN1
GO:0097553	calcium ion transmembrane import into cytosol	2/34	182/18903	0.0422883388217503	0.109969285784972	0.0665187829462996	857/1490	2	CAV1/CCN2
GO:0006869	lipid transport	3/34	433/18903	0.0422935185180033	0.109969285784972	0.0665187829462996	857/1191/1906	3	CAV1/CLU/EDN1
GO:0001759	organ induction	1/34	24/18903	0.0423117301958419	0.109969285784972	0.0665187829462996	652	1	BMP4
GO:0002320	lymphoid progenitor cell differentiation	1/34	24/18903	0.0423117301958419	0.109969285784972	0.0665187829462996	652	1	BMP4
GO:0003181	atrioventricular valve morphogenesis	1/34	24/18903	0.0423117301958419	0.109969285784972	0.0665187829462996	3491	1	CCN1
GO:0021871	forebrain regionalization	1/34	24/18903	0.0423117301958419	0.109969285784972	0.0665187829462996	652	1	BMP4
GO:0022010	central nervous system myelination	1/34	24/18903	0.0423117301958419	0.109969285784972	0.0665187829462996	1191	1	CLU
GO:0032291	axon ensheathment in central nervous system	1/34	24/18903	0.0423117301958419	0.109969285784972	0.0665187829462996	1191	1	CLU
GO:0035357	peroxisome proliferator activated receptor signaling pathway	1/34	24/18903	0.0423117301958419	0.109969285784972	0.0665187829462996	5740	1	PTGIS
GO:0035988	chondrocyte proliferation	1/34	24/18903	0.0423117301958419	0.109969285784972	0.0665187829462996	1490	1	CCN2
GO:0040037	negative regulation of fibroblast growth factor receptor signaling pathway	1/34	24/18903	0.0423117301958419	0.109969285784972	0.0665187829462996	23213	1	SULF1
GO:0051043	regulation of membrane protein ectodomain proteolysis	1/34	24/18903	0.0423117301958419	0.109969285784972	0.0665187829462996	7076	1	TIMP1
GO:0060352	cell adhesion molecule production	1/34	24/18903	0.0423117301958419	0.109969285784972	0.0665187829462996	857	1	CAV1
GO:0070233	negative regulation of T cell apoptotic process	1/34	24/18903	0.0423117301958419	0.109969285784972	0.0665187829462996	652	1	BMP4
GO:0070841	inclusion body assembly	1/34	24/18903	0.0423117301958419	0.109969285784972	0.0665187829462996	1191	1	CLU
GO:0072202	cell differentiation involved in metanephros development	1/34	24/18903	0.0423117301958419	0.109969285784972	0.0665187829462996	652	1	BMP4
GO:1902074	response to salt	1/34	24/18903	0.0423117301958419	0.109969285784972	0.0665187829462996	1906	1	EDN1
GO:2000637	positive regulation of miRNA-mediated gene silencing	1/34	24/18903	0.0423117301958419	0.109969285784972	0.0665187829462996	652	1	BMP4
GO:2001026	regulation of endothelial cell chemotaxis	1/34	24/18903	0.0423117301958419	0.109969285784972	0.0665187829462996	3315	1	HSPB1
GO:0006979	response to oxidative stress	3/34	434/18903	0.0425365936199534	0.110332381419946	0.0667384140874784	388/1906/3315	3	RHOB/EDN1/HSPB1
GO:0008361	regulation of cell size	2/34	183/18903	0.0427082809345856	0.110332381419946	0.0667384140874784	1906/2335	2	EDN1/FN1
GO:0032640	tumor necrosis factor production	2/34	184/18903	0.0431298086276723	0.110332381419946	0.0667384140874784	1191/3315	2	CLU/HSPB1
GO:0032680	regulation of tumor necrosis factor production	2/34	184/18903	0.0431298086276723	0.110332381419946	0.0667384140874784	1191/3315	2	CLU/HSPB1
GO:1905952	regulation of lipid localization	2/34	185/18903	0.0435529152144256	0.110332381419946	0.0667384140874784	857/1906	2	CAV1/EDN1
GO:0034767	positive regulation of ion transmembrane transport	2/34	186/18903	0.0439775940259199	0.110332381419946	0.0667384140874784	857/1906	2	CAV1/EDN1
GO:0006816	calcium ion transport	3/34	440/18903	0.044010050571119	0.110332381419946	0.0667384140874784	857/1490/1906	3	CAV1/CCN2/EDN1
GO:0003148	outflow tract septum morphogenesis	1/34	25/18903	0.0440364720345693	0.110332381419946	0.0667384140874784	652	1	BMP4
GO:0003323	type B pancreatic cell development	1/34	25/18903	0.0440364720345693	0.110332381419946	0.0667384140874784	652	1	BMP4
GO:0031579	membrane raft organization	1/34	25/18903	0.0440364720345693	0.110332381419946	0.0667384140874784	857	1	CAV1
GO:0043567	regulation of insulin-like growth factor receptor signaling pathway	1/34	25/18903	0.0440364720345693	0.110332381419946	0.0667384140874784	3486	1	IGFBP3
GO:0045662	negative regulation of myoblast differentiation	1/34	25/18903	0.0440364720345693	0.110332381419946	0.0667384140874784	652	1	BMP4
GO:0046716	muscle cell cellular homeostasis	1/34	25/18903	0.0440364720345693	0.110332381419946	0.0667384140874784	857	1	CAV1
GO:0048745	smooth muscle tissue development	1/34	25/18903	0.0440364720345693	0.110332381419946	0.0667384140874784	652	1	BMP4
GO:0051788	response to misfolded protein	1/34	25/18903	0.0440364720345693	0.110332381419946	0.0667384140874784	1191	1	CLU
GO:0060148	positive regulation of post-transcriptional gene silencing	1/34	25/18903	0.0440364720345693	0.110332381419946	0.0667384140874784	652	1	BMP4
GO:0072273	metanephric nephron morphogenesis	1/34	25/18903	0.0440364720345693	0.110332381419946	0.0667384140874784	652	1	BMP4
GO:0086064	cell communication by electrical coupling involved in cardiac conduction	1/34	25/18903	0.0440364720345693	0.110332381419946	0.0667384140874784	857	1	CAV1
GO:0090023	positive regulation of neutrophil chemotaxis	1/34	25/18903	0.0440364720345693	0.110332381419946	0.0667384140874784	1906	1	EDN1
GO:1900370	positive regulation of post-transcriptional gene silencing by RNA	1/34	25/18903	0.0440364720345693	0.110332381419946	0.0667384140874784	652	1	BMP4
GO:1902993	positive regulation of amyloid precursor protein catabolic process	1/34	25/18903	0.0440364720345693	0.110332381419946	0.0667384140874784	1191	1	CLU
GO:2000193	positive regulation of fatty acid transport	1/34	25/18903	0.0440364720345693	0.110332381419946	0.0667384140874784	1906	1	EDN1
GO:2000209	regulation of anoikis	1/34	25/18903	0.0440364720345693	0.110332381419946	0.0667384140874784	857	1	CAV1
GO:0030324	lung development	2/34	187/18903	0.0444038384108498	0.111078977024641	0.0671900186479964	652/1490	2	BMP4/CCN2
GO:0071478	cellular response to radiation	2/34	189/18903	0.0452609973836625	0.11167511654666	0.0675506145651907	388/7076	2	RHOB/TIMP1
GO:0071706	tumor necrosis factor superfamily cytokine production	2/34	189/18903	0.0452609973836625	0.11167511654666	0.0675506145651907	1191/3315	2	CLU/HSPB1
GO:1903555	regulation of tumor necrosis factor superfamily cytokine production	2/34	189/18903	0.0452609973836625	0.11167511654666	0.0675506145651907	1191/3315	2	CLU/HSPB1
GO:0002026	regulation of the force of heart contraction	1/34	26/18903	0.0457581989098118	0.11167511654666	0.0675506145651907	857	1	CAV1
GO:0006929	substrate-dependent cell migration	1/34	26/18903	0.0457581989098118	0.11167511654666	0.0675506145651907	2335	1	FN1
GO:0009435	NAD biosynthetic process	1/34	26/18903	0.0457581989098118	0.11167511654666	0.0675506145651907	5740	1	PTGIS
GO:0010259	multicellular organism aging	1/34	26/18903	0.0457581989098118	0.11167511654666	0.0675506145651907	1906	1	EDN1
GO:0033622	integrin activation	1/34	26/18903	0.0457581989098118	0.11167511654666	0.0675506145651907	2335	1	FN1
GO:0035994	response to muscle stretch	1/34	26/18903	0.0457581989098118	0.11167511654666	0.0675506145651907	1906	1	EDN1
GO:0046426	negative regulation of receptor signaling pathway via JAK-STAT	1/34	26/18903	0.0457581989098118	0.11167511654666	0.0675506145651907	857	1	CAV1
GO:0051238	sequestering of metal ion	1/34	26/18903	0.0457581989098118	0.11167511654666	0.0675506145651907	2512	1	FTL
GO:0060561	apoptotic process involved in morphogenesis	1/34	26/18903	0.0457581989098118	0.11167511654666	0.0675506145651907	3491	1	CCN1
GO:0060669	embryonic placenta morphogenesis	1/34	26/18903	0.0457581989098118	0.11167511654666	0.0675506145651907	3491	1	CCN1
GO:0072010	glomerular epithelium development	1/34	26/18903	0.0457581989098118	0.11167511654666	0.0675506145651907	652	1	BMP4
GO:1903798	regulation of miRNA maturation	1/34	26/18903	0.0457581989098118	0.11167511654666	0.0675506145651907	652	1	BMP4
GO:1905048	regulation of metallopeptidase activity	1/34	26/18903	0.0457581989098118	0.11167511654666	0.0675506145651907	7076	1	TIMP1
GO:0030323	respiratory tube development	2/34	191/18903	0.0461243392733512	0.112226545861148	0.067884165943822	652/1490	2	BMP4/CCN2
GO:0055001	muscle cell development	2/34	191/18903	0.0461243392733512	0.112226545861148	0.067884165943822	652/1906	2	BMP4/EDN1
GO:0061136	regulation of proteasomal protein catabolic process	2/34	194/18903	0.0474308301342459	0.113618150086567	0.0687259266114218	857/1191	2	CAV1/CLU
GO:0003171	atrioventricular valve development	1/34	27/18903	0.0474769159324882	0.113618150086567	0.0687259266114218	3491	1	CCN1
GO:0003401	axis elongation	1/34	27/18903	0.0474769159324882	0.113618150086567	0.0687259266114218	652	1	BMP4
GO:0007205	protein kinase C-activating G protein-coupled receptor signaling pathway	1/34	27/18903	0.0474769159324882	0.113618150086567	0.0687259266114218	1906	1	EDN1
GO:0010460	positive regulation of heart rate	1/34	27/18903	0.0474769159324882	0.113618150086567	0.0687259266114218	1906	1	EDN1
GO:0010875	positive regulation of cholesterol efflux	1/34	27/18903	0.0474769159324882	0.113618150086567	0.0687259266114218	857	1	CAV1
GO:0014829	vascular associated smooth muscle contraction	1/34	27/18903	0.0474769159324882	0.113618150086567	0.0687259266114218	1906	1	EDN1
GO:0033081	regulation of T cell differentiation in thymus	1/34	27/18903	0.0474769159324882	0.113618150086567	0.0687259266114218	652	1	BMP4
GO:0036296	response to increased oxygen levels	1/34	27/18903	0.0474769159324882	0.113618150086567	0.0687259266114218	857	1	CAV1
GO:0042026	protein refolding	1/34	27/18903	0.0474769159324882	0.113618150086567	0.0687259266114218	3315	1	HSPB1
GO:0044342	type B pancreatic cell proliferation	1/34	27/18903	0.0474769159324882	0.113618150086567	0.0687259266114218	3486	1	IGFBP3
GO:0032872	regulation of stress-activated MAPK cascade	2/34	195/18903	0.0478693617613194	0.114386340566974	0.0691905935905952	652/1490	2	BMP4/CCN2
GO:2001257	regulation of cation channel activity	2/34	197/18903	0.048750938032901	0.11565278348604	0.0699566460482967	857/1906	2	CAV1/EDN1
GO:0019359	nicotinamide nucleotide biosynthetic process	1/34	28/18903	0.0491926282051254	0.11565278348604	0.0699566460482967	5740	1	PTGIS
GO:0019363	pyridine nucleotide biosynthetic process	1/34	28/18903	0.0491926282051254	0.11565278348604	0.0699566460482967	5740	1	PTGIS
GO:0030878	thyroid gland development	1/34	28/18903	0.0491926282051254	0.11565278348604	0.0699566460482967	1906	1	EDN1
GO:0035116	embryonic hindlimb morphogenesis	1/34	28/18903	0.0491926282051254	0.11565278348604	0.0699566460482967	652	1	BMP4
GO:0045606	positive regulation of epidermal cell differentiation	1/34	28/18903	0.0491926282051254	0.11565278348604	0.0699566460482967	652	1	BMP4
GO:0060547	negative regulation of necrotic cell death	1/34	28/18903	0.0491926282051254	0.11565278348604	0.0699566460482967	857	1	CAV1
GO:0070920	regulation of production of small RNA involved in gene silencing by RNA	1/34	28/18903	0.0491926282051254	0.11565278348604	0.0699566460482967	652	1	BMP4
GO:0071624	positive regulation of granulocyte chemotaxis	1/34	28/18903	0.0491926282051254	0.11565278348604	0.0699566460482967	1906	1	EDN1
GO:1904385	cellular response to angiotensin	1/34	28/18903	0.0491926282051254	0.11565278348604	0.0699566460482967	857	1	CAV1
GO:0070302	regulation of stress-activated protein kinase signaling cascade	2/34	198/18903	0.0491939697401582	0.11565278348604	0.0699566460482967	652/1490	2	BMP4/CCN2
GO:0043393	regulation of protein binding	2/34	200/18903	0.0500844880832335	0.116761390624371	0.0706272259932419	652/857	2	BMP4/CAV1
GO:0001958	endochondral ossification	1/34	29/18903	0.0509053408218682	0.116761390624371	0.0706272259932419	652	1	BMP4
GO:0003094	glomerular filtration	1/34	29/18903	0.0509053408218682	0.116761390624371	0.0706272259932419	23213	1	SULF1
GO:0003209	cardiac atrium morphogenesis	1/34	29/18903	0.0509053408218682	0.116761390624371	0.0706272259932419	3491	1	CCN1
GO:0006622	protein targeting to lysosome	1/34	29/18903	0.0509053408218682	0.116761390624371	0.0706272259932419	1191	1	CLU
GO:0010575	positive regulation of vascular endothelial growth factor production	1/34	29/18903	0.0509053408218682	0.116761390624371	0.0706272259932419	23213	1	SULF1
GO:0034123	positive regulation of toll-like receptor signaling pathway	1/34	29/18903	0.0509053408218682	0.116761390624371	0.0706272259932419	857	1	CAV1
GO:0034698	response to gonadotropin	1/34	29/18903	0.0509053408218682	0.116761390624371	0.0706272259932419	1906	1	EDN1
GO:0036075	replacement ossification	1/34	29/18903	0.0509053408218682	0.116761390624371	0.0706272259932419	652	1	BMP4
GO:0060402	calcium ion transport into cytosol	1/34	29/18903	0.0509053408218682	0.116761390624371	0.0706272259932419	857	1	CAV1
GO:0060441	epithelial tube branching involved in lung morphogenesis	1/34	29/18903	0.0509053408218682	0.116761390624371	0.0706272259932419	652	1	BMP4
GO:0072012	glomerulus vasculature development	1/34	29/18903	0.0509053408218682	0.116761390624371	0.0706272259932419	652	1	BMP4
GO:0097254	renal tubular secretion	1/34	29/18903	0.0509053408218682	0.116761390624371	0.0706272259932419	1906	1	EDN1
GO:1900117	regulation of execution phase of apoptosis	1/34	29/18903	0.0509053408218682	0.116761390624371	0.0706272259932419	5740	1	PTGIS
GO:1901017	negative regulation of potassium ion transmembrane transporter activity	1/34	29/18903	0.0509053408218682	0.116761390624371	0.0706272259932419	857	1	CAV1
GO:1902175	regulation of oxidative stress-induced intrinsic apoptotic signaling pathway	1/34	29/18903	0.0509053408218682	0.116761390624371	0.0706272259932419	3315	1	HSPB1
GO:1902430	negative regulation of amyloid-beta formation	1/34	29/18903	0.0509053408218682	0.116761390624371	0.0706272259932419	1191	1	CLU
GO:0023061	signal release	3/34	470/18903	0.0517594513319891	0.118494932127016	0.0716758194265786	1363/1906/8425	3	CPE/EDN1/LTBP4
GO:0000302	response to reactive oxygen species	2/34	204/18903	0.0518831651599239	0.118494932127016	0.0716758194265786	388/1906	2	RHOB/EDN1
GO:1901888	regulation of cell junction assembly	2/34	204/18903	0.0518831651599239	0.118494932127016	0.0716758194265786	857/22998	2	CAV1/LIMCH1
GO:0007204	positive regulation of cytosolic calcium ion concentration	2/34	205/18903	0.0523364723498776	0.118810357463548	0.071866615514293	857/1906	2	CAV1/EDN1
GO:0043281	regulation of cysteine-type endopeptidase activity involved in apoptotic process	2/34	205/18903	0.0523364723498776	0.118810357463548	0.071866615514293	1490/3491	2	CCN2/CCN1
GO:0001556	oocyte maturation	1/34	30/18903	0.0526150588684967	0.118810357463548	0.071866615514293	1906	1	EDN1
GO:0001975	response to amphetamine	1/34	30/18903	0.0526150588684967	0.118810357463548	0.071866615514293	1906	1	EDN1
GO:0010464	regulation of mesenchymal cell proliferation	1/34	30/18903	0.0526150588684967	0.118810357463548	0.071866615514293	652	1	BMP4
GO:0030204	chondroitin sulfate metabolic process	1/34	30/18903	0.0526150588684967	0.118810357463548	0.071866615514293	633	1	BGN
GO:0070293	renal absorption	1/34	30/18903	0.0526150588684967	0.118810357463548	0.071866615514293	1906	1	EDN1
GO:1902230	negative regulation of intrinsic apoptotic signaling pathway in response to DNA damage	1/34	30/18903	0.0526150588684967	0.118810357463548	0.071866615514293	1191	1	CLU
GO:0030100	regulation of endocytosis	2/34	209/18903	0.0541640630776717	0.118810357463548	0.071866615514293	857/1191	2	CAV1/CLU
GO:0044703	multi-organism reproductive process	2/34	209/18903	0.0541640630776717	0.118810357463548	0.071866615514293	1906/7076	2	EDN1/TIMP1
GO:0045732	positive regulation of protein catabolic process	2/34	209/18903	0.0541640630776717	0.118810357463548	0.071866615514293	857/1191	2	CAV1/CLU
GO:0071383	cellular response to steroid hormone stimulus	2/34	209/18903	0.0541640630776717	0.118810357463548	0.071866615514293	652/1906	2	BMP4/EDN1
GO:0003298	physiological muscle hypertrophy	1/34	31/18903	0.0543217874224341	0.118810357463548	0.071866615514293	1906	1	EDN1
GO:0003301	physiological cardiac muscle hypertrophy	1/34	31/18903	0.0543217874224341	0.118810357463548	0.071866615514293	1906	1	EDN1
GO:0003309	type B pancreatic cell differentiation	1/34	31/18903	0.0543217874224341	0.118810357463548	0.071866615514293	652	1	BMP4
GO:0033137	negative regulation of peptidyl-serine phosphorylation	1/34	31/18903	0.0543217874224341	0.118810357463548	0.071866615514293	857	1	CAV1
GO:0033688	regulation of osteoblast proliferation	1/34	31/18903	0.0543217874224341	0.118810357463548	0.071866615514293	3491	1	CCN1
GO:0034694	response to prostaglandin	1/34	31/18903	0.0543217874224341	0.118810357463548	0.071866615514293	1906	1	EDN1
GO:0035767	endothelial cell chemotaxis	1/34	31/18903	0.0543217874224341	0.118810357463548	0.071866615514293	3315	1	HSPB1
GO:0045987	positive regulation of smooth muscle contraction	1/34	31/18903	0.0543217874224341	0.118810357463548	0.071866615514293	1906	1	EDN1
GO:0060390	regulation of SMAD protein signal transduction	1/34	31/18903	0.0543217874224341	0.118810357463548	0.071866615514293	652	1	BMP4
GO:0061049	cell growth involved in cardiac muscle cell development	1/34	31/18903	0.0543217874224341	0.118810357463548	0.071866615514293	1906	1	EDN1
GO:0061311	cell surface receptor signaling pathway involved in heart development	1/34	31/18903	0.0543217874224341	0.118810357463548	0.071866615514293	652	1	BMP4
GO:0061437	renal system vasculature development	1/34	31/18903	0.0543217874224341	0.118810357463548	0.071866615514293	652	1	BMP4
GO:0061440	kidney vasculature development	1/34	31/18903	0.0543217874224341	0.118810357463548	0.071866615514293	652	1	BMP4
GO:0072525	pyridine-containing compound biosynthetic process	1/34	31/18903	0.0543217874224341	0.118810357463548	0.071866615514293	5740	1	PTGIS
GO:0086011	membrane repolarization during action potential	1/34	31/18903	0.0543217874224341	0.118810357463548	0.071866615514293	857	1	CAV1
GO:0097205	renal filtration	1/34	31/18903	0.0543217874224341	0.118810357463548	0.071866615514293	23213	1	SULF1
GO:0098901	regulation of cardiac muscle cell action potential	1/34	31/18903	0.0543217874224341	0.118810357463548	0.071866615514293	857	1	CAV1
GO:1900027	regulation of ruffle assembly	1/34	31/18903	0.0543217874224341	0.118810357463548	0.071866615514293	857	1	CAV1
GO:1900745	positive regulation of p38MAPK cascade	1/34	31/18903	0.0543217874224341	0.118810357463548	0.071866615514293	652	1	BMP4
GO:0060541	respiratory system development	2/34	211/18903	0.0550863877365434	0.120318290267675	0.0727787416064048	652/1490	2	BMP4/CCN2
GO:0010876	lipid localization	3/34	483/18903	0.0553124711227293	0.120647501726825	0.0729778767143424	857/1191/1906	3	CAV1/CLU/EDN1
GO:0003338	metanephros morphogenesis	1/34	32/18903	0.0560255315527668	0.120722578756366	0.0730232896912169	652	1	BMP4
GO:0010644	cell communication by electrical coupling	1/34	32/18903	0.0560255315527668	0.120722578756366	0.0730232896912169	857	1	CAV1
GO:0034390	smooth muscle cell apoptotic process	1/34	32/18903	0.0560255315527668	0.120722578756366	0.0730232896912169	1906	1	EDN1
GO:0034391	regulation of smooth muscle cell apoptotic process	1/34	32/18903	0.0560255315527668	0.120722578756366	0.0730232896912169	1906	1	EDN1
GO:0051482	positive regulation of cytosolic calcium ion concentration involved in phospholipase C-activating G protein-coupled signaling pathway	1/34	32/18903	0.0560255315527668	0.120722578756366	0.0730232896912169	1906	1	EDN1
GO:0060544	regulation of necroptotic process	1/34	32/18903	0.0560255315527668	0.120722578756366	0.0730232896912169	857	1	CAV1
GO:0060674	placenta blood vessel development	1/34	32/18903	0.0560255315527668	0.120722578756366	0.0730232896912169	3491	1	CCN1
GO:0061099	negative regulation of protein tyrosine kinase activity	1/34	32/18903	0.0560255315527668	0.120722578756366	0.0730232896912169	857	1	CAV1
GO:1990776	response to angiotensin	1/34	32/18903	0.0560255315527668	0.120722578756366	0.0730232896912169	857	1	CAV1
GO:0001819	positive regulation of cytokine production	3/34	486/18903	0.0561488895563465	0.120825769058751	0.0730857079680798	1191/3315/23213	3	CLU/HSPB1/SULF1
GO:0007179	transforming growth factor beta receptor signaling pathway	2/34	216/18903	0.0574166769008239	0.122086922600691	0.0738485609603446	857/8425	2	CAV1/LTBP4
GO:0002063	chondrocyte development	1/34	33/18903	0.057726296320252	0.122086922600691	0.0738485609603446	23213	1	SULF1
GO:0045684	positive regulation of epidermis development	1/34	33/18903	0.057726296320252	0.122086922600691	0.0738485609603446	652	1	BMP4
GO:0045907	positive regulation of vasoconstriction	1/34	33/18903	0.057726296320252	0.122086922600691	0.0738485609603446	857	1	CAV1
GO:0048147	negative regulation of fibroblast proliferation	1/34	33/18903	0.057726296320252	0.122086922600691	0.0738485609603446	857	1	CAV1
GO:0060795	cell fate commitment involved in formation of primary germ layer	1/34	33/18903	0.057726296320252	0.122086922600691	0.0738485609603446	652	1	BMP4
GO:0070633	transepithelial transport	1/34	33/18903	0.057726296320252	0.122086922600691	0.0738485609603446	1906	1	EDN1
GO:0090183	regulation of kidney development	1/34	33/18903	0.057726296320252	0.122086922600691	0.0738485609603446	652	1	BMP4
GO:0098801	regulation of renal system process	1/34	33/18903	0.057726296320252	0.122086922600691	0.0738485609603446	1906	1	EDN1
GO:1901380	negative regulation of potassium ion transmembrane transport	1/34	33/18903	0.057726296320252	0.122086922600691	0.0738485609603446	857	1	CAV1
GO:1902992	negative regulation of amyloid precursor protein catabolic process	1/34	33/18903	0.057726296320252	0.122086922600691	0.0738485609603446	1191	1	CLU
GO:1904893	negative regulation of receptor signaling pathway via STAT	1/34	33/18903	0.057726296320252	0.122086922600691	0.0738485609603446	857	1	CAV1
GO:2000191	regulation of fatty acid transport	1/34	33/18903	0.057726296320252	0.122086922600691	0.0738485609603446	1906	1	EDN1
GO:0044706	multi-multicellular organism process	2/34	218/18903	0.0583584539308309	0.123098662375837	0.0744605472801671	1906/7076	2	EDN1/TIMP1
GO:0072330	monocarboxylic acid biosynthetic process	2/34	218/18903	0.0583584539308309	0.123098662375837	0.0744605472801671	1906/5740	2	EDN1/PTGIS
GO:0033674	positive regulation of kinase activity	3/34	496/18903	0.058981201460238	0.124039065098448	0.0750293828794975	1191/1906/3491	3	CLU/EDN1/CCN1
GO:0007601	visual perception	2/34	220/18903	0.0593056782033747	0.124039065098448	0.0750293828794975	2202/83872	2	EFEMP1/HMCN1
GO:0042044	fluid transport	1/34	34/18903	0.0594240867773325	0.124039065098448	0.0750293828794975	1906	1	EDN1
GO:0048333	mesodermal cell differentiation	1/34	34/18903	0.0594240867773325	0.124039065098448	0.0750293828794975	652	1	BMP4
GO:0086004	regulation of cardiac muscle cell contraction	1/34	34/18903	0.0594240867773325	0.124039065098448	0.0750293828794975	857	1	CAV1
GO:0090022	regulation of neutrophil chemotaxis	1/34	34/18903	0.0594240867773325	0.124039065098448	0.0750293828794975	1906	1	EDN1
GO:1902624	positive regulation of neutrophil migration	1/34	34/18903	0.0594240867773325	0.124039065098448	0.0750293828794975	1906	1	EDN1
GO:1905207	regulation of cardiocyte differentiation	1/34	34/18903	0.0594240867773325	0.124039065098448	0.0750293828794975	652	1	BMP4
GO:0043583	ear development	2/34	221/18903	0.0597813178379339	0.124590884469091	0.0753631701972872	652/1906	2	BMP4/EDN1
GO:0030003	cellular cation homeostasis	3/34	499/18903	0.0598440912909001	0.124590884469091	0.0753631701972872	857/1906/2512	3	CAV1/EDN1/FTL
GO:0070374	positive regulation of ERK1 and ERK2 cascade	2/34	223/18903	0.0607366218111162	0.125168907796327	0.0757128078981039	652/1490	2	BMP4/CCN2
GO:0010737	protein kinase A signaling	1/34	35/18903	0.0611189079681517	0.125168907796327	0.0757128078981039	1906	1	EDN1
GO:0031128	developmental induction	1/34	35/18903	0.0611189079681517	0.125168907796327	0.0757128078981039	652	1	BMP4
GO:0035137	hindlimb morphogenesis	1/34	35/18903	0.0611189079681517	0.125168907796327	0.0757128078981039	652	1	BMP4
[truncated: 828 more rows]

## Sheet: EC3.go
ID	Description	GeneRatio	BgRatio	pvalue	p.adjust	qvalue	geneID	Count	symbolList
[truncated: 1,967 more rows]

[truncated: 1 more sheets: EC4.go]
